# Supplementary material for: Yersinia remodels epigenetic histone modifications in human macrophages
Source: PLoS Pathog. 2021 Nov 18;17(11):e1010074. doi: 10.1371/journal.ppat.1010074 (PMC8639070; doi:10.1371/journal.ppat.1010074)
Supplement: S1 Table — (XLSX) [file ppat.1010074.s007.xlsx]

## Sheet: Sheet1
S1 Table: Yersinia enterocolitica strains used in the study.
Strain	Characteristics	Resistance	Reference
WA314	Y. enterocolitica serotype O:8, clinical isolate, pYVO8+	Nalidixic acid	[1]
WAC	Plasmidless derivative of WA314	Nalidixic acid	[1]
WA314∆YopM	Derivative of the Yersinia WA314 harbouring the virulence plasmid pYVO8 , in which the YopM gene had been replaced by a kanamycin resistance cassette from pUC4k	Kanamycin	[2]
WA314∆YopP	yopP-negative mutant; insertional inactivation of yopP in WA314	Chloramphenicol	[3]
WA314-YopE-ALFA	WA314 carrying YopE tagged with an ALFA tag. Generation of ALFA-tagged strains is described in preprint of Carsten et al., 2021 [4]. The following oligonucleotides were used for the generation of WA314-YopE-ALFA strain:	Nalidixic acid	Alexander Carsten and Asiri Ortega (unpublished)
	YopE-ALFA HomA fwd CCAGCTTAGCCAGCCGTATCACTGAGAAGTTATCATCAATGGCCC
	YopE-ALFA HomA rev TCAGTTCCTCTTCCAAACGGCTCGGCCCGCCCGAACCACCCATCAATGACAGTAATTGAT
	YopE-ALFA HomB fwd CCGTTTGGAAGAGGAACTGAGACGCCGCTTAACTGAACCATGATATGGTGACTAGTCCTG
	YopE-ALFA HomB rev CCTGCCTCTTACTCTACTTCCCCTGCGGACAGGAACGGCGTATGT
	YopE-crRNA fwd TAGATAACAGTATGGGGTCTGCCGG
	YopE-crRNA rev AGACCCGGCAGACCCCATACTGTTA
Reference
1. Heesemann J, Laufs R. Construction of a mobilizable Yersinia enterocolitica virulence plasmid. J Bacteriol. 1983 Aug;155(2):761–7.
2. Trülzsch K, Sporleder T, Igwe EI, Rüssmann H, Heesemann J. Contribution of the major secreted yops of Yersinia enterocolitica O:8 to pathogenicity in the mouse infection model. Infect Immun. 2004 Sep;72(9):5227–34.
3. Ruckdeschel K, Mannel O, Richter K, Jacobi CA, Trülzsch K, Rouot B, et al. Yersinia outer protein P of Yersinia enterocolitica simultaneously blocks the nuclear factor-kappa B pathway and exploits lipopolysaccharide signaling to trigger apoptosis in macrophages. J Immunol Baltim Md 1950. 2001 Feb 1;166(3):1823–31.
4. Carsten A, Rudolph M, Weihs T, Schmidt R, Wurm CA, Diepold A, et al. Visualization of bacterial type 3 secretion system components down to the molecular level by MINFLUX nanoscopy. bioRxiv [Internet]. 2021 Jan 1;2021.09.27.461991. Available from: http://biorxiv.org/content/early/2021/09/28/2021.09.27.461991.abstract
