# Supplementary material for: Yersinia remodels epigenetic histone modifications in human macrophages
Source: PLoS Pathog. 2021 Nov 18;17(11):e1010074. doi: 10.1371/journal.ppat.1010074 (PMC8639070; doi:10.1371/journal.ppat.1010074)
Supplement: S2 Table — (XLSX) [file ppat.1010074.s008.xlsx]

## Sheet: Sheet1
S2 Table: Genomic coordinates (Chromosome, Start, End), associated genes (Gene Symbol), normalized counts (columns G-AF, BD-BW) and percentage YopP effect (columns AM, AN, AU, AV, CD, CE) of regions associated with classes in P1 (columns A-AV) and P2 (columns AX-CE) promoter modules for all biological replicates used in the analysis. Normalized counts represent raw counts normalized to effective …
P1 module (P1a-b classes)																																																	P2 module (P2a-d classes)
Chromosome	Start	End	Class	Cluster	Gene Symbol	mock r1 H3K4me3 B1	mock r2 H3K4me3 B1	mock r3 H3K4me3 B2	mock r4 H3K4me3 B2	WAC r1 H3K4me3 B1	WAC r2 H3K4me3 B1	WAC r3 H3K4me3 B2	WAC r4 H3K4me3 B2	WA314 r1 H3K4me3 B1	WA314 r2 H3K4me3 B1	WA314 r3 H3K4me3 B2	WA314 r4 H3K4me3 B2	WA314△YopM r1 H3K4me3 B1	WA314△YopM r2 H3K4me3 B1	WA314△YopP r1 H3K4me3 B1	WA314△YopP r2 H3K4me3 B1	mock r1 H3K27ac	mock r2 H3K27ac	WAC r1 H3K27ac	WAC r2 H3K27ac	WA314 r1 H3K27ac	WA314 r2 H3K27ac	WA314△YopM r1 H3K27ac	WA314△YopM r2 H3K27ac	WA314△YopP r1 H3K27ac	WA314△YopP r2 H3K27ac	log2FC WA314 vs mock H3K4me3	P-value WA314 vs mock H3K4me3	log2FC WAC vs WA314 H3K4me3	P-value WAC vs WA314 H3K4me3	log2FC WA314△YopP vs WA314 H3K4me3	P-value WA314△YopP vs WA314 H3K4me3	% YopP (WA314 vs mock H3K4me3)	% YopP (WA314 vs WAC H3K4me3)	log2FC WA314 vs mock H3K27ac	P-value WA314 vs mock H3K27ac	log2FC WAC vs WA314 H3K27ac	P-value WAC vs WA314 H3K27ac	log2FC WA314△YopP vs WA314 H3K27ac	P-value WA314△YopP vs WA314 H3K27ac	% YopP (WA314 vs mock H3K27ac)	% YopP (WA314 vs WAC H3K27ac)		Chromosome
chr1	931701	938900	P1a	1	HES4	2.83531	2.90755	2.07225	2.13979	8.05795	8.24806	9.12774	8.23861	3.76578	3.05446	5.10665	2.52714	4.38983	3.16092	7.50056	6.63953	1.36221	1.22113	1.358	1.20566	0.86761	0.9799	0.80975	0.82221	1.35555	1.03023	0.537993	0.136046	1.22009	0.00128529	0.968319	0.00976905	-179.987	79.3644	-0.483655	0.0598463	0.472623	0.0720187	0.368879	0.326365	-76.2689	78.0493		chr1
chr1	948801	953000	P1a	1	ISG15	7.40936	6.26752	4.31532	4.37252	11.723	12.1888	15.9768	12.6122	4.82614	5.44931	7.94256	7.05658	6.11196	6.43594	9.84397	9.35293	1.44959	1.44103	1.98843	2.56496	1.40978	1.60926	1.70627	2.11447	1.62198	1.36638	0.176462	0.511486	1.05465	0.00173102	0.603186	0.0155557	-341.822	57.193	0.0627109	0.63581	0.592851	0.200785	-0.0147359	0.933687	-23.4982	-2.4856		chr1
chr1	955501	959200	P1a	1	AGRN	3.84594	4.20264	2.53784	2.6124	6.89457	7.06702	7.42103	5.61821	5.07741	5.45105	5.39151	3.79769	5.46193	4.8122	5.51485	5.09043	0.43881	0.55556	0.84288	0.65084	1.31052	0.95354	1.20617	1.06195	1.16336	1.36192	0.579079	0.0299103	0.453516	0.0163024	0.105295	0.444659	-18.1832	23.2175	1.18706	0.147413	-0.600002	0.234755	0.157531	0.603284	13.2707	-26.2551		chr1
chr1	994901	1001100	P1a	1	LOC100288175	4.27052	4.00846	2.95827	3.24606	8.80929	7.24316	6.92236	7.28496	6.4783	5.3208	4.92265	5.16996	6.74959	5.70608	8.83481	7.28334	0.72006	0.97611	1.30427	1.32861	1.67678	1.52129	1.40269	1.49304	1.43211	1.31682	0.595993	0.00733636	0.467017	0.00928378	0.558301	0.13963	-93.6757	119.546	0.914921	0.0547513	-0.28056	0.163634	-0.218331	0.156657	-23.8634	77.8199		chr1
chr1	1140801	1142900	P1a	1	TNFRSF18	1.03137	1.98276	0.797398	0.758264	2.83502	2.87549	1.65424	2.80337	2.79517	3.1312	1.94605	1.22514	2.74779	3.06892	2.72888	1.93215	0.7733	0.92465	1.03222	1.20733	1.26577	1.60964	1.33431	1.30744	1.66273	1.35559	0.993351	0.0774987	0.160502	0.628579	0.035171	0.929321	-3.54065	21.9131	0.759974	0.139463	-0.360559	0.281597	0.0699781	0.786237	9.20796	-19.4082		chr1
chr1	1147501	1150000	P1a	2	TNFRSF4	1.88107	1.71437	0.990084	0.523162	5.58861	2.36627	1.28459	1.66321	8.10923	4.35087	3.1345	1.36693	7.82523	4.11822	4.36971	1.4076	0.62246	0.63959	0.84585	0.50704	2.23825	1.57485	1.85052	1.80874	1.20676	0.93329	1.73124	0.127621	-0.637584	0.419541	-0.553797	0.559668	31.9884	86.8586	1.5952	0.161758	-1.49492	0.118347	-0.83332	0.205199	-52.2394	55.7434		chr1
chr1	2459901	2462600	P1b	3	HES5	0.779174	1.04311	0.94368	0.526517	1.0349	1.14835	0.801024	0.744026	2.73598	2.6155	2.35027	1.09499	2.61744	3.26228	1.0425	0.889308	0.35081	0.3807	0.39159	0.3521	0.96712	0.99044	0.92909	1.27597	0.52728	0.81228	1.4178	0.0304553	-1.23845	0.039626	-1.18701	0.0440927	83.7225	95.8465	1.42011	0.00131165	-1.39628	0.00393973	-0.547297	0.273281	-38.5392	39.1967		chr1
chr1	2459901	2462600	P1b	3	PANK4	0.779174	1.04311	0.94368	0.526517	1.0349	1.14835	0.801024	0.744026	2.73598	2.6155	2.35027	1.09499	2.61744	3.26228	1.0425	0.889308	0.35081	0.3807	0.39159	0.3521	0.96712	0.99044	0.92909	1.27597	0.52728	0.81228	1.4178	0.0304553	-1.23845	0.039626	-1.18701	0.0440927	83.7225	95.8465	1.42011	0.00131165	-1.39628	0.00393973	-0.547297	0.273281	-38.5392	39.1967		chr1
chr1	2489201	2490300	P1a	2	TNFRSF14	5.57181	7.90795	2.58242	5.22394	6.63018	9.75935	4.64977	7.94632	11.2293	12.4775	10.0135	7.96269	10.0303	14.0812	7.77219	9.37625	1.04616	2.28543	1.8272	1.26824	2.96889	2.53375	3.7041	2.05644	2.28155	2.75884	0.969546	0.0130305	-0.524121	0.0708309	-0.281382	0.223647	29.022	53.6864	0.723913	0.308669	-0.829979	0.0832082	-0.126589	0.549004	-17.4867	15.252		chr1
chr1	2489201	2490300	P1a	2	TNFRSF14-AS1	5.57181	7.90795	2.58242	5.22394	6.63018	9.75935	4.64977	7.94632	11.2293	12.4775	10.0135	7.96269	10.0303	14.0812	7.77219	9.37625	1.04616	2.28543	1.8272	1.26824	2.96889	2.53375	3.7041	2.05644	2.28155	2.75884	0.969546	0.0130305	-0.524121	0.0708309	-0.281382	0.223647	29.022	53.6864	0.723913	0.308669	-0.829979	0.0832082	-0.126589	0.549004	-17.4867	15.252		chr1
chr1	2519101	2521000	P1b	3	PRXL2B	4.16911	6.57474	3.33391	3.89129	3.15491	3.65079	2.00096	3.41832	5.07823	7.56286	6.32647	4.83054	5.21173	8.57066	3.8806	4.55458	0.53421	0.84168	0.55655	0.60052	1.10454	1.19263	1.01181	1.36013	0.64235	0.68777	0.405333	0.177921	-0.961015	0.0114109	-0.496356	0.0725932	122.456	51.6491	0.739492	0.183674	-0.989381	0.020234	-0.788301	0.0246902	-106.6	79.6762		chr1
chr1	6417801	6420100	P1b	3	ACOT7	1.88329	1.81027	1.8359	1.70602	0.845187	0.780506	0.712419	1.34069	1.804	1.55293	3.13544	1.6361	1.81105	1.72427	1.51529	0.666024	3.08885	3.12856	1.88484	1.57077	3.56835	3.27836	4.00883	4.7748	1.88655	1.84635	0.167896	0.59122	-1.14375	0.0509501	-0.897788	0.207274	534.73	78.4952	0.139097	0.269974	-0.986471	0.0158065	-0.875114	0.0549174	-629.139	88.7116		chr1
chr1	7995901	8001700	P1a	1	TNFRSF9	0.767959	2.25857	2.62272	0.705755	7.74157	9.31103	11.6364	7.32037	2.69215	2.96634	3.41421	1.75394	2.75424	3.66769	5.00225	5.70192	1.78437	1.87031	3.98224	3.95487	2.37921	2.5994	2.40359	2.83944	2.14442	2.53378	0.76862	0.121497	1.73379	0.00454491	0.983587	0.0127556	-127.968	56.7306	0.445998	0.0727226	0.672871	0.0442633	-0.0897895	0.586454	-20.1323	-13.3442		chr1
chr1	9123701	9128200	P1b	3	SLC2A5	2.68088	3.02002	1.95717	1.98362	2.38441	2.96411	0.844591	2.07604	4.75914	5.71717	5.23392	3.38686	4.3845	6.96414	3.9237	4.13927	1.78887	2.00472	1.39775	1.23921	3.10813	2.73157	2.85925	2.15288	3.21594	2.45722	0.985994	0.0107824	-1.20754	0.00710405	-0.24397	0.236837	24.7435	20.2039	0.62233	0.064113	-1.14702	0.0438807	-0.0417417	0.867899	-6.70732	3.63915		chr1
chr1	9299101	9303100	P1a	1	H6PD	0.788819	1.28559	0.727894	0.952354	3.26965	2.70245	1.52358	4.13404	2.42836	2.52613	1.80255	2.03473	2.12499	3.05007	2.70553	3.36325	2.2493	2.22682	3.2111	2.85166	2.80905	3.21236	3.11087	3.76765	3.38079	3.05605	1.22747	0.00131812	0.403592	0.290676	0.465253	0.186459	-37.9033	115.278	0.427853	0.161566	0.00987336	0.946038	0.0962513	0.509854	22.4964	974.858		chr1
chr1	10272501	10277200	P1a	1	KIF1B	1.10569	1.48482	0.898219	1.36694	3.54068	4.40881	2.80237	4.5021	1.6863	1.90807	1.51357	2.56476	2.09168	2.23069	3.32899	4.17446	1.02188	1.14192	1.4957	1.59094	1.63671	1.43802	1.36531	1.30546	1.70178	1.896	0.660068	0.0472483	0.991377	0.0102269	0.967819	0.085106	-146.624	97.6237	0.506893	0.0805191	0.0055775	0.963427	0.226647	0.200541	44.7131	4063.6		chr1
chr1	11967701	11970500	P1b	3	RNU5E-1	3.09374	2.62393	2.75589	2.55884	2.35741	2.09808	1.8725	2.28581	4.31272	4.55129	4.36091	4.07264	4.52355	3.86747	3.07561	2.8831	8.74687	6.32225	8.47701	7.92214	8.12663	5.57117	8.91244	7.22851	7.42086	5.93278	0.648823	6.67584e-05	-1.00585	6.40944e-06	-0.537499	0.0020745	82.8421	53.4374	-0.137651	0.734696	0.259677	0.477664	-0.0367111	0.920204	26.6697	-14.1372		chr1
chr1	16940801	16945700	P1b	4	NBPF1	1.48982	4.4475	1.14378	0.939837	1.09073	1.28196	1.08321	0.762614	0.69516	1.1097	0.667034	0.846133	0.780224	0.956994	0.704256	0.88697	1.24246	2.88973	1.17576	1.86223	1.08465	1.37174	0.94396	1.55971	0.81615	1.09497	-1.27344	0.248241	0.34641	0.178847	-0.0601865	0.818455	-4.72628	-17.3744	-0.750367	0.491577	0.306577	0.548783	-0.362121	0.306282	48.2592	-118.117		chr1
chr1	19807601	19811100	P1a	1	CAPZB	4.98498	6.82172	4.5755	4.80864	12.6105	13.8463	6.85286	11.7719	8.84647	10.2962	7.58127	7.54687	9.3732	9.80415	12.0622	12.5605	1.2757	2.21875	2.32582	1.99171	3.87653	3.31063	3.76017	2.86044	2.52751	2.53292	0.693539	0.00844139	0.39556	0.179091	0.523012	0.00718387	-75.412	132.221	1.04036	0.102432	-0.735216	0.0698965	-0.506162	0.165533	-48.6527	68.8454		chr1
chr1	19970001	19973200	P1a	1	NBL1	2.59089	3.29069	2.63878	2.20334	6.112	7.67441	5.87763	6.18976	5.48101	5.6182	4.29634	3.93534	5.93156	5.57626	6.04175	5.10987	0.21141	0.24982	0.84247	0.8714	1.25308	0.90527	1.08928	0.77376	1.66296	1.41439	0.850104	0.00783845	0.419469	0.0321571	0.206345	0.330416	-24.273	49.1921	2.22637	0.125079	-0.332671	0.421601	0.51176	0.177761	22.9863	-153.834		chr1
chr1	21614201	21618300	P1a	1	ECE1	2.62561	3.10569	2.37896	3.4946	5.28356	7.74042	8.31113	6.6764	4.11304	5.3645	4.6309	4.47582	4.18792	5.64446	5.05841	5.76482	0.49498	0.66846	1.37945	1.36013	1.21675	1.35867	1.01696	1.31276	1.51276	1.62731	0.679353	0.00296258	0.591937	0.0311277	0.220048	0.213192	-32.3908	37.1742	1.14641	0.0266652	0.089147	0.451397	0.285989	0.0954444	24.9465	320.806		chr1
chr1	21614201	21618300	P1a	1	LOC100506801	2.62561	3.10569	2.37896	3.4946	5.28356	7.74042	8.31113	6.6764	4.11304	5.3645	4.6309	4.47582	4.18792	5.64446	5.05841	5.76482	0.49498	0.66846	1.37945	1.36013	1.21675	1.35867	1.01696	1.31276	1.51276	1.62731	0.679353	0.00296258	0.591937	0.0311277	0.220048	0.213192	-32.3908	37.1742	1.14641	0.0266652	0.089147	0.451397	0.285989	0.0954444	24.9465	320.806		chr1
chr1	21619301	21621400	P1a	1	LOC100506801	0.500951	0.991379	0.450703	0.297889	0.848576	1.70975	1.21727	2.2249	0.706824	0.753807	0.68684	0.566855	0.747918	0.926124	1.50009	1.63641	1.7077	2.01248	6.49541	6.51956	2.0208	2.70632	2.42038	3.10196	3.93889	4.489	0.276501	0.495021	1.14449	0.0696851	1.20856	0.0127148	-437.091	105.599	0.345589	0.35849	1.46114	0.0522705	0.83421	0.0563243	241.388	57.0931		chr1
chr1	21670201	21671800	P1a	1	ECE1	1.12178	3.21517	1.36531	0.888723	2.81012	4.79482	3.48261	3.47553	2.57266	2.23276	1.95349	1.48822	2.62522	2.14539	3.07943	3.18335	0.12689	0.57119	0.69402	0.47546	0.49556	0.44117	0.28513	0.43748	0.40263	0.55426	0.323397	0.51322	0.820352	0.0231349	0.60291	0.016261	-186.43	73.494	0.424241	0.686083	0.320162	0.474103	0.0307198	0.917434	7.24113	9.59509		chr1
chr1	24511301	24513200	P1a	1	IFNLR1	2.47541	1.9982	2.72078	3.1729	4.73237	4.44537	4.4504	7.35307	4.1194	2.99096	4.7069	5.74005	4.6007	4.45594	7.69064	4.61996	0.4986	0.84168	1.02962	0.56715	1.05545	0.74295	0.96036	0.93509	1.39177	0.66321	0.760034	0.0442387	0.257026	0.384507	0.487829	0.44238	-64.1851	189.798	0.42418	0.428386	-0.171557	0.756684	0.19241	0.78902	45.3606	-112.155		chr1
chr1	25072301	25077400	P1a	1	CLIC4	6.05305	6.86569	4.66683	6.22048	12.5754	14.4763	15.9192	13.3443	7.44603	7.97243	7.77527	8.00149	7.94464	8.06581	10.1955	11.3381	1.24678	0.98517	3.72056	3.11864	2.16649	2.33733	2.3759	2.2267	2.47203	2.75355	0.389996	0.024012	0.852198	0.00270728	0.46526	0.107231	-119.299	54.5953	1.01284	0.0272006	0.602678	0.139151	0.214442	0.186183	21.1723	35.5815		chr1
chr1	26641801	26644100	P1b	3	CD52	8.12506	5.05811	3.54518	6.40377	3.09902	2.71403	1.59582	3.39234	5.89601	4.79996	5.28845	5.57609	5.78941	5.1065	5.37636	4.26616	9.47249	6.20746	3.49385	2.81085	10.2793	6.54058	9.44838	9.19851	5.07009	4.38254	-0.101506	0.718726	-0.997198	0.00220276	-0.16091	0.481141	-158.524	16.1362	0.101245	0.840055	-1.41567	0.208039	-0.831378	0.290881	-821.157	58.727		chr1
chr1	26641801	26644100	P1b	3	UBXN11	8.12506	5.05811	3.54518	6.40377	3.09902	2.71403	1.59582	3.39234	5.89601	4.79996	5.28845	5.57609	5.78941	5.1065	5.37636	4.26616	9.47249	6.20746	3.49385	2.81085	10.2793	6.54058	9.44838	9.19851	5.07009	4.38254	-0.101506	0.718726	-0.997198	0.00220276	-0.16091	0.481141	-158.524	16.1362	0.101245	0.840055	-1.41567	0.208039	-0.831378	0.290881	-821.157	58.727		chr1
chr1	26646501	26647700	P1b	3	UBXN11	4.53965	3.98152	2.85258	4.31417	1.82316	1.80268	0.819609	2.80437	3.82464	3.45135	3.44688	4.96175	3.24485	4.1963	3.04515	3.17538	1.24094	2.09482	1.18999	1.05679	4.58729	3.0656	4.18285	4.26352	3.24994	3.34573	-0.000302768	0.998784	-1.11333	0.00822092	-0.334242	0.106792	-110395	30.0217	1.19799	0.164807	-1.76815	0.172323	-0.214485	0.613291	-17.9038	12.1305		chr1
chr1	26874001	26875400	P1a	1	RPS6KA1	4.64227	6.21218	2.54881	4.02247	7.5522	9.44474	6.13463	10.9491	4.724	5.5389	4.46552	6.41979	4.90328	6.10298	8.47591	8.19388	0.87017	1.46892	2.15306	2.67185	1.99907	1.99042	1.86227	2.84628	2.71267	3.10082	0.279317	0.339164	0.688418	0.047362	0.6567	0.00422914	-235.109	95.3926	0.770257	0.221496	0.274298	0.353717	0.5432	0.133331	70.5219	198.033		chr1
chr1	27993201	27998500	P1a	1	IFI6	9.1746	7.80775	4.3259	4.35519	14.4384	17.5009	21.3517	17.2913	5.82235	8.89652	12.3518	8.81494	6.45975	10.1999	12.7122	16.8689	3.10141	3.87812	2.66266	3.68243	3.29861	3.27908	3.43549	3.55417	3.50415	3.60912	0.48369	0.209112	0.975901	0.00435664	0.721269	0.150047	-149.118	73.9081	-0.0855489	0.696047	-0.0519404	0.85724	0.112932	0.113511	-132.009	-217.426		chr1
chr1	28764001	28770600	P1a	1	PHACTR4	4.60216	4.47036	4.21255	4.40167	8.03607	10.0362	12.8665	11.6345	3.13734	4.74621	5.90595	6.03147	3.40296	4.92122	4.76638	8.74202	2.62367	2.97573	3.38736	3.86905	2.53577	2.49807	2.66	2.51152	3.49162	3.69687	0.164359	0.486291	1.10292	0.00561014	0.446829	0.525458	-271.861	40.5133	-0.153613	0.352055	0.527597	0.134019	0.514029	0.0532606	-334.626	97.4285		chr1
chr1	29447301	29450700	P1a	1	TMEM200B	1.40119	1.58455	0.685107	1.47166	2.96551	2.93953	2.7948	2.37693	2.61893	2.36332	1.61176	1.68251	2.75111	2.19794	2.96631	2.05761	0.13928	0.40306	0.40422	0.16775	0.15085	0.25123	0.18204	0.26913	0.42866	0.49404	0.686553	0.0526531	0.420442	0.0608823	0.279789	0.499184	-40.7527	66.5463	-0.431715	0.690893	0.508457	0.60314	1.19838	0.0638763	-277.586	235.689		chr1
chr1	31771001	31776200	P1a	1	SNRNP40	0.737616	1.10658	0.657866	0.710671	1.09008	2.15713	1.14672	2.64987	0.706932	0.749134	0.526868	0.841604	0.649866	0.806463	1.44321	1.85466	0.74148	0.9223	0.90463	1.25515	0.66345	1.13547	0.73915	0.97291	0.91896	1.04973	-0.185785	0.461279	1.31834	0.0691298	1.22352	0.109876	658.568	92.8076	0.112666	0.825646	0.263753	0.606393	0.130105	0.781455	115.478	49.3283		chr1
chr1	31771001	31776200	P1a	1	ZCCHC17	0.737616	1.10658	0.657866	0.710671	1.09008	2.15713	1.14672	2.64987	0.706932	0.749134	0.526868	0.841604	0.649866	0.806463	1.44321	1.85466	0.74148	0.9223	0.90463	1.25515	0.66345	1.13547	0.73915	0.97291	0.91896	1.04973	-0.185785	0.461279	1.31834	0.0691298	1.22352	0.109876	658.568	92.8076	0.112666	0.825646	0.263753	0.606393	0.130105	0.781455	115.478	49.3283		chr1
chr1	32665301	32667800	P1b	3	CCDC28B	2.92061	2.93892	4.07682	2.50208	2.73761	2.20308	2.2808	2.2799	4.95189	5.01649	5.34595	3.64003	4.75249	5.29267	3.52525	2.74896	1.21785	0.91371	0.59209	0.88732	2.29421	2.06514	1.74626	2.02407	1.39659	1.69858	0.607725	0.0183906	-0.99632	0.00536348	-0.595022	0.0618086	97.9098	59.722	1.0322	0.0330853	-1.55909	0.0194002	-0.494094	0.0872301	-47.8679	31.6912		chr1
chr1	32799401	32802200	P1a	1	MARCKSL1	2.82856	3.45484	2.83389	2.53853	5.13424	7.89694	6.60056	4.80521	4.44523	3.7251	3.65699	2.87965	4.69425	3.54064	5.05022	5.35221	0.26579	0.32631	0.58527	0.54323	0.89926	0.64997	0.50031	0.57674	0.69003	0.63327	0.33545	0.0975483	0.732564	0.0338069	0.500421	0.0132393	-149.179	68.3108	1.38764	0.145847	-0.457145	0.33449	-0.227411	0.527819	-16.3884	49.746		chr1
chr1	33366901	33368400	P1a	1	TMEM54	1.60924	2.69473	1.45639	1.28929	3.15962	4.59778	2.5349	2.64813	2.96923	2.48997	1.98764	1.89475	3.43783	2.74621	3.17313	3.11964	0.13535	0.30465	0.35253	0.33812	0.31095	0.49537	0.26071	0.43077	0.72334	0.62236	0.406113	0.207872	0.470146	0.159636	0.430027	0.046145	-105.888	91.4666	0.873849	0.281802	-0.223398	0.643225	0.738932	0.159186	84.5607	-330.77		chr1
chr1	33418201	33430200	P1a	1	RNF19B	4.13417	4.65182	4.52432	3.47717	10.9274	11.2906	14.4907	10.0531	4.79408	4.43267	4.84203	4.71173	4.74132	4.79036	7.70486	7.9394	0.77782	1.00856	2.10515	1.90079	0.84296	0.84473	0.85494	0.82516	1.71976	1.67938	0.161851	0.154639	1.3161	0.00522929	0.736397	0.00110298	-454.984	55.9531	-0.0819891	0.742701	1.24709	0.0559583	1.01012	0.0148283	-1232.02	80.9981		chr1
chr1	37945401	37949400	P1a	1	MIR6732	2.22725	2.08142	1.383	3.08449	4.535	4.82361	3.93183	7.11194	2.84994	2.87106	2.53558	4.84688	2.79065	2.80225	4.31377	3.98416	2.09709	2.31247	2.92038	2.28133	2.44772	2.37678	2.37795	3.37743	2.12676	2.58948	0.578287	0.14651	0.638788	0.0851999	0.340873	0.200091	-58.9454	53.3625	0.129745	0.283294	0.108607	0.660329	-0.0327423	0.853993	-25.2359	-30.1476		chr1
chr1	38315801	38325100	P1a	1	MTF1	4.38337	5.27851	4.445	4.37064	8.50627	10.4201	8.55297	8.62798	5.32305	5.88114	4.18596	5.74547	5.50141	5.89433	6.98822	7.85481	2.96009	2.77469	5.15431	3.95838	2.84712	2.81484	2.84024	2.78917	3.65113	3.63675	0.193907	0.196894	0.772615	0.000924358	0.490108	0.0424585	-252.755	63.435	-0.0184366	0.762035	0.686575	0.212167	0.364198	0.00360581	-1975.41	53.0455		chr1
chr1	55012501	55015500	P1b	3	ACOT11	2.39243	3.18362	2.28092	3.12739	1.30932	1.74059	1.07042	1.79079	2.68715	3.6796	3.33299	3.04595	2.51492	3.16471	2.05514	1.91808	1.64624	2.36025	1.21583	1.30976	2.61112	2.8598	2.39986	2.40432	1.94334	2.19308	0.214557	0.215861	-1.10851	0.00088931	-0.681629	0.00791106	317.691	61.4907	0.449445	0.264246	-1.11516	0.0315668	-0.403401	0.0632081	-89.7554	36.1742		chr1
chr1	55676101	55680600	P1a	1	LOC100507634	6.72282	6.39374	7.42431	7.32802	12.4169	13.7237	15.6686	13.2971	10.2078	11.7049	11.1621	10.5018	10.0737	11.9966	11.6371	12.473	1.23266	1.62408	2.64281	3.36557	3.38786	3.53206	3.47453	2.84659	3.90131	3.78432	0.644899	0.000133575	0.338664	0.0167759	0.146082	0.142232	-22.6519	43.1348	1.27639	0.0381268	-0.203779	0.421149	0.151408	0.0580245	11.8623	-74.3001		chr1
chr1	55676101	55680600	P1a	1	USP24	6.72282	6.39374	7.42431	7.32802	12.4169	13.7237	15.6686	13.2971	10.2078	11.7049	11.1621	10.5018	10.0737	11.9966	11.6371	12.473	1.23266	1.62408	2.64281	3.36557	3.38786	3.53206	3.47453	2.84659	3.90131	3.78432	0.644899	0.000133575	0.338664	0.0167759	0.146082	0.142232	-22.6519	43.1348	1.27639	0.0381268	-0.203779	0.421149	0.151408	0.0580245	11.8623	-74.3001		chr1
chr1	59251101	59252500	P1a	2	JUN	2.87378	2.53737	2.70486	4.34751	3.47228	4.72237	4.1678	6.67628	4.43477	5.3649	7.31659	6.41979	4.09827	7.00208	6.10553	7.18813	3.72238	3.50908	6.34586	3.66813	4.66449	5.7324	4.3065	6.88493	3.12441	4.16777	0.91716	0.0132468	-0.305935	0.272799	0.175866	0.417061	-19.1751	-57.4847	0.523793	0.19587	-0.0541351	0.911779	-0.51173	0.173168	-97.6969	945.283		chr1
chr1	59251101	59252500	P1a	2	LINC01135	2.87378	2.53737	2.70486	4.34751	3.47228	4.72237	4.1678	6.67628	4.43477	5.3649	7.31659	6.41979	4.09827	7.00208	6.10553	7.18813	3.72238	3.50908	6.34586	3.66813	4.66449	5.7324	4.3065	6.88493	3.12441	4.16777	0.91716	0.0132468	-0.305935	0.272799	0.175866	0.417061	-19.1751	-57.4847	0.523793	0.19587	-0.0541351	0.911779	-0.51173	0.173168	-97.6969	945.283		chr1
chr1	59486201	59487700	P1a	1	LINC01358	0.742727	1.87815	0.97093	1.36514	0.675133	4.29851	2.66602	3.70739	0.764801	2.62529	1.37852	1.79233	0.910682	2.36479	1.34076	5.24541	2.25588	2.66569	2.89076	4.43777	4.50879	5.27568	4.14956	5.59999	4.5435	5.66345	0.404455	0.42523	0.79034	0.242743	1.00553	0.550323	-248.614	127.228	0.991375	0.0536343	-0.41697	0.330942	0.0609862	0.788402	6.15168	-14.626		chr1
chr1	66798001	66802100	P1a	1	PDE4B	6.4433	4.83772	10.368	4.38212	17.1839	13.9885	27.6025	8.59045	8.20963	7.75972	8.71079	5.06573	7.64317	7.56004	5.00937	6.63307	8.7612	6.76817	13.3432	9.42821	5.43555	5.48902	5.65682	5.80241	3.45537	3.73256	0.192452	0.583936	1.17932	0.0979624	-0.353295	0.254414	183.576	-29.9576	-0.507423	0.259839	1.05965	0.203134	-0.603928	0.0402537	119.019	-56.9932		chr1
chr1	70688201	70690100	P1a	1	SRSF11	1.49827	2.19158	2.91238	2.9035	4.30603	3.77964	7.27934	7.2547	1.68682	2.71323	4.17547	5.23477	1.77918	2.56919	1.58752	4.03157	2.35053	1.8036	4.86981	5.23784	3.4118	3.1282	3.00112	2.4369	4.88902	4.76527	0.538874	0.274471	0.711836	0.122933	-0.297337	0.703394	55.1774	-41.7704	0.654744	0.0938748	0.628085	0.0196958	0.56188	0.0300821	85.8166	89.4591		chr1
chr1	78472101	78474800	P1a	1	DNAJB4	0.847925	2.13156	2.23787	2.31667	3.20968	3.5357	4.3935	5.27739	1.03692	1.68354	2.40369	2.5455	1.0495	1.96301	1.6134	3.60323	0.77679	1.5228	1.1356	1.03283	0.84623	0.90791	0.69984	0.6978	1.20522	0.95054	0.0257379	0.947331	1.09789	0.0107005	0.443958	0.611664	-1724.92	40.4373	-0.390613	0.597778	0.305887	0.0980859	0.297433	0.349038	-76.1451	97.2361		chr1
chr1	79085501	79091600	P1a	1	IFI44L	2.48465	3.37174	2.72042	1.59372	4.30761	8.77948	19.3996	5.22979	0.867985	2.13528	3.57721	1.35301	1.38772	2.4561	1.84536	4.64114	1.11998	1.44137	1.39498	2.96049	0.48148	1.30273	0.77959	1.76456	1.17781	2.2103	-0.358369	0.458572	2.24917	0.119072	0.709487	0.525805	197.977	31.5444	-0.521619	0.510921	1.28754	0.319012	0.925195	0.353396	-177.37	71.8574		chr1
chr1	79115501	79122400	P1a	1	IFI44	6.46409	6.06797	6.51871	5.73453	12.4394	14.4943	22.8003	13.3556	3.91976	6.68036	9.60561	7.04876	4.94183	7.40338	7.14212	12.3869	2.12726	1.80378	2.58133	4.07731	1.60124	2.31948	2.21862	2.81569	2.53431	3.23186	0.137009	0.634875	1.21091	0.0243113	0.519123	0.447632	-378.896	42.8705	-0.00379243	0.991173	0.764109	0.286169	0.556495	0.206729	-14673.8	72.8292		chr1
chr1	85459201	85465000	P1a	1	MCOLN2	2.92251	3.50395	3.28782	3.99928	8.36285	8.22802	13.4101	8.61694	5.92505	5.91169	5.63511	6.87678	5.73799	6.61893	6.12285	6.94364	0.41985	0.63	1.56738	1.66061	0.93239	1.0372	0.88731	1.06711	0.9758	1.06177	0.828237	0.000331376	0.66543	0.0623705	0.102031	0.46275	-12.319	15.3331	0.907712	0.0954292	0.712741	0.0127212	0.0489543	0.667455	5.39315	6.86846		chr1
chr1	89352901	89356700	P1a	1	GTF2B	5.76358	5.70305	5.61252	5.35659	8.79094	10.6167	15.0377	10.2645	4.11832	5.12602	6.43866	5.40514	4.3749	5.43803	5.95162	8.15905	1.21056	1.4425	1.6553	2.21799	1.37418	1.6321	1.29443	1.40226	2.12278	2.00138	-0.0893679	0.53453	1.08416	0.0165482	0.420356	0.32447	470.366	38.7724	0.180322	0.41669	0.36558	0.342067	0.456121	0.0997312	252.948	124.766		chr1
chr1	89482001	89488100	P1a	1	GBP3	2.63678	2.70943	3.34086	2.33932	4.11513	5.70365	5.41385	5.15322	2.5929	3.41911	3.67964	3.40456	2.77544	3.64977	3.30627	4.49186	0.90929	1.21674	1.8022	1.86978	1.2763	1.39405	1.57519	1.46458	1.65004	1.65199	0.248187	0.15331	0.63842	0.00643298	0.252053	0.471705	-101.558	39.4808	0.328867	0.302888	0.459529	0.0320927	0.306324	0.117243	93.1454	66.6605		chr1
chr1	89523101	89532400	P1a	1	GBP1	4.12396	4.10697	3.99893	3.89995	10.9223	12.1042	21.5867	13.1529	3.94878	5.23107	5.60196	5.39463	4.04073	5.38605	5.86794	9.33677	1.06185	1.59606	3.88136	4.43529	1.9198	2.18799	1.81411	2.08898	2.3685	2.45292	0.322942	0.0716041	1.51755	0.0288882	0.591846	0.370993	-183.267	39.0001	0.62807	0.179275	1.01764	0.0450514	0.231096	0.204667	36.7946	22.709		chr1
chr1	89583801	89593600	P1a	1	GBP2	3.42749	4.00984	3.32702	3.13827	9.09262	11.0246	15.6381	10.585	4.42173	5.78392	6.31656	5.87533	4.65997	6.10313	6.20776	9.15598	1.30445	1.74764	3.42445	3.36847	1.80757	1.89447	2.05057	2.11968	2.33409	2.44201	0.687984	0.00812263	1.04892	0.0198717	0.456189	0.379899	-66.3081	43.4911	0.278523	0.374195	0.875711	0.00252596	0.367513	0.0183973	131.951	41.9673		chr1
chr1	89660401	89666300	P1a	1	GBP4	2.84151	3.92181	3.35544	2.83298	5.61339	9.54033	17.6363	8.16211	3.32672	4.31218	5.51515	4.20967	3.70263	4.5812	4.75846	6.80488	0.69936	0.94833	2.1858	3.08234	1.62773	2.03294	1.55131	2.4994	1.36708	1.87405	0.422929	0.0892046	1.23786	0.106168	0.413483	0.369579	-97.7665	33.403	1.15166	0.0705207	0.525186	0.294091	-0.175611	0.587068	-15.2485	-33.4378		chr1
chr1	89733901	89740400	P1a	1	GBP5	2.93132	4.52031	3.20243	2.58018	5.68689	10.5232	17.621	7.95469	2.45925	4.94409	5.37569	4.08088	2.75165	5.16703	3.61304	7.92775	1.03023	1.19455	2.30112	3.17796	1.35553	2.15375	1.67367	2.31005	1.59019	2.27522	0.349323	0.290835	1.30941	0.0918891	0.453144	0.600009	-129.721	34.6066	0.657512	0.3457	0.642759	0.239634	0.139446	0.767829	21.2082	21.695		chr1
chr1	89872301	89876600	P1a	1	GBP1P1	0.618671	1.4806	0.964866	0.595004	1.97744	6.10915	17.51	4.29094	0.345109	0.52848	1.2408	0.526753	0.341358	0.567445	0.748005	2.48359	0.42476	1.06227	1.25381	1.94529	0.40117	0.74273	0.51512	0.8136	0.48868	0.94398	-0.470344	0.408439	3.50031	0.142783	1.29108	0.463624	274.498	36.8848	-0.378473	0.694069	1.48371	0.160451	0.324735	0.665768	-85.8015	21.8868		chr1
chr1	93647401	93648800	P1b	4	CCDC18	2.03376	2.97485	2.60083	2.96606	1.59146	1.19517	0.936584	1.50216	1.73535	1.36298	1.23661	2.46915	1.53685	1.63473	1.29294	1.30155	2.22376	1.55052	1.88865	2.12842	1.56594	1.83118	1.30359	1.11543	1.52588	2.06721	-0.636253	0.0393387	-0.380865	0.269841	-0.390948	0.241078	-61.4454	102.648	-0.151889	0.676893	0.241831	0.226339	0.0809129	0.785718	-53.271	33.4584		chr1
chr1	93647401	93648800	P1b	4	TMED5	2.03376	2.97485	2.60083	2.96606	1.59146	1.19517	0.936584	1.50216	1.73535	1.36298	1.23661	2.46915	1.53685	1.63473	1.29294	1.30155	2.22376	1.55052	1.88865	2.12842	1.56594	1.83118	1.30359	1.11543	1.52588	2.06721	-0.636253	0.0393387	-0.380865	0.269841	-0.390948	0.241078	-61.4454	102.648	-0.151889	0.676893	0.241831	0.226339	0.0809129	0.785718	-53.271	33.4584		chr1
chr1	101357601	101359600	P1a	1	EXTL2	0.68072	1.34714	1.05571	1.33647	0.870776	1.87689	3.99836	1.63534	0.522902	0.953878	1.4424	0.960019	0.512173	1.10593	0.603241	0.724574	0.50749	0.85669	0.71376	0.95079	0.67621	1.0401	0.68424	0.88831	0.83058	0.88671	-0.188302	0.601032	1.11143	0.191625	-0.546705	0.205134	-290.333	-49.1895	0.331276	0.557415	-0.0441779	0.917563	0.000823533	0.998291	0.248594	-1.86413		chr1
chr1	110527901	110534700	P1a	1	AHCYL1	4.51227	5.81515	4.48465	4.98283	9.18695	11.1446	10.4067	12.0134	5.39579	6.9278	5.30813	7.7226	5.77247	7.41697	8.5626	11.2361	1.83029	2.21652	3.31881	3.78319	2.07726	2.52834	2.35184	2.46138	2.66628	2.95695	0.357103	0.0981283	0.753749	0.00208621	0.643171	0.185114	-180.108	85.3296	0.186604	0.448059	0.624836	0.0612314	0.28801	0.219543	154.343	46.0937		chr1
chr1	111210101	111218700	P1a	1	KCNA3	1.48895	2.20641	1.49791	1.24936	3.83201	5.41603	3.71797	5.29516	2.18413	2.26937	1.76039	2.30316	2.48448	2.21189	4.19535	5.09654	0.57415	0.9161	1.18607	1.2746	0.62337	0.81604	0.67413	0.75718	1.04029	1.15	0.402703	0.085459	1.10035	0.0100787	1.12562	0.0926999	-279.516	102.296	-0.0500768	0.911508	0.773574	0.0771986	0.605644	0.105358	-1209.43	78.2917		chr1
chr1	120255701	120256900	P1a	2	PHGDH	1.34126	2.34807	1.45664	2.60746	3.13989	3.91148	4.0434	3.31072	3.03722	5.54923	4.72944	2.91303	2.96021	6.29445	1.92766	2.31251	0.39484	0.76175	1.76295	1.90222	0.73863	1.0838	0.65187	1.48101	0.90433	1.16711	1.06566	0.038119	-0.171947	0.544505	-0.936373	0.053867	87.868	544.57	0.655986	0.31759	1.00802	0.0828651	0.184771	0.627482	28.1669	18.3301		chr1
chr1	145076101	145091800	P1b	4	PDE4DIP	1.32775	3.50088	1.20057	1.05727	0.773571	0.820876	0.926436	0.597925	0.491852	0.534942	0.495895	0.662552	0.506515	0.556	0.495013	0.492943	1.65858	3.24344	1.86482	2.07025	1.09856	1.26054	1.18035	1.25451	1.21732	1.24198	-1.69728	0.124394	0.513203	0.0335233	-0.145273	0.281483	-8.55916	-28.3071	-1.05514	0.352609	0.738153	0.0299596	0.0600112	0.646886	-5.68751	8.12991		chr1
chr1	145076101	145091800	P1b	4	SEC22B2	1.32775	3.50088	1.20057	1.05727	0.773571	0.820876	0.926436	0.597925	0.491852	0.534942	0.495895	0.662552	0.506515	0.556	0.495013	0.492943	1.65858	3.24344	1.86482	2.07025	1.09856	1.26054	1.18035	1.25451	1.21732	1.24198	-1.69728	0.124394	0.513203	0.0335233	-0.145273	0.281483	-8.55916	-28.3071	-1.05514	0.352609	0.738153	0.0299596	0.0600112	0.646886	-5.68751	8.12991		chr1
chr1	145076101	145091800	P1b	4	SEC22B3	1.32775	3.50088	1.20057	1.05727	0.773571	0.820876	0.926436	0.597925	0.491852	0.534942	0.495895	0.662552	0.506515	0.556	0.495013	0.492943	1.65858	3.24344	1.86482	2.07025	1.09856	1.26054	1.18035	1.25451	1.21732	1.24198	-1.69728	0.124394	0.513203	0.0335233	-0.145273	0.281483	-8.55916	-28.3071	-1.05514	0.352609	0.738153	0.0299596	0.0600112	0.646886	-5.68751	8.12991		chr1
chr1	145606801	145610700	P1a	1	POLR3C	5.93304	5.80793	6.86838	6.28346	9.25071	12.0179	15.6602	11.7261	7.37678	8.64681	7.75254	8.07204	7.34374	8.86677	9.21823	10.2105	1.856	2.13753	3.19859	3.59101	2.82132	2.58057	2.72292	2.45658	3.38928	3.25407	0.355481	0.0029801	0.611374	0.0472142	0.286985	0.115846	-80.7313	46.9409	0.4358	0.0651208	0.329862	0.118197	0.298447	0.0703014	68.4825	90.4761		chr1
chr1	145606801	145610700	P1a	1	RNF115	5.93304	5.80793	6.86838	6.28346	9.25071	12.0179	15.6602	11.7261	7.37678	8.64681	7.75254	8.07204	7.34374	8.86677	9.21823	10.2105	1.856	2.13753	3.19859	3.59101	2.82132	2.58057	2.72292	2.45658	3.38928	3.25407	0.355481	0.0029801	0.611374	0.0472142	0.286985	0.115846	-80.7313	46.9409	0.4358	0.0651208	0.329862	0.118197	0.298447	0.0703014	68.4825	90.4761		chr1
chr1	145611701	145614000	P1a	1	POLR3C	0.376658	0.585675	0.443148	0.4945	1.17974	1.0998	1.96628	1.40163	0.909335	1.25293	1.23327	0.918219	1.03912	1.39268	1.1219	1.22404	0.14709	0.19864	0.39076	0.52359	0.52714	0.46834	0.46746	0.44471	0.41268	0.50724	1.18296	0.00380557	0.388653	0.194373	0.121221	0.431039	-10.2472	31.1899	1.52575	0.0149071	-0.122646	0.653625	-0.113884	0.579004	-7.46414	92.8559		chr1
chr1	145611701	145614000	P1a	1	RNF115	0.376658	0.585675	0.443148	0.4945	1.17974	1.0998	1.96628	1.40163	0.909335	1.25293	1.23327	0.918219	1.03912	1.39268	1.1219	1.22404	0.14709	0.19864	0.39076	0.52359	0.52714	0.46834	0.46746	0.44471	0.41268	0.50724	1.18296	0.00380557	0.388653	0.194373	0.121221	0.431039	-10.2472	31.1899	1.52575	0.0149071	-0.122646	0.653625	-0.113884	0.579004	-7.46414	92.8559		chr1
chr1	146716701	146717700	P1a	1	CHD1L	0.681061	1.83793	1.74826	2.27598	4.13319	2.00029	2.22971	5.51619	2.90271	2.07116	2.74193	4.14936	2.49382	2.74713	2.21299	1.9884	3.99424	2.28564	4.97235	2.40988	5.03909	3.12186	5.15065	3.2857	5.2573	3.78208	0.858655	0.0543435	0.226212	0.617117	-0.497793	0.138571	57.9736	-220.056	0.378	0.540957	-0.14468	0.832017	0.147487	0.753302	39.0176	-101.94		chr1
chr1	154296801	154300200	P1a	1	ATP8B2	4.16719	3.42118	2.24801	2.45833	8.19385	6.99488	5.53178	5.71564	5.48586	5.23988	3.02558	3.54569	5.37169	4.84445	6.66187	4.85791	0.45764	0.47024	1.02611	0.80148	1.15192	0.88478	1.04435	0.77573	1.5053	1.2351	0.492486	0.153782	0.611988	0.0393955	0.413589	0.318912	-83.9799	67.5813	1.13422	0.149821	-0.156291	0.611483	0.428153	0.205237	37.7486	-273.946		chr1
chr1	155100501	155101600	P1a	2	EFNA1	1.91355	2.78449	1.52296	1.60339	4.67796	4.26739	3.27868	2.20967	5.21582	6.34949	5.11605	2.79393	4.53381	6.97124	3.38319	3.76556	0.36923	1.03883	1.68294	1.26824	1.56927	1.8243	1.06678	2.1054	1.78824	1.69775	1.31559	0.0231383	-0.432202	0.227035	-0.445882	0.18146	33.892	103.165	1.26909	0.173739	-0.201512	0.475686	0.0387647	0.781262	3.05451	-19.2369		chr1
chr1	155194901	155196000	P1b	3	GBAP1	3.48941	5.01208	1.52296	3.31022	1.76805	2.3749	1.01341	1.57227	1.9636	2.8425	1.70535	2.44468	2.70166	3.50296	2.37738	3.16307	11.9385	13.9203	4.56799	6.34121	8.10083	9.66203	8.47498	10.8208	4.25479	5.89968	-0.574234	0.226734	-0.412565	0.191549	0.307125	0.379089	53.4843	-74.4428	-0.541796	0.091002	-0.703319	0.103	-0.806749	0.0788161	148.903	114.706		chr1
chr1	159044001	159047300	P1a	1	AIM2	0.899948	1.15022	0.595581	0.809824	2.30689	3.39948	8.75771	2.74626	0.807451	0.577994	1.12164	0.756229	0.589659	0.427495	1.1372	1.86909	2.11155	2.24944	3.66819	4.78183	2.44432	2.18333	2.68508	2.44666	2.98887	2.77131	-0.082587	0.775662	2.39886	0.102572	0.881646	0.291307	1067.54	36.7526	0.0856241	0.486456	0.868675	0.165132	0.315834	0.0829449	368.861	36.3581		chr1
chr1	159921401	159924100	P1a	1	SLAMF9	2.20002	1.67804	1.6447	1.70591	3.76462	4.71427	2.54871	3.02801	2.52359	2.20964	2.51052	1.70648	2.36454	2.49967	5.08841	5.33585	5.76331	4.8645	5.24724	4.90592	3.21221	3.85172	3.6681	3.62854	4.28103	4.11325	0.308195	0.119448	0.65115	0.066896	1.21995	0.000211814	-395.837	187.353	-0.589301	0.0958115	0.523386	0.0798719	0.248936	0.26945	-42.2425	47.5625		chr1
chr1	160065001	160068800	P1a	2	IGSF8	4.39595	4.57533	3.86938	4.06981	7.88521	8.22285	7.81202	7.4126	9.14195	9.79283	8.63969	7.20349	8.71387	10.3644	8.53507	8.31156	1.17496	1.08187	4.00611	3.16856	2.78516	2.53122	2.90604	2.87535	3.38039	3.18011	1.04026	0.00248888	-0.150505	0.217224	-0.0457134	0.659904	4.39443	30.3732	1.23615	0.0317613	0.432468	0.248644	0.303362	0.0667517	24.5409	70.1465		chr1
chr1	160610101	160619300	P1a	1	SLAMF1	0.69928	1.22419	0.537933	0.525234	6.39404	4.81451	7.64889	2.6805	0.835729	0.895289	0.689573	0.776059	0.71231	1.10632	1.27082	1.39909	1.15427	1.22868	4.1878	3.40223	1.37316	1.75166	1.52583	1.68467	1.49917	1.8711	0.0980366	0.775038	2.75225	0.0233461	0.740235	0.020151	-755.06	26.8957	0.391024	0.291236	1.28033	0.0679328	0.109091	0.68915	27.8988	8.52053		chr1
chr1	160706401	160723100	P1a	1	SLAMF7	3.38543	3.51114	2.51446	3.89753	8.06031	7.12131	9.2706	7.61797	6.11214	6.68113	6.42894	7.94569	6.19856	7.15124	6.87424	7.20414	1.89946	1.9143	6.30057	5.11798	3.16252	3.06379	3.33095	3.3158	3.19788	3.05031	1.02955	0.000637994	0.23933	0.0923117	0.0515776	0.60139	-5.00973	21.5509	0.707163	0.023017	0.87493	0.140447	0.00506092	0.914616	0.715664	0.578437		chr1
chr1	161473701	161484700	P1a	1	FCGR2A	2.87922	2.96027	2.16349	2.36177	8.67107	8.68724	7.97557	8.15212	3.84428	4.06477	3.41228	4.29564	4.10192	3.99219	6.80652	6.9493	3.16666	2.59495	5.12638	3.82465	3.27582	2.57218	3.14739	3.09192	3.67214	3.60052	0.591429	0.0028591	1.10044	2.59132e-06	0.816927	0.000201213	-138.128	74.2362	0.0214713	0.933094	0.61411	0.207791	0.31454	0.289398	1464.93	51.2188		chr1
chr1	161991501	161993000	P1b	4	OLFML2B	1.98061	4.3279	6.06831	1.06177	1.59331	2.20367	2.01044	0.591935	1.46212	2.16519	1.41058	0.58891	1.47986	1.98337	1.98879	3.28528	0.49629	1.44709	0.31728	0.84529	0.27986	0.59444	0.39106	0.35897	0.65553	0.71571	-1.256	0.183728	0.185611	0.703095	0.906603	0.268331	72.182	488.441	-1.15237	0.453024	0.411117	0.694149	0.649281	0.352175	-56.3432	157.931		chr1
chr1	169338301	169341700	P1a	1	BLZF1	1.40119	2.59289	2.07673	1.83957	1.94128	3.33546	8.75063	2.84408	0.714254	1.09811	2.4035	1.75026	0.672717	1.2784	0.817952	1.85063	0.67651	1.34354	0.91728	1.23018	0.65824	1.31078	0.91979	1.02903	1.09657	1.4684	-0.406954	0.324353	1.49972	0.173779	-0.16072	0.826721	-39.4935	-10.7167	-0.0369132	0.961362	0.125153	0.835815	0.381464	0.528676	-1033.41	304.797		chr1
chr1	169338301	169341700	P1a	1	NME7	1.40119	2.59289	2.07673	1.83957	1.94128	3.33546	8.75063	2.84408	0.714254	1.09811	2.4035	1.75026	0.672717	1.2784	0.817952	1.85063	0.67651	1.34354	0.91728	1.23018	0.65824	1.31078	0.91979	1.02903	1.09657	1.4684	-0.406954	0.324353	1.49972	0.173779	-0.16072	0.826721	-39.4935	-10.7167	-0.0369132	0.961362	0.125153	0.835815	0.381464	0.528676	-1033.41	304.797		chr1
chr1	174842901	174846000	P1a	1	RABGAP1L	2.39507	3.12039	2.41866	2.53123	2.83458	5.26382	14.3543	4.79212	1.24038	1.49242	4.55903	2.19217	1.43163	1.68504	1.61052	2.68412	0.96024	1.36309	0.86966	1.65592	0.58659	1.07825	0.88273	1.35437	0.7107	1.27941	-0.142054	0.770709	1.52242	0.182347	-0.142959	0.821753	-100.637	-9.3903	-0.480811	0.412619	0.601231	0.46694	0.257465	0.708217	-53.548	42.8229		chr1
chr1	179052501	179054400	P1a	1	TOR3A	2.3777	2.44941	2.33757	2.5443	2.89911	3.45751	3.82942	6.14805	3.42692	3.24733	3.82119	4.14335	2.87543	3.09106	3.40434	3.50855	1.13965	0.9018	1.05745	1.26776	2.35635	2.01378	1.86927	2.26688	1.90922	1.84225	0.592404	0.00705036	0.15809	0.602758	-0.0824336	0.39233	13.9151	-52.1435	1.09808	0.0393144	-0.910315	0.052852	-0.22022	0.313501	-20.055	24.1916		chr1
chr1	179105201	179111300	P1a	1	ABL2	6.52095	5.63963	6.88457	7.76357	12.2193	12.4237	17.9173	13.8823	6.26939	6.98455	6.855	7.98593	6.61405	6.98706	7.29907	9.32299	2.25105	2.04038	3.42245	3.60452	2.40739	2.36805	2.78729	2.38215	3.76676	2.88333	0.0676048	0.591541	1.00648	0.00993453	0.242792	0.409175	-359.134	24.123	0.154175	0.252225	0.557269	0.0425171	0.47774	0.279825	309.868	85.7288		chr1
chr1	179112801	179114000	P1a	1	ABL2	1.9603	1.63344	1.39594	1.23262	2.70098	2.44893	2.78667	2.22013	2.02481	1.38731	1.002	1.4085	1.65089	1.20803	1.98354	2.0709	5.3586	5.33226	10.3573	9.35258	4.35404	4.3352	3.99272	4.17376	7.68681	7.11939	-0.0957828	0.719092	0.802694	0.00733685	0.477834	0.0711097	498.873	59.5289	-0.299076	0.000507359	1.18162	0.0578007	0.7689	0.058634	-257.092	65.0717		chr1
chr1	183775801	183776900	P1a	1	RGL1	5.96577	7.01691	9.204	2.84472	16.2071	15.8821	13.7705	8.7962	9.48051	9.11816	7.73967	4.92429	8.63288	10.4048	11.8869	14.0455	2.70771	4.36309	4.66416	2.88237	4.36851	4.08778	3.49667	2.59503	3.82314	4.11704	0.3207	0.391262	0.805938	0.0332876	0.730317	0.0439086	-227.726	90.617	0.258151	0.554637	-0.164211	0.699402	-0.0908531	0.332116	-35.1937	55.3269		chr1
chr1	184357901	184359800	P1a	1	C1orf21	0.846851	2.3205	1.37955	1.16739	1.64141	5.197	2.10445	3.24617	0.727998	2.02958	1.21468	1.19248	0.73683	2.44876	1.28765	3.11629	0.35614	1.2024	1.53051	2.56887	0.36818	0.70385	0.27439	0.85008	0.64235	1.40011	-0.145877	0.753037	1.23882	0.109648	0.770102	0.494285	527.913	62.1643	-0.53985	0.669679	1.93506	0.184443	0.929963	0.405307	-172.263	48.0586		chr1
chr1	184938201	184944800	P1a	1	NIBAN1	3.93668	4.54455	4.62057	4.64286	8.83355	11.4391	15.0507	11.5778	6.62213	7.68493	8.52757	8.009	6.88866	8.0172	9.61397	11.8086	0.88139	1.38406	7.04699	6.39401	4.4429	4.19721	4.2787	4.68871	4.15914	4.00082	0.797588	0.00165745	0.60465	0.0457854	0.474161	0.190299	-59.4493	78.4191	1.93125	0.0214407	0.637519	0.0578381	-0.0824876	0.262618	-4.2712	-12.9388		chr1
chr1	185013201	185014400	P1b	4	RNF2	2.78569	3.57316	1.33525	1.84893	1.28297	1.53058	1.63922	0.895841	1.43424	1.72567	1.6032	1.72861	1.76474	1.39877	1.62035	1.48415	2.6511	1.9996	1.27814	0.84543	2.33252	1.39346	1.84697	1.43613	2.20431	1.75067	-0.555845	0.222327	-0.279439	0.184903	-0.0642415	0.518865	-11.5574	22.9894	-0.319828	0.512258	-0.811128	0.308969	0.0860505	0.853192	-26.9052	-10.6087		chr1
chr1	186637601	186654100	P1a	1	PACERR	2.29431	2.84148	3.08304	2.51157	8.05988	7.89972	12.3174	8.80572	2.66496	2.80075	3.09324	3.48014	2.82968	2.62903	4.92329	6.35338	1.08626	1.24554	4.35913	3.37143	0.85036	0.90462	0.90797	0.85449	1.8545	1.78395	0.166023	0.24035	1.62302	0.00797043	0.905614	0.151067	-545.476	55.7981	-0.409989	0.142645	2.13912	0.10342	1.05187	0.00300256	-256.56	49.173		chr1
chr1	186637601	186654100	P1a	1	PTGS2	2.29431	2.84148	3.08304	2.51157	8.05988	7.89972	12.3174	8.80572	2.66496	2.80075	3.09324	3.48014	2.82968	2.62903	4.92329	6.35338	1.08626	1.24554	4.35913	3.37143	0.85036	0.90462	0.90797	0.85449	1.8545	1.78395	0.166023	0.24035	1.62302	0.00797043	0.905614	0.151067	-545.476	55.7981	-0.409989	0.142645	2.13912	0.10342	1.05187	0.00300256	-256.56	49.173		chr1
chr1	192542801	192544900	P1a	1	RGS1	0.530418	1.39959	1.21343	1.35404	2.27573	2.29262	2.40333	2.78112	1.18875	1.7009	1.85447	1.88342	1.49584	1.45274	1.93096	2.81936	9.89175	5.11279	9.49135	7.57597	4.7522	4.75817	4.29772	5.15285	5.4079	4.55567	0.559354	0.087182	0.557343	0.0093348	0.519554	0.330313	-92.8846	93.2197	-0.657826	0.45575	0.843663	0.158026	0.0671613	0.688853	-10.2096	7.96068		chr1
chr1	204382101	204383800	P1a	1	PPP1R15B	0.837323	0.72046	0.942299	0.602218	2.28733	1.72823	1.04113	1.7042	1.74647	1.17007	1.35767	1.35544	1.40609	0.852514	2.30671	2.07039	15.0468	11.0875	17.5422	11.0749	12.2907	8.76297	10.5999	10.5783	9.7923	7.68733	0.859706	0.00685528	0.264169	0.369438	0.636933	0.0181103	-74.0873	241.108	-0.311872	0.440273	0.442804	0.438305	-0.268401	0.493232	86.0612	-60.6138		chr1
chr1	205196701	205201500	P1a	1	TMCC2	2.53907	2.72921	2.63851	2.45185	5.78661	7.15524	7.09884	5.26464	4.44056	5.84165	4.72648	4.19886	4.99223	7.17214	5.33266	5.35511	0.3805	0.66612	1.51959	1.95384	1.39864	2.06567	1.37758	2.13043	1.12265	1.63294	0.89084	0.00789904	0.397768	0.0460317	0.154287	0.232224	-17.3193	38.7882	1.72683	0.131266	0.00379299	0.992046	-0.330207	0.492773	-19.1221	-8705.71		chr1
chr1	206678301	206690100	P1a	1	RASSF5	1.7142	2.52095	1.77626	1.62834	7.99395	8.77567	11.8768	7.20358	3.22641	3.38687	2.7777	2.84633	3.21639	3.25955	5.5416	6.1835	0.69357	0.9676	1.84971	1.89543	1.31156	1.523	1.17028	1.28608	1.27794	1.64064	0.679689	0.00503202	1.55069	0.00952734	0.938313	0.0365201	-138.05	60.5095	0.770925	0.0839925	0.401895	0.132081	0.0421418	0.863736	5.46639	10.4858		chr1
chr1	206808601	206813200	P1a	1	DYRK3	4.24993	5.16347	4.36722	4.62257	10.9498	11.572	14.8009	11.1192	6.14401	6.66909	6.85468	5.90871	6.38923	7.55034	7.98995	9.4033	0.55881	1.04263	2.19467	2.20411	1.40879	1.41278	1.38792	1.28704	1.81983	1.71409	0.474862	0.00101078	0.921438	0.00626213	0.44371	0.163418	-93.4397	48.154	0.817128	0.240312	0.640605	0.000802042	0.324771	0.0934185	39.7454	50.6976		chr1
chr1	206940001	206943000	P1a	1	IL19	1.67058	1.8367	1.26179	0.720248	6.45212	6.22804	3.34233	4.5159	3.06943	2.55678	1.90685	1.13903	3.14081	2.60549	6.58986	5.75423	1.57859	1.3324	5.58576	3.76028	3.0463	2.19128	2.63876	2.29666	3.11838	2.83078	0.659753	0.163707	1.24387	0.0188303	1.50937	0.00657974	-228.778	121.344	0.84739	0.203147	0.835455	0.228008	0.183786	0.554263	21.6884	21.9983		chr1
chr1	206945701	206947700	P1a	1	IL10	2.22781	2.57182	1.893	2.21798	6.07518	6.93631	3.17902	4.64903	3.17115	3.18636	1.89916	2.57285	3.00475	3.31778	5.49619	5.11342	4.77039	6.05391	5.8951	3.10592	3.33439	2.8417	3.53523	3.04179	3.10195	3.26683	0.281374	0.222269	0.944356	0.0494405	0.970404	0.00199985	-344.88	102.758	-0.809508	0.136993	0.543395	0.492947	0.0443233	0.764755	-5.47533	8.15673		chr1
chr1	206945701	206947700	P1a	1	IL19	2.22781	2.57182	1.893	2.21798	6.07518	6.93631	3.17902	4.64903	3.17115	3.18636	1.89916	2.57285	3.00475	3.31778	5.49619	5.11342	4.77039	6.05391	5.8951	3.10592	3.33439	2.8417	3.53523	3.04179	3.10195	3.26683	0.281374	0.222269	0.944356	0.0494405	0.970404	0.00199985	-344.88	102.758	-0.809508	0.136993	0.543395	0.492947	0.0443233	0.764755	-5.47533	8.15673		chr1
chr1	207992401	207996200	P1a	1	LOC148696	2.42591	2.67431	3.40965	1.81047	5.45571	6.69851	4.84587	4.9909	2.81359	3.66297	3.65574	2.72783	2.59619	3.51164	4.14409	5.13073	0.96133	1.20208	0.98762	1.2841	0.92021	1.04572	0.78009	0.87819	0.99003	1.54708	0.317413	0.183396	0.774008	0.00579001	0.528486	0.157182	-166.498	68.2792	-0.138095	0.563173	0.208573	0.481096	0.367974	0.487393	-266.464	176.425		chr1
chr1	207992401	207996200	P1a	1	MIR29B2CHG	2.42591	2.67431	3.40965	1.81047	5.45571	6.69851	4.84587	4.9909	2.81359	3.66297	3.65574	2.72783	2.59619	3.51164	4.14409	5.13073	0.96133	1.20208	0.98762	1.2841	0.92021	1.04572	0.78009	0.87819	0.99003	1.54708	0.317413	0.183396	0.774008	0.00579001	0.528486	0.157182	-166.498	68.2792	-0.138095	0.563173	0.208573	0.481096	0.367974	0.487393	-266.464	176.425		chr1
chr1	209820301	209825100	P1a	1	LAMB3	0.502658	0.867224	1.12212	0.58039	1.64488	2.53238	2.78493	0.973132	0.737751	0.929929	0.630865	0.767791	0.725367	0.714831	0.886449	0.965816	5.10158	4.44871	4.92216	5.05621	3.75884	2.90896	3.20304	3.0723	3.50209	3.64495	-0.00284802	0.99264	1.37177	0.0596867	0.272775	0.0963668	9577.72	19.8849	-0.518334	0.1229	0.581593	0.152602	0.100135	0.672872	-19.3186	17.2174		chr1
chr1	209846701	209848600	P1a	1	G0S2	0.911993	1.28916	1.26459	1.22725	2.57935	2.49113	2.51844	1.27879	1.47375	1.34593	2.37875	1.17226	1.0064	1.16417	1.42877	1.678	5.19966	4.98995	11.3814	10.0753	5.03179	5.02468	4.44166	5.75221	3.96118	3.80731	0.440944	0.219667	0.477111	0.182548	-0.0360374	0.901201	8.17279	-7.55326	-0.0189749	0.639852	1.09331	0.0726127	-0.372418	0.042339	1962.69	-34.0633		chr1
chr1	209846701	209848600	P1a	1	HSD11B1-AS1	0.911993	1.28916	1.26459	1.22725	2.57935	2.49113	2.51844	1.27879	1.47375	1.34593	2.37875	1.17226	1.0064	1.16417	1.42877	1.678	5.19966	4.98995	11.3814	10.0753	5.03179	5.02468	4.44166	5.75221	3.96118	3.80731	0.440944	0.219667	0.477111	0.182548	-0.0360374	0.901201	8.17279	-7.55326	-0.0189749	0.639852	1.09331	0.0726127	-0.372418	0.042339	1962.69	-34.0633		chr1
chr1	209850101	209852600	P1a	1	G0S2	1.1633	2.30216	3.23233	1.06907	5.44282	5.25475	5.26944	3.51329	2.73906	3.4255	2.98066	2.47276	2.44453	2.91326	2.73442	4.07377	0.70365	1.00508	2.26265	2.0028	0.98856	1.05485	0.75584	1.14123	1.04405	1.2506	0.580956	0.15763	0.745657	0.0156606	0.228983	0.589217	-39.4149	30.7089	0.258054	0.461468	1.06172	0.059845	0.167295	0.426953	64.8296	15.757		chr1
chr1	209850101	209852600	P1a	1	HSD11B1-AS1	1.1633	2.30216	3.23233	1.06907	5.44282	5.25475	5.26944	3.51329	2.73906	3.4255	2.98066	2.47276	2.44453	2.91326	2.73442	4.07377	0.70365	1.00508	2.26265	2.0028	0.98856	1.05485	0.75584	1.14123	1.04405	1.2506	0.580956	0.15763	0.745657	0.0156606	0.228983	0.589217	-39.4149	30.7089	0.258054	0.461468	1.06172	0.059845	0.167295	0.426953	64.8296	15.757		chr1
chr1	212873701	212875500	P1a	1	BATF3	2.09728	2.17732	3.76193	3.22288	5.53547	4.69247	7.82964	5.11396	5.39799	4.93879	5.34251	4.75769	5.97569	4.76719	5.66035	5.58988	0.37594	0.44423	1.76246	1.16214	1.29549	0.84616	0.99564	0.74778	1.48796	1.16679	0.860051	0.0068608	0.181171	0.405193	0.138772	0.0421699	-16.1353	76.5968	1.38473	0.201923	0.449517	0.413367	0.309853	0.459636	22.3765	68.9303		chr1
chr1	215742001	215743000	P1a	1	KCTD3	1.30021	1.47034	2.11248	2.50358	2.91755	2.73509	4.1971	4.25401	2.0589	3.57376	4.37746	4.34146	2.18637	4.23515	1.64298	3.68682	0.94778	1.37138	1.9043	2.21963	1.63304	1.37511	1.20617	0.91569	1.56023	1.91439	0.958225	0.0403832	-0.0251315	0.930322	-0.429057	0.526078	44.7763	1707.25	0.375274	0.322539	0.455143	0.116168	0.207979	0.407361	55.4205	45.6952		chr1
chr1	221907301	221913900	P1a	1	DUSP10	2.19329	2.93077	2.85615	2.81673	5.69886	6.95244	6.3737	8.87446	2.93806	3.43055	3.91788	3.96669	2.89096	4.08947	5.5227	7.73863	1.04537	1.14185	1.79378	1.94892	1.53983	1.56973	1.54961	1.30469	2.45954	2.53056	0.400662	0.0298476	0.968952	0.0108973	0.895942	0.20742	-223.615	92.465	0.507612	0.0477505	0.267369	0.142259	0.682358	0.00962772	134.425	255.212		chr1
chr1	226859601	226864000	P1a	1	ITPKB-IT1	2.79806	1.78086	0.976017	2.00287	5.53059	5.45112	3.09773	6.90052	4.29245	3.33859	2.73107	3.88265	4.98069	3.5439	7.89634	6.98035	8.11759	5.68372	4.2165	3.37007	5.37215	4.19472	5.24883	3.51068	6.0081	5.1534	0.914391	0.0164506	0.558581	0.120295	1.06262	0.0167133	-116.211	190.236	-0.528686	0.301731	-0.334599	0.316678	0.222412	0.396631	-42.0688	-66.4712		chr1
chr1	241696501	241699900	P1a	1	KMO	4.058	4.6456	6.63697	6.10403	9.90884	9.83842	12.2971	12.764	5.70411	5.52634	8.3557	8.35609	5.90384	6.06677	7.71634	9.19228	4.81517	4.19857	6.46757	6.39323	5.54018	4.39112	4.77143	3.57784	6.41994	5.13253	0.381833	0.157626	0.681321	0.00887391	0.275311	0.262375	-72.1024	40.4084	0.139857	0.573105	0.372926	0.236748	0.218147	0.447749	155.979	58.496		chr1
chr1	241800101	241802000	P1a	1	CHML	1.53085	1.9982	3.37223	2.7239	5.81954	3.26423	3.76042	6.81204	2.5036	1.70912	2.85957	4.20398	2.35426	2.08747	4.9213	3.02912	1.95878	1.26252	1.47486	0.9675	1.22727	1.13397	1.42339	0.87842	1.67726	1.35098	0.228405	0.555731	0.801696	0.0875112	0.495814	0.416189	-217.077	61.8456	-0.448098	0.43061	0.0487312	0.899445	0.358935	0.271589	-80.1018	736.561		chr1
chr1	241800101	241802000	P1a	1	OPN3	1.53085	1.9982	3.37223	2.7239	5.81954	3.26423	3.76042	6.81204	2.5036	1.70912	2.85957	4.20398	2.35426	2.08747	4.9213	3.02912	1.95878	1.26252	1.47486	0.9675	1.22727	1.13397	1.42339	0.87842	1.67726	1.35098	0.228405	0.555731	0.801696	0.0875112	0.495814	0.416189	-217.077	61.8456	-0.448098	0.43061	0.0487312	0.899445	0.358935	0.271589	-80.1018	736.561		chr1
chr10	6015401	6018400	P1a	1	IL15RA	1.71183	2.20405	1.6743	1.17514	3.48252	4.03871	5.74531	3.50371	2.03504	1.54218	2.49974	1.56137	1.94593	1.66497	3.40662	3.0082	0.8344	0.87558	2.30831	2.61952	1.69412	1.72083	1.55285	1.57896	1.95464	1.99088	0.175102	0.507432	1.13457	0.0165471	0.748152	0.018114	-427.266	65.9412	0.997885	0.00191632	0.529088	0.126953	0.208351	0.00959821	20.8793	39.3793		chr1
chr10	6019501	6022600	P1a	1	IL15RA	6.24714	6.99125	6.41063	4.6406	9.36587	11.2383	18.3921	8.42389	6.82208	6.04823	6.26479	5.43708	7.25725	6.03909	7.12303	7.06417	0.742	0.47892	1.61995	1.8808	1.18823	1.07825	0.89324	0.88555	1.11526	0.99342	0.0166862	0.907876	0.948474	0.0841943	0.207564	0.0442668	-1243.92	21.884	0.892485	0.11815	0.627211	0.0943098	-0.104113	0.4387	-11.6655	-16.5994		chr1
chr10	6099501	6105200	P1a	1	IL2RA	0.314744	1.03097	0.268151	0.199483	3.60841	1.96072	6.77097	1.70446	0.207081	0.313229	0.404752	0.316535	0.305408	0.327725	0.581885	0.392123	0.42722	0.80132	7.32534	4.22437	0.87514	1.03585	0.97717	1.16137	1.4983	1.41598	-0.546459	0.519008	3.49974	0.0708903	0.649809	0.281194	118.913	18.5673	0.637375	0.290352	2.59546	0.197333	0.608819	0.0567911	95.5197	23.457		chr1
chr10	6241901	6251600	P1a	1	PFKFB3	5.58645	5.42681	4.97446	4.36034	11.8784	11.277	12.6651	9.58665	6.69577	6.67178	6.41142	5.54413	7.24851	6.42936	7.95713	7.68021	1.3179	1.63618	2.45725	1.92043	1.89349	1.56566	1.74937	1.42584	1.36599	1.24562	0.315562	0.0179411	0.842467	0.00208547	0.304541	0.00821586	-96.5073	36.1487	0.227709	0.384259	0.339749	0.305348	-0.405478	0.204681	-178.069	-119.346		chr1
chr10	15411701	15413500	P1a	1	FAM171A1	0.790779	0.884536	1.05172	1.0111	1.44012	2.22156	2.25785	1.92098	0.993381	1.08248	1.30892	1.00274	1.1572	1.20769	1.34061	1.54124	0.11278	0.12692	0.20562	0.31695	0.15546	0.28893	0.10862	0.2692	0.22602	0.25929	0.231084	0.139194	0.837544	0.0139321	0.393592	0.101027	-170.324	46.9936	0.890596	0.365604	0.233798	0.698143	0.12708	0.811614	14.2691	54.3547		chr1
chr10	18948201	18953100	P1a	1	ARL5B	7.1082	7.24592	8.36297	7.75075	13.0805	11.9622	23.4963	14.442	7.33704	7.25445	8.7303	8.01476	7.231	7.85046	8.36903	8.63318	1.60139	1.67791	2.91243	2.68988	1.73164	1.58394	1.80149	1.42791	1.99196	1.67578	0.0405594	0.64435	1.00707	0.0562027	0.117875	0.150048	-290.623	11.7048	0.0158734	0.853283	0.756761	0.0201196	0.14563	0.454203	917.449	19.2439		chr1
chr10	18948201	18953100	P1a	1	NSUN6	7.1082	7.24592	8.36297	7.75075	13.0805	11.9622	23.4963	14.442	7.33704	7.25445	8.7303	8.01476	7.231	7.85046	8.36903	8.63318	1.60139	1.67791	2.91243	2.68988	1.73164	1.58394	1.80149	1.42791	1.99196	1.67578	0.0405594	0.64435	1.00707	0.0562027	0.117875	0.150048	-290.623	11.7048	0.0158734	0.853283	0.756761	0.0201196	0.14563	0.454203	917.449	19.2439		chr1
chr10	23728901	23733400	P1a	1	OTUD1	6.37912	7.37321	6.53469	5.93823	16.025	15.2285	13.5135	16.0893	8.27417	9.20699	8.37427	9.46955	8.93589	9.20079	10.215	14.5242	1.33789	1.42107	2.54884	3.05577	1.79235	1.59273	1.8748	1.50702	2.49292	2.19802	0.429733	0.00170268	0.784717	0.000422574	0.486113	0.34411	-113.12	61.9476	0.295065	0.15832	0.727424	0.107604	0.470687	0.0811257	159.52	64.706		chr1
chr10	27141901	27148800	P1a	1	ABI1	4.53652	5.18084	5.07363	5.40496	10.1276	9.87764	12.2785	9.88978	4.34497	5.60421	5.91382	5.34638	4.56588	5.82326	5.63213	7.888	1.68612	2.25059	3.98306	4.18751	2.95249	3.00833	3.16271	2.76889	4.27297	3.84713	0.0706372	0.543133	0.991635	0.000651701	0.350406	0.407066	-496.065	35.3362	0.59852	0.170147	0.454926	0.0445072	0.445987	0.118962	74.5149	98.035		chr1
chr10	29919001	29924400	P1a	1	SVIL	0.572816	0.861536	0.660454	1.23182	2.72922	3.66346	4.01651	7.86272	1.46766	1.47282	1.41524	3.7891	1.80152	1.2849	4.1134	4.43039	1.30277	1.18418	3.27892	2.58159	1.67487	1.7192	1.48989	1.12624	2.46647	2.54007	1.29182	0.129187	1.16567	0.109886	1.06899	0.0278165	-82.7505	91.7061	0.448639	0.05529	0.78801	0.174163	0.560798	0.00655802	125	71.1663		chr1
chr10	30723201	30730900	P1a	1	MAP3K8	7.73661	8.53775	8.74313	8.13621	16.9727	15.8539	19.8865	15.0311	10.5812	11.9882	11.8595	10.8579	10.9046	12.58	11.6035	13.8787	2.90764	3.35133	4.14574	3.56312	3.90498	3.54931	3.89156	3.73924	3.46367	3.37468	0.449921	0.000733292	0.581005	0.0093136	0.170401	0.418101	-37.8735	29.3287	0.252146	0.176298	0.0484466	0.751437	-0.124423	0.320829	-49.3456	-256.824		chr1
chr10	35102601	35104500	P1a	1	PARD3	0.911993	1.03133	1.03466	0.568727	1.68404	2.06162	2.38045	1.03287	1.18965	1.38866	1.06285	0.505286	1.20409	1.30467	1.69335	1.17678	0.07123	0.18036	0.05566	0.10009	0.04909	0.11731	0.0343	0.11334	0.10706	0.04913	0.225394	0.524941	0.787878	0.0797274	0.469241	0.331635	-208.187	59.5576	-0.596419	0.58717	-0.0954233	0.909589	-0.0913533	0.919835	15.317	95.7349		chr1
chr10	35102601	35104500	P1a	1	PARD3-AS1	0.911993	1.03133	1.03466	0.568727	1.68404	2.06162	2.38045	1.03287	1.18965	1.38866	1.06285	0.505286	1.20409	1.30467	1.69335	1.17678	0.07123	0.18036	0.05566	0.10009	0.04909	0.11731	0.0343	0.11334	0.10706	0.04913	0.225394	0.524941	0.787878	0.0797274	0.469241	0.331635	-208.187	59.5576	-0.596419	0.58717	-0.0954233	0.909589	-0.0913533	0.919835	15.317	95.7349		chr1
chr10	35483301	35484500	P1a	1	CREM	3.61108	4.08361	4.12714	4.40899	3.20741	3.4353	7.59504	3.73916	2.1373	2.19939	2.48496	3.26515	2.7325	3.11543	2.62609	2.69217	13.1991	7.9984	10.9303	11.1491	3.69316	2.94174	3.82975	1.84005	4.86078	4.27942	-0.686267	0.00390362	0.833677	0.152566	0.0765577	0.63418	11.1557	9.18314	-1.67575	0.212321	1.73455	0.020328	0.462151	0.126386	-27.5788	26.6438		chr1
chr10	45471701	45474800	P1a	2	DEPP1	1.17758	2.09343	1.15063	1.52241	2.45577	3.46096	1.71237	2.53169	2.77453	5.4853	4.18686	3.46784	2.49984	5.53481	2.83192	4.7139	0.742	1.39993	1.15954	1.59459	2.22604	2.37216	1.77597	2.81292	1.72756	2.00189	1.42083	0.017091	-0.647333	0.0883219	-0.0765959	0.871005	5.39092	11.8325	1.10216	0.152652	-0.739473	0.119493	-0.302106	0.144248	-27.4104	40.8543		chr1
chr10	49699701	49702300	P1a	1	ARHGAP22	0.594966	1.22453	0.559994	0.721743	0.934535	1.58481	2.41991	1.97655	0.596792	0.905378	1.01696	0.989444	0.538377	0.909278	1.04395	1.65598	1.19701	1.44961	1.15896	1.56009	2.00866	2.77138	1.82944	3.41619	1.13425	1.92039	0.178041	0.598672	0.979015	0.0685072	0.622037	0.348726	-349.379	63.537	0.852872	0.191958	-0.81392	0.178287	-0.64602	0.255997	-75.7465	79.3715		chr1
chr10	49864101	49867700	P1a	1	ARHGAP22	5.01833	4.42145	4.50902	4.97512	7.83974	9.06506	7.95489	10.3938	6.94237	6.76359	7.34391	6.23874	6.95073	6.9264	10.5078	10.1878	0.82683	1.77643	1.0425	1.24984	1.65776	1.76406	1.51114	1.91378	1.68526	1.99595	0.528087	0.00050981	0.369466	0.0370115	0.601025	0.000273765	-113.812	162.674	0.394444	0.546211	-0.577943	0.0690123	0.105416	0.553201	26.7252	-18.2399		chr1
chr10	62331401	62333400	P1b	4	ANK3	1.3305	2.63305	1.52896	1.93362	1.15428	1.42806	1.54035	1.30827	0.640976	0.892993	0.937559	1.11362	0.785333	1.35381	0.988644	1.07651	0.57515	0.9138	0.42297	1.07756	0.20986	0.40861	0.11404	0.32302	0.20341	0.53669	-1.05058	0.0383191	0.599177	0.0117741	0.204216	0.273844	19.4385	34.0828	-1.26752	0.186342	1.2787	0.394078	0.259017	0.789366	-20.4349	20.2563		chr1
chr10	63807701	63819800	P1a	1	ARID5B	2.77593	2.84289	2.18332	2.30678	9.77646	10.0614	9.77377	9.23667	3.98248	4.84201	3.83685	4.93291	4.27902	4.93033	6.38426	9.67975	3.59984	3.42531	5.23683	4.22049	3.15521	3.23131	3.01197	3.22887	3.94041	3.70112	0.799475	0.00263559	1.14275	1.92311e-05	0.868728	0.263217	-108.662	76.0211	-0.137499	0.128766	0.566401	0.201777	0.258832	0.0952903	-188.242	45.6975		chr1
chr10	70845501	70847000	P1a	1	SRGN	1.03157	1.9598	1.94186	2.27523	4.88796	7.12791	4.10829	8.59864	2.20443	4.92581	3.10969	5.27458	3.07355	4.83129	5.02784	9.6902	3.3387	3.88429	4.26563	4.22645	4.69536	5.79581	4.36682	6.7846	3.59411	5.13444	1.10586	0.0595454	0.672224	0.123493	0.923968	0.35956	-83.5523	137.449	0.538508	0.160434	-0.304986	0.320046	-0.265362	0.458812	-49.2772	87.0079		chr1
chr10	70848901	70862500	P1a	1	SRGN	3.09741	3.07838	3.92779	3.68669	10.8443	10.1001	10.7624	11.3978	6.21115	6.90044	6.88381	8.13692	6.69557	7.16136	9.54231	11.1013	3.36689	3.08107	4.12295	3.87609	3.27333	2.97318	3.19223	2.85689	3.1968	3.26544	1.02858	0.000790053	0.615619	0.000468158	0.553469	0.0926662	-53.8092	89.9045	-0.0457924	0.675075	0.356777	0.0490138	0.048984	0.601718	-106.97	13.7296		chr1
chr10	71811101	71812200	P1a	1	H2AFY2	2.19495	2.89587	2.84728	1.81028	3.7571	3.97053	6.08047	3.44199	2.63859	2.51026	2.84225	2.13037	2.6085	3.2255	4.66331	3.0501	0.43077	0.72718	1.53869	1.38354	0.84825	0.8108	0.77045	0.83237	0.5858	1.06109	0.0541845	0.771013	0.769185	0.0549331	0.608023	0.34067	-1122.14	79.0477	0.518784	0.336559	0.816712	0.0645458	-0.0106132	0.983728	-2.04578	-1.2995		chr1
chr10	72576801	72578500	P1b	4	SGPL1	1.56543	3.02593	2.91256	0.970241	1.40575	2.18429	1.54241	1.15446	1.15108	1.31334	0.961684	0.858446	0.984263	1.41338	1.32094	1.80246	0.83594	1.34394	1.02641	1.08139	0.46639	0.87411	0.49837	0.95015	0.69803	1.07074	-0.983927	0.128853	0.553209	0.10335	0.543972	0.2559	55.2858	98.3303	-0.701477	0.33157	0.652967	0.306594	0.399975	0.519849	-57.019	61.2551		chr1
chr10	74031101	74038000	P1a	1	DDIT4	6.72409	6.4583	5.97021	5.75925	15.6197	15.044	18.4131	14.0934	11.7984	12.5786	12.8307	9.83044	12.1938	12.746	12.8471	12.2669	1.88218	2.10165	8.11165	6.75879	4.91181	4.13309	4.3381	5.2726	3.70324	3.11016	0.916998	0.00221572	0.425415	0.0147076	0.09466	0.34394	-10.3228	22.2512	1.18295	0.0782743	0.717271	0.0906141	-0.40873	0.159097	-34.5518	-56.984		chr1
chr10	82214501	82229200	P1a	1	TSPAN14	3.18121	3.78069	3.22294	3.49587	8.37765	9.08906	6.73013	10.0461	4.75765	5.36558	4.36129	5.1675	5.08934	5.17847	8.47043	8.27726	2.02447	2.36894	3.01989	2.94381	3.76089	3.06389	3.80633	3.17391	3.91653	3.67161	0.522533	0.00232978	0.801128	0.00999276	0.769286	0.000187303	-147.222	96.0253	0.635441	0.130215	-0.194575	0.431425	0.152964	0.461353	24.072	-78.6143		chr1
chr10	88727801	88729300	P1a	1	ADIRF	1.15535	1.14322	0.631104	0.720488	1.29625	2.39411	1.04892	2.7416	1.10221	0.839012	0.961759	1.35705	1.16112	1.14425	2.01114	1.98773	0.22559	0.45698	0.45829	0.76076	0.71519	0.64398	0.43451	0.50256	0.74595	1.05801	0.222904	0.423944	0.812343	0.143938	0.908727	0.0033114	-407.676	111.865	0.993677	0.185825	-0.156969	0.724241	0.408441	0.380937	41.104	-260.206		chr1
chr10	88727801	88729300	P1a	1	AGAP11	1.15535	1.14322	0.631104	0.720488	1.29625	2.39411	1.04892	2.7416	1.10221	0.839012	0.961759	1.35705	1.16112	1.14425	2.01114	1.98773	0.22559	0.45698	0.45829	0.76076	0.71519	0.64398	0.43451	0.50256	0.74595	1.05801	0.222904	0.423944	0.812343	0.143938	0.908727	0.0033114	-407.676	111.865	0.993677	0.185825	-0.156969	0.724241	0.408441	0.380937	41.104	-260.206		chr1
chr10	90608901	90612500	P1a	1	ANKRD22	0.378094	1.02033	0.444836	0.410645	1.94588	1.34843	6.37119	0.895343	0.337281	0.315634	0.280404	0.394587	0.237065	0.25418	0.595661	0.379454	1.40937	1.5861	2.78979	2.35885	1.16561	1.64027	1.34826	1.00174	1.75117	1.62009	-0.763277	0.227441	2.9915	0.164848	0.554491	0.378113	72.6462	18.5356	-0.0943291	0.760976	0.875738	0.0683453	0.264835	0.435947	-280.756	30.2413		chr1
chr10	91059901	91069500	P1a	1	IFIT2	5.21292	3.60881	3.07794	3.43461	10.872	11.1651	17.0286	11.7737	3.79024	4.81822	8.50077	7.57315	4.89572	5.41626	8.24242	10.3685	2.61394	2.02193	3.13796	4.88408	2.07832	2.23177	2.43935	2.65155	2.88751	3.21694	0.686722	0.124828	1.04246	0.0130966	0.592669	0.130501	-86.304	56.8527	-0.105122	0.679737	0.896251	0.277865	0.502143	0.0737379	-477.676	56.0271		chr1
chr10	91087201	91097600	P1a	1	IFIT3	7.28029	6.01496	4.29671	5.49897	15.9526	16.7377	23.1967	17.456	5.83649	8.71174	15.1067	13.6415	8.61482	10.4464	13.8122	15.9859	3.34286	2.83251	3.43014	5.23334	3.89513	4.29154	4.03988	4.62087	3.77649	4.08189	0.906924	0.0968864	0.76041	0.034743	0.460973	0.167187	-50.8282	60.6217	0.406751	0.0964851	0.0816699	0.836158	-0.0590448	0.582974	-14.5162	-72.2969		chr1
chr10	91151701	91161800	P1a	1	IFIT1	3.61353	3.40589	2.53644	2.65105	6.46156	9.71987	13.8436	9.77572	2.22699	3.73605	6.58574	4.84568	3.10222	4.35551	4.84256	8.96595	1.29918	1.51485	1.33432	2.02002	1.31541	1.66173	1.49305	1.80628	1.34543	1.69049	0.510929	0.256094	1.19417	0.0252436	0.666931	0.413415	-130.533	55.8489	0.0812894	0.734434	0.172102	0.686366	0.0282067	0.915288	34.6991	16.3895		chr1
chr10	91172301	91173600	P1a	1	IFIT5	1.66655	1.79039	1.28848	0.7439	1.68281	2.60574	2.62258	3.84678	0.960426	0.655871	1.14683	1.03415	0.945806	1.08569	2.01134	3.15394	1.50986	1.31833	1.62723	1.56069	1.07648	1.82924	1.37887	1.65697	1.61726	2.19044	-0.531664	0.173175	1.50236	0.0262528	1.44388	0.204466	271.578	96.1076	0.0390166	0.935214	0.13372	0.771727	0.390024	0.447071	999.635	291.673		chr1
chr10	93684301	93687200	P1a	1	BTAF1	4.11782	3.7579	6.20024	4.74506	7.63818	8.73587	10.9152	9.47221	3.55913	4.67419	5.96762	5.89161	3.87308	4.98313	4.79513	7.46588	1.39975	1.41774	2.07805	2.57876	1.4953	1.57528	1.59518	1.00233	2.74673	2.26873	0.0943162	0.699524	0.871535	0.00376501	0.287417	0.554253	-304.738	32.9782	0.124101	0.180709	0.600831	0.18716	0.707871	0.145196	570.4	117.815		chr1
chr10	101375601	101379500	P1a	1	SLC25A28	7.40836	9.66943	7.39097	7.11445	11.9398	14.7583	22.9694	13.0675	5.5088	7.75195	9.14529	7.50109	5.80322	9.13072	7.9897	12.3439	1.78662	2.04969	3.6594	3.57476	1.69757	2.21872	1.74568	1.79413	2.05964	2.7516	-0.0786683	0.677464	1.06878	0.0409753	0.443379	0.419443	563.606	41.4846	0.0297683	0.907315	0.885338	0.0921146	0.296921	0.41709	997.441	33.5376		chr1
chr10	102040201	102044700	P1a	1	BLOC1S2	0.921122	1.90452	0.792574	1.30136	1.49363	2.92785	3.42205	2.11756	0.734482	1.60514	1.26041	1.26261	0.826835	2.46541	1.69009	3.34821	1.06731	1.21806	1.32728	1.71799	1.12929	1.29564	1.10027	1.79407	1.39332	1.68998	-0.0167932	0.964723	1.03457	0.0510143	1.0512	0.351556	6259.69	101.608	0.0855153	0.598116	0.328627	0.333817	0.346532	0.225903	405.228	105.448		chr1
chr10	102108301	102111900	P1a	1	SCD	1.27177	2.41479	0.990772	0.947642	2.10334	4.45321	3.1856	3.71113	1.6583	4.22724	2.76398	1.83429	1.69738	5.31659	3.34128	6.08277	0.35704	0.76133	0.36708	0.93298	0.51805	0.79434	0.47958	0.86718	0.41425	0.89429	0.898246	0.136494	0.359794	0.372	0.846255	0.343447	-94.212	235.205	0.230799	0.734603	-0.0136183	0.986723	-0.00423848	0.995221	-1.83644	31.1234		chr1
chr10	104155501	104161500	P1a	1	NFKB2	4.11389	4.89706	3.78473	3.72382	13.3879	12.4336	11.7399	12.2142	8.43671	8.61586	7.63415	7.0186	8.68129	8.92072	10.4974	9.89921	1.62342	1.42733	2.9774	2.51348	3.4576	2.96454	3.54491	3.19327	2.60951	2.75255	0.940554	0.000265037	0.650716	0.000114209	0.363601	0.0114225	-38.6582	55.8771	1.07389	0.0609957	-0.226017	0.303177	-0.260267	0.258042	-24.2359	115.154		chr1
chr10	106088801	106092400	P1a	1	ITPRIP	1.25458	1.32644	1.39517	1.73734	3.75678	4.41922	1.31065	4.60648	1.60208	1.47672	1.56225	2.29287	1.72583	1.77926	3.63912	4.26599	8.45625	6.09063	3.93507	4.36563	6.1648	5.33346	5.85454	5.59183	4.47207	5.02876	0.279289	0.220762	1.02325	0.0966473	1.18911	0.0343956	-425.764	116.21	-0.339294	0.406263	-0.470111	0.111897	-0.27529	0.202135	81.1361	58.5586		chr1
chr10	106092501	106096900	P1a	1	ITPRIP	4.55564	5.11997	4.91317	5.18162	10.2882	11.2916	6.64225	11.5716	4.84434	5.81025	4.81761	5.68874	5.0893	5.86606	8.50551	10.6775	2.0294	1.76481	2.64282	2.72198	2.40528	2.44762	2.16172	2.55656	2.47256	2.79938	0.0980612	0.305671	0.911136	0.0231536	0.858425	0.140381	-875.397	94.2148	0.355048	0.148342	0.144677	0.0520626	0.119487	0.419067	33.6537	82.5885		chr1
chr10	112252101	112267100	P1a	1	DUSP5	3.23717	3.47657	3.55632	4.10432	12.2773	13.728	14.235	12.4699	5.34365	5.95882	5.46272	5.61432	5.62464	5.83473	10.4807	11.613	1.87576	1.88009	4.48151	3.81842	2.08523	2.20554	2.07788	2.44673	2.66121	2.83002	0.638678	0.000191595	1.2359	0.000263717	0.981454	0.0538854	-153.67	79.4119	0.192097	0.140442	0.951863	0.0954997	0.355893	0.0358208	185.267	37.3891		chr1
chr10	127573601	127584500	P1b	4	FANK1	5.2835	12.6124	5.43497	5.12675	3.39105	3.91762	4.54433	3.13651	2.47809	3.00769	2.64552	3.0039	2.62401	3.51472	2.36649	2.81737	2.89786	7.72011	1.79397	3.12151	1.14615	1.73052	1.10856	1.68357	1.10678	1.4209	-1.35369	0.0989075	0.428827	0.0458565	-0.103026	0.54916	-7.61081	-24.0252	-1.88404	0.3516	0.772933	0.34391	-0.186586	0.66485	9.90352	-24.14		chr1
chr10	127585501	127592700	P1b	4	FANK1	2.07063	4.93093	2.38561	2.15559	1.38891	1.85808	1.91109	1.44662	1.25526	1.49342	1.58206	1.37553	1.11879	1.689	1.23769	1.36814	1.024	3.01317	0.74873	1.15286	0.38848	0.52089	0.41166	0.5905	0.36713	0.4406	-1.01637	0.122418	0.210947	0.20833	-0.130804	0.283579	-12.8698	-62.0082	-2.15041	0.359682	1.06427	0.221282	-0.170994	0.587449	7.95172	-16.0669		chr1
chr10	135091001	135093800	P1b	3	ADAM8	0.839729	1.13703	0.701973	0.588939	0.694207	0.78678	0.257469	0.567281	1.2649	1.27552	2.00877	1.05587	1.32902	0.994103	0.885584	0.813181	4.83253	3.79335	1.73694	1.42598	3.6803	3.23659	3.45561	3.61426	2.46958	2.58309	0.778466	0.0616321	-1.2815	0.0201164	-0.722244	0.0755026	92.7779	56.3592	-0.318548	0.32252	-1.12887	0.0267647	-0.453078	0.130934	142.232	40.1356		chr1
chr11	307701	311100	P1a	1	IFITM2	2.36565	2.88099	1.52008	2.12387	3.77536	5.79507	4.85718	4.49282	2.51973	3.11528	2.20557	2.61975	2.56034	3.3642	3.07471	3.90824	0.71631	0.73895	0.63743	0.82012	0.80909	0.71001	0.85273	0.90238	0.80748	0.74106	0.234576	0.297929	0.855017	0.00917953	0.416981	0.243257	-177.759	48.7687	0.0619399	0.634746	-0.0596715	0.802095	0.0276918	0.830964	44.7075	-46.4071		chr1
chr11	312901	318000	P1a	1	IFITM1	0.606518	1.44035	0.528051	0.601982	1.60368	2.99123	6.88675	1.94166	0.476122	0.636521	0.518351	0.557018	0.421662	0.612972	0.821156	0.949573	0.21222	0.49258	0.57	1.20521	0.3108	0.73542	0.4343	0.84425	0.75091	0.88736	-0.538001	0.337165	2.61705	0.103533	0.694722	0.0647861	129.13	26.546	0.5699	0.580435	0.762803	0.453054	0.646987	0.381955	113.526	84.817		chr1
chr11	318301	321600	P1a	1	IFITM3	6.9371	7.53212	2.69114	3.56667	9.57112	12.7079	12.6699	11.4239	4.73227	6.71457	5.14208	4.3745	5.70004	7.71802	8.53915	10.6752	0.88152	1.0036	1.20137	2.36211	1.05967	1.41804	1.05626	1.97364	1.36605	1.83811	0.016361	0.966159	1.1454	0.000653483	0.874307	0.101496	-5343.84	76.3318	0.394351	0.326909	0.524279	0.515678	0.370939	0.352615	94.0631	70.7521		chr1
chr11	612401	615700	P1a	1	IRF7	7.94954	7.90316	5.02935	4.61772	11.559	12.8439	15.5097	11.523	6.25519	6.84985	7.77867	5.23543	6.86901	7.51005	8.529	9.77198	1.70154	1.07281	3.37986	3.47595	1.78025	1.90197	1.91509	2.62608	2.72182	2.47438	0.0346235	0.888228	0.977657	0.00238091	0.486813	0.0616083	-1406.02	49.7938	0.408426	0.379085	0.896751	0.00303667	0.496881	0.0603426	121.658	55.409		chr1
chr11	1591001	1595300	P1a	1	DUSP8	1.6402	1.70839	1.03258	1.57346	4.90593	6.41271	4.14511	5.2143	2.68244	2.20829	1.56497	1.60704	2.87375	2.19885	4.96333	4.11043	0.07866	0.29212	0.67607	0.64843	0.31443	0.27636	0.26514	0.27537	1.05617	0.58592	0.437263	0.149996	1.35876	0.00251701	1.17043	0.0443981	-267.672	86.1397	0.672082	0.487213	1.16473	0.00593096	1.47482	0.265974	219.44	126.623		chr1
chr11	1591001	1595300	P1a	1	KRTAP5-AS1	1.6402	1.70839	1.03258	1.57346	4.90593	6.41271	4.14511	5.2143	2.68244	2.20829	1.56497	1.60704	2.87375	2.19885	4.96333	4.11043	0.07866	0.29212	0.67607	0.64843	0.31443	0.27636	0.26514	0.27537	1.05617	0.58592	0.437263	0.149996	1.35876	0.00251701	1.17043	0.0443981	-267.672	86.1397	0.672082	0.487213	1.16473	0.00593096	1.47482	0.265974	219.44	126.623		chr1
chr11	3853101	3862200	P1a	1	RHOG	5.83247	6.33622	6.07026	5.3538	12.9909	13.307	12.2618	12.4822	9.65721	10.001	9.12106	8.45752	9.72562	10.1292	12.6086	12.38	4.03602	4.00258	7.84042	5.22906	5.83989	5.2964	6.03083	5.32838	6.18919	5.85954	0.658386	0.000345891	0.454954	0.000272953	0.424544	0.00139762	-64.4826	93.3158	0.470253	0.10947	0.230933	0.592747	0.113612	0.311677	24.1599	49.1971		chr1
chr11	5712401	5715000	P1a	1	TRIM22	9.11488	7.06461	6.91592	7.21743	11.0742	12.6785	21.149	12.8117	5.83818	6.94643	9.11564	6.09911	6.02719	7.64087	7.61697	10.3976	2.49811	2.5478	2.17559	2.60828	2.40321	2.31424	2.75668	2.29816	2.71177	3.03313	-0.114535	0.549273	1.04351	0.0410666	0.363772	0.356214	317.607	34.8603	-0.0971072	0.114758	0.020171	0.903504	0.284275	0.172579	-292.743	1409.33		chr1
chr11	9281301	9285700	P1a	1	DENND5A	1.65915	2.44868	2.61374	2.44221	4.75759	6.31329	8.62301	7.71797	2.59847	2.67456	3.00418	3.62963	2.89377	2.51279	4.75151	5.13648	1.12232	1.29765	2.93113	2.57796	1.3033	1.10565	1.22892	1.23547	1.30946	1.55874	0.377774	0.0747271	1.20301	0.0158442	0.731961	0.0043279	-193.756	60.844	-0.00658471	0.970567	1.19341	0.031408	0.251741	0.291682	-3823.12	21.0943		chr1
chr11	22214101	22217900	P1a	1	ANO5	5.07977	4.51089	4.09925	3.26184	9.56881	9.67204	10.4678	8.45749	7.03842	6.81333	4.98395	5.41524	7.74366	6.47145	9.21399	9.00873	0.28484	0.84146	0.9598	0.98392	0.71163	0.73298	0.88295	0.77904	1.44491	1.39974	0.516608	0.0309235	0.654251	0.00205482	0.587698	0.00792669	-113.761	89.8276	0.359089	0.66927	0.42814	0.00439947	0.977571	0.0062958	272.237	228.33		chr1
chr11	33281101	33285700	P1a	1	HIPK3	2.89157	3.91253	4.22481	4.83268	7.19133	7.66149	9.88623	8.08299	4.03246	5.46936	6.00829	7.08544	3.86619	4.75729	4.59586	7.40566	2.44114	2.2342	3.81482	3.89852	3.84122	3.53599	4.07169	3.0187	4.53115	4.00631	0.510502	0.0747166	0.538626	0.0257241	0.0871782	0.84777	-17.077	16.1853	0.658004	0.0254368	0.0642804	0.462047	0.210732	0.226229	32.0259	327.832		chr1
chr11	33742501	33744500	P1a	1	CD59	1.23767	1.59208	1.05571	0.625583	1.86306	4.16179	1.37648	1.82223	1.11327	1.64392	1.15392	1.07522	1.24629	1.62076	1.89351	4.26463	7.91681	8.56685	9.67537	9.09591	3.84738	4.21612	3.64927	4.68382	6.3395	6.46365	0.144519	0.642441	0.887345	0.190152	1.30452	0.363005	-902.663	147.013	-1.03156	0.0168526	1.21905	0.00786791	0.667021	0.0315701	-64.6615	54.7165		chr1
chr11	33753501	33756400	P1a	1	CD59	2.09092	2.91343	2.71103	2.19606	6.36748	10.3255	5.46892	5.29993	2.90779	4.3803	3.79607	2.39636	2.90775	4.62813	4.79513	9.07896	4.85246	5.86788	7.61951	5.0701	4.10002	3.27863	3.50491	2.82137	3.83373	4.02256	0.44371	0.137726	1.02655	0.052271	1.04152	0.335377	-234.729	101.458	-0.538922	0.130147	0.782219	0.262809	0.0904913	0.664327	-16.7912	11.5685		chr1
chr11	34372601	34381100	P1a	1	ABTB2	2.8965	3.03891	2.73138	3.28389	10.6168	13.3011	18.0146	13.3195	4.90368	5.50389	6.14622	5.08051	5.50526	5.91097	9.14368	9.42681	0.41379	0.69852	1.1565	1.55796	0.60876	0.6378	0.63608	0.73444	1.09638	1.02084	0.856227	0.00122403	1.35271	0.0106942	0.779692	0.000249731	-91.0613	57.6394	0.164393	0.719511	1.12271	0.168341	0.764219	0.0321393	464.872	68.0689		chr1
chr11	35175401	35190300	P1a	1	SNORD164	0.564599	1.03518	0.449356	0.46927	2.77137	2.40326	1.38512	2.91193	0.862262	0.969395	0.632187	1.2623	0.9758	0.961927	2.27747	2.30541	2.84615	3.06511	5.36283	4.32455	4.6427	4.2837	4.67546	4.30149	4.66677	4.47703	0.565171	0.16283	1.34594	0.0189581	1.29857	0.00175032	-229.767	96.481	0.594613	0.0307422	0.118028	0.595456	0.0347154	0.66024	5.83832	29.4128		chr1
chr11	43963601	43967700	P1a	1	C11orf96	1.72023	2.06051	1.49129	1.17873	3.45653	7.55138	4.82685	3.85089	1.58763	2.12798	1.60616	1.32964	1.59024	2.26894	3.04812	4.68454	0.29699	0.33423	0.33519	0.80372	0.11371	0.26268	0.13506	0.22317	0.34719	0.58037	0.044194	0.847803	1.56541	0.0363967	1.2173	0.214622	-2754.45	77.7625	-0.745915	0.3244	1.59735	0.333559	1.30121	0.206612	-174.445	81.4605		chr1
chr11	44587001	44599700	P1a	1	CD82	2.03594	2.17842	2.64748	3.0975	8.10002	9.42543	9.17785	9.71228	6.08047	6.09241	5.86177	6.60396	6.00106	6.74743	9.12393	9.93934	3.23803	3.7939	5.73844	4.16077	3.85035	3.59613	3.8134	4.89838	3.5888	3.86418	1.3068	4.23413e-05	0.563635	0.00135655	0.629875	0.0473946	-48.1999	111.752	0.0826379	0.59213	0.410755	0.358805	0.00125877	0.987746	1.52324	0.306454		chr1
chr11	57089601	57091500	P1a	2	TNKS1BP1	0.944564	2.64279	2.26093	1.94564	3.49599	4.66012	2.17345	3.95934	3.26711	6.19557	5.01057	3.31468	3.45052	6.36276	3.42198	3.18167	0.81912	1.503	0.91831	1.03422	2.06181	2.2484	2.00646	2.86194	1.55235	2.11244	1.19048	0.0301403	-0.316003	0.362999	-0.429562	0.205251	36.0832	135.936	0.892316	0.191348	-1.14241	0.0154155	-0.234028	0.444641	-26.227	20.4854		chr1
chr11	57330701	57333400	P1a	1	UBE2L6	2.24586	2.53973	1.29419	1.57955	2.44476	3.70191	4.92751	4.61988	1.0744	1.7136	2.65296	1.50739	1.36562	1.77942	2.18429	2.89792	1.00232	1.3113	1.95793	3.35668	1.57156	2.3523	1.88231	2.87094	2.18445	2.5751	-0.140548	0.700869	1.17548	0.0205836	0.548786	0.204691	390.462	46.6863	0.762122	0.258014	0.43769	0.497647	0.278552	0.468884	36.5495	63.6413		chr1
chr11	57364901	57367900	P1a	1	SERPING1	1.62933	1.87752	1.35885	1.81957	3.17207	4.9498	12.4737	2.67839	1.54034	2.0833	2.99648	1.48458	1.49075	2.24962	1.88761	2.64943	0.58633	1.18013	1.28631	1.62664	0.59061	0.89137	0.65155	1.16627	0.62142	0.87101	0.277773	0.395896	1.52188	0.19335	0.16299	0.674211	-58.6775	10.7098	-0.253335	0.722975	0.974955	0.0893851	0.0101373	0.98117	-4.00153	1.03977		chr1
chr11	59430501	59434700	P1a	1	PATL1	0.780708	1.22435	0.814538	0.852844	1.39789	2.36977	4.18142	2.4468	0.497871	0.71498	1.03001	1.48078	0.495784	0.798819	0.925365	1.71487	1.11135	1.63135	2.24013	3.45515	1.35428	1.79494	1.6132	1.75565	3.11486	3.11045	0.0199771	0.959324	1.48122	0.0569528	0.503948	0.494817	-2522.62	34.0224	0.199398	0.612833	0.854772	0.257014	0.983151	0.0905541	493.06	115.019		chr1
chr11	61736501	61740600	P1a	1	FTH1	3.5159	2.83693	2.50323	2.66255	7.555	6.02917	3.48428	6.23206	4.60661	4.78054	5.35778	4.00764	5.24531	4.47279	6.97063	6.75422	19.2549	13.5363	19.7506	13.4159	11.3601	10.1085	11.1547	12.4581	7.79525	7.60168	0.703121	0.00259949	0.313273	0.279067	0.549703	0.00247422	-78.1804	175.471	-0.611082	0.286599	0.627499	0.307196	-0.479583	0.122498	78.481	-76.4278		chr1
chr11	62343001	62345300	P1a	1	EEF1G	1.15688	1.22459	0.759682	1.26097	2.14818	2.00448	1.7953	4.75334	2.00934	1.51764	2.0903	2.48754	2.0634	1.87349	2.22922	2.01607	2.14749	2.03605	3.88461	3.47223	3.95357	3.8759	3.90968	3.81516	3.00668	3.12459	0.880576	0.0109227	0.400937	0.427714	0.0670873	0.691433	-7.61856	16.7326	0.90419	0.00245486	-0.0898284	0.452412	-0.352729	0.0113896	-39.0104	392.669		chr1
chr11	64629701	64645900	P1a	1	EHD1	2.837	3.6044	3.06377	2.28087	10.4882	9.13863	9.48395	7.64553	4.68136	4.70845	3.42049	3.46166	4.7508	4.55542	6.66252	6.18236	1.34018	1.54347	4.59318	3.19138	2.23864	2.10175	2.08076	2.26216	2.18169	1.92641	0.465309	0.0514439	1.1756	0.000714161	0.658805	0.00588613	-141.584	56.0397	0.589929	0.0366709	0.842791	0.243366	-0.0793534	0.52803	-13.4514	-9.41555		chr1
chr11	64629701	64645900	P1a	1	MIR10392	2.837	3.6044	3.06377	2.28087	10.4882	9.13863	9.48395	7.64553	4.68136	4.70845	3.42049	3.46166	4.7508	4.55542	6.66252	6.18236	1.34018	1.54347	4.59318	3.19138	2.23864	2.10175	2.08076	2.26216	2.18169	1.92641	0.465309	0.0514439	1.1756	0.000714161	0.658805	0.00588613	-141.584	56.0397	0.589929	0.0366709	0.842791	0.243366	-0.0793534	0.52803	-13.4514	-9.41555		chr1
chr11	64761001	64765000	P1a	1	BATF2	4.62464	4.95869	2.11089	2.82863	4.58561	7.19973	9.07597	5.03325	2.78249	3.31745	3.60509	3.20566	3.16615	3.53618	3.18297	4.36705	1.15002	1.14196	0.99108	1.75853	1.14227	1.22553	1.19712	1.99147	1.20319	1.41138	-0.169759	0.606079	1.00408	0.0503111	0.225987	0.519467	133.122	22.5068	0.0469528	0.528981	0.21568	0.706068	0.143026	0.432997	304.618	66.3143		chr1
chr11	65555701	65557400	P1a	1	MIR1234	2.62119	1.8732	2.18442	1.80666	4.02665	5.01667	3.93316	3.10604	2.8777	2.48341	3.9033	1.96539	2.43053	3.09597	4.43598	4.26257	0.87574	1.14235	0.68427	0.89494	0.7133	0.67744	0.92006	0.98182	0.95729	0.98837	0.404268	0.199321	0.518161	0.0762413	0.631516	0.0303595	-156.212	121.876	-0.537138	0.25087	0.18335	0.53329	0.484407	0.00777509	-90.183	264.197		chr1
chr11	65555701	65557400	P1a	1	OVOL1	2.62119	1.8732	2.18442	1.80666	4.02665	5.01667	3.93316	3.10604	2.8777	2.48341	3.9033	1.96539	2.43053	3.09597	4.43598	4.26257	0.87574	1.14235	0.68427	0.89494	0.7133	0.67744	0.92006	0.98182	0.95729	0.98837	0.404268	0.199321	0.518161	0.0762413	0.631516	0.0303595	-156.212	121.876	-0.537138	0.25087	0.18335	0.53329	0.484407	0.00777509	-90.183	264.197		chr1
chr11	65555701	65557400	P1a	1	OVOL1-AS1	2.62119	1.8732	2.18442	1.80666	4.02665	5.01667	3.93316	3.10604	2.8777	2.48341	3.9033	1.96539	2.43053	3.09597	4.43598	4.26257	0.87574	1.14235	0.68427	0.89494	0.7133	0.67744	0.92006	0.98182	0.95729	0.98837	0.404268	0.199321	0.518161	0.0762413	0.631516	0.0303595	-156.212	121.876	-0.537138	0.25087	0.18335	0.53329	0.484407	0.00777509	-90.183	264.197		chr1
chr11	67035401	67037500	P1b	3	GRK2	7.19012	7.87272	5.23509	7.17643	4.82146	4.95439	1.99757	5.51774	9.70277	9.2583	7.44077	7.27768	9.07257	9.26124	7.13339	6.58508	5.96083	5.0584	2.64348	2.05245	5.86253	3.99757	5.25966	4.56322	3.06717	2.77785	0.293786	0.115008	-0.961836	0.00729108	-0.295751	0.0853624	100.669	30.7486	-0.160349	0.650173	-1.07019	0.195865	-0.754394	0.270605	470.47	70.4915		chr1
chr11	67134701	67140900	P1a	1	CLCF1	3.02329	3.69252	2.8761	2.9618	8.89419	11.697	10.3571	9.5601	5.08582	5.45169	5.0932	4.1855	5.56593	5.69993	8.26203	9.37955	1.87652	2.17322	1.30427	1.35927	2.0753	2.10226	1.92804	2.58677	1.46491	1.49742	0.658567	0.00215631	1.03154	0.00122119	0.832298	0.0478806	-126.38	80.6852	0.0448313	0.741068	-0.649316	0.00695054	-0.495928	0.00144347	-1106.21	76.3771		chr1
chr11	67172501	67173500	P1b	3	TBC1D10C	3.34339	4.77862	1.60257	4.49507	0.931994	1.1022	0.721376	2.47761	1.89014	2.76154	2.02037	3.18886	1.91307	2.82343	1.94475	1.44987	1.55707	2.39992	0.37028	0.44393	1.21311	1.26361	1.40176	1.72365	1.08538	1.02723	-0.528094	0.235949	-0.914032	0.0637634	-0.53847	0.131568	-101.965	58.9114	-0.675973	0.328681	-1.60496	0.00489033	-0.229404	0.0435501	33.9369	14.2935		chr1
chr11	74176501	74177900	P1b	3	KCNE3	2.38745	5.6872	1.97663	2.92543	1.47572	1.80733	0.842926	2.13641	2.12098	3.97293	2.37016	2.79837	1.73201	6.13022	1.86757	3.16514	0.62845	0.73446	0.4155	0.67928	0.86626	1.11463	0.83802	1.19236	0.3633	0.6335	-0.204406	0.667738	-0.846736	0.0503892	-0.16211	0.736724	-79.3077	19.1453	0.539458	0.206809	-0.855508	0.134757	-0.990773	0.116339	-183.661	115.811		chr1
chr11	78135801	78139300	P1a	1	LINC02728	1.46721	1.78414	1.62222	1.59205	4.69713	5.82759	7.63925	6.84693	2.19716	2.41172	2.22494	2.81911	2.25308	2.50551	3.97288	4.42339	7.77015	5.77527	11.3724	7.8763	4.38274	3.74568	4.26277	4.30604	4.87103	4.99918	0.578177	0.00635932	1.37352	0.00747163	0.798781	0.025562	-138.155	58.1558	-0.736758	0.199716	1.24371	0.184303	0.280106	0.212022	-38.0187	22.5218		chr1
chr11	86012001	86013100	P1b	4	HIKESHI	4.33363	6.68277	2.38377	2.3275	2.39423	1.85539	2.44411	1.48728	2.51586	2.39952	1.92398	1.7462	2.01848	2.98272	2.37738	2.63589	1.1077	0.93495	0.96168	0.92236	0.89067	1.14863	1.21495	1.07718	1.07911	1.27331	-0.873319	0.180549	-0.0696346	0.743218	0.223838	0.187838	25.6307	-321.446	-0.002368	0.992494	-0.114244	0.654706	0.206072	0.441088	-8702.35	-180.378		chr1
chr11	87906301	87907600	P1a	2	RAB38	1.28562	1.97885	1.84869	1.92539	1.80746	3.13945	4.23648	3.63107	2.51787	2.03008	6.21508	2.54104	2.49588	2.8756	3.35224	3.50438	1.87431	2.63667	3.94604	4.58454	2.11708	2.40088	1.90535	2.734	2.11287	2.22635	0.918517	0.204756	-0.0540953	0.91605	0.0437011	0.922848	-4.75778	-80.7852	0.00223061	0.994299	0.916972	0.0628384	-0.0582358	0.643177	-2610.76	-6.35087		chr1
chr11	88071601	88072700	P1b	4	CTSC	2.30752	2.78449	2.71485	3.20678	1.73121	1.52142	1.54992	1.74224	2.36246	2.25185	1.7928	3.10824	2.70166	2.32375	1.67635	2.25934	5.96927	3.53203	3.12547	3.05531	3.64749	3.37833	5.00795	3.23154	3.36066	2.92862	-0.21096	0.304007	-0.539909	0.0693425	-0.273641	0.383716	-129.712	50.6828	-0.435458	0.493774	-0.184878	0.177957	-0.159772	0.306868	36.6905	86.4202		chr1
chr11	93862501	93870000	P1a	1	PANX1	5.23756	5.59879	4.59005	3.69906	9.58717	9.62027	12.2833	7.28626	5.2878	5.35599	5.0113	4.25836	5.58406	5.41325	7.39704	7.44451	1.60533	1.85737	3.65732	4.11436	2.31224	2.3666	2.39721	2.18139	3.43857	3.60774	0.0582491	0.702605	0.961459	0.0161843	0.575898	0.00217826	-988.682	59.8983	0.434253	0.117218	0.732076	0.0895861	0.590717	0.0295892	136.03	80.6907		chr1
chr11	102188401	102193200	P1a	1	BIRC3	4.45948	4.92277	7.39995	4.07458	13.4543	12.271	9.41961	9.25448	8.54386	8.63143	7.52031	6.44625	8.19949	8.95127	9.40195	10.3825	2.22666	2.54552	3.77696	2.94396	2.82642	2.42929	2.42942	2.64622	2.25235	2.09949	0.578339	0.0341881	0.511684	0.0422091	0.345514	0.0559346	-59.7425	67.5249	0.139237	0.446601	0.354773	0.298626	-0.27226	0.233194	-195.537	-76.7421		chr1
chr11	102218601	102222800	P1a	1	BIRC2	5.0967	6.47158	7.22686	6.47078	10.4022	10.528	16.3668	11.2775	5.46052	6.98555	7.954	7.61415	5.60805	7.05321	6.13453	8.69261	2.67368	2.012	5.6255	4.66219	3.67431	3.21852	3.66072	3.43442	3.56675	3.56591	0.148967	0.371201	0.794042	0.0292714	0.0820805	0.806384	-55.0999	10.3371	0.556838	0.12605	0.577751	0.130719	0.0493438	0.691637	8.86142	8.54067		chr1
chr11	102316801	102322700	P1a	1	LOC101928424	5.36846	4.46132	5.6253	5.62742	14.1433	14.352	18.2471	14.2896	8.53971	10.4331	10.7696	10.7226	9.23343	10.7842	9.69295	14.1289	2.63692	2.67081	6.29762	7.39977	4.12464	5.02885	4.39998	4.88022	5.04902	4.9263	0.940631	0.000743802	0.592888	0.00757963	0.235608	0.564096	-25.0478	39.739	0.786227	0.146578	0.581507	0.0901859	0.124041	0.528913	15.7768	21.331		chr1
chr11	102316801	102322700	P1a	1	TMEM123	5.36846	4.46132	5.6253	5.62742	14.1433	14.352	18.2471	14.2896	8.53971	10.4331	10.7696	10.7226	9.23343	10.7842	9.69295	14.1289	2.63692	2.67081	6.29762	7.39977	4.12464	5.02885	4.39998	4.88022	5.04902	4.9263	0.940631	0.000743802	0.592888	0.00757963	0.235608	0.564096	-25.0478	39.739	0.786227	0.146578	0.581507	0.0901859	0.124041	0.528913	15.7768	21.331		chr1
chr11	102394001	102402300	P1a	1	MMP7	1.39372	1.74044	2.0431	1.5959	3.80469	4.96807	8.65995	4.7494	1.98274	2.64472	3.04584	2.40954	1.71071	2.36074	3.38639	4.69236	1.1572	1.22435	2.76352	2.87801	1.12892	1.70451	1.28319	1.70527	1.77199	1.72553	0.574001	0.0248916	1.1375	0.0632508	0.680302	0.231193	-118.519	59.807	0.250649	0.575553	0.993537	0.117627	0.303783	0.453745	121.199	30.5759		chr1
chr11	104900801	104906600	P1a	1	CASP1	3.95712	4.98152	7.37877	4.71484	8.4885	9.08599	14.9014	9.8974	4.88424	5.87671	8.10462	6.0693	5.01412	6.49405	5.77627	8.49222	3.53376	3.26812	7.88247	6.32561	5.54613	4.25123	4.91951	4.31483	4.72707	4.97103	0.245562	0.367898	0.764989	0.0509356	0.194668	0.628626	-79.2747	25.4472	0.526459	0.24887	0.536247	0.165482	-0.0146909	0.951508	-2.79051	-2.73958		chr1
chr11	104910201	104916000	P1a	1	CARD16	2.84785	3.3773	5.15761	2.67599	9.99633	11.041	14.4495	6.68417	3.83762	5.26805	6.2732	3.61378	3.97246	5.61327	5.82826	8.80622	1.22457	2.12625	5.04842	4.15152	2.25864	2.35611	2.20142	2.5425	2.68783	2.8314	0.433974	0.195341	1.15081	0.0290714	0.623929	0.30474	-143.771	54.2166	0.461738	0.392391	0.995372	0.119511	0.258215	0.0453258	55.9223	25.9415		chr1
chr11	109957801	109963900	P1a	1	ZC3H12C	3.55965	3.67279	4.02097	4.6134	8.38956	8.18437	8.98012	9.62496	5.71101	5.20848	6.3586	6.84059	6.08246	5.74964	7.31005	8.70553	3.72587	3.96844	4.74811	4.44593	3.64547	4.02995	3.86056	4.24376	2.62784	2.82214	0.604139	0.00439558	0.544564	0.00127849	0.409325	0.161784	-67.7535	75.1657	-0.00354626	0.971235	0.260453	0.0962363	-0.493995	0.0639544	13930	-189.667		chr1
chr11	111946301	111948800	P1a	1	NKAPD1	0.792031	1.61641	0.990084	0.454924	0.826142	1.40344	1.6254	1.66321	0.418279	0.584446	0.576902	0.783297	0.341415	0.564348	0.898068	1.45728	0.40595	1.37056	0.90929	1.62252	0.63417	0.78743	0.5343	0.96897	0.94914	1.17594	-0.705576	0.226632	1.22362	0.0200664	0.995369	0.265977	141.072	81.3461	-0.32153	0.775824	0.832654	0.35493	0.580002	0.140824	-180.388	69.657		chr1
chr11	111946301	111948800	P1a	1	PIH1D2	0.792031	1.61641	0.990084	0.454924	0.826142	1.40344	1.6254	1.66321	0.418279	0.584446	0.576902	0.783297	0.341415	0.564348	0.898068	1.45728	0.40595	1.37056	0.90929	1.62252	0.63417	0.78743	0.5343	0.96897	0.94914	1.17594	-0.705576	0.226632	1.22362	0.0200664	0.995369	0.265977	141.072	81.3461	-0.32153	0.775824	0.832654	0.35493	0.580002	0.140824	-180.388	69.657		chr1
chr11	112025901	112036200	P1a	1	IL18	3.22506	3.55369	4.41616	4.28294	10.5379	13.574	12.5825	13.3404	6.895	8.56392	7.29307	8.7429	7.2305	8.42342	10.1508	14.5339	4.29467	4.02397	5.65439	5.16727	3.59804	3.65907	3.41823	2.85796	5.03376	4.85524	1.02491	0.000690045	0.667813	0.0021998	0.648495	0.279538	-63.2732	97.1073	-0.196953	0.144636	0.576455	0.0823636	0.44643	0.0263518	-226.669	77.444		chr1
chr11	112025901	112036200	P1a	1	TEX12	3.22506	3.55369	4.41616	4.28294	10.5379	13.574	12.5825	13.3404	6.895	8.56392	7.29307	8.7429	7.2305	8.42342	10.1508	14.5339	4.29467	4.02397	5.65439	5.16727	3.59804	3.65907	3.41823	2.85796	5.03376	4.85524	1.02491	0.000690045	0.667813	0.0021998	0.648495	0.279538	-63.2732	97.1073	-0.196953	0.144636	0.576455	0.0823636	0.44643	0.0263518	-226.669	77.444		chr1
chr11	114272801	114274200	P1a	1	C11orf71	1.459	2.79985	2.1847	2.60038	2.05443	2.74014	5.99414	2.67051	0.988183	1.42097	2.40451	1.97532	1.24412	2.01616	1.14928	2.36646	0.53177	0.89767	1.32205	1.63028	1.1328	0.9554	1.09408	1.03851	1.76808	1.16697	-0.413753	0.237178	0.987326	0.15694	0.0506309	0.939364	12.237	5.12808	0.54681	0.290979	0.499594	0.166548	0.491125	0.380266	89.8165	98.3048		chr1
chr11	114272801	114274200	P1a	1	RBM7	1.459	2.79985	2.1847	2.60038	2.05443	2.74014	5.99414	2.67051	0.988183	1.42097	2.40451	1.97532	1.24412	2.01616	1.14928	2.36646	0.53177	0.89767	1.32205	1.63028	1.1328	0.9554	1.09408	1.03851	1.76808	1.16697	-0.413753	0.237178	0.987326	0.15694	0.0506309	0.939364	12.237	5.12808	0.54681	0.290979	0.499594	0.166548	0.491125	0.380266	89.8165	98.3048		chr1
chr11	117693501	117696300	P1a	2	FXYD2	0.994416	1.61809	0.77997	0.893562	0.737595	2.30206	0.538343	1.85201	1.63835	2.17418	3.07324	2.64653	1.74358	2.19247	2.11822	3.26751	2.51291	3.18152	1.3971	1.90131	3.3972	3.22332	3.56032	3.61426	3.46226	3.56633	1.15318	0.0153254	-0.811872	0.104487	0.176316	0.691163	-15.2895	-21.7172	0.217393	0.387903	-1.00517	0.0699087	0.0862908	0.20931	39.6934	-8.58466		chr1
chr11	118754101	118756000	P1a	1	CXCR5	0.358283	1.16025	1.1113	1.13745	1.53482	1.80392	2.51844	2.28707	1.56253	1.43139	2.27753	2.26368	1.65338	1.66596	1.51696	1.76517	1.60264	2.22443	6.01074	3.66982	3.01907	3.05	2.60669	5.18549	1.78431	1.64574	1.00011	0.0199656	0.11215	0.64826	-0.198999	0.398358	19.8978	-177.439	0.665235	0.171463	0.673615	0.366083	-0.823246	0.026166	-123.753	-122.213		chr1
chr11	118780701	118783500	P1a	2	BCL9L	0.419865	0.655982	0.571978	0.34524	1.07024	0.8742	0.889437	0.95103	1.04806	1.11608	1.219	0.946169	1.06078	1.17114	0.897551	0.946247	0.82153	1.01972	1.45374	1.87868	2.89761	2.86517	2.53644	3.15286	2.9175	3.01639	1.11915	0.000794497	-0.19388	0.113184	-0.231456	0.0648488	20.6815	119.381	1.64608	0.0280945	-0.790195	0.108513	0.0422132	0.314319	2.56447	-5.34213		chr1
chr11	118780701	118783500	P1a	2	MIR4492	0.419865	0.655982	0.571978	0.34524	1.07024	0.8742	0.889437	0.95103	1.04806	1.11608	1.219	0.946169	1.06078	1.17114	0.897551	0.946247	0.82153	1.01972	1.45374	1.87868	2.89761	2.86517	2.53644	3.15286	2.9175	3.01639	1.11915	0.000794497	-0.19388	0.113184	-0.231456	0.0648488	20.6815	119.381	1.64608	0.0280945	-0.790195	0.108513	0.0422132	0.314319	2.56447	-5.34213		chr1
chr11	121323801	121325700	P1b	4	SORL1	2.80112	4.51208	6.51454	4.72941	1.72668	2.53408	1.86296	2.8281	2.68116	3.22597	3.61874	4.72948	2.71369	2.60934	2.29308	2.39715	1.03281	1.8036	0.97396	1.20103	2.03726	1.87692	2.57239	1.78517	1.30255	1.89137	-0.380471	0.275934	-0.671252	0.0479576	-0.603773	0.0661914	-158.691	89.9474	0.464644	0.38815	-0.847701	0.0316597	-0.293382	0.427375	-63.1412	34.6091		chr1
chr11	124610601	124611900	P1b	3	NRGN	4.47587	5.93656	3.7534	4.15709	2.49305	2.13483	1.81563	3.0918	3.78979	3.43551	3.07055	3.92975	4.20358	3.66786	3.50696	2.96279	0.88509	0.70311	0.56953	0.53649	0.50236	0.71455	0.72704	0.62136	0.75646	0.8259	-0.36516	0.117297	-0.577137	0.0152063	-0.136707	0.433183	-37.4376	23.6871	-0.38417	0.317981	-0.137845	0.693328	0.378855	0.315766	-98.6166	-274.842		chr1
chr12	8691401	8693700	P1a	1	CLEC4E	1.9102	1.97	3.2603	2.20052	3.85617	4.54113	8.89099	3.49391	3.65201	3.29997	4.41052	3.23881	3.25098	3.06722	3.38026	4.05015	3.44187	2.63196	5.95333	5.56659	3.2845	3.56906	3.95217	3.37045	2.87403	3.14488	0.644446	0.0198106	0.50925	0.307029	0.0254148	0.891864	-3.94366	4.99063	0.174247	0.505317	0.749205	0.0136613	-0.187351	0.167867	-107.521	-25.0067		chr1
chr12	9797401	9800500	P1a	1	LOC105369728	2.77429	2.60691	1.45589	1.7792	5.53854	2.85562	6.42668	4.14413	2.35019	1.87207	1.82981	2.46464	2.40073	1.83264	3.24265	2.32357	2.29147	1.25256	5.64424	4.72245	3.73013	2.97119	3.04752	2.56983	3.78313	3.2512	-0.0167689	0.947518	1.15497	0.0418966	0.3864	0.371885	2304.26	33.4555	0.919054	0.145005	0.629438	0.0959379	0.0699677	0.757233	7.61301	11.1159		chr1
chr12	9797401	9800500	P1a	1	LOC374443	2.77429	2.60691	1.45589	1.7792	5.53854	2.85562	6.42668	4.14413	2.35019	1.87207	1.82981	2.46464	2.40073	1.83264	3.24265	2.32357	2.29147	1.25256	5.64424	4.72245	3.73013	2.97119	3.04752	2.56983	3.78313	3.2512	-0.0167689	0.947518	1.15497	0.0418966	0.3864	0.371885	2304.26	33.4555	0.919054	0.145005	0.629438	0.0959379	0.0699677	0.757233	7.61301	11.1159		chr1
chr12	10320401	10321400	P1a	1	TMEM52B	1.91935	1.34782	2.62239	3.07258	5.83509	4.69456	1.57391	5.74992	2.26142	1.70566	1.10639	3.30412	2.93793	1.33541	4.12421	3.10687	7.58228	5.14268	4.28468	3.17089	5.50567	4.4598	4.59647	3.2857	4.95204	2.94162	-0.097308	0.816766	1.0916	0.0937703	0.787677	0.123111	809.467	72.158	-0.352651	0.4488	-0.418619	0.242631	-0.336243	0.483069	95.3473	80.322		chr1
chr12	12223401	12226900	P1a	1	BCL2L14	0.31819	1.18943	0.353561	0.38989	1.18007	2.06297	5.13028	2.00203	0.34692	0.197112	0.42576	0.46071	0.263347	0.348592	1.00519	1.11176	0.4059	1.17463	2.18989	2.2452	0.62611	1.11415	0.68874	0.76894	1.06523	1.21313	-0.654089	0.406435	2.85857	0.0819518	1.56546	0.00212692	239.335	54.7639	0.138894	0.879432	1.34966	0.110365	0.388693	0.460585	279.848	28.7993		chr1
chr12	12967701	12972700	P1a	1	DDX47	0.742381	1.12636	0.698743	0.591283	0.842172	1.63158	1.72992	1.42932	0.499137	0.551866	0.596012	0.644939	0.471058	0.686232	0.70357	1.31626	1.21761	1.84989	3.10787	3.71331	1.32403	2.13157	1.46578	1.94832	1.97923	2.97659	-0.462784	0.158964	1.29732	0.0231407	0.817654	0.387376	176.682	63.0262	0.171873	0.743356	0.981085	0.0879035	0.520188	0.367267	302.658	53.0217		chr1
chr12	13042901	13047100	P1a	1	GPRC5A	1.53196	1.92398	1.59442	1.80045	4.6757	4.59386	4.19702	4.5822	2.02361	1.71982	2.06003	1.91039	2.37326	1.89719	3.59775	2.86797	0.30602	0.78849	1.69898	1.5088	0.46623	0.48631	0.58944	0.53823	1.44445	1.61077	0.171177	0.120551	1.22638	2.98851e-06	0.745362	0.160842	-435.433	60.7774	-0.200434	0.817832	1.75172	0.0511946	1.68142	0.0472895	-838.894	95.9869		chr1
chr12	15101801	15104200	P1a	1	ARHGDIB	1.54696	1.53071	0.819017	0.829302	2.78423	3.39987	1.50199	3.71814	1.64447	1.43746	0.941487	1.83988	1.43681	1.71595	1.85704	1.84578	2.84733	2.80779	3.41429	4.04053	4.37166	4.34887	4.76483	3.47669	5.79095	5.75536	0.311096	0.353399	0.959782	0.0594388	0.336913	0.13975	-108.299	35.1031	0.624858	0.000949854	-0.226242	0.292154	0.404944	0.00065367	64.8058	-178.987		chr1
chr12	50503601	50505800	P1b	3	COX14	5.42863	3.50686	2.11794	4.00665	2.61405	1.70618	1.04274	2.82455	4.5081	3.57919	3.58398	4.20644	4.46967	3.6227	3.8234	2.76643	7.31979	7.11276	3.17211	2.39128	5.85029	5.35222	6.02754	6.63144	3.51323	3.58486	0.0762716	0.79224	-0.955503	0.0110051	-0.26869	0.403452	352.28	28.1202	-0.365504	0.0632955	-1.00979	0.0377374	-0.658319	0.0717847	180.113	65.1939		chr1
chr12	52444801	52448000	P1a	1	NR4A1	4.54373	3.82639	3.84443	3.25171	9.80704	6.02989	5.54996	5.44524	3.57319	2.99299	3.3199	2.47158	3.50986	2.77622	3.56013	3.02711	2.02957	2.03425	1.93273	1.48533	1.00538	0.82403	1.06892	0.99243	1.01684	1.06444	-0.323717	0.0719877	1.11855	0.0368269	0.0923398	0.612124	28.5249	8.25528	-1.15146	0.0514144	0.901799	0.137511	0.186093	0.38689	-16.1615	20.6357		chr1
chr12	53625301	53627200	P1a	2	RARG	1.4657	1.547	0.804737	1.16739	2.34487	2.21195	2.00096	1.74605	2.45033	2.24322	3.23915	1.92009	2.69572	2.66955	2.46947	2.13564	0.35614	0.78156	0.36176	0.46707	1.37454	1.36859	0.94321	1.27512	0.69588	0.88428	0.982991	0.0141964	-0.246759	0.275657	-0.0972971	0.648595	9.89806	39.43	1.2697	0.164846	-1.72667	0.0344422	-0.795752	0.101959	-62.6723	46.0858		chr1
chr12	54519001	54521700	P1a	1	LINC02381	0.572922	0.680286	0.620132	0.758184	1.93481	1.46565	2.33025	1.43614	0.712103	0.781643	0.783423	1.06655	1.1633	0.720243	1.31554	0.889308	0.30069	0.3384	0.64612	0.63378	0.41448	0.46771	0.31372	0.35887	0.74071	0.72587	0.345555	0.106572	1.09989	0.0150512	0.399225	0.414019	-115.532	36.297	0.46507	0.0761823	0.53687	0.0718939	0.733294	0.0432374	157.674	136.587		chr1
chr12	56690201	56692400	P1a	1	CS	0.815702	1.7256	0.69495	1.08567	1.8777	1.24255	1.78756	1.78392	0.858685	0.922471	0.74302	0.855251	0.853583	1.02268	1.4471	1.11034	1.07644	1.29795	1.41784	1.81507	0.93266	1.30007	1.3773	1.83527	1.46384	1.71819	-0.354895	0.383047	0.9856	0.00835227	0.597921	0.222279	168.478	60.6656	-0.0887481	0.778506	0.534025	0.206554	0.511139	0.183139	-575.943	95.7144		chr1
chr12	56731801	56737900	P1a	1	IL23A	0.415799	0.802795	0.369881	0.34484	4.447	4.06544	4.55451	4.95414	0.630257	0.458985	0.441241	0.792929	0.548373	0.656209	3.71269	3.48086	1.1976	1.47881	3.43978	2.66963	1.97176	1.84452	1.87421	2.11747	2.75562	2.83744	0.265168	0.500581	2.95537	2.88794e-05	2.63046	0.00178132	-991.998	89.0061	0.511868	0.111112	0.678866	0.198363	0.551471	0.012424	107.737	81.2341		chr1
chr12	58156801	58161900	P1a	1	CYP27B1	3.66337	3.91296	2.65453	3.53386	11.1146	11.437	11.4094	7.8857	6.77152	7.86104	7.68103	5.11102	7.04108	8.69373	8.75681	8.4163	0.7295	0.94039	1.65819	1.47856	1.96538	1.74754	1.74999	1.82568	1.86067	1.94852	0.994496	0.0071293	0.609644	0.0170357	0.324681	0.0670432	-32.6478	53.2574	1.1528	0.0213802	-0.243284	0.182691	0.03693	0.738614	3.2035	-15.1798		chr1
chr12	58287601	58289300	P1a	2	LOC283387	0.618891	1.08069	0.642477	0.769501	1.40575	1.87225	1.46529	1.23692	1.38924	1.26558	2.12136	1.53617	1.88818	1.1666	1.81382	1.82682	1.47284	2.01591	3.42136	4.21369	6.11794	4.82946	7.03466	5.32084	4.52719	4.17312	1.02054	0.0157561	-0.0779779	0.73436	0.206017	0.290802	-20.1871	-264.199	1.64981	0.0726904	-0.519879	0.185246	-0.33145	0.316672	-20.0902	63.7552		chr1
chr12	58336001	58337100	P1b	3	ATP23	2.02611	2.89587	2.64863	2.84472	0.994527	2.18936	1.37109	1.52977	1.65679	4.35604	3.19207	3.9115	1.18003	3.64169	1.55444	3.50197	0.67693	1.55825	0.57701	1.44118	0.59378	1.65538	0.88898	1.41992	0.24665	1.48553	0.332662	0.345271	-1.1081	0.0515207	-0.375186	0.584317	112.783	33.8584	0.00899528	0.992863	-0.156324	0.882092	-0.376797	0.78198	-4188.84	241.036		chr1
chr12	64847001	64849800	P1a	1	TBK1	2.03303	2.71139	3.43187	3.35086	4.30987	4.6624	7.34956	5.92308	2.05999	2.71048	3.29644	4.15492	1.91428	2.72357	1.77117	3.66671	2.36794	2.03944	5.60729	5.36442	2.66447	3.13047	3.09492	3.32588	4.78179	4.16628	0.0844246	0.764413	0.864016	0.0273736	-0.168345	0.787748	199.403	-19.484	0.394872	0.149342	0.920923	0.0239298	0.626783	0.0619605	158.73	68.0603		chr1
chr12	66273101	66275900	P1b	4	HMGA2-AS1	5.10467	5.55398	5.87577	7.20942	2.99377	2.65174	2.50447	3.7207	3.32489	4.23241	4.70429	4.59372	3.74321	4.90243	3.49447	3.81456	1.66722	2.20259	0.94399	1.15437	1.14905	1.36626	1.3613	1.69178	1.10163	1.0999	-0.49435	0.0238556	-0.505802	0.0243116	-0.205453	0.187477	-41.5603	40.6193	-0.621527	0.205173	-0.261474	0.302019	-0.19223	0.385459	30.9286	73.5177		chr1
chr12	66584001	66586200	P1a	1	IRAK3	4.75357	2.61623	4.40135	3.9808	7.56602	6.17564	6.40542	9.5355	8.29551	6.91853	8.80697	8.48269	8.20992	8.02541	5.65132	6.68083	2.73723	2.54398	3.74885	2.36247	5.68072	3.19107	4.79833	3.00984	3.88304	3.56365	1.04507	0.000573626	-0.130988	0.458848	-0.39818	0.0786613	38.1007	303.982	0.748357	0.384827	-0.537741	0.458119	-0.252626	0.668819	-33.7574	46.9791		chr1
chr12	66696501	66700400	P1a	1	HELB	4.45771	5.14866	6.15914	4.16954	9.66601	10.334	15.6938	6.81524	6.38226	6.55534	6.68025	4.89244	6.10082	6.70629	7.16496	8.02409	1.38766	1.22981	2.91397	2.81106	1.97253	1.72356	2.07978	1.49051	1.97274	2.14146	0.298081	0.108865	0.794381	0.090647	0.309644	0.0942467	-103.879	38.9793	0.497827	0.085971	0.631283	0.047167	0.154612	0.314354	31.0574	24.4917		chr1
chr12	67665001	67666100	P1a	1	CAND1	3.32057	2.56173	2.44999	3.93089	4.12545	6.197	9.00148	4.7168	1.9636	3.91306	4.5476	4.19089	1.89426	4.54344	2.46881	5.57303	2.27694	1.55825	3.17355	4.32355	2.92648	3.2432	2.78548	2.8888	3.05235	3.35305	0.253132	0.42382	0.718016	0.11948	0.138134	0.854503	-54.5698	19.2382	0.685898	0.148881	0.281137	0.446375	0.054093	0.64356	7.88645	19.2408		chr1
chr12	69006201	69017500	P1a	1	RAP1B	2.55096	2.90334	2.83382	3.25491	7.09733	7.30161	9.79319	7.46449	2.73653	3.61933	3.64917	3.73659	2.76973	3.74451	3.94584	6.31795	1.64005	1.81876	4.77513	4.56417	2.56593	3.04278	2.81019	2.73361	4.2254	4.14068	0.251529	0.102485	1.20396	0.00313437	0.579011	0.381593	-230.196	48.0924	0.697393	0.106184	0.735645	0.0469633	0.576883	0.100395	82.7199	78.4186		chr1
chr12	72077101	72078300	P1b	3	TMEM19	3.50791	2.75644	2.42773	2.08597	2.0595	1.29249	0.874249	1.12954	1.51861	1.45498	1.92384	1.31246	1.45164	1.01728	1.17336	1.00094	1.24094	0.76175	1.36629	1.16247	0.89413	1.0838	1.33091	0.98734	0.98911	0.62246	-0.795456	0.0251892	-0.213472	0.493783	-0.51402	0.0420544	-64.6196	240.79	-0.0179478	0.967963	0.354439	0.187129	-0.295525	0.494003	1646.58	-83.3782		chr1
chr12	76954201	76955400	P1b	3	OSBPL8	4.28171	2.45016	2.85258	4.02972	2.59969	1.3265	1.96706	1.75273	2.75599	2.3009	2.72544	2.94504	3.01714	1.97099	2.26291	2.00187	5.86626	3.23745	4.01071	2.95901	5.2093	3.03464	5.29646	3.59033	4.69121	3.26792	-0.343813	0.204504	-0.488521	0.0546746	-0.330754	0.058791	-96.2016	67.7051	-0.143121	0.825297	-0.242233	0.667455	-0.0507233	0.924134	35.4409	20.9398		chr1
chr12	90340701	90342500	P1a	1	LINC02399	0.481344	1.56495	1.09217	0.50555	1.1476	2.04021	2.22143	1.06433	0.974638	0.879511	0.587676	0.597378	0.815729	0.805126	1.26613	2.16234	1.95488	3.17308	5.75737	7.60676	2.59097	3.61166	2.75159	3.40987	3.50331	4.51159	-0.261836	0.616235	1.09087	0.0580269	1.17387	0.267361	448.324	107.609	0.274495	0.570485	1.10741	0.107763	0.369804	0.333866	134.722	33.3935		chr1
chr12	92529901	92538100	P1a	1	BTG1	8.54727	7.15118	10.1715	6.88435	16.7819	15.1905	18.9694	16.3187	8.71036	11.0939	11.2535	9.55443	8.9201	10.3996	10.0012	14.9958	4.02537	3.02163	7.01241	6.15077	5.45194	4.30192	5.46151	3.96406	5.98004	5.19423	0.310228	0.0921105	0.727849	0.00071631	0.299842	0.515411	-96.6522	41.1957	0.468964	0.220469	0.432463	0.15086	0.196135	0.426958	41.8231	45.3531		chr1
chr12	92529901	92538100	P1a	1	LINC01619	8.54727	7.15118	10.1715	6.88435	16.7819	15.1905	18.9694	16.3187	8.71036	11.0939	11.2535	9.55443	8.9201	10.3996	10.0012	14.9958	4.02537	3.02163	7.01241	6.15077	5.45194	4.30192	5.46151	3.96406	5.98004	5.19423	0.310228	0.0921105	0.727849	0.00071631	0.299842	0.515411	-96.6522	41.1957	0.468964	0.220469	0.432463	0.15086	0.196135	0.426958	41.8231	45.3531		chr1
chr12	92529901	92538100	P1a	1	LOC101928617	8.54727	7.15118	10.1715	6.88435	16.7819	15.1905	18.9694	16.3187	8.71036	11.0939	11.2535	9.55443	8.9201	10.3996	10.0012	14.9958	4.02537	3.02163	7.01241	6.15077	5.45194	4.30192	5.46151	3.96406	5.98004	5.19423	0.310228	0.0921105	0.727849	0.00071631	0.299842	0.515411	-96.6522	41.1957	0.468964	0.220469	0.432463	0.15086	0.196135	0.426958	41.8231	45.3531		chr1
chr12	93965201	93969600	P1a	1	SOCS2	2.85431	2.3652	3.45742	2.6748	7.63791	6.91588	9.90381	4.68174	4.98231	4.11329	4.04198	3.15847	4.56951	4.06378	4.80481	3.84766	0.23061	0.75264	1.71783	1.4258	0.66754	0.71741	0.60706	0.4526	0.95513	1.10278	0.521611	0.0369994	0.838446	0.0522052	0.0866618	0.713182	-16.6143	10.336	0.494204	0.581993	1.1826	0.0968454	0.571346	0.109548	115.609	48.3128		chr1
chr12	93965201	93969600	P1a	1	SOCS2-AS1	2.85431	2.3652	3.45742	2.6748	7.63791	6.91588	9.90381	4.68174	4.98231	4.11329	4.04198	3.15847	4.56951	4.06378	4.80481	3.84766	0.23061	0.75264	1.71783	1.4258	0.66754	0.71741	0.60706	0.4526	0.95513	1.10278	0.521611	0.0369994	0.838446	0.0522052	0.0866618	0.713182	-16.6143	10.336	0.494204	0.581993	1.1826	0.0968454	0.571346	0.109548	115.609	48.3128		chr1
chr12	98847601	98849200	P1a	1	SLC9A7P1	0.657596	0.842069	0.955719	0.497685	1.36709	1.70879	1.22916	2.74538	0.590447	0.507446	0.390698	1.27218	0.512237	0.572103	1.44544	1.03523	0.50755	0.64259	0.52877	1.03015	0.61216	0.53405	0.46844	0.47113	0.52977	0.84598	-0.0971416	0.838488	1.35263	0.0441474	0.845662	0.152596	870.546	62.5197	-0.00493809	0.982677	0.443676	0.560147	0.263347	0.598518	-5332.97	59.3558		chr1
chr12	102272201	102283200	P1a	1	DRAM1	4.00392	3.7059	3.94985	4.19641	8.11165	9.09138	9.76248	8.90789	4.69959	5.15289	4.70554	5.40182	4.91796	5.11499	7.49783	8.34518	1.62945	1.43241	2.62324	2.51137	2.54268	2.44391	2.36276	2.35318	2.2458	2.2816	0.332064	0.00414213	0.845814	0.000264334	0.666746	0.0566816	-200.788	78.8289	0.703645	0.0303146	0.0422011	0.427159	-0.139371	0.103859	-19.807	-330.254		chr1
chr12	113344501	113349400	P1a	1	OAS1	8.8379	7.79562	5.77832	5.68543	11.8245	13.0777	19.1634	12.8215	6.70382	7.25445	9.94666	6.9571	7.17527	7.60927	9.47669	11.1674	3.57552	2.86642	3.52728	4.06069	3.17785	3.37251	4.02178	4.49241	2.79428	3.13256	0.135403	0.546147	0.882268	0.0221316	0.419894	0.116018	-310.107	47.5926	0.024079	0.904333	0.21214	0.277162	-0.144311	0.280838	-599.324	-68.0264		chr1
chr12	113376101	113380600	P1a	1	OAS3	9.005	7.48204	6.00091	5.84978	11.2202	14.6302	20.1683	13.5981	6.04074	6.36644	9.58127	6.8249	6.58434	7.64191	9.65661	11.5992	1.45815	1.14193	1.70314	2.84454	1.07748	1.44418	1.15094	1.98544	1.69458	1.88698	0.024013	0.917117	1.04898	0.0196265	0.561117	0.0904003	-2336.72	53.4917	-0.0441822	0.88651	0.850757	0.307412	0.506214	0.163512	-1145.74	59.5016		chr1
chr12	113416101	113424900	P1a	1	OAS2	6.03835	6.00971	4.49082	4.28307	10.7333	12.9959	20.4234	13.0458	4.07736	5.22402	7.92466	5.26498	4.84825	6.02134	7.35867	11.0431	1.69866	1.95923	2.96683	3.7297	1.45678	2.01695	1.68032	2.62354	2.47998	3.02171	0.111243	0.67734	1.34662	0.0196807	0.710498	0.266945	-638.687	52.7614	-0.0745261	0.803523	0.946928	0.0860908	0.663389	0.121495	-890.144	70.057		chr1
chr12	120729401	120731800	P1b	3	RNU4-1	5.10497	2.85733	4.70177	4.5967	3.44231	2.6179	3.60478	2.58907	6.56384	5.76676	7.13126	5.10367	6.7146	5.94228	4.30052	3.48456	11.925	9.27998	10.4191	8.47719	8.29643	6.67033	8.52511	8.74779	7.82485	6.00813	0.509139	0.0344353	-1.00338	0.00205848	-0.657851	0.0292435	129.209	65.5637	-0.502639	0.207568	0.336341	0.264668	-0.11365	0.688129	22.6106	-33.7901		chr1
chr12	120729401	120731800	P1b	3	RNU4-2	5.10497	2.85733	4.70177	4.5967	3.44231	2.6179	3.60478	2.58907	6.56384	5.76676	7.13126	5.10367	6.7146	5.94228	4.30052	3.48456	11.925	9.27998	10.4191	8.47719	8.29643	6.67033	8.52511	8.74779	7.82485	6.00813	0.509139	0.0344353	-1.00338	0.00205848	-0.657851	0.0292435	129.209	65.5637	-0.502639	0.207568	0.336341	0.264668	-0.11365	0.688129	22.6106	-33.7901		chr1
chr12	121470801	121477300	P1a	1	OASL	4.28277	4.20012	3.02327	2.58893	12.4825	13.7612	16.875	14.1992	3.08704	4.00147	6.35175	5.25613	3.98569	4.14066	9.91652	10.6786	1.91478	1.89723	2.8703	4.16254	1.32684	1.56532	1.76387	2.13618	2.37747	2.73457	0.407567	0.226123	1.61622	0.000231645	1.13954	0.00229378	-279.596	70.5065	-0.398405	0.159826	1.28196	0.182729	0.821752	0.0468068	-206.261	64.1012		chr1
chr12	121570001	121576400	P1a	1	P2RX7	7.94545	8.1298	7.68766	9.46046	17.3842	16.6147	18.1932	16.2164	11.2659	12.7563	13.3151	13.9335	12.1013	13.9027	15.1596	15.6765	2.02925	1.94472	3.74098	3.10881	3.78778	2.94168	3.7101	3.32161	2.7747	2.9231	0.625937	0.000997893	0.41604	0.00126161	0.266482	0.0152445	-42.5732	64.0519	0.75991	0.186631	0.025569	0.920433	-0.240086	0.433053	-31.594	-938.971		chr1
chr12	121648201	121654300	P1a	1	P2RX4	4.4521	5.03754	5.27379	4.68796	10.1816	11.2268	9.42053	11.1028	6.40761	6.07324	6.32708	6.19869	6.98896	6.02462	11.1106	9.83868	4.30249	5.12902	9.46157	8.15433	4.97526	4.60218	4.67218	4.66725	6.41126	6.09552	0.362437	0.00222067	0.745732	0.00174275	0.744591	0.0915186	-205.44	99.8471	0.0221513	0.892346	0.879166	0.0829362	0.384998	0.0284729	1738.04	43.7913		chr1
chr12	122014301	122017200	P1b	3	KDM2B	2.66698	1.77339	2.13368	2.27449	2.56933	2.56027	1.8983	1.67536	4.66409	5.55585	5.08905	2.70088	4.21447	5.35128	2.76154	2.55524	1.39975	1.37836	2.98947	1.92314	2.84589	3.27863	2.90953	3.11835	1.91687	1.83429	1.02527	0.0306414	-1.04916	0.0276318	-0.760164	0.0587656	74.1425	72.4545	1.14049	0.0812266	-0.318107	0.447427	-0.70726	0.104823	-62.0135	222.334		chr1
chr12	122224701	122231400	P1a	1	RHOF	5.78917	6.48667	4.86662	6.46576	11.6264	13.5634	11.5302	15.3438	10.9023	11.5431	10.9254	10.1411	10.948	12.2218	13.9207	12.9358	4.15944	4.07315	6.48427	6.10942	6.12999	5.20422	5.90173	5.69508	7.90579	7.59672	0.882121	7.2708e-05	0.258871	0.0952847	0.303861	0.060382	-34.4466	117.379	0.461266	0.182007	0.152017	0.385766	0.451818	0.111631	97.9518	297.215		chr1
chr12	123183301	123188800	P1a	1	HCAR2	0.2812	0.534233	0.251437	0.144717	6.2352	5.69561	2.87123	6.25902	0.490543	0.457421	0.602993	1.38897	0.844041	0.568384	6.85892	4.92177	0.63954	0.83046	1.61445	1.41709	0.85611	1.12754	0.81135	0.96876	1.20157	1.23846	1.27888	0.143265	2.84073	0.00861663	3.00257	0.104083	-234.781	105.697	0.432341	0.275268	0.611893	0.0997883	0.298741	0.337575	69.0985	48.8225		chr1
chr12	123195501	123196500	P1a	1	MIR9902-1	0.309573	1.10276	0.437064	0.227598	4.78153	3.06167	0.590217	3.50605	0.337525	0.44672	0.48104	0.72998	0.409944	0.457854	3.48713	3.43827	0.94778	1.94279	1.63982	1.7757	1.53972	1.56093	1.10837	1.02342	1.86549	1.91439	-0.0579172	0.929105	2.58109	0.065351	2.79532	1.6391e-05	4826.4	108.3	0.101217	0.867539	0.139535	0.252815	0.28577	0.0220315	282.335	204.802		chr1
chr12	123195501	123196500	P1a	1	MIR9902-2	0.309573	1.10276	0.437064	0.227598	4.78153	3.06167	0.590217	3.50605	0.337525	0.44672	0.48104	0.72998	0.409944	0.457854	3.48713	3.43827	0.94778	1.94279	1.63982	1.7757	1.53972	1.56093	1.10837	1.02342	1.86549	1.91439	-0.0579172	0.929105	2.58109	0.065351	2.79532	1.6391e-05	4826.4	108.3	0.101217	0.867539	0.139535	0.252815	0.28577	0.0220315	282.335	204.802		chr1
chr12	123196801	123202300	P1a	1	HCAR3	0.416176	0.623272	0.344072	0.258423	9.45954	8.27643	4.76553	8.42462	1.34286	0.841064	1.0749	2.07298	1.96736	0.797124	10.0935	6.99132	0.66414	0.66437	2.09494	1.78577	1.26298	0.87098	0.96533	1.10575	1.23854	1.23846	1.69922	0.0359178	2.53613	0.00621754	2.68001	0.126257	-157.72	105.673	0.683724	0.28835	0.862787	0.078583	0.215061	0.542342	31.4543	24.9263		chr1
chr13	27334601	27335600	P1a	1	GPR12	1.17638	1.34782	1.31119	2.27598	1.78294	4.08223	2.81992	3.27231	1.45136	2.63971	2.54951	2.72782	1.67394	2.9379	2.24652	2.56835	0.0677	0.45713	0.31738	0.38051	0.13997	0.48315	0.0978	0.37705	0.16959	0.32685	0.616306	0.083905	0.352031	0.303641	0.0396936	0.856873	-6.44058	11.2756	0.24766	0.867531	0.16349	0.863884	-0.327891	0.780493	-132.396	-200.557		chr1
chr13	27732901	27744900	P1a	1	USP12	1.20623	1.66282	1.34031	1.3217	3.80215	4.3198	5.01224	4.70158	1.79005	2.10307	2.403	1.98001	1.98242	2.35388	2.95074	3.10747	1.4091	1.59848	3.17974	3.37391	1.77916	1.81323	1.85916	1.7714	3.46777	3.13329	0.581398	0.00630378	1.10775	0.00080275	0.549936	0.00312952	-94.5885	49.6446	0.256341	0.190027	0.867355	0.0362877	0.877754	0.0679662	342.417	101.199		chr1
chr13	27732901	27744900	P1a	1	USP12-AS2	1.20623	1.66282	1.34031	1.3217	3.80215	4.3198	5.01224	4.70158	1.79005	2.10307	2.403	1.98001	1.98242	2.35388	2.95074	3.10747	1.4091	1.59848	3.17974	3.37391	1.77916	1.81323	1.85916	1.7714	3.46777	3.13329	0.581398	0.00630378	1.10775	0.00080275	0.549936	0.00312952	-94.5885	49.6446	0.256341	0.190027	0.867355	0.0362877	0.877754	0.0679662	342.417	101.199		chr1
chr13	32890601	32892100	P1a	1	BRCA2	1.85682	1.55151	1.69913	1.78226	4.72593	4.7338	4.45793	5.95051	2.20443	2.05693	2.75704	3.78951	2.16287	2.31394	3.32955	6.04602	4.24105	3.57964	9.27157	7.98799	4.07346	3.44281	3.5847	2.83589	3.39067	3.60967	0.64957	0.0862949	0.878372	0.00488134	0.794892	0.368182	-122.372	90.496	-0.057279	0.770796	1.19931	0.0444995	-0.102592	0.559897	179.109	-8.55427		chr1
chr13	32997201	33002700	P1a	1	N4BP2L1	6.52383	6.61113	6.97407	6.20215	16.5266	16.0634	19.074	13.3588	9.67597	9.42139	9.1585	8.24307	9.64441	9.87047	12.0244	12.2141	2.57045	2.86509	5.13165	4.06694	2.87349	2.66019	2.78346	2.54421	3.00083	3.02828	0.472177	0.0012449	0.833092	0.00668537	0.409449	0.00145349	-86.7151	49.1481	0.0258159	0.814753	0.733174	0.168448	0.123706	0.254292	479.186	16.8727		chr1
chr13	37006401	37009600	P1a	1	CCNA1	3.01626	3.1759	2.57054	3.76701	4.36572	5.64745	12.9431	6.43794	3.21482	3.76661	3.95083	3.70738	3.04046	4.24177	3.94755	3.97147	0.40169	0.46395	0.59469	1.01003	0.33513	0.63833	0.43775	0.48781	0.68849	0.6999	0.224527	0.130747	1.00565	0.149171	0.113515	0.152445	-50.5576	11.2877	0.169355	0.783044	0.721128	0.354181	0.512219	0.401486	302.454	71.0303		chr1
chr13	37575901	37577200	P1a	1	EXOSC8	1.5237	2.26155	2.01675	2.05667	1.62048	2.2918	3.63126	2.66039	1.19404	1.03065	1.47978	1.83191	1.31362	1.76057	1.54719	1.91148	0.67683	1.40622	1.17974	2.14596	1.00471	0.9432	0.87746	1.2013	1.35641	1.6159	-0.505338	0.0491812	0.882108	0.0619526	0.32127	0.269009	63.5752	36.4207	-0.0967704	0.883449	0.771731	0.388589	0.609658	0.142279	-630.004	78.9987		chr1
chr13	41551401	41557300	P1a	1	ELF1	2.18094	2.90505	2.62761	2.31264	3.13609	3.63639	4.6645	3.9346	1.40614	1.8019	1.93885	2.28376	1.47527	1.85445	1.49909	2.67986	3.84073	2.41922	5.09722	6.13246	4.12464	3.90223	4.5932	3.35686	5.60045	4.97374	-0.432218	0.0377801	1.0487	0.00342794	0.169649	0.763146	39.2509	16.1771	0.358686	0.427749	0.484407	0.186047	0.397638	0.122962	110.859	82.0875		chr1
chr13	41628001	41634000	P1a	1	ELF1	3.08284	3.36673	3.15394	3.269	5.79649	7.09716	8.81311	7.46556	2.93964	3.2935	4.14952	4.1331	3.13459	3.83133	4.28828	6.14648	1.63469	1.69377	2.6779	2.66133	1.81038	1.93097	2.11717	1.74912	2.60951	2.55816	0.173326	0.271628	1.00698	0.00474067	0.523777	0.31665	-302.191	52.0146	0.168704	0.133908	0.513073	0.0442553	0.465955	0.0279597	276.197	90.8166		chr1
chr13	41628001	41634000	P1a	1	WBP4	3.08284	3.36673	3.15394	3.269	5.79649	7.09716	8.81311	7.46556	2.93964	3.2935	4.14952	4.1331	3.13459	3.83133	4.28828	6.14648	1.63469	1.69377	2.6779	2.66133	1.81038	1.93097	2.11717	1.74912	2.60951	2.55816	0.173326	0.271628	1.00698	0.00474067	0.523777	0.31665	-302.191	52.0146	0.168704	0.133908	0.513073	0.0442553	0.465955	0.0279597	276.197	90.8166		chr1
chr13	43561301	43566500	P1a	1	EPSTI1	7.35237	7.74603	5.73883	4.41709	12.1466	15.8215	22.1405	13.9769	5.18849	8.0688	8.61475	6.2382	6.28204	8.78311	9.16824	14.0731	1.84721	1.7348	2.73421	4.16758	1.30896	2.36379	1.51588	2.59787	1.8705	2.77236	0.154566	0.542323	1.1889	0.0196415	0.725597	0.290422	-469.443	61.0308	0.0360913	0.945441	0.91011	0.2223	0.338153	0.558407	936.937	37.1552		chr1
chr13	46270801	46276300	P1a	1	LINC01055	0.359936	0.845869	0.277904	0.351455	0.743513	1.6538	4.0507	2.08917	0.226876	0.287732	0.367039	0.579318	0.204804	0.291123	0.730968	1.52771	0.73793	1.16265	1.1724	1.49774	0.73744	1.22882	0.71067	0.86112	1.25086	1.48445	-0.328987	0.564262	2.54684	0.0841386	1.62855	0.297117	495.021	63.9441	0.0490143	0.928847	0.441461	0.370234	0.47625	0.336286	971.655	107.88		chr1
chr13	46270801	46276300	P1a	1	SPERT	0.359936	0.845869	0.277904	0.351455	0.743513	1.6538	4.0507	2.08917	0.226876	0.287732	0.367039	0.579318	0.204804	0.291123	0.730968	1.52771	0.73793	1.16265	1.1724	1.49774	0.73744	1.22882	0.71067	0.86112	1.25086	1.48445	-0.328987	0.564262	2.54684	0.0841386	1.62855	0.297117	495.021	63.9441	0.0490143	0.928847	0.441461	0.370234	0.47625	0.336286	971.655	107.88		chr1
chr13	77521701	77527000	P1a	1	ACOD1	0.338503	0.808495	0.370791	0.36472	1.54315	2.07024	3.68432	1.03113	0.267255	0.28328	0.290204	0.311456	0.270498	0.280532	0.745914	0.7263	0.57434	0.84026	1.33632	1.33906	0.55417	0.78474	0.62687	0.64991	1.01032	1.16196	-0.708272	0.204027	2.85373	0.052356	1.3536	0.000100461	191.113	47.4328	-0.0793352	0.850016	0.998685	0.108719	0.698151	0.11236	-880.002	69.907		chr1
chr13	95255101	95256700	P1a	1	GPR180	1.04442	2.0669	1.59287	1.31531	1.51898	2.39741	5.44926	2.54093	0.442835	1.14175	1.74312	1.34419	0.426865	0.953505	0.879836	1.087	0.71903	0.92819	0.76011	1.06977	0.78706	0.81268	0.9165	0.90861	0.91121	1.05018	-0.365632	0.373079	1.34968	0.121673	-0.248135	0.563191	-67.8646	-18.3847	-0.0421958	0.858081	0.193912	0.592792	0.294039	0.224172	-696.844	151.636		chr1
chr13	99951401	99958900	P1a	1	GPR183	4.09932	4.0481	7.56921	2.67575	10.1648	9.34836	9.24308	9.04867	7.07288	6.79508	7.05555	7.15016	7.48637	6.9381	8.47354	9.06144	2.19154	2.00962	3.67142	2.76262	2.1382	2.01507	2.40155	2.07376	2.62072	2.33881	0.610108	0.102849	0.429355	0.00116689	0.321018	0.0882154	-52.6166	74.7675	-0.0165401	0.850074	0.631477	0.23623	0.255956	0.174473	-1547.49	40.5329		chr1
chr13	99959601	99970200	P1a	1	GPR183	1.0621	1.59374	2.5541	1.14769	7.19559	7.5876	5.25398	6.83832	2.59595	2.24689	2.6796	2.84992	2.8303	1.97792	6.32071	6.60637	8.23137	6.05361	10.53	7.99178	4.63521	4.67995	4.89772	5.30029	4.34781	3.81122	0.706183	0.0541353	1.37355	0.00284048	1.31765	0.000554709	-186.588	95.9306	-0.616847	0.262803	0.99157	0.171162	-0.191183	0.274772	30.9936	-19.2808		chr1
chr13	111519901	111523300	P1a	1	LINC00346	2.0381	2.52087	1.69136	2.54195	4.59713	6.8269	3.8549	6.18278	3.20422	4.2492	2.85593	4.3813	3.46399	3.82397	5.22307	6.55026	2.2882	2.75426	5.0217	5.25624	2.92094	3.1568	2.71148	3.45119	3.94767	4.15817	0.740589	0.0212543	0.546868	0.0875278	0.680624	0.122092	-91.9031	124.459	0.269407	0.228648	0.757944	0.00621381	0.415427	0.024199	154.2	54.8097		chr1
chr14	21721801	21736600	P1a	1	HNRNPC	2.32381	3.03555	3.09298	3.08047	8.9748	9.30321	11.0319	10.0666	3.82095	4.44658	3.82525	5.22336	3.93419	4.38368	6.06601	8.05635	1.69089	2.02893	4.82774	5.61239	3.84256	3.54495	4.1349	3.04702	7.0612	5.86577	0.586373	0.0141512	1.18522	0.000114466	0.705864	0.19408	-120.378	59.5557	0.989855	0.0154487	0.49898	0.126278	0.807224	0.118546	81.5497	161.775		chr1
chr14	21902301	21904500	P1a	1	CHD8	0.646936	1.89259	1.22444	1.11152	1.30702	1.87309	4.23056	1.86887	0.674681	0.830224	1.18009	1.15197	0.543189	0.936009	0.731168	0.922143	0.89191	1.34987	0.88915	1.06599	0.52992	0.65848	0.54796	0.75858	0.8629	0.91213	-0.34558	0.41058	1.27409	0.126032	-0.214608	0.44753	-62.1009	-16.8441	-0.915624	0.242254	0.718251	0.0825834	0.578823	0.103604	-63.2162	80.5878		chr1
chr14	33407701	33408700	P1a	1	NPAS3	2.16701	2.32804	5.02624	3.35708	3.89006	4.77621	8.13188	4.48774	2.97022	1.90871	4.42557	2.61256	3.1429	2.06034	3.15183	2.69262	0.2031	0.11428	0.52897	0.25367	0.18663	0.1115	0.29339	0.10773	0.3731	0.18677	-0.111922	0.785947	0.836869	0.0884615	-0.0278877	0.926307	-24.917	-3.33238	-0.0902697	0.884155	1.39241	0.314212	0.90915	0.375109	-1007.15	65.2934		chr1
chr14	35762001	35769600	P1a	1	PSMA6	6.83725	7.00706	7.18231	6.68738	13.1527	15.5258	17.5618	15.4747	8.99876	10.7952	10.0804	11.2836	9.66932	11.5869	12.1044	16.365	3.25741	3.27524	9.43675	7.49515	6.25045	5.37448	5.69131	5.85616	6.4968	6.48828	0.57056	0.00529273	0.584446	0.00497765	0.468238	0.30305	-82.0664	80.1165	0.831482	0.108329	0.542522	0.182657	0.159633	0.364231	19.1986	29.4242		chr1
chr14	35874601	35877300	P1a	1	NFKBIA	2.61253	2.31297	2.37268	2.02182	5.09949	4.68405	2.45162	4.84482	3.21071	3.23179	2.75979	3.41296	3.33818	2.89509	4.66644	5.33585	2.48073	2.1573	4.91439	3.521	4.54199	4.52578	4.69372	4.86464	3.23902	3.56021	0.436767	0.0044527	0.437137	0.164804	0.665162	0.0755047	-152.292	152.163	0.967236	0.0458949	-0.104293	0.728771	-0.415376	0.0888466	-42.9447	398.278		chr1
chr14	50995001	50997800	P1a	1	ATL1	1.98883	2.449	2.4959	2.84315	5.00408	6.52736	7.95812	7.85851	2.3732	2.63801	4.30941	3.52414	2.01182	3.4317	3.87742	4.7608	1.13564	1.50918	1.92573	2.53508	1.14905	1.37953	1.40784	1.19194	2.37274	2.46644	0.393733	0.182802	1.09026	0.00663609	0.427627	0.174134	-108.609	39.2225	-0.0648421	0.820235	0.818978	0.161053	0.936435	0.036499	-1444.18	114.342		chr1
chr14	50995001	50997800	P1a	1	MAP4K5	1.98883	2.449	2.4959	2.84315	5.00408	6.52736	7.95812	7.85851	2.3732	2.63801	4.30941	3.52414	2.01182	3.4317	3.87742	4.7608	1.13564	1.50918	1.92573	2.53508	1.14905	1.37953	1.40784	1.19194	2.37274	2.46644	0.393733	0.182802	1.09026	0.00663609	0.427627	0.174134	-108.609	39.2225	-0.0648421	0.820235	0.818978	0.161053	0.936435	0.036499	-1444.18	114.342		chr1
chr14	51132301	51133400	P1a	1	SAV1	2.42008	3.34139	4.83376	4.55156	16.7228	16.6243	32.1311	24.3064	4.44879	6.68173	9.79483	10.8265	4.25433	6.52036	5.51673	13.8949	0.67693	1.35048	3.51014	4.66944	2.672	2.46618	2.25209	1.81162	3.32983	3.18328	1.06783	0.0586721	1.49963	0.0225899	0.290084	0.747551	-27.1658	19.3437	1.34162	0.111985	0.670769	0.223069	0.342089	0.0399444	25.4982	50.9995		chr1
chr14	53157801	53161400	P1a	1	ERO1A	3.12787	4.55749	4.42814	4.62765	8.71707	7.82995	8.86506	10.0564	4.23475	7.38359	8.91952	5.41757	4.20078	7.6148	4.80252	7.53159	1.55971	1.68127	1.92348	2.74612	2.40893	2.57904	2.37077	2.10815	2.61734	2.85136	0.632637	0.109518	0.450501	0.102055	-0.0733827	0.866763	11.5995	-16.2891	0.622023	0.0187262	-0.0951538	0.765419	0.132745	0.25007	21.3409	-139.506		chr1
chr14	55364801	55369300	P1a	1	GCH1	7.08027	7.42762	7.31109	6.38043	14.0185	15.6908	21.9594	14.9371	9.84806	9.81117	10.8203	8.7956	10.1496	10.2852	12.4635	13.5032	0.70653	1.01505	4.72182	4.11191	1.58515	1.80729	1.58525	2.09308	2.30463	2.38464	0.477951	0.0024969	0.762031	0.0290088	0.403048	0.0298331	-84.3282	52.8913	0.97859	0.0569987	1.3807	0.0464987	0.46704	0.0790437	47.7258	33.8263		chr1
chr14	57732201	57734400	P1a	1	AP5M1	2.16583	2.39357	3.57403	3.61891	4.52856	5.26691	7.77588	7.22065	1.88604	2.93346	3.91178	4.69515	2.15724	3.53603	2.16304	4.21551	2.18364	1.86905	2.35505	2.93868	2.09847	1.95854	1.94007	2.22679	2.4346	2.46062	0.192128	0.585463	0.884799	0.029611	-0.0737761	0.90287	38.3994	-8.33818	0.00153703	0.991555	0.383868	0.267002	0.270957	0.0960172	17628.5	70.586		chr1
chr14	57732201	57734400	P1a	1	EXOC5	2.16583	2.39357	3.57403	3.61891	4.52856	5.26691	7.77588	7.22065	1.88604	2.93346	3.91178	4.69515	2.15724	3.53603	2.16304	4.21551	2.18364	1.86905	2.35505	2.93868	2.09847	1.95854	1.94007	2.22679	2.4346	2.46062	0.192128	0.585463	0.884799	0.029611	-0.0737761	0.90287	38.3994	-8.33818	0.00153703	0.991555	0.383868	0.267002	0.270957	0.0960172	17628.5	70.586		chr1
chr14	62164301	62174200	P1a	1	HIF1A	4.24265	4.69889	6.1678	3.6406	8.16244	9.46308	13.038	6.9539	3.11334	4.88122	5.21386	4.37361	3.11319	4.61293	2.92025	6.46317	1.85151	2.07598	2.6852	3.52645	1.31844	1.90909	1.22383	1.51662	1.38973	2.21471	-0.0927839	0.695191	1.0973	0.025778	0.094084	0.89534	101.401	8.57416	-0.283177	0.433588	0.944546	0.114453	0.159345	0.749171	-56.2703	16.87		chr1
chr14	62164301	62174200	P1a	1	HIF1A-AS1	4.24265	4.69889	6.1678	3.6406	8.16244	9.46308	13.038	6.9539	3.11334	4.88122	5.21386	4.37361	3.11319	4.61293	2.92025	6.46317	1.85151	2.07598	2.6852	3.52645	1.31844	1.90909	1.22383	1.51662	1.38973	2.21471	-0.0927839	0.695191	1.0973	0.025778	0.094084	0.89534	101.401	8.57416	-0.283177	0.433588	0.944546	0.114453	0.159345	0.749171	-56.2703	16.87		chr1
chr14	62211301	62217700	P1a	1	HIF1A-AS2	3.81807	4.01708	5.743	3.37556	10.4951	10.5092	12.122	11.5894	5.07968	8.50841	11.0471	6.56787	5.24797	8.16056	5.2556	9.30628	2.66339	2.55133	4.23647	4.04938	3.34345	3.19698	3.64903	2.96843	3.66429	3.83429	0.880085	0.0633115	0.519095	0.0740564	-0.0994895	0.84988	11.3045	-19.166	0.326796	0.0224139	0.341264	0.0209728	0.197232	0.0526749	60.3533	57.7945		chr1
chr14	62211301	62217700	P1a	1	HIF1A-AS3	3.81807	4.01708	5.743	3.37556	10.4951	10.5092	12.122	11.5894	5.07968	8.50841	11.0471	6.56787	5.24797	8.16056	5.2556	9.30628	2.66339	2.55133	4.23647	4.04938	3.34345	3.19698	3.64903	2.96843	3.66429	3.83429	0.880085	0.0633115	0.519095	0.0740564	-0.0994895	0.84988	11.3045	-19.166	0.326796	0.0224139	0.341264	0.0209728	0.197232	0.0526749	60.3533	57.7945		chr1
chr14	65169801	65173700	P1a	2	PLEKHG3	4.45771	4.86611	4.34873	3.38228	6.81085	8.39895	6.38506	7.72554	8.76047	9.35437	9.15761	6.4281	8.40285	9.4631	7.37974	7.54647	0.50303	0.76131	1.20625	1.41365	2.29531	2.54248	2.63104	2.89821	1.825	2.04576	0.982592	0.00427706	-0.200867	0.234138	-0.174925	0.250766	17.8024	87.0848	1.93596	0.00992402	-0.884836	0.0221592	-0.321731	0.101594	-16.6187	36.3605		chr1
chr14	67709401	67710500	P1a	1	MPP5	1.68843	2.78449	2.58242	2.89644	3.38876	3.45102	8.04768	3.3995	1.16589	1.6612	2.84225	2.30499	1.24214	2.28906	1.28013	2.3723	1.1077	1.76601	2.21187	3.34355	1.39962	1.99322	1.51127	2.05644	1.91157	2.3344	-0.319591	0.324888	1.19738	0.108956	-0.126508	0.82322	-39.5842	-10.5654	0.239579	0.617944	0.711403	0.270898	0.323601	0.373117	135.071	45.4877		chr1
chr14	69447201	69449200	P1a	1	ACTN1	0.959196	1.53084	0.546057	0.96681	1.70105	3.24375	3.21179	4.20516	1.14701	1.46126	0.937559	2.13124	1.10971	1.46821	2.09459	2.50495	0.37216	0.79957	0.29079	0.50709	0.41971	0.66864	0.53762	0.69988	0.79668	1.02672	0.504099	0.254211	1.12266	0.0396458	0.696343	0.0622568	-138.136	62.0259	-0.106498	0.884874	-0.447899	0.472881	0.744488	0.163158	-699.066	-166.218		chr1
chr14	69447201	69449200	P1a	1	ACTN1-AS1	0.959196	1.53084	0.546057	0.96681	1.70105	3.24375	3.21179	4.20516	1.14701	1.46126	0.937559	2.13124	1.10971	1.46821	2.09459	2.50495	0.37216	0.79957	0.29079	0.50709	0.41971	0.66864	0.53762	0.69988	0.79668	1.02672	0.504099	0.254211	1.12266	0.0396458	0.696343	0.0622568	-138.136	62.0259	-0.106498	0.884874	-0.447899	0.472881	0.744488	0.163158	-699.066	-166.218		chr1
chr14	70653601	70657000	P1a	1	LOC646548	1.81973	2.62891	2.05532	1.77268	4.03738	5.03919	6.74608	3.24252	3.41255	3.38981	3.80319	2.43907	3.50415	3.13992	3.8631	2.62984	0.29846	0.36947	0.66852	0.82012	0.49368	0.57893	0.44073	0.31662	0.57819	0.74106	0.656338	0.01765	0.547485	0.138855	-0.00651031	0.985364	0.991914	-1.18913	0.683357	0.0709637	0.472869	0.172183	0.298592	0.346343	43.6949	63.1448		chr1
chr14	70653601	70657000	P1a	1	SLC8A3	1.81973	2.62891	2.05532	1.77268	4.03738	5.03919	6.74608	3.24252	3.41255	3.38981	3.80319	2.43907	3.50415	3.13992	3.8631	2.62984	0.29846	0.36947	0.66852	0.82012	0.49368	0.57893	0.44073	0.31662	0.57819	0.74106	0.656338	0.01765	0.547485	0.138855	-0.00651031	0.985364	0.991914	-1.18913	0.683357	0.0709637	0.472869	0.172183	0.298592	0.346343	43.6949	63.1448		chr1
chr14	75180601	75181600	P1b	4	AREL1	2.5385	4.16598	4.22495	3.18638	1.74242	2.32687	1.96739	2.38411	2.29517	2.51788	2.16468	2.42046	2.35718	3.31944	2.28005	2.73405	1.48938	2.39992	2.0101	2.79039	0.93316	1.26361	1.14097	0.91569	1.86549	2.14785	-0.586858	0.0602074	-0.158425	0.217969	0.0936077	0.611897	15.9507	-59.0864	-0.824127	0.290285	1.1278	0.146034	0.86942	0.0549868	-105.496	77.09		chr1
chr14	75180601	75181600	P1b	4	FCF1	2.5385	4.16598	4.22495	3.18638	1.74242	2.32687	1.96739	2.38411	2.29517	2.51788	2.16468	2.42046	2.35718	3.31944	2.28005	2.73405	1.48938	2.39992	2.0101	2.79039	0.93316	1.26361	1.14097	0.91569	1.86549	2.14785	-0.586858	0.0602074	-0.158425	0.217969	0.0936077	0.611897	15.9507	-59.0864	-0.824127	0.290285	1.1278	0.146034	0.86942	0.0549868	-105.496	77.09		chr1
chr14	81408601	81409800	P1b	4	CEP128	3.19839	3.36898	2.18496	2.32301	1.45178	2.41492	1.36601	1.20744	1.378	1.82719	1.72344	0.99235	1.50857	2.54321	1.84385	2.48508	0.95891	1.80916	1.10184	2.0079	1.82714	2.2605	1.90129	2.06444	1.61084	2.60655	-0.903445	0.0148107	0.121259	0.710946	0.548177	0.225478	60.6764	452.07	0.562388	0.338193	-0.394474	0.465497	0.0450823	0.920036	8.01623	-11.4285		chr1
chr14	86001501	86006700	P1a	1	FLRT2	3.91412	3.27264	3.37331	3.24722	7.57607	9.27956	7.33395	8.37179	5.14958	5.6029	4.19646	5.52948	5.0939	5.47662	6.76504	9.63944	2.71878	1.8446	4.3605	3.70451	2.2593	2.59231	2.51186	1.90442	4.04081	4.46808	0.568673	0.00801208	0.669057	0.00193716	0.679985	0.265077	-119.574	101.633	0.0883608	0.800461	0.733213	0.0807482	0.810507	0.0246134	917.27	110.542		chr1
chr14	86399901	86401000	P1b	4	LINC02328	3.20801	4.23242	5.82699	3.67228	2.39423	2.59754	2.68256	1.82723	2.57723	1.69812	2.44871	2.68915	2.04953	2.67057	2.31642	2.78651	2.70771	2.4932	3.36589	2.99766	3.60508	2.36483	3.02255	3.37843	3.42233	3.35305	-0.84765	0.0385263	0.0134789	0.94284	0.11664	0.586688	13.7604	865.352	0.198945	0.646134	0.0921226	0.805938	0.182593	0.633227	91.7804	198.206		chr1
chr14	90864001	90869200	P1a	1	CALM1	4.24724	4.99136	4.52108	4.23122	9.89638	10.7778	9.8416	8.90177	5.31821	5.75897	4.95441	5.30063	4.81164	5.85785	7.31913	8.70813	1.20979	1.40541	3.24243	3.1074	1.78413	1.57824	1.50336	1.30411	3.11533	2.83517	0.245765	0.0137739	0.885804	0.000373026	0.587494	0.145296	-239.047	66.3233	0.362557	0.119512	0.917239	0.0113159	0.823532	0.0221305	227.146	89.7838		chr1
chr14	91706501	91711200	P1a	2	GPR68	1.75067	3.41247	4.89374	3.22984	5.24641	7.4724	4.6009	4.69093	8.27361	9.94615	9.27574	6.1832	8.04716	9.83125	6.42274	8.31369	1.72712	2.16236	5.65668	4.94809	3.90827	4.89086	4.15831	5.98908	2.48056	2.73977	1.34185	0.00319833	-0.613634	0.0346442	-0.192449	0.471548	14.3421	31.3622	1.17778	0.0854419	0.269281	0.286209	-0.75322	0.151646	-63.9523	-279.716		chr1
chr14	92976701	92979900	P1a	1	RIN3	3.0936	3.36722	2.04733	3.05625	5.31479	7.30471	3.54296	6.61312	4.50075	4.67972	3.93581	4.54724	5.06743	4.44433	5.79044	6.32589	1.77587	2.14131	3.93153	2.57458	2.49158	2.4837	2.2091	2.47267	2.77513	2.68296	0.611082	0.00675261	0.366715	0.220394	0.456181	0.0426109	-74.6514	124.397	0.344962	0.211565	0.387017	0.461709	0.133618	0.117936	38.7342	34.5252		chr1
chr14	94442401	94443600	P1b	3	ASB2	2.83728	2.45016	2.91328	5.12011	1.41801	2.21084	1.09281	3.54442	3.17783	4.73715	5.4108	5.666	2.90328	4.99105	2.98927	2.83023	1.805	1.61872	1.05777	1.10963	3.45991	3.71588	3.09639	4.03912	1.61084	1.98409	0.51169	0.136332	-1.2001	0.0139336	-0.706407	0.0447011	138.053	58.8623	1.06757	0.00971184	-1.72717	0.026506	-0.997174	0.0219077	-93.4057	57.7345		chr1
chr14	94854601	94857200	P1a	1	SERPINA1	1.54691	1.27163	1.06399	2.01213	5.91872	3.54621	1.33599	5.83982	2.86719	1.32685	1.75656	4.16452	3.21713	1.12927	5.21975	1.84705	1.0669	1.22997	4.63583	2.34014	2.09833	2.01425	2.76921	2.02901	2.69874	2.1537	0.779034	0.196096	0.718206	0.254422	0.482614	0.658099	-61.9504	67.1972	0.840375	0.0241781	0.76235	0.430018	0.238667	0.400252	28.4	31.3067		chr1
chr14	100573301	100574900	P1b	3	MIR151B	3.59744	2.90896	1.27429	3.09276	1.2405	0.969165	0.409719	1.57713	2.08765	1.80143	1.59285	3.24047	2.07029	1.28723	1.92726	1.68226	12.0121	9.71031	3.53618	3.13008	6.73375	5.94418	6.90433	5.7882	4.76794	4.9592	-0.318013	0.42403	-1.05553	0.048685	-0.272919	0.393023	-85.8203	25.8561	-0.776862	0.129516	-0.92737	0.0424177	-0.382232	0.150139	49.202	41.2167		chr1
chr14	100573301	100574900	P1b	3	MIR342	3.59744	2.90896	1.27429	3.09276	1.2405	0.969165	0.409719	1.57713	2.08765	1.80143	1.59285	3.24047	2.07029	1.28723	1.92726	1.68226	12.0121	9.71031	3.53618	3.13008	6.73375	5.94418	6.90433	5.7882	4.76794	4.9592	-0.318013	0.42403	-1.05553	0.048685	-0.272919	0.393023	-85.8203	25.8561	-0.776862	0.129516	-0.92737	0.0424177	-0.382232	0.150139	49.202	41.2167		chr1
chr14	100831601	100841200	P1a	1	WARS	5.14848	4.65447	4.09381	5.54866	9.37906	8.88788	11.6641	9.27298	4.9108	5.09717	4.98131	5.44195	4.97749	5.4798	7.22695	7.47567	5.05173	4.37688	4.56381	4.95668	3.23401	3.30705	3.22984	3.82316	3.16638	3.26554	0.0713459	0.505456	0.940225	0.00416825	0.525297	0.0012644	-736.268	55.8693	-0.527521	0.142623	0.541511	0.0749246	-0.024275	0.475986	4.60171	-4.48282		chr1
chr14	100831601	100841200	P1a	1	WDR25	5.14848	4.65447	4.09381	5.54866	9.37906	8.88788	11.6641	9.27298	4.9108	5.09717	4.98131	5.44195	4.97749	5.4798	7.22695	7.47567	5.05173	4.37688	4.56381	4.95668	3.23401	3.30705	3.22984	3.82316	3.16638	3.26554	0.0713459	0.505456	0.940225	0.00416825	0.525297	0.0012644	-736.268	55.8693	-0.527521	0.142623	0.541511	0.0749246	-0.024275	0.475986	4.60171	-4.48282		chr1
chr14	103589801	103599100	P1a	1	LINC00677	3.70491	4.42289	3.24767	3.38037	10.2911	10.5254	12.6392	9.49179	7.55308	8.32871	6.85258	6.82687	7.85758	8.59965	8.67043	7.64565	0.60366	0.82259	2.114	2.0371	1.53885	2.00432	1.73356	2.00218	1.71625	1.42962	1.00242	0.000240885	0.538867	0.0086679	0.142588	0.341473	-14.2243	26.4606	1.31281	0.0935404	0.228453	0.411758	-0.171582	0.555825	-13.0698	-75.1059		chr1
chr14	103589801	103599100	P1a	1	TNFAIP2	3.70491	4.42289	3.24767	3.38037	10.2911	10.5254	12.6392	9.49179	7.55308	8.32871	6.85258	6.82687	7.85758	8.59965	8.67043	7.64565	0.60366	0.82259	2.114	2.0371	1.53885	2.00432	1.73356	2.00218	1.71625	1.42962	1.00242	0.000240885	0.538867	0.0086679	0.142588	0.341473	-14.2243	26.4606	1.31281	0.0935404	0.228453	0.411758	-0.171582	0.555825	-13.0698	-75.1059		chr1
chr14	103803001	103804700	P1a	1	EIF5	1.41981	1.80115	1.49911	1.33826	1.64402	1.75223	2.46786	2.11651	0.694618	1.07455	0.735405	1.49098	0.582523	1.30121	1.26179	1.6076	0.67671	1.34394	1.18192	1.45428	1.45404	1.77008	1.41843	1.6786	2.13396	2.27875	-0.600524	0.0618362	0.998104	0.009105	0.522347	0.177843	86.9819	52.3339	0.674086	0.290997	-0.290446	0.296661	0.452759	0.121769	67.1664	-155.884		chr1
chr14	103803001	103804700	P1a	1	SNORA28	1.41981	1.80115	1.49911	1.33826	1.64402	1.75223	2.46786	2.11651	0.694618	1.07455	0.735405	1.49098	0.582523	1.30121	1.26179	1.6076	0.67671	1.34394	1.18192	1.45428	1.45404	1.77008	1.41843	1.6786	2.13396	2.27875	-0.600524	0.0618362	0.998104	0.009105	0.522347	0.177843	86.9819	52.3339	0.674086	0.290997	-0.290446	0.296661	0.452759	0.121769	67.1664	-155.884		chr1
chr14	103984901	103990500	P1a	1	CKB	3.40251	3.17001	1.93658	2.30457	7.04205	9.04636	8.41304	8.41595	6.1367	5.26059	5.12402	3.91425	6.38792	5.49382	7.38852	6.60037	0.33822	0.48938	0.59461	0.64497	0.97402	1.02783	0.93645	0.82652	1.03486	0.91642	0.918225	0.00670266	0.687769	0.00246689	0.4532	0.0436069	-49.3561	65.8942	1.27433	0.05609	-0.691482	0.00935641	-0.0369131	0.748477	-2.89667	5.33825		chr1
chr14	105523201	105533500	P1a	1	GPR132	0.996946	1.52131	2.21161	1.10385	13.3364	12.1881	13.8547	12.0708	5.6116	4.48286	3.66287	4.36027	5.66643	4.01186	11.12	9.56333	1.56289	1.54086	5.24904	4.07845	2.70645	2.42256	2.77	2.51835	2.42476	2.25551	1.6349	0.00120937	1.50578	8.66829e-06	1.19108	0.0391456	-72.853	79.1003	0.724668	0.0870386	0.862809	0.156761	-0.132089	0.332094	-18.2275	-15.3091		chr1
chr14	105952301	105957000	P1b	3	CRIP1	5.06773	3.72506	3.19022	3.3871	5.63408	5.36347	3.6389	4.44247	9.75898	8.81512	7.41446	5.09685	9.70308	9.87181	7.51339	5.77731	0.5901	0.72888	0.5398	0.49885	2.08309	1.52494	1.76728	1.68336	1.43497	1.24084	1.01611	0.0230616	-0.704259	0.0517155	-0.22582	0.45326	22.224	32.065	1.45179	0.135263	-1.7965	0.134547	-0.431236	0.323295	-29.7037	24.0042		chr1
chr14	105952301	105957000	P1b	3	TEDC1	5.06773	3.72506	3.19022	3.3871	5.63408	5.36347	3.6389	4.44247	9.75898	8.81512	7.41446	5.09685	9.70308	9.87181	7.51339	5.77731	0.5901	0.72888	0.5398	0.49885	2.08309	1.52494	1.76728	1.68336	1.43497	1.24084	1.01611	0.0230616	-0.704259	0.0517155	-0.22582	0.45326	22.224	32.065	1.45179	0.135263	-1.7965	0.134547	-0.431236	0.323295	-29.7037	24.0042		chr1
chr15	26104101	26109900	P1a	1	ATP10A	2.90118	2.95514	2.17096	2.2545	5.67529	8.38977	9.24134	6.41841	3.04102	2.78444	2.8507	2.5548	3.30744	2.95781	5.07734	5.08106	0.32655	0.64969	0.25516	0.6118	0.20095	0.43537	0.32572	0.50108	0.6369	0.76416	0.127392	0.35729	1.40419	0.010866	0.855192	0.000187944	-671.306	60.903	-0.617483	0.491535	0.446213	0.650363	1.13869	0.137717	-184.409	255.191		chr1
chr15	30915201	30916500	P1b	4	ARHGAP11B	1.66655	2.07308	2.1288	2.71305	1.05955	0.753468	1.10955	1.33019	1.47957	1.5616	1.44279	2.27512	1.28735	1.26174	1.1346	1.08317	1.66605	1.31833	1.54587	1.21929	1.90178	1.08611	1.93042	1.98836	0.96514	1.11318	-0.344399	0.169785	-0.668426	0.0420413	-0.607713	0.0586548	-176.456	90.917	0.00169579	0.997344	-0.111764	0.833802	-0.523709	0.461547	-30882.9	468.585		chr1
chr15	30915201	30916500	P1b	4	LOC102725021	1.66655	2.07308	2.1288	2.71305	1.05955	0.753468	1.10955	1.33019	1.47957	1.5616	1.44279	2.27512	1.28735	1.26174	1.1346	1.08317	1.66605	1.31833	1.54587	1.21929	1.90178	1.08611	1.93042	1.98836	0.96514	1.11318	-0.344399	0.169785	-0.668426	0.0420413	-0.607713	0.0586548	-176.456	90.917	0.00169579	0.997344	-0.111764	0.833802	-0.523709	0.461547	-30882.9	468.585		chr1
chr15	33011501	33013800	P1a	1	GREM1	2.42138	3.46081	1.8359	2.89282	5.40568	7.39707	2.87817	6.35811	2.58134	4.0235	2.0903	4.5744	2.93924	3.86303	4.79356	6.19223	0.70602	1.58911	0.98839	1.37787	0.44604	1.08202	0.69411	0.7958	1.09066	1.39998	0.32257	0.374829	0.731943	0.11089	0.72752	0.114942	-225.539	99.3957	-0.586875	0.560219	0.630907	0.397661	0.704815	0.347136	-120.096	111.715		chr1
chr15	33011501	33013800	P1a	1	LOC100131315	2.42138	3.46081	1.8359	2.89282	5.40568	7.39707	2.87817	6.35811	2.58134	4.0235	2.0903	4.5744	2.93924	3.86303	4.79356	6.19223	0.70602	1.58911	0.98839	1.37787	0.44604	1.08202	0.69411	0.7958	1.09066	1.39998	0.32257	0.374829	0.731943	0.11089	0.72752	0.114942	-225.539	99.3957	-0.586875	0.560219	0.630907	0.397661	0.704815	0.347136	-120.096	111.715		chr1
chr15	34608301	34610100	P1b	4	SLC12A6	1.34089	2.38144	1.94164	1.51665	0.900077	0.838751	1.09251	0.882613	0.749722	0.789305	0.828089	1.10942	0.739847	0.911064	0.651685	0.920145	0.75188	0.95193	1.23372	1.72561	1.16594	1.44466	0.92323	1.01698	0.96058	1.01122	-1.04646	0.0224976	0.0953047	0.573926	-0.145204	0.654498	-13.8758	-152.358	0.615617	0.13067	0.180889	0.614212	-0.404868	0.253255	-65.7663	-223.821		chr1
chr15	40224601	40225700	P1b	3	EIF2AK4	3.15173	3.34139	2.78106	2.63783	2.13639	1.33588	1.4307	1.82723	2.17837	1.73503	1.57417	2.47961	2.17375	1.45668	1.85923	1.65685	8.36928	4.77863	3.65439	2.1906	1.82375	1.8243	2.34099	1.66474	2.25072	1.52797	-0.580276	0.0105088	-0.24342	0.308139	-0.180104	0.368261	-31.0376	73.9887	-1.84964	0.230056	0.680075	0.374166	0.0507607	0.886158	-2.74436	7.46398		chr1
chr15	41219001	41226200	P1a	1	DLL4	0.970878	1.17322	0.828898	1.06595	4.0599	3.78414	3.62197	2.82189	1.80327	1.92736	1.17486	1.48216	1.93418	2.00139	3.52229	2.3109	0.19729	0.42819	0.2716	0.47522	0.42086	0.49511	0.38904	0.46343	0.57423	0.57667	0.661305	0.0323391	1.16144	0.0014254	0.869	0.255109	-131.407	74.821	0.550337	0.415688	-0.29454	0.554872	0.32939	0.194548	59.8525	-111.832		chr1
chr15	41525301	41526700	P1a	1	CHP1	1.06109	1.31243	0.936298	0.609464	1.3021	3.14825	1.26439	3.37152	0.698959	1.13098	0.824404	1.61866	1.09775	1.4985	2.72953	3.96382	0.58011	1.06089	0.79323	1.49442	0.83294	1.80464	0.97769	1.19236	1.71964	2.16724	0.124661	0.73837	1.08843	0.123513	1.64748	0.139345	-1321.56	151.362	0.68464	0.483992	-0.205349	0.800158	0.559398	0.403661	81.7069	-272.414		chr1
chr15	45005401	45010900	P1a	1	B2M	6.47884	5.80978	6.07419	7.22551	12.1465	11.762	16.5721	13.0361	6.94119	7.79829	8.42442	8.12441	6.73992	8.33861	9.3503	11.5368	2.0785	2.40834	3.69017	4.0439	3.7296	3.29485	4.22257	3.24876	4.78777	3.99529	0.290138	0.0185299	0.774366	0.0114606	0.416989	0.230012	-143.721	53.8491	0.646686	0.0493606	0.138843	0.337432	0.322338	0.226466	49.8447	232.161		chr1
chr15	45005401	45010900	P1a	1	MIR10393	6.47884	5.80978	6.07419	7.22551	12.1465	11.762	16.5721	13.0361	6.94119	7.79829	8.42442	8.12441	6.73992	8.33861	9.3503	11.5368	2.0785	2.40834	3.69017	4.0439	3.7296	3.29485	4.22257	3.24876	4.78777	3.99529	0.290138	0.0185299	0.774366	0.0114606	0.416989	0.230012	-143.721	53.8491	0.646686	0.0493606	0.138843	0.337432	0.322338	0.226466	49.8447	232.161		chr1
chr15	45027901	45030600	P1a	1	TRIM69	1.30626	1.08846	1.48293	1.15834	2.62474	2.28159	2.54871	3.11453	1.53664	1.60838	1.17513	1.77758	1.49206	0.974446	1.89884	2.26927	5.28721	4.3569	5.77588	5.5397	4.78377	4.42948	4.85058	4.3064	4.94641	4.38977	0.276002	0.141991	0.793569	0.00263794	0.45112	0.129525	-163.448	56.847	-0.0659379	0.726614	0.296528	0.0506192	0.0191222	0.872053	-29.0003	6.44869		chr1
chr15	45478101	45481200	P1a	1	SHF	1.5568	1.81694	1.92554	2.21942	6.16554	5.86916	4.84115	4.03864	5.28793	4.28089	4.43497	2.62565	5.05475	4.25565	4.75589	3.36516	0.56741	0.3684	2.35319	1.86036	1.57929	1.73719	1.83902	2.17046	1.20273	1.2192	1.14519	0.0230149	0.330763	0.198689	-0.0340009	0.921955	2.96902	-10.2795	1.82537	0.0131264	0.345383	0.300212	-0.453496	0.108107	-24.8441	-131.302		chr1
chr15	45723501	45728200	P1a	1	C15orf48	2.22454	3.30827	5.52869	4.08871	13.0859	11.2477	14.4022	11.8466	5.86257	6.68257	8.7644	6.5916	5.74486	7.26799	9.11729	10.0046	1.09384	1.19051	3.23882	2.69651	1.49784	1.73037	1.52471	1.69481	1.51429	1.38974	0.880986	0.014519	0.85831	0.000969062	0.454903	0.0295573	-51.6357	52.9998	0.498951	0.115349	0.878594	0.0871971	-0.152678	0.375069	-30.5998	-17.3775		chr1
chr15	45723501	45728200	P1a	1	MIR147B	2.22454	3.30827	5.52869	4.08871	13.0859	11.2477	14.4022	11.8466	5.86257	6.68257	8.7644	6.5916	5.74486	7.26799	9.11729	10.0046	1.09384	1.19051	3.23882	2.69651	1.49784	1.73037	1.52471	1.69481	1.51429	1.38974	0.880986	0.014519	0.85831	0.000969062	0.454903	0.0295573	-51.6357	52.9998	0.498951	0.115349	0.878594	0.0871971	-0.152678	0.375069	-30.5998	-17.3775		chr1
chr15	58431101	58443300	P1a	1	AQP9	4.62412	3.8832	5.20774	6.06683	13.7016	13.352	16.4282	14.532	5.92061	6.8177	8.11502	8.91658	6.29178	6.80527	9.8576	12.6807	9.44142	7.24369	7.93598	7.63432	6.58729	5.55746	6.33763	5.71669	6.18575	5.59794	0.589674	0.0252132	0.962541	0.000320547	0.598522	0.177178	-101.501	62.1815	-0.458228	0.251309	0.358464	0.163383	-0.0435414	0.795873	9.50212	-12.1467		chr1
chr15	62456601	62458000	P1a	1	C2CD4B	1.32636	1.57492	0.468149	0.650095	4.02205	2.74014	1.35805	0.934679	1.56663	0.782986	0.583953	0.60357	1.63443	0.490418	2.87319	1.00575	0.29006	0.32643	0.4155	0.13586	0.23322	0.23885	0.20951	0.19232	0.26642	0.23339	-0.184442	0.743801	1.35612	0.142159	1.13308	0.454178	614.329	83.553	-0.385077	0.149948	0.223994	0.824112	0.082379	0.553527	-21.3929	36.7773		chr1
chr15	63481601	63488800	P1a	1	RAB8B	5.67921	5.39002	5.53947	5.59031	10.4084	11.0012	13.2229	11.1837	6.19199	7.43892	7.36959	6.96295	6.33823	7.50785	7.73321	9.93342	2.68683	2.8863	5.49805	4.90185	3.52225	3.50701	3.94923	3.46077	4.46203	4.26349	0.333048	0.0130761	0.712318	0.00219465	0.337484	0.329206	-101.332	47.3783	0.334885	0.0851094	0.565125	0.111261	0.311868	0.0726981	93.127	55.1857		chr1
chr15	66079301	66084500	P1a	1	DENND4A	5.84144	6.38047	6.32671	6.11177	12.4736	13.4683	14.4285	12.9619	8.00325	8.36533	8.63324	8.46033	7.71962	8.81977	9.3422	10.8334	2.36755	2.15203	4.44182	3.50954	3.34413	3.09935	3.61432	2.62892	4.53613	3.7862	0.440334	1.95909e-05	0.67248	0.00060492	0.270083	0.251581	-61.3359	40.1622	0.511651	0.028592	0.303362	0.33987	0.369147	0.21674	72.1482	121.686		chr1
chr15	66085301	66086400	P1a	2	DENND4A	4.89644	2.78449	2.84728	3.20678	5.74616	5.15798	3.75558	4.84428	5.43059	6.27566	5.94686	7.82299	6.2107	4.71686	5.97392	6.55207	2.64617	2.80485	8.79939	8.12828	7.63429	7.26342	7.61563	8.27471	7.58462	6.32411	0.891289	0.00634596	-0.385374	0.0671378	-0.0242193	0.866237	2.71734	6.28463	1.45049	0.0098832	0.184293	0.151791	-0.0990999	0.573652	-6.83215	-53.7731		chr1
chr15	74721101	74725500	P1a	1	SEMA7A	5.11807	5.78779	3.82136	5.99569	8.79741	12.4134	8.48898	13.6418	7.40448	9.0935	8.44447	8.00961	7.32363	10.1291	12.5184	14.8356	3.47457	3.06246	3.06327	3.35567	4.38672	4.22004	4.72321	4.58713	5.29945	5.54573	0.669142	0.0030518	0.395382	0.135784	0.731383	0.108753	-109.302	184.981	0.396835	0.0894162	-0.423135	0.0394413	0.333512	0.0243465	84.043	-78.8192		chr1
chr15	78442801	78444100	P1b	4	IDH3A	2.04747	3.20386	2.57696	2.71305	1.46467	1.09881	1.05912	1.68971	1.37574	2.09254	1.73874	2.12738	1.44498	2.72889	1.65033	1.87962	0.78096	1.66989	0.65089	1.17052	0.39471	0.68597	0.77718	1.40842	0.80863	0.53863	-0.523305	0.0381135	-0.465344	0.0732647	-0.0550318	0.760511	-10.5162	11.826	-1.18134	0.349599	0.753116	0.367555	0.318089	0.571563	-26.926	42.2364		chr1
chr15	80253401	80261600	P1a	1	BCL2A1	7.32516	7.62892	7.79279	9.85163	16.0857	16.6876	20.2799	17.7199	12.3171	13.6719	15.0457	15.2328	11.9753	14.4627	14.7689	17.1207	4.72651	4.03813	9.55827	6.56803	5.07673	4.67778	5.30263	4.27908	6.42224	5.64367	0.787493	0.000624721	0.330903	0.022047	0.180789	0.319329	-22.9575	54.6349	0.154375	0.364893	0.725274	0.274702	0.306795	0.158958	198.734	42.3006		chr1
chr15	80263601	80267000	P1a	1	BCL2A1	1.12823	1.58455	1.15612	1.25425	2.23902	2.26764	1.85035	3.28374	1.15074	1.34876	1.2583	1.82931	1.36551	1.35689	1.59648	2.10631	1.15405	1.57866	2.65855	2.36717	1.45361	1.47463	1.13058	1.18734	1.44548	1.52329	0.125072	0.551738	0.787042	0.0368945	0.406511	0.281475	-325.021	51.6505	0.0997014	0.725269	0.779296	0.0864769	0.0198315	0.694608	19.8909	2.5448		chr1
chr15	89181601	89188300	P1a	1	ISG20	1.4773	1.48006	1.61859	1.60371	7.52333	6.7756	7.92154	9.0766	1.97812	1.84713	2.94835	2.53241	2.28232	1.82075	6.90033	6.45556	2.49364	1.63608	5.23001	4.63408	2.05956	2.02848	2.19249	2.33747	3.06014	3.13338	0.590638	0.0531382	1.74979	0.00026877	1.52124	0.000530744	-257.559	86.9383	-0.0146347	0.969087	1.27078	0.0648001	0.59935	0.00850889	-4095.42	47.1641		chr1
chr15	89436401	89439700	P1a	1	HAPLN3	1.55616	1.33574	1.14705	0.706442	7.05564	9.568	17.0388	5.94551	2.03396	1.40194	3.161	0.814401	1.98622	1.55978	3.60452	3.31168	0.20501	0.34607	0.68879	1.17145	0.28258	0.61899	0.42448	0.57089	0.3903	0.36762	0.643199	0.28372	2.41799	0.0456994	0.900253	0.0452908	-139.965	37.2314	0.710178	0.477583	1.04498	0.259208	-0.250394	0.743095	-35.2579	-23.9617		chr1
chr15	89878201	89879500	P1a	2	POLG	0.952312	1.03654	1.96073	1.26901	1.527	1.94646	1.56346	1.6178	2.33617	3.27935	2.77459	2.21603	2.83742	3.87326	2.26921	2.64421	0.78096	0.70311	0.65089	0.53649	0.86118	0.77171	0.90253	0.57994	0.41736	0.53863	1.02317	0.00675412	-0.67245	0.0196773	-0.1101	0.561166	10.7607	16.3729	0.137868	0.338352	-0.459646	0.0984655	-0.77236	0.053729	-560.215	168.034		chr1
chr15	90037401	90040400	P1a	1	RHCG	1.56746	2.04078	1.26179	1.36468	3.69849	4.06591	3.62632	3.92416	2.31612	1.89391	2.21131	1.95811	2.5263	1.88103	3.70819	2.42864	0.24806	0.49489	1.55062	1.90127	0.79266	0.81709	0.7167	0.62799	1.66088	1.75757	0.426535	0.0453656	0.870005	1.90199e-05	0.550639	0.365306	-129.096	63.2914	1.1155	0.173618	1.10055	0.118312	1.08651	0.0249848	97.4008	98.7239		chr1
chr15	90931701	90936800	P1a	1	IQGAP1	6.46548	6.52961	6.20817	5.6408	11.321	13.4845	14.326	12.8406	7.07571	7.46321	6.65375	7.06811	7.39581	7.52759	10.3072	11.6221	2.79862	2.2838	4.00038	3.20562	3.09891	2.59218	2.77189	2.31112	3.38908	2.91821	0.1859	0.0180416	0.878936	0.00170141	0.634057	0.0898846	-341.074	72.1391	0.163189	0.488172	0.340494	0.27042	0.148315	0.467459	90.8854	43.5589		chr1
chr15	92396801	92401300	P1a	1	SLCO3A1	3.90446	4.7885	4.54517	3.2218	9.87055	11.2672	9.14488	8.709	8.14676	7.03374	6.05639	6.40688	8.91313	7.31997	9.69384	9.42834	1.35292	1.62408	4.14627	2.97128	1.81308	1.72477	1.70107	1.90171	1.57408	1.68998	0.747996	0.0034546	0.496212	0.00843594	0.468293	0.00788943	-62.6063	94.3735	0.249014	0.26434	1.00851	0.200193	-0.116205	0.209858	-46.6662	-11.5225		chr1
chr15	93340001	93346400	P1a	1	ASB9P1	0.309312	0.765158	0.25019	0.310907	2.43556	2.47913	2.48788	3.74393	0.621786	0.437467	0.488144	0.737761	0.773329	0.494399	2.12004	1.48745	1.24715	1.62357	3.24549	2.42567	1.90118	2.18741	1.98483	1.73228	2.82765	2.89394	0.482503	0.293205	2.28623	0.00494664	1.6587	0.146616	-343.771	72.552	0.510191	0.132188	0.47204	0.280821	0.484813	0.0964091	95.0258	102.706		chr1
chr15	98505601	98508000	P1a	1	ARRDC4	1.75322	3.06143	1.75937	1.61122	3.69543	3.39987	2.1574	3.05627	1.60231	1.77569	0.86136	1.79189	1.66442	2.04961	2.20611	3.12231	1.01489	1.18974	1.93844	1.74297	1.06863	1.06787	1.12673	0.9645	1.94915	2.13882	-0.440569	0.239566	1.02918	0.0102527	0.821253	0.192706	186.407	79.7966	-0.0452872	0.763464	0.785009	0.0801187	0.936135	0.0616777	-2067.11	119.252		chr1
chr15	99786201	99789100	P1a	1	TTC23	0.874771	2.06896	1.83246	1.13725	1.68962	2.84162	6.14689	2.93188	1.25616	1.66535	2.38705	1.36368	1.02419	1.7487	2.2878	2.72654	0.81652	0.70887	1.18485	1.22382	0.6753	0.81966	0.51675	0.61253	1.04025	1.28722	0.174177	0.635701	1.02842	0.166891	0.587889	0.0773923	-337.525	57.1641	-0.0290713	0.882464	0.68813	0.0819987	0.638656	0.128521	-2196.86	92.8103		chr1
chr16	694201	695400	P1a	1	MCRIP2	1.49602	2.96062	1.45664	2.46524	2.83603	5.06792	2.95059	6.50459	2.30603	3.9589	2.88576	3.20113	2.53326	4.5142	4.19057	3.96923	0.73328	0.85697	1.10184	1.42666	1.36064	1.91987	1.27658	1.9298	1.18693	1.86738	0.559958	0.0977088	0.49097	0.259909	0.401881	0.0593059	-71.7698	81.8544	1.04467	0.189783	-0.375638	0.388949	-0.103074	0.822115	-9.86665	27.4396		chr1
chr16	2040701	2043400	P1b	3	SYNGR3	2.38336	1.8141	1.45596	1.81122	1.58984	1.43543	0.801024	1.33233	3.32315	2.58543	2.65296	2.90101	3.06	2.00538	2.48215	1.90128	0.42598	0.5499	0.41116	0.25821	0.89804	0.79786	0.98942	0.51836	0.67793	0.57032	0.618785	0.00800018	-1.15187	0.000587928	-0.386796	0.203264	62.509	33.5799	0.797275	0.049413	-1.34118	0.0417392	-0.442144	0.0936393	-55.4569	32.9669		chr1
chr16	3303201	3307600	P1a	1	MEFV	0.646789	0.890429	0.297768	0.529791	4.33429	2.10443	3.85727	2.04892	0.82783	0.765477	0.666381	0.732905	0.876664	0.823154	0.784304	0.489189	0.79946	0.80455	2.82301	2.01628	1.15496	1.46013	1.03644	1.39449	0.83959	1.00735	0.339692	0.296749	2.04445	0.0286151	-0.232605	0.586251	68.4754	-11.3774	0.705177	0.186527	0.887935	0.189159	-0.501724	0.193483	-71.1486	-56.5046		chr1
chr16	11345501	11349700	P1a	1	SOCS1	4.87574	6.35498	4.15934	4.68387	13.6222	13.364	12.4974	10.9661	8.47184	7.17878	6.6722	6.68181	9.02977	7.97003	10.8571	10.3582	0.59594	0.7613	1.45986	1.41827	1.16557	1.04336	1.27195	0.88423	1.38797	1.27751	0.53096	0.0126518	0.798563	0.000538808	0.54882	0.00241091	-103.364	68.726	0.702672	0.0616563	0.381784	0.0878907	0.271048	0.110476	38.5739	70.995		chr1
chr16	11668201	11680000	P1a	1	LITAF	5.77166	5.78885	4.40981	6.48447	13.3804	12.3634	12.7041	11.6405	7.03867	7.66431	6.69174	7.64443	7.23398	7.9825	9.83975	10.9921	3.64552	3.65754	5.36103	3.93046	3.58307	3.31347	3.6323	3.2608	3.75916	3.92173	0.370975	0.0233046	0.786479	5.21631e-05	0.520793	0.0764057	-140.385	66.2183	-0.0826283	0.372399	0.430037	0.335437	0.155401	0.156891	-188.072	36.1366		chr1
chr16	11762901	11767500	P1a	1	SNN	5.56795	6.28133	4.96851	5.95742	12.4022	11.8292	10.513	11.3832	7.98428	7.78942	7.06366	7.33581	8.17762	7.84042	10.4882	9.4123	1.5735	1.78736	3.72289	3.38882	2.63514	2.77712	2.57048	2.64429	3.30074	2.74863	0.405802	0.00243271	0.612364	0.000491844	0.399536	0.102944	-98.456	65.2449	0.687401	0.0226168	0.393965	0.0855248	0.160554	0.447255	23.3566	40.7533		chr1
chr16	20907801	20911800	P1a	1	DCUN1D3	4.45451	4.46894	4.36736	4.54855	11.2768	10.5956	8.19131	9.99643	4.9326	5.33633	4.49435	5.16361	5.36794	5.4806	8.393	8.4547	1.62355	2.14118	3.18467	2.83582	1.63181	1.66189	1.55544	1.7089	3.11812	3.40598	0.159652	0.0616458	1.00745	0.00320064	0.757835	0.000242201	-474.681	75.223	-0.192837	0.5297	0.870172	0.0790777	0.98607	0.0541968	-511.348	113.319		chr1
chr16	20907801	20911800	P1a	1	LYRM1	4.45451	4.46894	4.36736	4.54855	11.2768	10.5956	8.19131	9.99643	4.9326	5.33633	4.49435	5.16361	5.36794	5.4806	8.393	8.4547	1.62355	2.14118	3.18467	2.83582	1.63181	1.66189	1.55544	1.7089	3.11812	3.40598	0.159652	0.0616458	1.00745	0.00320064	0.757835	0.000242201	-474.681	75.223	-0.192837	0.5297	0.870172	0.0790777	0.98607	0.0541968	-511.348	113.319		chr1
chr16	28507301	28523100	P1a	1	APOBR	0.876954	1.23963	0.598788	0.834705	3.38985	4.63596	6.99967	5.08418	1.16102	1.35072	2.07444	1.98479	1.27447	1.64056	2.85799	3.028	0.59074	0.91051	1.87978	2.10527	0.79068	1.04106	0.8575	1.13758	1.22034	1.43193	0.888255	0.0364887	1.61371	0.0160499	0.841178	0.00739584	-94.7001	52.127	0.28705	0.505476	1.12138	0.0242628	0.534013	0.132791	186.034	47.6209		chr1
chr16	28507301	28523100	P1a	1	IL27	0.876954	1.23963	0.598788	0.834705	3.38985	4.63596	6.99967	5.08418	1.16102	1.35072	2.07444	1.98479	1.27447	1.64056	2.85799	3.028	0.59074	0.91051	1.87978	2.10527	0.79068	1.04106	0.8575	1.13758	1.22034	1.43193	0.888255	0.0364887	1.61371	0.0160499	0.841178	0.00739584	-94.7001	52.127	0.28705	0.505476	1.12138	0.0242628	0.534013	0.132791	186.034	47.6209		chr1
chr16	28546801	28551000	P1a	1	NUPR1	1.63507	1.45756	1.19581	1.1642	3.20068	3.75861	3.29209	2.78046	2.45724	3.4976	4.07428	2.40399	2.75526	3.70361	2.92766	3.00595	0.9825	1.27789	1.13265	1.76529	1.6873	1.90989	1.56666	2.10166	1.49287	1.97736	1.18916	0.0197606	0.0678543	0.757515	-0.067205	0.752789	5.65147	-99.0431	0.670299	0.0765788	-0.311843	0.458214	-0.0518391	0.841835	-7.73373	16.6235		chr1
chr16	30197801	30199000	P1b	3	LOC606724	3.5595	3.26689	1.33525	2.13338	1.41801	0.816309	0.710328	1.32429	2.22167	1.82719	1.44288	1.88867	2.16323	1.68488	2.59815	1.48415	1.35375	1.5235	1.32221	1.63802	2.33252	1.95084	2.06426	1.66053	1.29998	1.32273	-0.480175	0.255644	-0.789821	0.0176425	0.145683	0.785769	30.3395	-18.445	0.574052	0.126629	-0.533034	0.120483	-0.707685	0.142733	-123.279	132.765		chr1
chr16	31886701	31894800	P1a	1	ZNF267	5.00992	6.06061	6.60413	5.56566	12.7356	13.0668	14.4958	12.5704	7.93112	8.06997	8.47312	8.53977	7.78295	7.95366	10.1454	11.2362	4.26714	4.07389	8.80197	7.97895	7.37244	6.48214	7.46708	7.26858	7.29645	6.7155	0.506448	0.0025231	0.67933	0.000654375	0.373292	0.119641	-73.7079	54.95	0.732066	0.0897166	0.276459	0.137967	0.0162948	0.897803	2.22586	5.8941		chr1
chr16	48636601	48643700	P1a	1	N4BP1	5.68951	5.79356	5.638	4.44397	12.5509	13.1266	13.7968	11.3676	7.01543	7.75516	7.37863	7.14214	7.39861	7.94113	9.58799	10.6971	2.18165	2.55707	6.48366	5.54206	3.61126	3.6244	3.83054	4.0098	4.14304	4.38268	0.441782	0.00406493	0.795541	0.000956216	0.469944	0.101104	-106.375	59.0723	0.610627	0.0946639	0.732927	0.123509	0.236697	0.116037	38.7629	32.2948		chr1
chr16	50776301	50781500	P1a	1	CYLD	4.23534	4.94428	5.36091	4.86536	9.35134	11.272	12.9919	10.9408	5.30524	7.64741	7.87529	6.21605	5.4615	7.67606	7.5704	12.0752	2.54967	2.19595	4.43165	4.93529	2.72551	3.07078	2.90023	3.13608	3.8127	3.7862	0.478813	0.0447108	0.720313	0.00431682	0.538896	0.392716	-112.548	74.8141	0.288533	0.16751	0.692448	0.0368833	0.390661	0.118737	135.395	56.4173		chr1
chr16	50776301	50781500	P1a	1	MIR3181	4.23534	4.94428	5.36091	4.86536	9.35134	11.272	12.9919	10.9408	5.30524	7.64741	7.87529	6.21605	5.4615	7.67606	7.5704	12.0752	2.54967	2.19595	4.43165	4.93529	2.72551	3.07078	2.90023	3.13608	3.8127	3.7862	0.478813	0.0447108	0.720313	0.00431682	0.538896	0.392716	-112.548	74.8141	0.288533	0.16751	0.692448	0.0368833	0.390661	0.118737	135.395	56.4173		chr1
chr16	53085501	53087000	P1b	3	CHD9	3.30101	3.02137	2.03895	2.54067	1.48529	1.65955	1.00522	1.40195	2.15944	2.27345	1.3144	2.27882	2.11734	1.85623	2.2346	1.73927	5.54946	4.56975	1.79791	1.73284	2.33213	3.09605	2.23772	3.55384	1.9892	2.67613	-0.441818	0.095663	-0.531691	0.0720839	-0.0141598	0.957837	-3.2049	2.66317	-0.898556	0.0694508	-0.620494	0.241589	-0.218489	0.535878	24.3156	35.2122		chr1
chr16	53085501	53087000	P1b	3	LOC105371267	3.30101	3.02137	2.03895	2.54067	1.48529	1.65955	1.00522	1.40195	2.15944	2.27345	1.3144	2.27882	2.11734	1.85623	2.2346	1.73927	5.54946	4.56975	1.79791	1.73284	2.33213	3.09605	2.23772	3.55384	1.9892	2.67613	-0.441818	0.095663	-0.531691	0.0720839	-0.0141598	0.957837	-3.2049	2.66317	-0.898556	0.0694508	-0.620494	0.241589	-0.218489	0.535878	24.3156	35.2122		chr1
chr16	55544701	55546600	P1b	4	LPCAT2	1.6937	2.57833	4.02368	3.20283	1.10848	1.18114	1.31097	1.8936	0.870046	1.3673	1.82202	3.37531	1.11423	1.24445	0.687924	1.32933	1.10404	1.02204	1.1131	2.13517	0.78545	0.87981	0.92606	0.7084	1.01706	0.81059	-0.629108	0.214954	-0.436364	0.447205	-0.881879	0.248253	-140.179	202.097	-0.352448	0.0683183	0.963924	0.363243	0.134242	0.574633	-38.0885	13.9267		chr1
chr16	56641701	56644100	P1a	1	MT2A	6.05893	5.3575	5.55112	8.07977	12.6724	11.1346	22.5845	8.97414	7.43527	7.25496	9.39484	6.76757	7.45435	7.57879	6.05983	5.6926	6.93509	3.09333	10.331	6.70781	5.7123	5.07626	5.55218	5.38325	2.8531	2.56658	0.300737	0.139051	0.843597	0.133226	-0.392434	0.0456934	130.491	-46.5191	0.105408	0.875985	0.659321	0.327805	-0.993223	0.0416586	-942.265	-150.643		chr1
chr16	57392601	57398000	P1b	3	CCL22	3.07029	4.23966	4.13794	5.20102	1.21465	2.53043	2.19634	3.62429	3.79094	6.06413	7.63696	8.22513	3.42606	7.20109	2.43826	3.11967	1.40298	2.1569	1.14517	1.44334	1.66624	2.45502	1.56227	3.21924	1.39327	1.5897	0.627302	0.102273	-1.42679	0.0184253	-1.21011	0.029911	192.907	84.8138	0.211257	0.658212	-0.670964	0.276233	-0.466336	0.375716	-220.744	69.5024		chr1
chr16	67196501	67200300	P1b	3	HSF4	2.29566	1.38549	1.28341	1.64588	1.91802	1.74977	1.46583	2.16354	4.08281	4.0047	5.36344	2.6369	4.3749	4.24407	3.2271	2.77778	0.23143	0.36062	0.33384	0.41692	1.30056	1.19231	1.13155	1.16147	0.81165	0.7981	1.28315	0.0171952	-1.14056	0.0251555	-0.421763	0.169398	32.8693	36.9785	2.07402	0.0086442	-1.73138	0.00773781	-0.630971	0.0737286	-30.4227	36.4432		chr1
chr16	67206901	67209200	P1b	3	NOL3	2.17924	2.82189	1.86755	2.00272	2.90533	2.82047	2.10876	2.62043	4.42934	4.48232	5.83192	3.03847	4.72059	5.00702	3.80279	2.17808	0.26476	0.69524	0.39076	0.46848	1.5206	1.30812	1.00575	1.21711	0.8401	0.95361	1.00319	0.0234499	-0.76623	0.0433559	-0.571995	0.27676	57.0177	74.6505	1.55904	0.0970432	-1.71902	0.04419	-0.657203	0.0788719	-42.1542	38.2313		chr1
chr16	67311701	67312800	P1b	3	PLEKHG4	3.77082	2.33897	2.78106	3.93089	2.5784	2.11514	1.54992	2.50713	4.04993	3.35932	3.58561	5.30846	4.13012	3.19082	3.74894	3.20073	1.29232	1.2466	0.86551	1.15295	2.71441	2.80402	2.25209	1.7137	2.28155	3.05595	0.346573	0.185481	-0.897712	0.0144347	-0.23015	0.307925	66.4074	25.6374	1.12004	0.00484759	-1.451	0.0357329	-0.0480937	0.854049	-4.29392	3.31452		chr1
chr16	67426001	67430000	P1b	3	TPPP3	1.11363	1.3162	0.61871	0.753354	0.759208	0.815833	0.622539	0.980958	1.79597	1.68409	2.27121	1.16133	1.4508	1.82051	1.06378	0.745089	0.81178	0.65663	0.30393	0.41191	1.67844	1.53191	1.44957	1.45324	0.74564	0.78151	0.862513	0.0353979	-1.12087	0.0211362	-0.934137	0.0431453	108.304	83.3407	1.12848	0.0148203	-2.16502	0.00729166	-1.07189	0.0438289	-94.9855	49.5094		chr1
chr16	68027901	68029700	P1b	3	DPEP2	2.09728	2.38144	1.29443	2.21178	1.1701	1.04277	0.655505	1.4018	2.02425	2.66109	2.61783	2.34684	2.16263	3.11457	1.60128	1.72527	4.69922	3.87116	2.84931	1.97212	3.39417	2.57976	3.20415	2.81165	2.80641	2.25579	0.273249	0.200877	-1.17624	0.000773768	-0.536501	0.0105331	196.341	45.6117	-0.520679	0.154938	-0.309219	0.437693	-0.238916	0.463029	45.8854	77.2642		chr1
chr16	75280601	75284200	P1a	1	BCAR1	2.04514	2.27875	1.33451	1.16876	5.50019	5.05377	2.82153	2.66008	2.73572	3.22398	2.0563	1.41838	2.7215	3.43143	5.20272	4.07051	0.65771	0.95166	0.96908	0.91537	1.45054	1.58869	1.62878	1.85397	1.60994	1.59417	0.466642	0.227374	0.765276	0.110979	0.975145	0.0783468	-208.971	127.424	0.91721	0.0854736	-0.689562	0.0479894	0.0762178	0.442156	8.30975	-11.0531		chr1
chr16	75297001	75298600	P1a	1	BCAR1	0.812324	1.14828	0.637146	1.45751	2.40506	2.75447	1.76179	4.2933	1.58155	1.42085	1.1721	1.82426	1.34462	1.71631	2.59761	1.94107	0.50755	0.71399	0.72707	0.63394	0.69961	0.92878	0.8554	0.74035	0.84763	1.10853	0.564873	0.0804432	0.902644	0.0902051	0.597607	0.218954	-105.795	66.2063	0.414745	0.319127	-0.258769	0.438322	0.264578	0.44628	63.7929	-102.245		chr1
chr16	85933001	85943900	P1a	1	IRF8	5.87371	6.08718	6.24955	6.45146	15.7073	14.3871	12.3166	15.6311	11.2674	11.6436	9.80166	12.3396	11.6671	11.1737	14.5001	14.421	4.67877	4.33667	2.72004	2.34259	3.71644	3.24984	3.72009	3.68806	3.52863	3.44097	0.869316	0.00175084	0.3655	0.0177603	0.360525	0.00917948	-41.4723	98.639	-0.372009	0.0807566	-0.460501	0.0915398	0.000687398	0.995491	-0.18478	-0.149272		chr1
chr16	86543301	86545200	P1a	1	FENDRR	2.01941	2.25604	1.22627	1.07759	3.09096	3.99439	2.72544	2.01656	1.88214	1.96549	1.36652	1.051	2.03078	2.22797	2.6635	2.46253	0.10684	0.12024	0.16697	0.30026	0.22091	0.23462	0.13719	0.19835	0.35686	0.39301	-0.0705871	0.836134	0.916708	0.0343222	0.710493	0.0148848	1006.55	77.5049	1.00435	0.00698198	0.0365868	0.944328	0.719094	0.0505773	71.5983	1965.45		chr1
chr16	86543301	86545200	P1a	1	FOXF1	2.01941	2.25604	1.22627	1.07759	3.09096	3.99439	2.72544	2.01656	1.88214	1.96549	1.36652	1.051	2.03078	2.22797	2.6635	2.46253	0.10684	0.12024	0.16697	0.30026	0.22091	0.23462	0.13719	0.19835	0.35686	0.39301	-0.0705871	0.836134	0.916708	0.0343222	0.710493	0.0148848	1006.55	77.5049	1.00435	0.00698198	0.0365868	0.944328	0.719094	0.0505773	71.5983	1965.45		chr1
chr16	87885901	87888100	P1a	1	MIR11401	0.871957	0.890631	0.794229	0.853029	2.44837	2.39236	1.40026	2.12372	1.16536	1.18076	0.80858	1.30906	1.28814	0.849342	2.1478	1.76901	2.95252	2.07672	6.05584	5.21471	2.67079	2.29622	2.19183	2.20232	3.06637	3.56365	0.388553	0.0891268	0.906056	0.0196071	0.811421	0.0790638	-208.832	89.5553	-0.0179628	0.95621	1.18211	0.049492	0.416636	0.125417	-2319.44	35.2451		chr1
chr16	87896801	87903900	P1a	1	SLC7A5	2.76198	3.86237	3.97735	2.81051	12.6079	11.5525	11.4527	9.97955	4.50755	4.0976	3.39146	3.48186	4.78818	3.83365	8.50745	6.9604	0.73357	0.96493	1.90564	1.76703	1.12934	1.07215	1.28449	0.85654	1.82332	1.42585	0.206716	0.268164	1.55854	0.000139933	0.99901	0.0964892	-483.277	64.0991	0.374219	0.259773	0.738349	0.0333808	0.561591	0.224947	150.07	76.0604		chr1
chr16	87990801	87995300	P1a	1	BANP	3.49202	2.5575	1.941	2.33739	6.88329	4.99457	2.76676	6.30079	4.77413	4.01284	3.67442	3.42951	5.40098	3.98193	8.19733	5.83177	3.57773	3.22278	3.71168	2.73189	3.28426	2.37671	3.41662	2.71502	3.32891	2.92378	0.621655	0.0199769	0.398433	0.264911	0.82022	0.219681	-131.941	205.862	-0.264594	0.413469	0.186811	0.617509	0.143428	0.634158	-54.2068	76.7769		chr1
chr17	1079801	1082100	P1a	1	ABR	4.68133	5.43081	3.13369	6.08234	9.24424	10.0934	5.81334	13.3662	5.58801	6.33525	5.51838	8.19719	5.93785	6.30023	10.2573	10.7284	2.17691	2.28435	2.2756	3.14154	3.69	3.31066	3.68303	3.06617	3.61097	4.44341	0.407626	0.126573	0.587172	0.127497	0.711078	0.00466631	-174.444	121.102	0.65004	0.0755349	-0.36996	0.289025	0.202283	0.409157	31.1185	-54.6769		chr1
chr17	1527601	1530000	P1a	1	SLC43A2	1.62431	1.42867	1.36503	1.04255	3.54356	2.14192	1.8297	1.47947	1.39148	0.963946	0.841329	1.03993	1.46526	1.2393	1.32646	1.19027	1.325	1.57046	1.36572	1.05635	0.91319	1.1143	0.95025	0.82992	0.79096	0.97219	-0.366112	0.120162	1.08613	0.0744231	0.248616	0.217723	67.907	22.89	-0.514098	0.116344	0.256546	0.412177	-0.20154	0.432775	39.2026	-78.5589		chr1
chr17	1950401	1952700	P1a	1	MIR132	1.12998	1.5973	1.13952	1.1868	2.81729	2.11091	2.02327	1.50319	1.37867	0.741171	0.710701	0.968304	1.21726	0.812398	1.89411	1.20604	0.73544	1.24149	0.59763	0.74405	0.34467	0.35529	0.43913	0.30428	0.48638	0.44637	-0.411749	0.155423	1.15419	0.0146305	0.70678	0.298705	171.653	61.2361	-1.49792	0.24007	0.938696	0.141207	0.414218	0.0906233	-27.6529	44.1269		chr1
chr17	1950401	1952700	P1a	1	MIR212	1.12998	1.5973	1.13952	1.1868	2.81729	2.11091	2.02327	1.50319	1.37867	0.741171	0.710701	0.968304	1.21726	0.812398	1.89411	1.20604	0.73544	1.24149	0.59763	0.74405	0.34467	0.35529	0.43913	0.30428	0.48638	0.44637	-0.411749	0.155423	1.15419	0.0146305	0.70678	0.298705	171.653	61.2361	-1.49792	0.24007	0.938696	0.141207	0.414218	0.0906233	-27.6529	44.1269		chr1
chr17	3702001	3703000	P1b	3	ITGAE	8.0489	3.55333	2.54954	3.30018	2.51233	1.837	1.18043	2.61785	5.23163	3.69559	3.46349	4.2262	4.23609	2.48004	3.62126	2.77547	8.19157	8.34258	5.02525	3.10748	4.8058	4.71996	4.49867	5.81731	3.59531	2.56808	-0.070736	0.881714	-1.0282	0.0066711	-0.377247	0.203434	-533.316	36.6899	-0.795543	0.00223697	-0.228094	0.599978	-0.62811	0.186625	78.9537	275.373		chr1
chr17	4737601	4740200	P1a	2	MINK1	3.4746	2.16648	2.23998	3.14942	4.75055	5.49192	3.42821	4.7617	6.87608	6.64984	4.5116	5.15397	6.13224	7.05424	5.86416	4.88832	2.78436	2.15245	1.24029	1.29195	2.63636	2.02853	2.98223	2.27746	2.00776	2.02807	1.0721	0.00658748	-0.331352	0.152184	-0.108926	0.609926	10.16	32.873	-0.0817361	0.785834	-0.881429	0.17454	-0.208978	0.488948	255.674	23.709		chr1
chr17	4837101	4838700	P1b	3	GP1BA	1.43124	0.995172	0.864698	0.746527	1.29114	0.816139	0.491663	0.438092	3.03658	2.66409	1.92344	0.936135	3.09477	2.26457	1.75967	0.802307	0.54985	0.78539	0.89231	0.47546	2.06968	1.85755	1.91448	1.58166	1.08073	0.90432	1.08414	0.0878142	-1.49499	0.0510494	-0.740394	0.290339	68.2931	49.525	1.55641	0.0151002	-1.52169	0.0584684	-0.984337	0.0213528	-63.2439	64.6872		chr1
chr17	6659301	6662800	P1a	1	XAF1	8.13153	7.55637	5.90655	6.07579	11.4073	13.1354	17.75	13.1867	5.76273	7.54823	8.98215	6.69127	7.41273	8.388	9.36259	9.7693	1.97153	2.18612	2.83931	4.90685	1.71846	2.32381	2.11277	3.64475	2.25636	3.14615	0.0669407	0.721366	0.936676	0.00963106	0.400703	0.0384679	-598.594	42.7793	-0.0406026	0.882148	0.938316	0.307324	0.418464	0.347881	-1030.63	44.5974		chr1
chr17	7741001	7744700	P1a	1	KDM6B	2.22395	1.9855	2.06569	2.59703	4.83714	4.24462	2.83381	4.88595	2.57061	2.87359	2.18259	4.1401	3.23841	2.68948	3.55885	3.05426	3.49218	3.51855	4.24298	3.16858	3.11248	2.66991	3.30155	2.85125	2.90383	3.00126	0.407373	0.186828	0.513859	0.0970787	0.168666	0.500536	-41.4033	32.8235	-0.277899	0.219095	0.358111	0.349454	0.0302931	0.82856	-10.9008	8.45914		chr1
chr17	7757201	7759600	P1a	1	CYB5D1	1.13444	1.12252	1.15269	1.08994	2.10926	1.63194	1.8297	2.78374	1.40553	1.01468	1.08171	1.74389	1.2092	1.03275	1.78723	1.03502	0.90213	0.66626	1.01327	0.55458	0.66061	0.86668	0.74663	0.76263	1.17231	0.99163	0.221371	0.346978	0.671411	0.0479265	0.10568	0.839045	-47.739	15.74	-0.0383103	0.9078	0.0378135	0.945763	0.502686	0.147985	-1312.14	1329.38		chr1
chr17	7757201	7759600	P1a	1	NAA38	1.13444	1.12252	1.15269	1.08994	2.10926	1.63194	1.8297	2.78374	1.40553	1.01468	1.08171	1.74389	1.2092	1.03275	1.78723	1.03502	0.90213	0.66626	1.01327	0.55458	0.66061	0.86668	0.74663	0.76263	1.17231	0.99163	0.221371	0.346978	0.671411	0.0479265	0.10568	0.839045	-47.739	15.74	-0.0383103	0.9078	0.0378135	0.945763	0.502686	0.147985	-1312.14	1329.38		chr1
chr17	7757201	7759600	P1a	1	TMEM88	1.13444	1.12252	1.15269	1.08994	2.10926	1.63194	1.8297	2.78374	1.40553	1.01468	1.08171	1.74389	1.2092	1.03275	1.78723	1.03502	0.90213	0.66626	1.01327	0.55458	0.66061	0.86668	0.74663	0.76263	1.17231	0.99163	0.221371	0.346978	0.671411	0.0479265	0.10568	0.839045	-47.739	15.74	-0.0383103	0.9078	0.0378135	0.945763	0.502686	0.147985	-1312.14	1329.38		chr1
chr17	7941601	7945600	P1a	2	ALOX15B	2.815	4.28529	2.89338	4.40641	4.59574	9.2699	7.2575	9.48259	7.68136	10.6422	9.7698	7.92777	7.81722	11.5331	7.68102	9.47919	1.74194	2.56941	1.41394	1.85358	4.0096	4.01081	3.7868	4.7903	2.8724	3.20769	1.32277	0.00141039	-0.235043	0.359093	-0.069777	0.742246	5.27507	29.6869	0.895536	0.139737	-1.29548	0.0587182	-0.399583	0.108929	-44.6194	30.8444		chr1
chr17	8811401	8816100	P1a	1	PIK3R5	0.315911	0.520988	0.309731	0.362903	2.48106	6.49171	1.67306	2.59393	0.753451	1.1224	0.460208	0.604434	0.900585	1.03828	4.91151	7.52988	1.3673	2.04088	3.14885	2.92571	3.68012	2.90765	3.13952	2.50786	4.47077	4.62585	0.961954	0.0814223	2.17075	0.0962004	3.08102	0.145554	-320.288	141.934	0.950789	0.0921769	-0.11701	0.625596	0.46554	0.178614	48.9636	-397.863		chr1
chr17	11898101	11899600	P1b	4	ZNF18	2.02187	2.3681	2.28169	2.88195	1.40428	0.89779	0.742988	1.05925	1.10221	1.43444	1.21823	1.63871	0.705779	1.62738	0.580995	0.911045	1.57911	1.59941	0.70506	1.43699	1.39928	1.73379	1.54251	1.43589	1.35627	1.27583	-0.8248	0.00434738	-0.394106	0.133314	-0.853959	0.0912508	-103.535	216.682	-0.0207782	0.914061	-0.548585	0.385783	-0.251363	0.364834	1209.74	45.8202		chr1
chr17	15846101	15852000	P1a	1	ADORA2B	3.19801	3.4238	3.38012	3.11243	6.6702	6.57453	4.54234	10.173	6.52196	5.1925	5.29519	5.9534	7.04078	5.2855	10.3687	9.54788	1.2726	1.08381	1.70206	1.22434	2.12553	1.63642	1.72245	1.73316	2.49292	2.48292	0.808168	0.0030612	0.284051	0.369057	0.794653	0.0104993	-98.3278	279.758	0.67489	0.179489	-0.362354	0.346214	0.403459	0.243722	59.7815	-111.344		chr1
chr17	17206801	17209200	P1b	3	NT5M	3.66114	3.77576	3.2154	3.19874	2.66611	3.73986	1.85701	2.628	5.86107	5.68221	5.34845	4.28773	5.94641	6.33949	3.75598	3.96757	2.00159	2.23671	0.70489	0.97712	3.8082	2.70837	3.51593	2.08601	1.65254	1.47773	0.612671	0.00846298	-0.959532	0.00273199	-0.455329	0.0228218	74.3188	47.4532	0.620627	0.275306	-1.95393	0.125674	-1.05783	0.19253	-170.445	54.1385		chr1
chr17	29642101	29643400	P1b	4	EVI2B	2.47601	1.5077	3.24921	2.80057	1.527	1.50694	1.05912	1.18639	1.45362	1.71776	1.70175	2.42285	1.33989	1.6432	1.36668	1.08317	5.46673	4.57022	4.51557	4.73086	8.21713	7.45987	8.49887	6.79358	5.68648	6.03269	-0.45965	0.17076	-0.466716	0.0921282	-0.574405	0.0778648	-124.966	123.074	0.643329	0.0429229	-0.761681	0.0574592	-0.419779	0.0789279	-65.2511	55.1122		chr1
chr17	33389201	33390500	P1a	1	RFFL	1.57132	2.54424	2.80105	2.53801	3.14748	4.89754	3.6817	4.88936	3.16681	3.59167	3.32951	3.75247	2.57469	3.75589	4.10005	5.0017	4.89402	5.44911	8.25821	11.6564	5.9924	6.40234	6.4431	7.1664	6.93855	6.75087	0.549801	0.0191403	0.263688	0.21493	0.395324	0.228211	-71.9031	149.921	0.261055	0.106951	0.684102	0.266304	0.143333	0.152205	54.9054	20.952		chr1
chr17	34200201	34208600	P1a	1	CCL5	0.301936	1.03475	0.337906	0.243641	2.73279	3.30175	2.41807	2.94694	0.489783	0.77769	0.715203	0.81342	0.759841	0.844106	2.84755	2.82821	0.3382	0.86995	1.92528	3.13038	0.70481	1.08745	0.82977	1.28135	1.77509	1.54949	0.543638	0.335157	2.02749	0.000480366	2.0214	6.83434e-05	-371.828	99.6996	0.56898	0.474718	1.49612	0.200534	0.891392	0.099785	156.665	59.5803		chr1
chr17	34412701	34416200	P1a	1	CCL3	1.69702	1.67919	1.45584	2.27436	3.77159	3.76462	3.72601	4.71143	3.41138	3.09582	2.91165	4.34384	3.57957	2.88678	3.33147	3.98578	2.41609	2.83869	5.0141	3.22295	3.43692	2.5042	3.23896	2.24529	1.85932	2.34628	0.95357	0.00705198	0.214932	0.218171	0.0886117	0.666466	-9.29263	41.2278	0.177105	0.596327	0.471393	0.4047	-0.498423	0.279154	-281.429	-105.734		chr1
chr17	34417501	34420700	P1a	1	CCL3	0.560715	1.03312	0.682443	0.781832	1.98672	2.17994	1.41309	3.43065	0.695666	0.621427	0.675997	1.22379	0.650765	0.536179	2.93187	2.85894	2.21984	1.82011	7.66484	7.42667	2.52073	2.53013	2.70793	2.10261	4.18388	4.22858	0.0730215	0.82676	1.48593	0.0363275	1.8481	0.00038299	-2530.9	124.374	0.322192	0.239557	1.57914	0.0149439	0.735999	0.00603579	228.435	46.6077		chr1
chr17	34429701	34436200	P1a	1	CCL4	0.390208	0.960565	0.492681	0.655978	4.7152	4.6749	4.61693	5.75584	3.08185	2.86533	2.15176	4.07498	3.47107	2.5278	5.40667	5.08777	0.92617	1.40536	3.6265	3.42167	1.59221	1.94237	1.79895	1.81327	2.13764	2.21063	2.28412	0.00608468	0.699	0.00972446	0.785833	0.00800432	-34.4042	112.422	0.600262	0.191501	0.99571	0.0242133	0.298903	0.247478	49.7954	30.0191		chr1
chr17	34640401	34643300	P1a	1	CCL4L1	0.106679	0.0844472	0.100409	0.0980385	1.2707	0.787776	0.97175	0.708805	0.523402	0.237908	0.364688	0.383948	0.565069	0.368147	0.820372	0.656654	0.30328	0.39382	0.78383	0.37152	0.30549	0.23053	0.28084	0.20418	0.29221	0.19308	1.95453	0.0169272	1.30817	0.0137336	0.9682	0.0648515	-49.5362	74.0118	-0.379079	0.308044	1.10797	0.367815	-0.14344	0.725253	37.839	-12.9462		chr1
chr17	34640401	34643300	P1a	1	CCL4L2	0.106679	0.0844472	0.100409	0.0980385	1.2707	0.787776	0.97175	0.708805	0.523402	0.237908	0.364688	0.383948	0.565069	0.368147	0.820372	0.656654	0.30328	0.39382	0.78383	0.37152	0.30549	0.23053	0.28084	0.20418	0.29221	0.19308	1.95453	0.0169272	1.30817	0.0137336	0.9682	0.0648515	-49.5362	74.0118	-0.379079	0.308044	1.10797	0.367815	-0.14344	0.725253	37.839	-12.9462		chr1
chr17	38170901	38175400	P1a	1	CSF3	0.316206	1.03388	0.355849	0.189518	1.96151	1.90356	3.29099	1.79578	0.307283	0.315617	0.459303	0.230341	0.371697	0.432082	0.938114	0.634688	0.24052	0.48215	1.79711	1.84473	0.48694	0.62719	0.56461	0.78939	0.97156	0.79834	-0.530179	0.50537	2.76982	0.0115437	1.26097	0.177351	237.839	45.5254	0.624509	0.323377	1.70875	0.0207384	0.66775	0.103735	106.924	39.0783		chr1
chr17	38599901	38602900	P1a	1	IGFBP4	1.38184	1.71426	1.01914	0.587571	2.11921	2.65168	4.15061	1.51049	1.43915	1.21751	1.69854	0.895868	1.42247	1.46161	1.19511	1.4765	0.9246	0.87558	1.48014	1.83789	1.60086	1.64655	1.44426	1.45336	1.01686	1.4465	0.159091	0.661323	0.990331	0.101809	0.0251009	0.922543	-15.7778	2.5346	0.851148	0.00218859	0.0310374	0.87612	-0.398662	0.316449	-46.8381	-1284.46		chr1
chr17	38715401	38722600	P1a	1	CCR7	0.481143	0.884167	0.384124	0.307941	6.30353	6.05009	9.83757	6.30546	1.98593	2.01752	2.75025	1.33821	2.11432	2.0861	4.76928	3.84	0.48852	0.88809	5.13103	4.80505	1.43739	1.87212	1.33903	2.47411	1.8733	2.13174	1.97568	0.00806638	1.81624	0.00781724	1.08941	0.061577	-55.1412	59.9817	1.2655	0.0827782	1.58606	0.00875515	0.275199	0.327884	21.7463	17.3511		chr1
chr17	40258501	40264500	P1a	1	DHX58	3.05191	3.12188	2.0258	2.38779	4.69657	6.39016	7.62274	6.97512	2.55743	2.8945	3.66888	3.29497	3.04357	3.39928	4.41671	4.7323	1.00336	1.02768	2.45768	2.92535	1.80261	1.79481	2.10632	2.61023	2.31015	2.7059	0.229828	0.249627	1.04873	0.00855808	0.559514	0.00722192	-243.449	53.3516	0.824744	0.00473164	0.581456	0.162988	0.479589	0.173071	58.1501	82.4807		chr1
chr17	40440401	40447300	P1a	1	STAT5A	4.55445	5.12761	3.291	3.22979	12.1226	12.4667	11.7563	11.7513	7.90306	7.8506	7.05619	6.58144	8.12756	8.16582	10.6865	10.8393	1.44105	1.40662	3.50049	2.507	3.34436	2.85226	3.39401	2.87809	3.34961	3.15073	0.859141	0.00180187	0.710555	9.02596e-05	0.550674	0.00121963	-64.0959	77.4992	1.1217	0.0915375	-0.0447192	0.885105	0.0690337	0.649307	6.15438	-154.372		chr1
chr17	40571301	40576100	P1a	1	CAVIN1	3.1835	2.67819	1.53155	1.68195	5.77817	5.62561	6.19783	4.05796	4.16654	5.34287	3.69507	2.1914	4.41621	4.93233	4.92782	4.26856	0.33823	0.64233	0.46249	0.43565	0.7576	0.68082	0.6854	0.58306	0.72019	0.96227	0.762545	0.0937982	0.492461	0.103909	0.256595	0.363795	-33.6498	52.1046	0.552807	0.362349	-0.679473	0.0640391	0.226087	0.490347	40.898	-33.2739		chr1
chr17	40830901	40832900	P1b	3	CCR10	1.45427	1.53084	0.873691	1.2796	0.911277	0.918042	0.950429	0.747583	1.73738	1.66421	1.70684	1.70883	1.53652	1.39194	1.22324	1.32493	0.71048	1.31358	0.8195	0.60217	1.65554	2.24736	1.8898	1.8843	1.03398	0.7467	0.407875	0.0637456	-0.950617	0.000127605	-0.419731	0.0558654	102.907	44.1535	0.947294	0.156251	-1.45696	0.116935	-1.13212	0.126461	-119.511	77.7041		chr1
chr17	40830901	40832900	P1b	3	CNTNAP1	1.45427	1.53084	0.873691	1.2796	0.911277	0.918042	0.950429	0.747583	1.73738	1.66421	1.70684	1.70883	1.53652	1.39194	1.22324	1.32493	0.71048	1.31358	0.8195	0.60217	1.65554	2.24736	1.8898	1.8843	1.03398	0.7467	0.407875	0.0637456	-0.950617	0.000127605	-0.419731	0.0558654	102.907	44.1535	0.947294	0.156251	-1.45696	0.116935	-1.13212	0.126461	-119.511	77.7041		chr1
chr17	40830901	40832900	P1b	3	PLEKHH3	1.45427	1.53084	0.873691	1.2796	0.911277	0.918042	0.950429	0.747583	1.73738	1.66421	1.70684	1.70883	1.53652	1.39194	1.22324	1.32493	0.71048	1.31358	0.8195	0.60217	1.65554	2.24736	1.8898	1.8843	1.03398	0.7467	0.407875	0.0637456	-0.950617	0.000127605	-0.419731	0.0558654	102.907	44.1535	0.947294	0.156251	-1.45696	0.116935	-1.13212	0.126461	-119.511	77.7041		chr1
chr17	41158301	41163800	P1a	1	IFI35	4.44296	4.63002	3.70539	3.61792	5.67573	7.66089	11.4373	6.56475	3.49512	3.78479	4.49186	3.6504	3.46926	4.0688	4.08733	4.696	1.47586	1.55711	2.43129	3.15678	1.63594	1.91075	1.7826	2.70078	1.62673	2.14609	-0.0883633	0.498538	1.02294	0.0495827	0.187834	0.282675	212.57	18.3623	0.225742	0.294978	0.655877	0.184768	0.08917	0.747353	39.5009	13.5955		chr1
chr17	41477101	41478700	P1a	1	ARL4D	4.48712	1.37793	5.18819	1.56415	12.4557	3.64712	15.8971	7.33074	8.66691	2.18202	15.8684	3.52851	9.15624	2.45528	12.8624	2.61397	1.0574	0.64259	1.68547	0.5547	1.69073	0.74302	1.69044	0.74035	1.94956	0.72929	1.26132	0.254386	0.378918	0.601633	0.0333285	0.979421	-2.64235	8.79571	0.517655	0.579253	-0.119573	0.907944	0.138433	0.889312	26.7423	-115.773		chr1
chr17	43504801	43509500	P1a	1	ARHGAP27	3.01431	2.81334	1.81192	2.91532	4.35909	6.17927	8.29557	7.91097	3.52328	4.1356	4.93956	4.23104	4.14705	4.43704	4.6335	5.65401	1.33852	1.40918	1.32701	1.3887	1.85494	1.9358	1.94747	2.4964	1.51429	1.71732	0.673078	0.00801049	0.668274	0.0654385	0.289904	0.273267	-43.0714	43.381	0.464255	0.0110563	-0.48115	0.0110831	-0.230226	0.186994	-49.5905	47.8492		chr1
chr17	45729201	45733800	P1a	1	KPNB1	0.672458	1.33079	0.617107	0.679789	0.985837	1.42766	2.25075	1.28962	0.483896	0.564579	0.438867	0.584194	0.445242	0.845373	0.82303	0.917834	0.80881	0.86886	1.47077	1.74951	0.83108	1.37242	1.22505	1.20514	1.37776	1.41996	-0.671829	0.166199	1.52313	0.0359009	0.749103	0.0230234	111.502	49.1819	0.393338	0.508089	0.547389	0.276555	0.344455	0.469621	87.5722	62.9268		chr1
chr17	46702201	46704400	P1a	1	HOXB9	0.618808	1.22462	0.761136	0.465288	1.54634	1.92873	1.69818	1.40165	1.24203	1.69735	1.68272	0.942521	1.73821	1.85468	1.87362	1.61845	0.15378	0.15575	0.28837	0.31692	0.36034	0.57406	0.35543	0.36705	0.46227	0.67879	0.858114	0.0446726	0.240687	0.293066	0.327801	0.189204	-38.2002	136.194	1.59396	0.209773	-0.626414	0.363126	0.288262	0.56704	18.0847	-46.0179		chr1
chr17	47075201	47076600	P1a	1	IGF2BP1	1.50321	1.31243	1.45646	1.34082	3.00931	2.76929	2.62244	1.76921	2.53071	1.97196	1.75186	1.15227	2.85415	2.04341	3.04079	1.98191	0.14503	0.16321	0.4155	0.49814	0.33318	0.4777	0.39573	0.30771	1.06569	0.70018	0.400098	0.213692	0.457431	0.128992	0.439613	0.409188	-109.876	96.1047	1.39543	0.17346	0.172137	0.613634	1.12282	0.198959	80.4638	652.281		chr1
chr17	49191801	49197600	P1a	1	SPAG9	5.89835	7.21899	5.81015	5.93031	11.5949	13.8962	12.303	12.0718	5.9832	6.54134	5.68483	6.22153	5.89101	6.76354	10.5244	11.4538	1.30621	1.67343	2.72469	2.63294	1.33429	1.57501	1.43766	1.54035	2.68783	2.63835	-0.0249913	0.791888	1.02934	0.000381833	0.847364	0.0343281	3390.63	82.3207	-0.034466	0.889474	0.880923	0.0379956	0.872429	0.0541628	-2531.28	99.0358		chr1
chr17	54982901	54990900	P1a	1	TRIM25	6.10098	6.44243	4.40321	4.66879	13.4818	16.5287	18.6575	15.3781	6.19659	7.99842	8.96354	7.75884	6.73255	8.82028	12.1064	13.8549	1.42889	1.38446	2.484	2.97803	2.65719	2.32078	2.36136	1.92395	2.55434	2.43754	0.516358	0.0234019	1.05069	0.00153758	0.747939	0.0403746	-144.849	71.1853	0.823268	0.0934047	0.13388	0.512721	0.00402572	0.974174	0.488992	3.00697		chr1
chr17	56060501	56064000	P1a	1	VEZF1	1.37883	1.85411	1.7886	1.77075	3.5402	3.90448	4.47495	4.19091	1.31059	1.97112	1.96399	2.36937	1.3655	1.94994	1.51256	3.12239	1.15972	1.69669	2.205	3.0781	1.29218	1.72959	1.29372	1.73779	2.06268	2.23963	0.164958	0.443503	1.08108	0.000389423	0.2837	0.697924	-171.983	26.2423	0.0811908	0.834328	0.805991	0.190164	0.509718	0.17341	627.802	63.2411		chr1
chr17	60705001	60708700	P1a	1	MRC2	5.04988	5.32776	3.58052	5.54751	9.5539	10.7053	6.65944	11.7288	7.33808	6.75623	5.48245	7.77177	7.57473	7.03798	9.83437	8.91664	0.42052	0.55556	0.72859	0.83925	0.81907	0.61227	0.95965	0.56734	1.04428	1.0971	0.48757	0.0262681	0.498908	0.0757027	0.455504	0.0289709	-93.4234	91.3002	0.552295	0.226604	0.131412	0.634661	0.581174	0.162554	105.229	442.254		chr1
chr17	62774101	62776700	P1a	1	ARHGAP27P1	3.37941	3.10843	2.37997	4.41794	4.79728	6.0725	8.89822	6.63044	6.422	5.4947	4.73348	6.57168	7.41909	5.82232	7.56541	7.38821	1.43121	1.53746	1.19962	0.95068	2.54669	2.17139	2.33065	1.71845	1.86434	1.68707	0.805604	0.00618146	0.184969	0.44978	0.365011	0.0276635	-45.3091	197.336	0.668383	0.113639	-1.13366	0.0400631	-0.409808	0.153674	-61.3133	36.149		chr1
chr17	62774101	62776700	P1a	1	ARHGAP27P1-BPTFP1-KPNA2P3	3.37941	3.10843	2.37997	4.41794	4.79728	6.0725	8.89822	6.63044	6.422	5.4947	4.73348	6.57168	7.41909	5.82232	7.56541	7.38821	1.43121	1.53746	1.19962	0.95068	2.54669	2.17139	2.33065	1.71845	1.86434	1.68707	0.805604	0.00618146	0.184969	0.44978	0.365011	0.0276635	-45.3091	197.336	0.668383	0.113639	-1.13366	0.0400631	-0.409808	0.153674	-61.3133	36.149		chr1
chr17	62774101	62776700	P1a	1	MIR6080	3.37941	3.10843	2.37997	4.41794	4.79728	6.0725	8.89822	6.63044	6.422	5.4947	4.73348	6.57168	7.41909	5.82232	7.56541	7.38821	1.43121	1.53746	1.19962	0.95068	2.54669	2.17139	2.33065	1.71845	1.86434	1.68707	0.805604	0.00618146	0.184969	0.44978	0.365011	0.0276635	-45.3091	197.336	0.668383	0.113639	-1.13366	0.0400631	-0.409808	0.153674	-61.3133	36.149		chr1
chr17	62778001	62779500	P1a	1	ARHGAP27P1	0.990303	1.55151	0.82529	1.82018	2.51149	3.15587	2.4912	4.64202	1.77704	2.05693	2.2441	2.89334	2.16287	2.26308	4.33512	4.61044	1.17306	1.8279	2.39721	2.11322	1.61695	2.40254	2.23772	2.01025	2.73514	3.1429	0.790355	0.0294998	0.512802	0.156793	0.995836	0.00124342	-125.999	194.195	0.421588	0.427125	0.166253	0.644654	0.548323	0.211125	130.061	329.813		chr1
chr17	62778001	62779500	P1a	1	ARHGAP27P1-BPTFP1-KPNA2P3	0.990303	1.55151	0.82529	1.82018	2.51149	3.15587	2.4912	4.64202	1.77704	2.05693	2.2441	2.89334	2.16287	2.26308	4.33512	4.61044	1.17306	1.8279	2.39721	2.11322	1.61695	2.40254	2.23772	2.01025	2.73514	3.1429	0.790355	0.0294998	0.512802	0.156793	0.995836	0.00124342	-125.999	194.195	0.421588	0.427125	0.166253	0.644654	0.548323	0.211125	130.061	329.813		chr1
chr17	62778001	62779500	P1a	1	MIR6080	0.990303	1.55151	0.82529	1.82018	2.51149	3.15587	2.4912	4.64202	1.77704	2.05693	2.2441	2.89334	2.16287	2.26308	4.33512	4.61044	1.17306	1.8279	2.39721	2.11322	1.61695	2.40254	2.23772	2.01025	2.73514	3.1429	0.790355	0.0294998	0.512802	0.156793	0.995836	0.00124342	-125.999	194.195	0.421588	0.427125	0.166253	0.644654	0.548323	0.211125	130.061	329.813		chr1
chr17	66288901	66289900	P1b	3	ARSG	4.58168	3.06322	3.49651	4.66577	2.8365	1.79618	0.852535	2.29062	6.48048	5.44186	5.24334	5.26354	7.5498	5.37979	3.65479	3.06545	11.3734	6.39979	3.9144	1.71228	5.97225	5.20311	6.45461	6.24822	2.95087	3.12839	0.504799	0.0176199	-1.52831	0.000625887	-0.738796	0.0125075	146.355	48.3408	-0.669383	0.407381	-0.989965	0.21269	-0.878354	0.0820557	131.218	88.7257		chr1
chr17	66288901	66289900	P1b	3	SLC16A6	4.58168	3.06322	3.49651	4.66577	2.8365	1.79618	0.852535	2.29062	6.48048	5.44186	5.24334	5.26354	7.5498	5.37979	3.65479	3.06545	11.3734	6.39979	3.9144	1.71228	5.97225	5.20311	6.45461	6.24822	2.95087	3.12839	0.504799	0.0176199	-1.52831	0.000625887	-0.738796	0.0125075	146.355	48.3408	-0.669383	0.407381	-0.989965	0.21269	-0.878354	0.0820557	131.218	88.7257		chr1
chr17	66593201	66595100	P1a	1	FAM20A	5.37425	3.35183	2.41421	2.93343	10.9356	8.39681	9.38379	3.95934	7.49305	5.4051	3.13793	3.37531	6.93699	5.80075	7.30258	5.40448	1.74509	0.84168	3.39496	2.20189	2.92089	1.72051	2.12651	1.70016	1.71294	1.25273	0.4639	0.317788	0.751309	0.123282	0.388727	0.354987	-83.7953	51.74	0.843408	0.313426	0.270055	0.629258	-0.646202	0.378109	-76.6179	-239.285		chr1
chr17	71160101	71165400	P1a	1	SSTR2	3.68852	2.91058	3.21352	4.19428	9.71726	8.33484	12.3758	10.4171	4.83605	3.98123	5.03322	5.24405	4.93981	3.61095	7.15572	5.23249	0.62539	0.6679	3.80951	3.15636	1.04676	0.97391	1.16155	1.13733	1.57943	1.69012	0.447023	0.0180477	1.097	0.00482179	0.375806	0.365028	-84.0687	34.2577	0.643788	0.0244766	1.78547	0.0803695	0.694258	0.0173132	107.84	38.8838		chr1
chr17	72210801	72213500	P1a	1	MGC16275	1.69585	3.12932	1.50989	1.57955	5.74443	7.70602	5.34016	7.49217	2.54858	4.284	3.61443	2.73037	2.56686	5.46537	4.23207	5.9645	0.90208	2.0304	1.05728	1.59618	1.81334	2.11845	1.93058	1.75446	1.90826	2.86891	0.735475	0.0566052	0.996053	0.00555586	0.630019	0.244426	-85.6616	63.2516	0.423065	0.53449	-0.567311	0.2077	0.28097	0.535915	66.413	-49.5266		chr1
chr17	72210801	72213500	P1a	1	TTYH2	1.69585	3.12932	1.50989	1.57955	5.74443	7.70602	5.34016	7.49217	2.54858	4.284	3.61443	2.73037	2.56686	5.46537	4.23207	5.9645	0.90208	2.0304	1.05728	1.59618	1.81334	2.11845	1.93058	1.75446	1.90826	2.86891	0.735475	0.0566052	0.996053	0.00555586	0.630019	0.244426	-85.6616	63.2516	0.423065	0.53449	-0.567311	0.2077	0.28097	0.535915	66.413	-49.5266		chr1
chr17	74261801	74269100	P1a	1	UBALD2	4.68619	4.32673	3.82849	3.8783	9.97188	9.47042	8.36541	8.89352	6.70309	6.24201	5.85967	4.60642	6.78909	5.97935	9.78419	10.1432	3.33569	3.15959	5.68336	4.43542	3.39736	2.99607	3.33294	3.50182	3.76955	3.80246	0.485649	0.0257956	0.64863	0.00137489	0.767553	0.00140313	-158.047	118.335	-0.0228016	0.84609	0.662373	0.179954	0.244086	0.206898	-1070.48	36.8502		chr1
chr17	76122001	76123200	P1b	3	TMC6	2.373	2.85853	1.88149	3.69786	1.2492	1.25848	1.25673	1.75273	2.47477	2.6731	1.84368	3.55325	2.24862	3.11543	1.9556	2.34702	1.57938	1.5235	0.57296	0.95111	1.55501	1.26959	1.65684	1.66053	0.93259	1.43944	-0.0359502	0.903159	-0.934538	0.0315243	-0.293245	0.296085	-815.7	31.3786	-0.135561	0.504786	-0.890117	0.120023	-0.251924	0.536205	185.838	28.3024		chr1
chr17	76126601	76128000	P1b	3	TMC6	12.9983	12.5993	6.29401	9.26386	6.13435	4.60577	2.2478	5.50793	10.7495	6.87288	6.32043	7.02336	10.0749	5.80328	8.95478	7.09939	2.07873	2.20338	0.64214	0.90571	2.79869	1.61887	2.67701	1.30775	1.11413	1.36703	-0.410394	0.230238	-0.743491	0.0579961	0.0522546	0.847709	12.7328	-7.02828	0.0449279	0.92732	-1.51298	0.235321	-0.832235	0.339287	-1852.38	55.0062		chr1
chr17	76126601	76128000	P1b	3	TMC8	12.9983	12.5993	6.29401	9.26386	6.13435	4.60577	2.2478	5.50793	10.7495	6.87288	6.32043	7.02336	10.0749	5.80328	8.95478	7.09939	2.07873	2.20338	0.64214	0.90571	2.79869	1.61887	2.67701	1.30775	1.11413	1.36703	-0.410394	0.230238	-0.743491	0.0579961	0.0522546	0.847709	12.7328	-7.02828	0.0449279	0.92732	-1.51298	0.235321	-0.832235	0.339287	-1852.38	55.0062		chr1
chr17	76128401	76129700	P1b	3	TMC6	3.61879	4.14617	1.51257	2.66929	1.37118	1.78949	0.857382	1.76161	2.18043	1.99884	1.81273	2.4524	2.15433	1.70189	2.34657	1.56104	0.67683	0.87889	0.36613	0.6828	1.68648	0.71455	1.07803	0.91133	0.62603	0.8259	-0.500558	0.228387	-0.547012	0.0483746	-0.111709	0.759384	-22.317	20.4217	0.626071	0.541612	-1.19474	0.38242	-0.725682	0.503997	-115.91	60.74		chr1
chr17	76128401	76129700	P1b	3	TMC8	3.61879	4.14617	1.51257	2.66929	1.37118	1.78949	0.857382	1.76161	2.18043	1.99884	1.81273	2.4524	2.15433	1.70189	2.34657	1.56104	0.67683	0.87889	0.36613	0.6828	1.68648	0.71455	1.07803	0.91133	0.62603	0.8259	-0.500558	0.228387	-0.547012	0.0483746	-0.111709	0.759384	-22.317	20.4217	0.626071	0.541612	-1.19474	0.38242	-0.725682	0.503997	-115.91	60.74		chr1
chr17	76349401	76355900	P1a	1	LOC101928674	7.04277	6.27193	5.67703	5.33529	17.2974	16.7355	19.1835	14.0339	8.25976	6.66079	5.68626	5.23841	8.28121	5.80044	12.9111	11.4936	3.47574	3.12692	6.94401	4.43549	2.32377	1.61674	2.14471	1.82983	2.42439	2.18909	0.0873383	0.642723	1.37964	0.000409238	0.917262	0.0115016	-1050.24	66.4855	-0.744665	0.117699	1.52998	0.186284	0.227473	0.509434	-30.547	14.8677		chr1
chr17	76349401	76355900	P1a	1	SOCS3	7.04277	6.27193	5.67703	5.33529	17.2974	16.7355	19.1835	14.0339	8.25976	6.66079	5.68626	5.23841	8.28121	5.80044	12.9111	11.4936	3.47574	3.12692	6.94401	4.43549	2.32377	1.61674	2.14471	1.82983	2.42439	2.18909	0.0873383	0.642723	1.37964	0.000409238	0.917262	0.0115016	-1050.24	66.4855	-0.744665	0.117699	1.52998	0.186284	0.227473	0.509434	-30.547	14.8677		chr1
chr17	76728801	76734300	P1a	1	CYTH1	5.70273	6.47758	5.46545	6.87405	9.85706	13.1266	14.4872	13.1295	7.76898	9.44353	8.6429	9.08063	7.68326	10.321	9.9168	11.2809	2.36137	2.82357	5.90043	5.80663	3.67027	3.62569	4.12781	3.67932	7.12312	6.48917	0.510768	0.00182206	0.534432	0.0222397	0.279194	0.167799	-54.6617	52.2414	0.492771	0.134421	0.682209	0.00343294	0.89974	0.0625218	182.588	131.886		chr1
chr17	76974001	76975600	P1a	1	LGALS3BP	1.04442	1.83724	1.13776	0.746527	0.759492	2.88199	2.94998	1.19745	0.442835	1.06564	1.02183	0.62409	0.448208	1.21572	0.481815	2.12223	0.21148	0.57119	0.33048	0.51508	0.32065	0.8359	0.28513	0.90861	0.16953	0.84598	-0.595403	0.202738	1.30406	0.131158	0.723395	0.643271	121.497	55.4725	0.563352	0.618384	-0.451849	0.654808	-0.187623	0.884459	-33.3048	41.5235		chr1
chr17	77019401	77021700	P1a	1	C1QTNF1	1.37211	1.75703	1.23448	1.1868	2.64121	3.63645	3.16314	3.08764	2.12667	2.08234	1.19147	1.86983	2.65719	1.92323	2.92859	2.43009	0.38243	0.29796	0.43673	0.3858	0.52714	0.59753	0.73661	0.3979	0.60428	0.91303	0.389419	0.149581	0.78512	0.00448032	0.559861	0.0928396	-143.768	71.309	0.725068	0.0592069	-0.451362	0.084022	0.432014	0.417031	59.5826	-95.7135		chr1
chr17	77814101	77817000	P1a	1	CBX4	0.832099	1.18226	0.878576	0.803916	1.96889	1.75843	3.34463	1.88478	1.84935	1.49742	1.77371	1.1386	1.7423	1.49888	2.09137	1.67019	0.46658	0.51196	1.45828	1.59533	1.33452	1.46001	1.75246	1.65198	1.96362	2.01128	0.759655	0.0196652	0.517019	0.169138	0.265378	0.343559	-34.934	51.3285	1.5139	0.0255717	0.12791	0.298829	0.508313	0.0420891	33.5763	397.398		chr1
chr17	78196001	78197600	P1b	3	SGSH	2.32093	4.51655	2.73063	2.52397	1.26582	1.47925	1.0243	2.10284	2.172	3.476	4.53811	3.02444	1.85686	4.40996	1.40355	2.87278	0.67674	0.78539	0.62792	0.67356	0.99112	1.18419	1.42567	1.91818	1.1655	1.10853	0.127629	0.705515	-1.16972	0.0254227	-0.627248	0.320371	491.462	53.624	0.573149	0.114325	-0.741068	0.12308	0.0640303	0.699757	11.1717	-8.64027		chr1
chr17	78196001	78197600	P1b	3	SLC26A11	2.32093	4.51655	2.73063	2.52397	1.26582	1.47925	1.0243	2.10284	2.172	3.476	4.53811	3.02444	1.85686	4.40996	1.40355	2.87278	0.67674	0.78539	0.62792	0.67356	0.99112	1.18419	1.42567	1.91818	1.1655	1.10853	0.127629	0.705515	-1.16972	0.0254227	-0.627248	0.320371	491.462	53.624	0.573149	0.114325	-0.741068	0.12308	0.0640303	0.699757	11.1717	-8.64027		chr1
chr17	78235101	78241600	P1a	1	RNF213	10.5356	8.64509	6.90873	7.56562	14.0273	16.1959	20.3326	15.8878	8.36353	8.88314	11.1063	8.87046	8.75907	9.98216	11.1277	12.417	2.16453	1.94993	3.0004	3.65563	3.23462	3.27347	3.54277	4.0074	2.82585	2.94272	0.145389	0.409483	0.835919	0.00656635	0.339191	0.0735726	-233.3	40.5771	0.661531	0.0501265	0.0324277	0.858674	-0.17402	0.074851	-26.3057	-536.641		chr1
chr17	80328701	80331300	P1a	2	UTS2R	1.14234	1.31873	0.951989	0.415549	1.52641	2.05555	0.983089	1.07812	3.32127	2.65369	1.84901	1.19619	3.11208	2.97715	1.67548	1.52859	0.67657	1.36175	0.63031	0.58504	2.42115	2.07139	2.34318	2.33957	1.04299	1.14864	1.23634	0.0609296	-0.676651	0.174192	-0.49325	0.254599	39.896	72.8958	1.14015	0.124077	-1.88616	0.0637544	-1.03553	0.0749263	-90.8237	54.9014		chr1
chr18	5537001	5543100	P1a	1	EPB41L3	2.59621	2.99041	3.87779	2.097	4.64612	6.86043	6.58471	3.04752	2.6703	2.97342	2.60805	1.83129	2.64114	2.41235	2.98773	3.81334	1.3972	2.00294	1.86285	2.56576	1.26865	1.5645	1.12132	1.24401	1.53893	2.05733	-0.197384	0.446263	1.06796	0.0490904	0.431899	0.225849	218.811	40.4415	-0.263187	0.516117	0.644447	0.230164	0.34409	0.356415	-130.74	53.3931		chr1
chr18	8610501	8616000	P1a	1	RAB12	2.99196	3.22766	3.36132	3.67994	6.99344	8.29868	7.89886	8.58598	3.61776	4.10203	4.80646	5.15802	3.61821	4.37378	5.56754	7.10421	1.34057	1.95158	4.4974	3.97477	3.50922	3.52441	3.49413	4.20774	3.33357	3.57964	0.41529	0.0419376	0.845514	0.000366414	0.519148	0.199601	-125.009	61.4003	1.09524	0.102878	0.268462	0.221595	-0.0249137	0.710255	-2.27473	-9.28015		chr1
chr18	13610801	13615500	P1a	1	LDLRAD4	1.18467	1.56296	1.30087	1.42742	3.58376	3.81865	2.67689	5.81397	1.62171	1.64906	1.32949	2.24621	2.16431	1.29785	3.53571	3.78696	4.01556	3.7902	3.72239	3.50546	1.98389	1.84889	1.86431	1.77497	3.24492	3.25596	0.322259	0.175477	1.21498	0.0368876	1.09701	0.00111729	-340.412	90.2901	-1.02615	0.0094425	0.915175	0.0107815	0.762244	0.0311108	-74.2821	83.2894		chr1
chr18	13610801	13615500	P1a	1	MIR4526	1.18467	1.56296	1.30087	1.42742	3.58376	3.81865	2.67689	5.81397	1.62171	1.64906	1.32949	2.24621	2.16431	1.29785	3.53571	3.78696	4.01556	3.7902	3.72239	3.50546	1.98389	1.84889	1.86431	1.77497	3.24492	3.25596	0.322259	0.175477	1.21498	0.0368876	1.09701	0.00111729	-340.412	90.2901	-1.02615	0.0094425	0.915175	0.0107815	0.762244	0.0311108	-74.2821	83.2894		chr1
chr18	34406501	34408000	P1a	1	KIAA1328	1.65051	1.71483	1.79622	2.38899	2.70053	3.21028	2.88454	4.45509	2.11445	2.78768	2.7891	2.79092	2.48161	3.45819	3.44128	3.64418	0.767	1.52325	1.48063	1.77511	0.74628	0.89166	0.80384	1.22051	1.44669	1.49366	0.473283	0.022158	0.338106	0.18149	0.434998	0.00944445	-91.9106	128.657	-0.483623	0.544585	0.991103	0.0700183	0.844105	0.0502593	-174.538	85.1683		chr1
chr18	34406501	34408000	P1a	1	TPGS2	1.65051	1.71483	1.79622	2.38899	2.70053	3.21028	2.88454	4.45509	2.11445	2.78768	2.7891	2.79092	2.48161	3.45819	3.44128	3.64418	0.767	1.52325	1.48063	1.77511	0.74628	0.89166	0.80384	1.22051	1.44669	1.49366	0.473283	0.022158	0.338106	0.18149	0.434998	0.00944445	-91.9106	128.657	-0.483623	0.544585	0.991103	0.0700183	0.844105	0.0502593	-174.538	85.1683		chr1
chr18	43405201	43409600	P1a	1	SIGLEC15	2.39031	3.7565	2.34906	2.82986	4.64717	10.2255	4.18492	8.0046	4.57606	7.73777	5.82264	4.61556	4.45314	7.40839	7.68313	11.3831	6.76466	7.75997	6.39082	5.78961	6.94035	6.27941	6.574	8.6972	5.17621	5.47151	1.00639	0.023199	0.250283	0.537069	0.745021	0.252573	-74.0289	297.672	-0.135805	0.403042	-0.118131	0.365657	-0.312151	0.117817	229.852	264.242		chr1
chr18	43540001	43547000	P1a	1	EPG5	4.91357	5.01937	4.29411	4.79171	10.7521	9.24123	10.3995	9.97534	5.52584	5.4198	5.10838	5.73064	5.36859	5.8163	8.8683	8.57944	3.10182	3.24609	8.07125	5.53073	5.50095	4.33928	5.42542	3.95945	6.12422	4.95847	0.195889	0.0164201	0.889906	0.000206279	0.679727	0.000842138	-346.995	76.3819	0.63241	0.19985	0.467053	0.355356	0.171544	0.529068	27.1254	36.7291		chr1
chr18	43647401	43653900	P1a	1	PSTPIP2	3.9687	3.95527	5.96816	3.7522	11.5669	13.3282	12.9536	12.2446	9.01726	8.57101	7.92675	7.64796	9.03214	8.08778	11.9215	11.4682	0.86373	0.80808	3.59397	2.63205	2.46004	2.21659	2.44035	2.47565	2.56516	2.42595	0.91037	0.00150919	0.595044	0.000189366	0.496297	0.00112202	-54.516	83.4051	1.48406	0.0416857	0.412841	0.341855	0.0938914	0.40316	6.32667	22.7428		chr1
chr18	47014701	47017400	P1a	1	C18orf32	0.825008	1.76874	0.916718	0.926669	2.09979	2.56867	1.40786	2.83768	0.999443	1.27769	0.819033	1.20876	0.783966	1.14391	1.46447	2.39193	1.22784	1.3959	2.62362	2.30038	1.7788	1.63698	2.25636	1.51522	2.78706	2.85162	-0.0436437	0.898521	1.05009	0.0290146	0.841269	0.306036	1927.59	80.1142	0.38059	0.0720891	0.527616	0.0939744	0.723142	0.017511	190.005	137.059		chr1
chr18	47014701	47017400	P1a	1	MIR1539	0.825008	1.76874	0.916718	0.926669	2.09979	2.56867	1.40786	2.83768	0.999443	1.27769	0.819033	1.20876	0.783966	1.14391	1.46447	2.39193	1.22784	1.3959	2.62362	2.30038	1.7788	1.63698	2.25636	1.51522	2.78706	2.85162	-0.0436437	0.898521	1.05009	0.0290146	0.841269	0.306036	1927.59	80.1142	0.38059	0.0720891	0.527616	0.0939744	0.723142	0.017511	190.005	137.059		chr1
chr18	47014701	47017400	P1a	1	RPL17	0.825008	1.76874	0.916718	0.926669	2.09979	2.56867	1.40786	2.83768	0.999443	1.27769	0.819033	1.20876	0.783966	1.14391	1.46447	2.39193	1.22784	1.3959	2.62362	2.30038	1.7788	1.63698	2.25636	1.51522	2.78706	2.85162	-0.0436437	0.898521	1.05009	0.0290146	0.841269	0.306036	1927.59	80.1142	0.38059	0.0720891	0.527616	0.0939744	0.723142	0.017511	190.005	137.059		chr1
chr18	47014701	47017400	P1a	1	RPL17-C18orf32	0.825008	1.76874	0.916718	0.926669	2.09979	2.56867	1.40786	2.83768	0.999443	1.27769	0.819033	1.20876	0.783966	1.14391	1.46447	2.39193	1.22784	1.3959	2.62362	2.30038	1.7788	1.63698	2.25636	1.51522	2.78706	2.85162	-0.0436437	0.898521	1.05009	0.0290146	0.841269	0.306036	1927.59	80.1142	0.38059	0.0720891	0.527616	0.0939744	0.723142	0.017511	190.005	137.059		chr1
chr18	47014701	47017400	P1a	1	SNORD58A	0.825008	1.76874	0.916718	0.926669	2.09979	2.56867	1.40786	2.83768	0.999443	1.27769	0.819033	1.20876	0.783966	1.14391	1.46447	2.39193	1.22784	1.3959	2.62362	2.30038	1.7788	1.63698	2.25636	1.51522	2.78706	2.85162	-0.0436437	0.898521	1.05009	0.0290146	0.841269	0.306036	1927.59	80.1142	0.38059	0.0720891	0.527616	0.0939744	0.723142	0.017511	190.005	137.059		chr1
chr18	47014701	47017400	P1a	1	SNORD58B	0.825008	1.76874	0.916718	0.926669	2.09979	2.56867	1.40786	2.83768	0.999443	1.27769	0.819033	1.20876	0.783966	1.14391	1.46447	2.39193	1.22784	1.3959	2.62362	2.30038	1.7788	1.63698	2.25636	1.51522	2.78706	2.85162	-0.0436437	0.898521	1.05009	0.0290146	0.841269	0.306036	1927.59	80.1142	0.38059	0.0720891	0.527616	0.0939744	0.723142	0.017511	190.005	137.059		chr1
chr18	47014701	47017400	P1a	1	SNORD58C	0.825008	1.76874	0.916718	0.926669	2.09979	2.56867	1.40786	2.83768	0.999443	1.27769	0.819033	1.20876	0.783966	1.14391	1.46447	2.39193	1.22784	1.3959	2.62362	2.30038	1.7788	1.63698	2.25636	1.51522	2.78706	2.85162	-0.0436437	0.898521	1.05009	0.0290146	0.841269	0.306036	1927.59	80.1142	0.38059	0.0720891	0.527616	0.0939744	0.723142	0.017511	190.005	137.059		chr1
chr18	48558401	48560000	P1a	1	SMAD4	1.19915	2.29655	2.68512	2.09739	2.73417	2.9075	4.05622	4.38092	1.13872	1.26861	2.4043	2.25633	1.06716	1.40642	1.46639	3.36451	1.22658	1.71358	1.65242	1.78296	1.22432	1.20741	1.52751	1.34609	2.39456	2.6838	-0.228024	0.530283	0.99416	0.0168305	0.451001	0.616679	197.787	45.365	-0.273912	0.486158	0.498487	0.0780511	1.06238	0.0684617	-387.855	213.121		chr1
chr18	57567301	57572900	P1a	1	PMAIP1	5.18109	5.35623	6.03069	6.04062	14.489	16.534	18.5578	17.0571	6.72086	8.08652	9.47557	10.5842	7.38146	7.78121	10.4038	14.9007	2.00514	1.67204	4.19056	4.33377	3.19679	2.75193	3.19906	2.63332	3.9821	3.74065	0.624997	0.0312205	0.934474	0.000542445	0.537523	0.305062	-86.0041	57.5215	0.693979	0.062416	0.519007	0.0844506	0.376535	0.104137	54.2574	72.5492		chr1
chr18	60980101	60986700	P1a	1	BCL2	6.00812	6.73336	7.11281	6.91691	12.551	13.6824	17.0065	15.7745	8.26234	8.98829	9.61992	10.0563	8.47636	9.3457	10.2485	11.8964	1.22984	1.59167	2.48246	2.45776	2.00601	2.12674	1.92961	2.07934	2.40819	2.38918	0.46399	0.00265098	0.676393	0.0074307	0.262303	0.224346	-56.5321	38.7797	0.550635	0.143454	0.257473	0.0838086	0.215142	0.107437	39.0716	83.5588		chr1
chr18	61554101	61559200	P1a	1	SERPINB2	0.376041	0.936231	0.356791	0.379026	1.30993	1.23168	1.68314	1.30055	0.231448	0.270522	0.150793	0.557018	0.37481	0.351337	0.689771	0.657396	0.75603	0.96278	1.20219	1.10581	0.48449	0.66261	0.4854	0.39046	1.02337	0.9331	-0.759532	0.264246	2.19131	0.000227196	1.15518	0.0228317	152.091	52.7166	-0.583419	0.173953	1.00865	0.0509626	0.770262	0.0897962	-132.026	76.3655		chr1
chr18	72122901	72124600	P1a	1	DIPK1C	0.764512	1.51297	1.15646	0.802958	1.62019	3.12042	1.54241	2.08902	1.25031	1.52825	1.64052	1.35544	0.984263	1.72746	1.55752	2.46011	0.39806	0.53758	0.18662	0.63392	0.13717	0.32779	0.15334	0.31672	0.27921	0.32946	0.446694	0.114318	0.535878	0.170909	0.476646	0.423566	-106.705	88.9467	-1.00885	0.196037	0.819467	0.570249	0.388554	0.586555	-38.5146	47.4154		chr1
chr19	674901	679800	P1a	1	FSTL3	1.40144	1.39921	0.965529	0.939837	3.83408	4.17055	3.87815	4.20391	2.85635	3.12206	2.8447	1.72361	3.17662	3.28335	3.67854	2.88054	0.30371	0.67582	0.99238	0.99577	1.16077	1.09133	1.05032	1.25216	1.27956	1.36157	1.16422	0.0122529	0.609072	0.016689	0.314771	0.317121	-27.0371	51.6804	1.20111	0.170987	-0.179844	0.163032	0.229884	0.0713327	19.1393	-127.824		chr1
chr19	752001	753900	P1b	3	MISP	1.49827	1.28916	1.14962	1.40685	0.660826	0.773108	0.413991	0.590213	1.81112	1.38866	1.39182	1.29353	1.31192	1.08388	0.987788	0.893483	7.08721	5.47091	3.47844	3.16939	3.73089	2.97179	3.37841	3.00362	2.6051	2.43176	0.139179	0.370502	-1.2713	0.00137357	-0.645368	0.0149097	463.696	50.7646	-0.905811	0.126491	-0.0118546	0.955311	-0.412213	0.259363	45.5077	3477.25		chr1
chr19	1129401	1131500	P1a	1	SBNO2	5.89354	6.70639	3.25893	4.19753	12.6708	8.89848	10.7369	6.76369	5.49395	5.81784	4.00657	4.77255	5.51183	5.41147	5.95247	4.67265	0.61219	1.03344	2.76936	2.11282	1.77652	1.71577	1.95492	1.53816	1.53358	1.28892	0.00248127	0.992612	0.959514	0.0276104	0.0809361	0.740989	-3261.88	8.43511	1.08553	0.136627	0.483352	0.278675	-0.3072	0.20659	-28.2994	-63.5561		chr1
chr19	3137501	3140300	P1a	1	GNA15	1.74575	3.06125	2.05392	1.44188	4.71482	3.3511	1.77887	3.08668	1.79496	2.30464	1.47653	1.6318	1.95086	1.98821	2.40544	2.82395	0.7732	1.59076	1.35934	1.67497	1.19901	1.16729	1.3613	0.99969	1.44059	1.93315	-0.204015	0.52243	0.843231	0.0937824	0.53706	0.0733302	263.245	63.6907	0.00142737	0.998178	0.358735	0.278342	0.511716	0.288416	35850.4	142.644		chr1
chr19	3933001	3934700	P1b	4	NMRK2	1.41981	3.09798	1.54194	0.970241	0.643311	0.864116	0.964009	0.549742	1.29	1.79092	1.58395	0.609948	0.944089	1.90694	1.08435	1.65631	0.43787	0.53758	0.18662	0.41018	0.30178	0.32779	0.4217	0.47507	0.3191	0.27455	-0.414397	0.447947	-0.804011	0.113128	0.0554047	0.902692	13.37	-6.89104	-0.631701	0.16013	-0.0771193	0.907474	-0.0847542	0.57292	13.4168	109.9		chr1
chr19	4228401	4233900	P1a	1	EBI3	0.348688	0.77909	0.264671	0.372129	3.41574	2.53633	5.4327	2.45435	1.39805	0.922219	0.865163	0.704953	1.52052	1.05359	2.58885	1.1439	0.24598	0.47751	1.23967	1.26732	1.39013	1.66093	1.48649	1.95709	1.56512	1.60321	1.14059	0.0323825	1.83077	0.0340545	0.940323	0.426807	-82.4418	51.3623	2.07627	0.0240328	-0.283354	0.291352	0.0544121	0.739936	2.62067	-19.2028		chr1
chr19	4337301	4339600	P1a	2	STAP2	1.2645	1.65054	0.822989	0.840649	1.54951	2.39474	2.93517	1.54382	2.376	3.05292	3.38628	1.6361	2.38999	3.39881	1.48615	2.01607	0.52952	1.44013	0.73555	1.1023	2.63571	2.47089	2.28064	2.12993	1.41491	1.66374	1.19068	0.0235958	-0.311236	0.364583	-0.57734	0.142101	48.4882	185.499	1.37442	0.170298	-1.47434	0.0387622	-0.730065	0.029886	-53.1179	49.518		chr1
chr19	6528201	6536200	P1a	1	TNFSF9	4.87924	4.49899	4.30313	4.35612	14.4839	14.4435	15.3813	11.338	9.02089	9.93589	7.91219	8.14271	9.29673	10.0783	11.1893	11.2888	1.0315	0.97055	2.35848	2.55826	2.09778	1.89376	2.01937	1.9105	2.01212	2.09932	0.956838	0.0016669	0.668461	0.00474798	0.36068	0.0119758	-37.695	53.9567	0.995467	0.047684	0.300757	0.083545	0.0426983	0.664322	4.28927	14.197		chr1
chr19	6587001	6592000	P1a	1	CD70	1.21256	1.68954	1.25191	0.898295	3.64401	5.43318	5.28149	3.01746	3.13647	3.48974	2.96084	1.85036	3.3452	3.56078	4.0472	4.31302	1.09584	1.23326	1.28966	1.26734	3.03968	2.30982	3.01626	2.12054	2.50115	2.59402	1.17875	0.0133655	0.603348	0.0876978	0.547854	0.0285649	-46.4777	90.8023	1.19963	0.140689	-1.06495	0.162458	-0.0702738	0.786711	-5.85795	6.59877		chr1
chr19	8272701	8276900	P1a	1	CERS4	1.63507	2.74022	1.45577	1.51617	3.085	5.86616	3.29209	4.04835	4.22387	5.39133	3.47916	2.74219	3.98253	5.98206	4.09235	5.45013	0.16107	0.59816	0.71735	1.10142	1.26547	1.67115	1.33399	1.61469	1.21851	1.68853	1.10799	0.0241171	0.0408682	0.897758	0.269176	0.438613	-24.2941	658.644	1.95155	0.0680663	-0.691193	0.183749	-0.0146057	0.966413	-0.748415	2.11311		chr1
chr19	8428301	8433100	P1a	1	ANGPTL4	0.953761	1.5304	1.0463	1.05418	3.4416	4.8523	2.116	3.65898	2.13596	3.52528	2.96406	1.73553	2.31833	3.62181	2.9874	4.25994	0.66236	0.76128	0.99104	1.39937	1.70945	1.70979	1.39794	1.35675	1.56747	2.01201	1.17626	0.0316501	0.441367	0.232692	0.484384	0.311877	-41.18	109.746	1.26409	0.0315289	-0.516418	0.240528	0.0660743	0.779752	5.22702	-12.7947		chr1
chr19	10120201	10122000	P1a	1	COL5A3	2.75054	2.3134	1.45623	1.0427	4.09535	4.76048	5.20762	1.9729	3.46746	3.45039	2.59112	1.38677	3.54747	4.44938	4.39422	3.63457	0.22556	0.50769	0.29374	0.38738	0.20728	0.28893	0.21723	0.29911	0.50854	0.25929	0.526759	0.234269	0.557581	0.19549	0.55949	0.111762	-106.214	100.342	-0.563354	0.551495	0.456958	0.27726	0.629836	0.463725	-111.801	137.832		chr1
chr19	10214501	10215800	P1a	2	ANGPTL6	2.90455	1.79039	0.840314	1.53156	3.33446	2.41738	1.41216	3.27156	4.04936	3.24812	2.66361	3.54564	3.86204	2.69954	3.01702	2.54864	7.13278	4.39444	4.75966	3.95051	8.32478	6.08794	8.19802	6.79358	5.79082	3.94998	0.934546	0.0247759	-0.372172	0.209751	-0.279055	0.193936	29.86	74.9803	0.322298	0.503125	-0.72657	0.208515	-0.56523	0.25264	-175.375	77.7944		chr1
chr19	10214501	10215800	P1a	2	PPAN	2.90455	1.79039	0.840314	1.53156	3.33446	2.41738	1.41216	3.27156	4.04936	3.24812	2.66361	3.54564	3.86204	2.69954	3.01702	2.54864	7.13278	4.39444	4.75966	3.95051	8.32478	6.08794	8.19802	6.79358	5.79082	3.94998	0.934546	0.0247759	-0.372172	0.209751	-0.279055	0.193936	29.86	74.9803	0.322298	0.503125	-0.72657	0.208515	-0.56523	0.25264	-175.375	77.7944		chr1
chr19	10214501	10215800	P1a	2	PPAN-P2RY11	2.90455	1.79039	0.840314	1.53156	3.33446	2.41738	1.41216	3.27156	4.04936	3.24812	2.66361	3.54564	3.86204	2.69954	3.01702	2.54864	7.13278	4.39444	4.75966	3.95051	8.32478	6.08794	8.19802	6.79358	5.79082	3.94998	0.934546	0.0247759	-0.372172	0.209751	-0.279055	0.193936	29.86	74.9803	0.322298	0.503125	-0.72657	0.208515	-0.56523	0.25264	-175.375	77.7944		chr1
chr19	10381901	10397200	P1a	1	ICAM1	3.35563	3.76844	3.71015	3.21758	6.40593	6.30688	8.4403	6.13558	6.18437	6.56857	5.78279	5.31356	6.16125	7.07317	5.32478	5.2152	1.27756	1.25369	2.47314	2.21962	2.37034	2.07493	2.3394	2.31786	1.9468	1.78668	0.763193	0.000813875	0.194357	0.222429	-0.178074	0.0800678	23.3328	-91.6225	0.812421	0.0956712	0.0781656	0.59128	-0.25175	0.20494	-30.9876	-322.073		chr1
chr19	10381901	10397200	P1a	1	ICAM4	3.35563	3.76844	3.71015	3.21758	6.40593	6.30688	8.4403	6.13558	6.18437	6.56857	5.78279	5.31356	6.16125	7.07317	5.32478	5.2152	1.27756	1.25369	2.47314	2.21962	2.37034	2.07493	2.3394	2.31786	1.9468	1.78668	0.763193	0.000813875	0.194357	0.222429	-0.178074	0.0800678	23.3328	-91.6225	0.812421	0.0956712	0.0781656	0.59128	-0.25175	0.20494	-30.9876	-322.073		chr1
chr19	11684601	11689100	P1b	3	ACP5	11.0535	9.08728	7.82869	8.57884	5.97452	5.98261	3.82978	6.95474	13.7303	12.0475	12.9566	10.8004	12.6984	11.6493	9.00887	7.68065	6.41888	5.17675	2.39615	2.07004	5.98833	4.6874	6.6378	6.14768	3.10297	2.91341	0.438642	0.0133543	-1.12311	0.000329805	-0.569503	0.0241566	129.833	50.7078	-0.119246	0.660017	-1.25722	0.114598	-0.827367	0.16699	693.829	65.8094		chr1
chr19	13052501	13055900	P1b	3	MIR6515	2.43844	3.02504	1.52008	2.37472	1.04805	1.06783	0.616784	1.5663	1.54755	1.8262	0.80588	2.1229	1.93783	1.77181	1.67532	1.7654	1.45251	1.78019	1.38369	1.50977	1.38505	1.33263	1.55215	1.02903	1.90405	1.90754	-0.570313	0.11861	-0.55194	0.200063	0.126783	0.645873	22.2304	-22.9704	-0.250364	0.355658	0.0904201	0.377095	0.488017	0.0297908	-194.923	539.722		chr1
chr19	13052501	13055900	P1b	3	RAD23A	2.43844	3.02504	1.52008	2.37472	1.04805	1.06783	0.616784	1.5663	1.54755	1.8262	0.80588	2.1229	1.93783	1.77181	1.67532	1.7654	1.45251	1.78019	1.38369	1.50977	1.38505	1.33263	1.55215	1.02903	1.90405	1.90754	-0.570313	0.11861	-0.55194	0.200063	0.126783	0.645873	22.2304	-22.9704	-0.250364	0.355658	0.0904201	0.377095	0.488017	0.0297908	-194.923	539.722		chr1
chr19	14887701	14890000	P1a	1	ADGRE2	4.81585	4.25946	3.35526	6.13179	9.3851	7.78732	8.72001	9.68951	6.11601	6.93524	6.83527	7.67965	6.0863	8.0245	6.80423	7.27226	4.94217	3.72448	6.52798	6.94446	6.26489	5.52316	6.09116	5.78125	4.21525	4.50428	0.570519	0.0215959	0.368247	0.0103481	0.0303891	0.730947	-5.32658	8.25238	0.443779	0.186146	0.192686	0.219561	-0.435003	0.11592	-98.0225	-225.757		chr1
chr19	17513601	17515700	P1a	1	BISPR	6.80704	7.69777	2.87757	3.73716	10.2408	12.1237	14.8881	8.5881	5.28512	7.36411	7.92155	4.84569	5.98334	8.58935	8.53773	9.6016	0.45109	1.03344	1.30915	1.93172	1.70991	2.03416	1.92389	1.97398	2.19545	1.71116	0.267187	0.473936	0.850865	0.0235509	0.513357	0.0445087	-192.134	60.3335	1.3346	0.10705	-0.208226	0.56815	0.0613098	0.809823	4.59387	-29.4439		chr1
chr19	17513601	17515700	P1a	1	BST2	6.80704	7.69777	2.87757	3.73716	10.2408	12.1237	14.8881	8.5881	5.28512	7.36411	7.92155	4.84569	5.98334	8.58935	8.53773	9.6016	0.45109	1.03344	1.30915	1.93172	1.70991	2.03416	1.92389	1.97398	2.19545	1.71116	0.267187	0.473936	0.850865	0.0235509	0.513357	0.0445087	-192.134	60.3335	1.3346	0.10705	-0.208226	0.56815	0.0613098	0.809823	4.59387	-29.4439		chr1
chr19	17513601	17515700	P1a	1	MVB12A	6.80704	7.69777	2.87757	3.73716	10.2408	12.1237	14.8881	8.5881	5.28512	7.36411	7.92155	4.84569	5.98334	8.58935	8.53773	9.6016	0.45109	1.03344	1.30915	1.93172	1.70991	2.03416	1.92389	1.97398	2.19545	1.71116	0.267187	0.473936	0.850865	0.0235509	0.513357	0.0445087	-192.134	60.3335	1.3346	0.10705	-0.208226	0.56815	0.0613098	0.809823	4.59387	-29.4439		chr1
chr19	17859201	17861700	P1b	3	FCHO1	2.84636	1.56743	1.68897	2.72954	1.53889	1.14234	0.865132	1.71927	2.80652	2.04556	2.86528	2.74922	2.04849	1.9981	2.3457	1.09296	2.46276	1.5533	1.03617	0.65915	1.71599	1.26285	1.7202	1.33502	1.43726	1.06395	0.244929	0.342104	-0.991112	0.00305811	-0.60587	0.373313	247.366	61.1304	-0.43103	0.446143	-0.813193	0.165553	-0.252124	0.504055	58.4935	31.0043		chr1
chr19	17957101	17959300	P1a	1	JAK3	1.49077	1.83693	1.65464	1.21492	4.03153	2.80036	4.94558	1.57155	2.66806	1.90029	1.39863	1.25669	2.23484	1.42135	2.17827	1.88192	0.89191	0.93452	4.80622	3.71656	2.71318	2.43129	2.2955	2.17785	2.49624	2.16365	0.221102	0.498404	0.885931	0.126798	0.168817	0.559279	-76.3524	19.0553	1.494	0.0492335	0.728302	0.180556	-0.142727	0.384706	-9.55334	-19.5972		chr1
chr19	18059201	18064500	P1a	2	KCNN1	0.817076	1.17809	0.68665	0.611443	2.10082	2.51661	1.74325	2.13277	2.16986	2.41171	2.46673	1.56452	2.19619	2.47443	2.2251	2.05395	0.38289	0.71099	1.57566	1.69774	3.61528	3.27207	3.37403	3.45262	3.24198	3.11617	1.38697	0.00279452	-0.0201343	0.912641	-0.00919642	0.954298	0.663059	45.6753	2.65449	0.00669997	-1.07316	0.0385547	-0.115342	0.346783	-4.34516	10.7479		chr1
chr19	23867201	23868500	P1b	4	ZNF675	1.28562	3.58078	2.74503	2.40674	1.1842	1.34996	2.52171	1.22234	0.882553	1.43667	1.77574	1.12279	0.814444	1.6432	1.05724	1.27432	0.62477	1.40622	1.17974	1.70701	0.8253	0.80029	0.55155	1.24273	1.09556	0.8259	-0.94112	0.0800506	0.266928	0.509926	-0.162129	0.566305	-17.2272	-60.7387	-0.32122	0.695332	0.828483	0.251459	0.24124	0.469458	-75.1011	29.1182		chr1
chr19	28281701	28282900	P1a	1	LINC00662	2.06348	3.26689	1.94218	3.65045	3.54504	3.84346	9.0157	5.72559	2.33416	4.2296	1.96392	4.28951	2.22016	3.94198	2.12322	2.93378	0.62047	1.33307	1.05777	2.21926	0.66088	1.30056	0.92349	1.52589	1.15867	0.81698	0.230711	0.55302	0.78791	0.165665	-0.341726	0.411051	148.119	-43.3713	0.00582241	0.994174	0.740476	0.450109	0.0104142	0.986614	178.864	1.40642		chr1
chr19	28281701	28282900	P1a	1	LOC101927151	2.06348	3.26689	1.94218	3.65045	3.54504	3.84346	9.0157	5.72559	2.33416	4.2296	1.96392	4.28951	2.22016	3.94198	2.12322	2.93378	0.62047	1.33307	1.05777	2.21926	0.66088	1.30056	0.92349	1.52589	1.15867	0.81698	0.230711	0.55302	0.78791	0.165665	-0.341726	0.411051	148.119	-43.3713	0.00582241	0.994174	0.740476	0.450109	0.0104142	0.986614	178.864	1.40642		chr1
chr19	35491501	35498000	P1a	1	GRAMD1A	3.62608	4.25662	3.13524	3.1487	13.6411	13.7235	13.9012	13.3872	7.55934	7.29753	6.58837	6.44319	7.6248	7.28428	10.6536	9.86353	0.60357	0.64998	5.20394	3.23645	1.92213	2.01093	1.94928	1.64767	1.89259	1.65797	0.977169	0.000100924	0.970632	2.52473e-05	0.557159	0.0202992	-57.0177	57.4017	1.64963	0.00532021	1.10166	0.261449	-0.147606	0.328424	-8.94779	-13.3985		chr1
chr19	35518701	35523100	P1a	1	SCN1B	0.843637	1.02956	0.909847	0.956209	1.84046	1.78923	1.6829	2.02769	1.45637	1.06982	1.00503	0.994657	1.31887	1.23906	1.32494	1.24179	0.13837	0.49311	0.58863	0.53287	0.2649	0.24476	0.14806	0.29358	0.42365	0.49837	0.275449	0.170922	0.697637	0.00270691	0.181731	0.269937	-65.9764	26.0496	-0.309202	0.789444	1.13782	0.0361704	0.855263	0.0956282	-276.603	75.1666		chr1
chr19	35773501	35777000	P1b	3	HAMP	7.22999	7.17155	4.88746	6.41694	2.61466	3.08862	2.24684	5.09849	5.86873	7.03806	9.54526	6.94356	5.00359	7.57098	4.37495	4.861	1.91354	2.284	1.14781	1.26745	3.41028	3.00291	2.95043	2.96809	1.42354	2.11965	0.193498	0.373536	-1.1717	0.0071791	-0.670269	0.0348462	346.395	57.2046	0.611498	0.0574157	-1.40886	0.0477964	-0.855993	0.0958868	-139.983	60.7577		chr1
chr19	38879401	38880800	P1a	1	GGN	0.795817	0.874955	0.832265	0.893881	3.70376	2.85674	1.59219	1.26849	1.47022	1.36298	0.755704	0.960225	1.3173	1.11706	2.22672	1.47904	0.24171	0.73446	0.94432	0.86043	0.63304	0.4777	0.44229	0.38463	1.35633	1.33369	0.421363	0.184664	1.05032	0.117095	0.70418	0.270488	-167.119	67.0444	0.186317	0.832115	0.700278	0.0887703	1.2761	0.0576712	684.906	182.227		chr1
chr19	38879401	38880800	P1a	1	SPRED3	0.795817	0.874955	0.832265	0.893881	3.70376	2.85674	1.59219	1.26849	1.47022	1.36298	0.755704	0.960225	1.3173	1.11706	2.22672	1.47904	0.24171	0.73446	0.94432	0.86043	0.63304	0.4777	0.44229	0.38463	1.35633	1.33369	0.421363	0.184664	1.05032	0.117095	0.70418	0.270488	-167.119	67.0444	0.186317	0.832115	0.700278	0.0887703	1.2761	0.0576712	684.906	182.227		chr1
chr19	40966901	40970100	P1b	3	BLVRB	2.10752	2.29583	1.68336	1.99012	2.26511	1.60627	0.942059	2.08758	3.59427	3.47492	3.69545	2.87952	3.17915	4.06305	2.28267	2.34149	4.77795	4.17556	1.15633	1.3467	3.33668	2.30961	2.78937	2.40539	1.65237	1.74976	0.756423	0.00119216	-0.983401	0.00468557	-0.561021	0.00831217	74.1677	57.0491	-0.66515	0.136994	-1.17363	0.191187	-0.730865	0.270823	109.88	62.274		chr1
chr19	44168301	44173100	P1a	1	PLAUR	3.23505	3.06079	3.16924	4.42992	8.78114	6.56888	6.8258	7.25956	2.91587	3.03495	2.56352	3.91094	3.28549	3.22468	5.33266	4.62212	1.43746	1.6415	3.61179	2.4687	1.10726	1.07539	1.05863	1.06521	2.05465	2.34249	-0.161288	0.425943	1.24427	0.000823147	0.680183	0.040175	421.718	54.6651	-0.496362	0.135331	1.47811	0.181364	1.01048	0.0791225	-203.578	68.3634		chr1
chr19	44174201	44180600	P1a	1	PLAUR	3.33477	3.13715	3.15012	4.53925	7.03466	7.73694	5.77433	9.75757	3.74652	3.52509	3.17669	5.07435	3.63731	3.59779	4.86824	4.88919	7.50401	6.63703	12.3873	8.6631	4.52349	4.69393	4.40734	4.95299	4.74452	5.23388	0.132424	0.54829	0.965108	0.0136869	0.330197	0.0953163	-249.347	34.2134	-0.617453	0.100506	1.19142	0.193473	0.114446	0.345352	-18.5351	9.60584		chr1
chr19	45144601	45146700	P1a	1	PVR	0.412548	0.524848	0.65872	0.595779	3.37502	3.53608	1.77909	2.46964	1.47791	1.95217	1.05315	1.07885	1.72346	1.90673	3.09592	3.56856	0.45109	1.52296	4.38062	4.34637	1.73211	2.49406	1.53601	2.61488	2.71202	3.46676	1.34345	0.024599	1.00462	0.0334366	1.26087	0.0122134	-93.8534	125.507	1.09819	0.242173	1.04613	0.106179	0.547971	0.210269	49.8976	52.3806		chr1
chr19	45253401	45256200	P1a	1	BCL3	3.29262	5.42278	4.86181	2.13236	15.7064	11.0732	12.3351	7.17444	6.9389	7.2038	5.23653	3.30474	6.3281	7.65323	7.0368	7.00814	2.0055	1.91707	2.81308	2.08239	2.34806	2.32132	2.11758	2.0955	1.82798	1.78317	0.530028	0.188964	1.029	0.0353741	0.308378	0.230653	-58.1814	29.9686	0.251432	0.0560126	0.0682164	0.80898	-0.370773	0.00590973	-147.464	-543.524		chr1
chr19	45349801	45354900	P1a	1	NECTIN2	7.9939	7.51385	7.13583	6.20933	16.2432	15.556	17.9107	15.0479	9.35052	9.4603	9.52824	8.79185	9.94586	9.59076	14.4195	12.9126	1.44573	1.47775	7.32712	6.94551	2.64184	2.54121	3.04652	2.90209	4.19315	4.25382	0.363903	0.00682628	0.802432	0.00093912	0.557974	0.0951046	-153.33	69.5354	0.826115	0.0169336	1.46138	0.0184903	0.704633	0.00344178	85.2948	48.217		chr1
chr19	45411201	45415200	P1b	3	APOE	2.19632	2.87726	2.67501	2.31692	1.3767	1.42771	1.09763	1.19116	2.04892	1.77539	2.06692	1.95795	2.15059	1.91583	2.11081	1.80063	2.6721	2.65506	1.14965	1.34662	2.93726	2.07968	2.50824	2.52971	1.89799	1.90129	-0.358806	0.0311996	-0.62397	0.00057148	-0.00484084	0.973781	-1.34915	0.775813	-0.0865589	0.779036	-1.00703	0.194262	-0.401082	0.390625	463.363	39.828		chr1
chr19	46143801	46146500	P1b	3	EML2	3.2542	3.7189	3.23547	4.59122	2.51975	2.07005	1.96615	2.82038	6.04663	4.87024	5.78665	4.42262	5.23487	5.43713	4.03349	3.48057	3.35776	2.8341	2.32993	2.15954	3.95482	3.26021	3.53537	2.45226	2.78706	2.47141	0.513452	0.0197916	-1.17194	0.00152682	-0.491364	0.0340099	95.6981	41.9276	0.220633	0.368248	-0.68446	0.142214	-0.456362	0.175766	-206.843	66.6748		chr1
chr19	46143801	46146500	P1b	3	EML2-AS1	3.2542	3.7189	3.23547	4.59122	2.51975	2.07005	1.96615	2.82038	6.04663	4.87024	5.78665	4.42262	5.23487	5.43713	4.03349	3.48057	3.35776	2.8341	2.32993	2.15954	3.95482	3.26021	3.53537	2.45226	2.78706	2.47141	0.513452	0.0197916	-1.17194	0.00152682	-0.491364	0.0340099	95.6981	41.9276	0.220633	0.368248	-0.68446	0.142214	-0.456362	0.175766	-206.843	66.6748		chr1
chr19	46143801	46146500	P1b	3	MIR330	3.2542	3.7189	3.23547	4.59122	2.51975	2.07005	1.96615	2.82038	6.04663	4.87024	5.78665	4.42262	5.23487	5.43713	4.03349	3.48057	3.35776	2.8341	2.32993	2.15954	3.95482	3.26021	3.53537	2.45226	2.78706	2.47141	0.513452	0.0197916	-1.17194	0.00152682	-0.491364	0.0340099	95.6981	41.9276	0.220633	0.368248	-0.68446	0.142214	-0.456362	0.175766	-206.843	66.6748		chr1
chr19	47123501	47129400	P1a	1	PTGIR	0.692029	1.57702	1.44333	0.414348	8.02208	8.06089	6.99676	2.59668	3.28099	3.88578	2.03661	1.0085	3.2803	3.31475	4.92313	4.13204	0.49299	0.90962	3.00996	2.55609	2.41789	2.3791	2.23035	2.44467	1.80937	2.0401	1.30718	0.0942387	1.33019	0.0506989	0.826565	0.059226	-63.2329	62.1387	1.77402	0.0755465	0.214524	0.337779	-0.31747	0.143768	-17.8955	-147.988		chr1
chr19	47162501	47163700	P1a	2	DACT3	1.49602	1.12299	1.03179	0.995577	2.49841	2.3809	1.63922	2.18118	2.50289	2.84229	1.92384	1.95269	2.59018	2.95648	2.96134	1.72575	0.28203	1.14263	0.57296	0.68691	1.12739	0.55738	0.76052	0.62831	1.01737	0.66136	0.988929	0.00789719	-0.0840674	0.672201	0.0236574	0.961487	-2.39222	-28.141	0.241934	0.827691	-0.419277	0.590689	-0.00518144	0.993781	-2.14168	1.2358		chr1
chr19	47162501	47163700	P1a	2	DACT3-AS1	1.49602	1.12299	1.03179	0.995577	2.49841	2.3809	1.63922	2.18118	2.50289	2.84229	1.92384	1.95269	2.59018	2.95648	2.96134	1.72575	0.28203	1.14263	0.57296	0.68691	1.12739	0.55738	0.76052	0.62831	1.01737	0.66136	0.988929	0.00789719	-0.0840674	0.672201	0.0236574	0.961487	-2.39222	-28.141	0.241934	0.827691	-0.419277	0.590689	-0.00518144	0.993781	-2.14168	1.2358		chr1
chr19	48014301	48017700	P1a	1	NAPA	8.55274	9.43525	6.55133	7.29139	13.6961	15.6215	18.1951	14.6738	7.5691	8.65356	8.07294	8.29963	7.36976	9.39733	11.067	10.422	2.46728	2.58632	3.15605	3.63463	2.07071	2.20648	2.76896	2.61214	3.18006	3.01914	0.0342416	0.79405	0.931941	0.00346101	0.398935	0.0204771	-1165.06	42.8069	-0.240648	0.0515833	0.666893	0.0993505	0.535419	0.0128646	-222.49	80.2856		chr1
chr19	48611201	48613000	P1a	1	PLA2G4C	1.61594	3.1299	1.21353	1.32707	3.19527	5.16852	1.49309	5.11396	2.34288	3.29253	1.4959	2.41085	2.1816	2.96625	5.21348	5.42885	1.95488	2.85578	1.29247	2.53559	3.00553	2.04317	2.37143	1.79467	3.35263	3.63001	0.389104	0.366843	0.649768	0.227123	1.15743	0.00272757	-297.46	178.129	0.0696771	0.873407	-0.399299	0.523114	0.467861	0.275902	671.47	-117.171		chr1
chr19	49370901	49372800	P1a	1	PLEKHA4	0.455997	0.902415	0.383208	0.538794	1.32165	1.46032	1.51797	1.54931	0.497169	0.662285	0.582036	1.43501	0.898573	0.521867	1.27001	1.35112	1.03281	0.9018	1.39138	1.23439	1.96363	1.54455	2.10936	1.19011	1.65941	1.76856	0.478144	0.406222	0.880811	0.0502018	0.722752	0.095054	-151.158	82.0553	0.85868	0.140517	-0.417982	0.25451	-0.0333683	0.880565	-3.886	7.98318		chr1
chr19	50430201	50431200	P1a	1	ATF5	2.1051	3.06322	1.45688	1.65009	5.10571	5.75594	2.29529	4.02027	3.71277	2.47726	2.11658	1.84416	3.65533	2.89974	5.566	4.76387	3.04645	2.85705	3.43833	2.8538	4.10592	3.12186	3.94449	3.2857	3.32397	3.40854	0.294709	0.424406	0.758906	0.101407	1.02523	0.0185432	-347.88	135.094	0.291982	0.400993	-0.200004	0.515967	-0.102408	0.703124	-35.0734	51.203		chr1
chr19	50430201	50431200	P1a	1	IL4I1	2.1051	3.06322	1.45688	1.65009	5.10571	5.75594	2.29529	4.02027	3.71277	2.47726	2.11658	1.84416	3.65533	2.89974	5.566	4.76387	3.04645	2.85705	3.43833	2.8538	4.10592	3.12186	3.94449	3.2857	3.32397	3.40854	0.294709	0.424406	0.758906	0.101407	1.02523	0.0185432	-347.88	135.094	0.291982	0.400993	-0.200004	0.515967	-0.102408	0.703124	-35.0734	51.203		chr1
chr19	50430201	50431200	P1a	1	NUP62	2.1051	3.06322	1.45688	1.65009	5.10571	5.75594	2.29529	4.02027	3.71277	2.47726	2.11658	1.84416	3.65533	2.89974	5.566	4.76387	3.04645	2.85705	3.43833	2.8538	4.10592	3.12186	3.94449	3.2857	3.32397	3.40854	0.294709	0.424406	0.758906	0.101407	1.02523	0.0185432	-347.88	135.094	0.291982	0.400993	-0.200004	0.515967	-0.102408	0.703124	-35.0734	51.203		chr1
chr19	50889201	50890500	P1b	3	POLD1	2.80932	2.82693	1.12042	1.92539	1.21536	1.06741	1.05912	1.22234	2.44	1.4679	1.18382	1.9501	2.18061	1.67254	1.95977	1.72033	11.9227	8.70099	4.06809	3.95051	6.2077	3.85856	5.56563	4.14243	5.76474	5.45815	-0.302088	0.441665	-0.625577	0.10929	0.0637956	0.805125	21.1183	-10.1979	-1.03477	0.129239	-0.328105	0.543393	0.156916	0.708707	-15.1643	-47.825		chr1
chr19	52190601	52195800	P1a	1	MIR125A	2.77201	2.94302	2.9534	1.11521	5.81636	5.9066	6.01081	2.77563	3.55412	3.67544	3.00407	1.78656	3.38062	3.36515	4.05902	4.08343	0.46831	0.59291	1.27054	0.84083	0.67241	0.74984	0.60134	0.5382	1.00368	0.97795	0.297017	0.402147	0.770826	0.0677177	0.438076	0.0899962	-147.492	56.832	0.422451	0.156971	0.570004	0.348481	0.478513	0.06391	113.27	83.9489		chr1
chr19	52190601	52195800	P1a	1	MIR99B	2.77201	2.94302	2.9534	1.11521	5.81636	5.9066	6.01081	2.77563	3.55412	3.67544	3.00407	1.78656	3.38062	3.36515	4.05902	4.08343	0.46831	0.59291	1.27054	0.84083	0.67241	0.74984	0.60134	0.5382	1.00368	0.97795	0.297017	0.402147	0.770826	0.0677177	0.438076	0.0899962	-147.492	56.832	0.422451	0.156971	0.570004	0.348481	0.478513	0.06391	113.27	83.9489		chr1
chr19	52190601	52195800	P1a	1	MIRLET7E	2.77201	2.94302	2.9534	1.11521	5.81636	5.9066	6.01081	2.77563	3.55412	3.67544	3.00407	1.78656	3.38062	3.36515	4.05902	4.08343	0.46831	0.59291	1.27054	0.84083	0.67241	0.74984	0.60134	0.5382	1.00368	0.97795	0.297017	0.402147	0.770826	0.0677177	0.438076	0.0899962	-147.492	56.832	0.422451	0.156971	0.570004	0.348481	0.478513	0.06391	113.27	83.9489		chr1
chr19	52190601	52195800	P1a	1	SPACA6	2.77201	2.94302	2.9534	1.11521	5.81636	5.9066	6.01081	2.77563	3.55412	3.67544	3.00407	1.78656	3.38062	3.36515	4.05902	4.08343	0.46831	0.59291	1.27054	0.84083	0.67241	0.74984	0.60134	0.5382	1.00368	0.97795	0.297017	0.402147	0.770826	0.0677177	0.438076	0.0899962	-147.492	56.832	0.422451	0.156971	0.570004	0.348481	0.478513	0.06391	113.27	83.9489		chr1
chr19	52190601	52195800	P1a	1	SPACA6P-AS	2.77201	2.94302	2.9534	1.11521	5.81636	5.9066	6.01081	2.77563	3.55412	3.67544	3.00407	1.78656	3.38062	3.36515	4.05902	4.08343	0.46831	0.59291	1.27054	0.84083	0.67241	0.74984	0.60134	0.5382	1.00368	0.97795	0.297017	0.402147	0.770826	0.0677177	0.438076	0.0899962	-147.492	56.832	0.422451	0.156971	0.570004	0.348481	0.478513	0.06391	113.27	83.9489		chr1
chr19	54042001	54044700	P1b	4	ZNF331	4.78963	3.85495	5.68904	4.25425	3.0447	2.10027	1.79624	1.88602	2.81093	1.83385	1.85173	1.77758	2.85768	2.09012	2.35804	2.3306	2.8566	2.4111	1.05728	1.4084	0.88077	0.49522	0.77223	0.6978	0.60261	0.795	-1.16769	0.00263148	0.0933564	0.727916	0.180568	0.34734	15.4638	193.418	-1.9367	0.0233322	0.841516	0.172941	0.0224919	0.965934	-1.16135	2.67278		chr1
chr19	54780601	54784100	P1a	1	LILRB2	2.54552	2.83364	3.01567	1.72201	5.80778	3.68303	3.95069	2.56259	2.45735	1.72763	1.51076	1.61249	2.51643	1.76475	2.47946	2.10525	0.61852	1.17463	2.7789	1.77443	1.19893	0.99743	1.18204	1.21492	1.72374	1.45309	-0.469166	0.100941	1.13085	0.0425506	0.327308	0.190008	69.7638	28.9436	0.292618	0.599038	1.05181	0.245948	0.532473	0.110438	181.969	50.6246		chr1
chr19	54780601	54784100	P1a	1	MIR4752	2.54552	2.83364	3.01567	1.72201	5.80778	3.68303	3.95069	2.56259	2.45735	1.72763	1.51076	1.61249	2.51643	1.76475	2.47946	2.10525	0.61852	1.17463	2.7789	1.77443	1.19893	0.99743	1.18204	1.21492	1.72374	1.45309	-0.469166	0.100941	1.13085	0.0425506	0.327308	0.190008	69.7638	28.9436	0.292618	0.599038	1.05181	0.245948	0.532473	0.110438	181.969	50.6246		chr1
chr19	54981701	54983500	P1a	2	CDC42EP5	0.997069	0.748453	0.849469	0.884712	1.77765	2.13088	1.45668	1.272	2.08048	2.32281	1.68289	1.21609	1.70734	1.97044	1.73162	1.74827	0.48872	0.31731	0.79311	0.8452	1.52867	1.32084	1.35769	1.58529	1.14893	1.16679	1.06938	0.0263501	-0.137768	0.608819	-0.0693015	0.747199	6.48052	50.303	1.82181	0.0186958	-0.798505	0.0921309	-0.299253	0.23423	-16.4262	37.4766		chr1
chr19	55170201	55174300	P1a	1	LILRB4	1.72023	2.1501	2.00613	2.09399	2.99237	4.86512	3.35642	4.8307	2.2375	1.82116	2.64958	2.63118	2.04817	2.08296	4.00423	4.46243	4.91683	4.95775	8.76658	8.9027	6.14058	5.49808	6.04613	5.8943	6.43129	6.65716	0.228673	0.185618	0.780684	0.0341642	0.858461	0.0129923	-375.41	109.963	0.237134	0.22115	0.602318	0.0577112	0.169369	0.239016	71.4236	28.1196		chr1
chr19	59058501	59060000	P1a	1	MIR6807	0.866515	1.14322	0.82529	0.530886	4.0778	1.82279	0.830398	1.43311	1.03473	1.13673	0.609114	0.870562	0.842381	0.762836	3.17313	2.15338	0.72188	0.99011	1.16335	1.43699	1.18161	1.04027	0.71694	1.2923	1.67273	1.89819	0.117347	0.689857	1.16095	0.209744	1.54485	0.165764	-1316.48	133.068	0.376107	0.272403	0.226919	0.377778	0.684515	0.0519	182	301.656		chr1
chr2	287301	289500	P1a	1	ALKAL2	1.46264	1.44728	1.42299	1.08567	2.83496	3.70909	2.8601	1.86887	2.53005	2.37998	2.92837	1.43124	2.60731	2.75603	2.62002	2.72879	0.18453	0.20767	0.21628	0.20167	0.48752	0.3208	0.23695	0.2447	0.1695	0.10606	0.774598	0.0512991	0.282288	0.34902	0.206704	0.344344	-26.6853	73.2244	1.04334	0.237199	-0.951596	0.254816	-1.55256	0.159318	-148.807	163.153		chr1
chr2	6999901	7005800	P1a	1	CMPK2	4.8442	4.89708	2.41789	2.10065	6.03886	7.653	10.0065	6.70544	3.24669	3.50064	4.8227	2.39437	3.51171	3.54736	4.20766	5.3036	0.96305	1.16122	2.68746	2.83532	0.82967	1.16438	1.01028	1.40477	1.23497	1.61311	-0.0302016	0.938244	1.1225	0.0101528	0.445955	0.196074	1476.59	39.7288	-0.0912656	0.775959	1.46969	0.0313724	0.514288	0.234701	-563.507	34.9929		chr1
chr2	7006801	7007800	P1a	1	CMPK2	2.5385	2.32804	1.67541	0.910394	1.90451	3.34743	5.77101	3.64629	1.08008	1.1371	1.77985	1.30628	1.33232	1.48803	1.0059	1.86412	1.35398	1.37138	1.58692	2.15621	0.88651	1.5981	1.07577	2.53161	1.15321	2.38131	-0.490802	0.248748	1.46783	0.0580477	0.114171	0.843791	23.262	7.77819	-0.133427	0.792316	0.591226	0.306791	0.508495	0.552481	-381.102	86.0069		chr1
chr2	7017101	7023400	P1a	1	RSAD2	2.43522	1.86553	1.50187	1.41678	5.38546	9.62725	22.4967	9.77902	1.03313	1.78409	5.88969	1.63909	1.33282	2.68067	3.22257	6.30049	0.9341	1.44998	1.60236	3.56048	0.62899	1.37336	0.95647	1.83667	0.95213	1.88834	0.519122	0.537484	2.19241	0.0836204	0.880423	0.364661	-169.598	40.1577	-0.251738	0.718759	1.36647	0.331437	0.504435	0.559206	-200.381	36.9152		chr1
chr2	9688801	9695200	P1a	1	ADAM17	4.21437	3.27105	4.49205	4.63696	8.63518	9.20913	10.7398	11.6478	4.63705	4.93894	5.49725	6.59186	5.03997	5.41456	7.66355	9.42915	2.47315	2.30155	5.1201	5.24736	4.18841	3.54511	4.02564	3.61593	5.27404	5.05893	0.382936	0.0585788	0.892968	0.00228908	0.658008	0.1227	-171.832	73.6877	0.695715	0.117366	0.422865	0.141253	0.418058	0.126505	60.0904	98.8631		chr1
chr2	10219301	10221600	P1a	1	CYS1	1.9102	1.91676	1.07622	1.1868	3.20467	3.7074	2.99216	2.17354	3.49067	1.9941	2.23662	1.55262	3.26582	1.90665	3.39483	2.23208	0.23534	0.19864	0.29882	0.30313	0.40549	0.45219	0.33997	0.37449	0.57481	0.26376	0.60676	0.158046	0.381088	0.232618	0.279149	0.557177	-46.0064	73.2504	0.982811	0.0220438	-0.510796	0.112513	-0.0325083	0.961043	-3.30768	6.36424		chr1
chr2	16842401	16847500	P1a	1	FAM49A	5.89535	5.97747	6.83613	5.48473	14.1235	13.2046	14.6215	12.4559	7.69731	8.25091	8.33132	6.67669	7.64345	8.37229	10.5305	10.9891	3.87298	3.06746	5.95912	3.76474	3.10805	2.67956	3.08484	2.72269	2.59165	3.13776	0.3556	0.013656	0.813522	0.000102162	0.47542	0.00246638	-133.695	58.4397	-0.262059	0.36585	0.748561	0.315393	-0.0145811	0.941197	5.56405	-1.94789		chr1
chr2	28619001	28626000	P1a	1	FLJ31356	2.17399	2.37852	2.40179	2.07912	8.51957	7.54565	7.03909	5.99855	2.72679	3.91849	3.65964	2.87354	3.05731	4.04636	4.63755	5.49888	1.4881	1.87588	3.60148	3.5393	2.39085	2.49853	2.31255	2.14502	2.84183	3.12571	0.544838	0.0337673	1.14298	0.00149971	0.621368	0.0768789	-114.046	54.3639	0.539482	0.137841	0.54643	0.00766812	0.287485	0.129976	53.289	52.6114		chr1
chr2	54681801	54685000	P1a	1	SPTBN1	1.89483	2.25757	1.7971	1.90127	3.08764	4.67858	4.79221	3.8394	2.2451	2.07988	2.16319	1.99167	2.56039	2.19238	3.10988	2.50966	0.38054	0.6067	0.46253	0.65355	0.17485	0.25533	0.21378	0.20185	0.31776	0.37911	0.111202	0.233972	0.951397	0.0147513	0.406414	0.252449	-365.474	42.7176	-1.19846	0.217195	1.37543	0.133657	0.695949	0.127373	-58.0703	50.5987		chr1
chr2	58275101	58277000	P1a	1	VRK2	0.944564	2.06266	1.14962	0.987788	1.40692	2.44818	2.55294	1.77064	0.76351	1.02547	0.98693	1.29353	0.916545	1.02366	1.19946	1.50367	0.85474	0.96192	1.44703	2.73568	1.71817	1.6032	1.20045	1.47347	1.85569	2.11244	-0.338238	0.397773	1.00704	0.0261609	0.409795	0.209737	121.156	40.6932	0.87049	0.0109079	0.33266	0.624648	0.256681	0.201704	29.4869	77.1602		chr1
chr2	64353501	64371200	P1a	1	PELI1	2.34145	2.8978	2.87401	2.37019	7.30299	6.91711	9.2058	7.53848	2.74147	3.38334	4.73798	3.96849	3.11217	3.37898	3.93465	5.83377	1.63165	1.9287	3.26042	3.46858	2.87059	2.52987	2.86123	2.19205	3.45178	3.10989	0.50053	0.077886	1.06197	0.000973353	0.397555	0.413534	-79.4268	37.4357	0.601063	0.057116	0.31731	0.102387	0.280981	0.13792	46.7473	88.5509		chr1
chr2	64682601	64684500	P1a	1	LGALSL	0.81428	1.86929	1.87772	1.43678	1.42824	2.94211	3.20843	3.93475	0.905558	1.17502	1.82202	1.92009	0.73683	1.38495	2.6635	3.31242	0.71228	1.38276	0.66786	0.46707	0.54	0.52788	0.36013	0.56672	0.74941	0.95797	-0.042812	0.904869	0.983571	0.0670246	1.03748	0.0534826	2423.33	105.48	-0.972228	0.368094	0.0878538	0.794861	0.677035	0.199666	-69.6374	770.638		chr1
chr2	65586201	65594700	P1a	1	SPRED2	1.81941	2.01634	1.72959	1.57841	4.80589	6.521	6.53676	6.01135	2.30505	2.64931	2.96285	2.88573	2.33703	2.90167	3.65747	5.0786	3.70822	3.51946	3.96069	3.79426	2.90671	2.99679	2.55198	2.69082	3.29711	3.4467	0.596671	0.00328237	1.14408	0.00205293	0.693632	0.244993	-116.25	60.6281	-0.291962	0.0510587	0.393547	0.0227425	0.191993	0.0589298	-65.7597	48.7854		chr1
chr2	74228901	74232700	P1a	1	TET3	1.80723	1.83658	1.81976	2.09476	4.89096	4.71257	4.08708	4.41314	3.07099	3.32123	2.68172	2.47525	3.01841	3.26081	3.98538	3.8889	0.7299	0.90156	1.50229	1.48422	1.09198	0.92844	0.92582	1.16147	2.01574	1.62075	0.611655	0.00913855	0.648497	0.000751263	0.447428	0.00952404	-73.1504	68.9946	0.308492	0.242867	0.563805	0.103305	0.847891	0.114418	274.851	150.387		chr1
chr2	87770901	87772600	P1a	1	CYTOR	2.87602	1.08069	0.985131	2.10776	7.00494	4.08055	2.08226	5.08511	2.85786	1.43273	1.47081	2.53016	2.91262	1.21147	3.96281	2.5819	0.95536	1.07515	1.9284	1.67802	1.9753	1.37673	1.82096	1.48857	1.83481	1.20801	0.2341	0.611997	1.13841	0.0885449	0.658688	0.293647	-281.37	57.8604	0.723193	0.260599	0.105532	0.748261	-0.139626	0.755454	-19.3069	-132.306		chr1
chr2	88923501	88925200	P1a	1	EIF2AK3	0.946539	1.58501	1.54194	1.10407	2.09672	2.35231	1.58097	3.38091	0.972465	1.57601	1.07482	1.26508	1.10479	1.00956	1.95183	1.48581	0.71652	1.20954	0.65317	1.15597	0.631	0.83041	0.57504	0.72845	1.15673	1.07074	-0.0829184	0.739166	0.944981	0.0519208	0.492066	0.227434	593.434	52.0715	-0.398292	0.512328	0.307943	0.614488	0.608045	0.121654	-152.663	197.454		chr1
chr2	97166401	97172000	P1a	1	NEURL3	0.364554	0.699589	0.389915	0.335026	3.50657	5.0039	4.09536	4.66255	1.11412	2.16655	3.3216	1.50126	1.61527	2.55289	3.60153	4.4643	0.68851	1.14188	2.20854	2.62515	3.32999	3.67366	2.91406	3.81543	2.59623	2.85756	2.17933	0.0448105	1.09151	0.0100377	0.993273	0.0463473	-45.577	90.9999	1.93596	0.0147572	-0.534982	0.0601474	-0.360848	0.0769867	-18.6393	67.4505		chr1
chr2	98702301	98704800	P1a	1	VWA3B	1.80682	2.05725	1.31041	1.84244	3.96872	3.39437	5.76754	3.66279	2.4692	1.86698	1.99993	2.48812	2.704	1.84557	3.61908	3.08017	0.46008	0.54822	1.39565	1.74928	0.41035	0.832	0.54734	0.45219	0.8271	0.76529	0.330633	0.0910033	0.928356	0.0289939	0.60253	0.0819201	-182.235	64.9029	0.301147	0.677188	1.33996	0.07765	0.358122	0.557603	118.919	26.7264		chr1
chr2	99768701	99770100	P1a	1	LIPT1	1.50321	1.8374	0.936298	1.25956	2.22804	2.21543	0.936584	3.63857	1.01228	1.30498	0.687004	1.39918	0.65865	1.08982	0.814071	1.30155	1.78867	2.04016	1.43537	1.81142	1.59925	1.38002	1.07081	1.38468	1.59854	1.83382	-0.330333	0.30029	1.03427	0.125048	-0.0575504	0.896683	-17.4219	-5.56432	-0.361945	0.128065	0.124055	0.614286	0.204242	0.294795	-56.4291	164.638		chr1
chr2	99768701	99770100	P1a	1	TSGA10	1.50321	1.8374	0.936298	1.25956	2.22804	2.21543	0.936584	3.63857	1.01228	1.30498	0.687004	1.39918	0.65865	1.08982	0.814071	1.30155	1.78867	2.04016	1.43537	1.81142	1.59925	1.38002	1.07081	1.38468	1.59854	1.83382	-0.330333	0.30029	1.03427	0.125048	-0.0575504	0.896683	-17.4219	-5.56432	-0.361945	0.128065	0.124055	0.614286	0.204242	0.294795	-56.4291	164.638		chr1
chr2	102314201	102320600	P1a	1	MAP4K4	5.78026	6.06388	5.06066	6.94656	10.9632	12.606	10.8422	12.9249	6.40229	7.95682	7.22453	8.38528	7.57863	8.38095	9.56897	11.1106	2.26177	2.35507	2.38663	2.39596	2.79713	2.60516	3.18082	2.71615	3.03416	2.82104	0.329396	0.0401837	0.659481	0.000930153	0.46474	0.105528	-141.089	70.4705	0.226665	0.106001	-0.175779	0.190516	0.116147	0.256406	51.2418	-66.0758		chr1
chr2	112895701	112897200	P1a	1	FBLN7	1.81556	1.63317	1.16512	1.06177	2.34946	2.8294	1.87932	1.99389	1.39464	1.5427	1.02588	0.742538	1.52539	1.34768	1.47483	2.12577	0.09024	0.68546	0.77557	0.76076	0.06219	0.19815	0.10863	0.17949	0.18084	0.40453	-0.270352	0.380551	0.943823	0.00859936	0.613814	0.26039	227.043	65.0349	-1.5751	0.542663	2.56102	0.0647626	1.16895	0.362113	-74.2144	45.644		chr1
chr2	113536001	113542600	P1a	1	IL1A	0.693605	1.35409	0.838098	0.861384	2.14704	3.13323	4.4874	3.78615	0.78178	0.891452	1.22343	1.22142	0.80678	0.779771	1.72584	1.92525	1.11711	1.19375	2.018	2.33295	1.03832	1.42908	1.17948	1.01929	1.66366	1.78129	0.136165	0.632098	1.71866	0.0153028	0.82636	0.00980308	-606.881	48.0817	0.0945618	0.757825	0.818339	0.0687446	0.481491	0.220112	509.182	58.8377		chr1
chr2	113584701	113600700	P1a	1	IL1B	0.556709	0.986961	1.71023	0.525828	4.37728	4.42252	4.2464	4.79003	1.79774	1.31608	1.26155	1.48258	2.003	1.12927	4.27946	3.69371	2.15588	1.88388	6.48706	4.20937	1.73056	1.70103	1.78313	1.81957	2.32544	2.22164	0.632113	0.157734	1.60634	2.00411e-06	1.44476	0.0421638	-228.56	89.9408	-0.235392	0.264544	1.64018	0.193363	0.406063	0.0438149	-172.505	24.7572		chr1
chr2	113874901	113882100	P1a	1	IL1RN	0.644388	1.25824	0.990634	1.80817	1.64758	4.16368	3.74028	8.71865	0.78688	1.3638	1.64214	2.91101	0.786945	1.69959	1.3447	3.79402	2.0574	2.23609	3.75101	3.09776	1.88415	1.89275	1.84117	1.77897	2.41929	2.54643	0.511886	0.375742	1.44644	0.145721	0.616424	0.596163	-120.422	42.6168	-0.184948	0.211306	0.858642	0.133341	0.3948	0.0667198	-213.465	45.9796		chr1
chr2	113882501	113885100	P1a	1	IL1RN	1.8087	1.64841	1.23199	1.77155	2.38306	3.45207	2.69719	6.23513	1.8293	1.8888	1.84901	2.9831	1.85149	1.5839	3.49272	4.17179	4.3717	4.61239	9.33266	7.4592	3.74829	3.0428	3.57116	3.27126	4.9542	4.32536	0.404283	0.164587	0.788389	0.174396	0.842233	0.0437576	-208.328	106.83	-0.403729	0.169589	1.30605	0.0861266	0.450413	0.120621	-111.563	34.4868		chr1
chr2	113886501	113894400	P1a	1	IL1RN	2.67801	2.6034	1.75963	2.43951	5.27344	4.19224	4.52021	5.00173	3.29119	2.6862	2.94456	4.0573	3.45642	2.72156	5.37286	4.98761	1.38704	1.54652	3.27811	2.30992	2.09484	2.03054	2.24284	2.06412	2.2864	2.08456	0.453164	0.0578805	0.548854	0.00850849	0.674882	0.00565491	-148.927	122.962	0.491875	0.0538625	0.437813	0.371363	0.0834232	0.426963	16.9603	19.0545		chr1
chr2	122288501	122289500	P1b	3	RNU4ATAC	6.68678	4.16598	6.70165	5.68996	4.9031	2.9392	4.525	2.24387	7.86433	5.48247	7.79285	5.763	8.33552	5.91395	4.62716	4.01822	4.60353	3.31417	5.50132	3.86849	4.94577	3.60501	5.50924	3.93207	4.07017	2.98831	0.210867	0.336398	-0.880676	0.0142634	-0.637747	0.0284354	302.441	72.4156	0.110975	0.766066	0.131964	0.73688	-0.276698	0.481177	-249.335	-209.678		chr10
chr2	122491201	122492800	P1a	1	NIFK	0.967053	1.76069	0.910209	0.639881	1.2405	2.21888	1.72082	2.42411	0.738058	1.21787	0.661182	1.12816	0.939102	1.35874	1.69683	2.38104	0.63444	1.49939	1.18974	1.74334	0.75791	0.88234	0.99797	0.90861	1.27145	1.63362	-0.191809	0.653374	1.02175	0.0269081	1.12274	0.151629	585.346	109.885	-0.37953	0.669635	0.838501	0.244665	0.824657	0.148316	-217.284	98.349		chr10
chr2	128430901	128433500	P1a	1	LIMS2	2.45126	2.07229	2.07198	1.64032	5.20225	4.62891	4.51213	3.95311	4.95596	4.66738	4.28971	2.77635	5.92214	4.44373	5.50329	3.94887	0.2342	0.4832	0.69131	0.8288	1.68584	1.42854	1.87956	1.75985	1.91649	1.31017	1.01894	0.0171541	0.132626	0.499751	0.179783	0.611685	-17.6441	135.556	2.1181	0.0216533	-1.03477	0.0554975	0.0510966	0.886616	2.41238	-4.93797		chr10
chr2	128457701	128458700	P1b	3	SFT2D3	3.34339	3.30827	2.84092	3.58468	2.55285	1.67371	1.57391	2.15038	3.51026	2.72093	4.56988	4.34146	3.99695	3.31944	3.68832	2.77547	8.80086	7.31404	10.4737	11.0347	11.8045	8.36213	11.5727	11.096	10.0397	8.26454	0.211546	0.317711	-0.929424	0.0153983	-0.228154	0.443551	107.851	24.5479	0.323577	0.434863	0.0929267	0.763653	-0.139791	0.691519	-43.2018	-150.432		chr10
chr2	131096401	131099100	P1a	2	CCDC115	1.14584	1.54198	1.18634	0.96879	2.81972	2.13049	1.77196	2.21477	1.91144	2.20964	2.1188	1.97667	2.07372	2.64089	2.69313	2.05461	0.90208	0.9306	1.31181	1.00935	1.91696	1.52693	1.71339	1.2361	1.51907	1.53815	0.762646	0.00205791	0.121247	0.478211	0.208708	0.495398	-27.3663	172.134	0.910084	0.149559	-0.569193	0.158534	-0.171819	0.502508	-18.8794	30.1864		chr10
chr2	131096401	131099100	P1a	2	IMP4	1.14584	1.54198	1.18634	0.96879	2.81972	2.13049	1.77196	2.21477	1.91144	2.20964	2.1188	1.97667	2.07372	2.64089	2.69313	2.05461	0.90208	0.9306	1.31181	1.00935	1.91696	1.52693	1.71339	1.2361	1.51907	1.53815	0.762646	0.00205791	0.121247	0.478211	0.208708	0.495398	-27.3663	172.134	0.910084	0.149559	-0.569193	0.158534	-0.171819	0.502508	-18.8794	30.1864		chr10
chr2	131110301	131113100	P1a	1	PTPN18	3.38101	2.71139	3.19788	3.53363	5.13424	5.25977	8.96459	5.92308	3.89109	3.44971	4.34374	3.94923	3.99926	4.09897	5.1699	5.39656	0.86985	0.85656	1.24606	1.35808	1.38219	1.59176	1.46601	1.73023	1.68271	1.58319	0.285829	0.0334338	0.693428	0.0720157	0.434827	0.00312625	-152.129	62.7069	0.784605	0.104801	-0.191573	0.295444	0.1351	0.375628	17.2189	-70.5214		chr10
chr2	132440901	132442100	P1a	1	C2orf27A	0.67063	2.65435	3.82367	0.853352	0.607721	2.24485	11.9663	0.817942	0.196857	1.25196	3.006	0.48017	0.199245	1.55772	0.363183	1.93284	0.33844	1.23785	0.13222	0.89827	0.19438	0.61931	0.24445	0.58343	0.11304	0.70027	-0.697315	0.46637	1.66383	0.400921	-0.103908	0.938802	-14.9012	-6.24513	-0.953982	0.549832	0.340779	0.83314	-0.000673908	0.999633	0.0706416	-0.197755		chr10
chr2	133425101	133427200	P1b	4	LYPD1	1.0903	2.91582	4.71505	1.21864	1.02215	2.2149	3.30848	0.86771	1.09236	1.52694	1.39657	0.932568	0.959286	1.18035	0.909627	1.79414	0.25777	0.97905	0.17623	0.33201	0.17765	0.19457	0.18618	0.33327	0.12914	0.24445	-1.00624	0.239589	0.583128	0.363693	0.127994	0.839887	12.72	21.9496	-1.73241	0.442542	0.449354	0.542181	0.00530026	0.992456	-0.305948	1.17953		chr10
chr2	143636201	143641900	P1a	1	KYNU	7.39106	6.87313	8.49146	8.0292	15.5275	15.2063	21.382	14.9878	8.30691	9.41111	9.5707	9.97422	8.60531	9.26992	10.086	13.1724	2.42091	2.32382	5.34101	4.53564	2.47821	2.48214	2.54292	2.20943	3.09767	2.9793	0.275521	0.0181826	0.848649	0.0142717	0.320013	0.364869	-116.148	37.7085	0.0641159	0.268895	0.99358	0.103364	0.29291	0.0669676	456.845	29.4803		chr10
chr2	152212301	152230300	P1a	1	MIR4773-1	0.463921	0.986104	0.646891	0.43266	5.93978	5.15687	9.51463	5.55508	1.89772	2.20219	2.17865	1.79764	1.9909	2.00546	3.85605	4.55244	0.78156	1.14174	3.19727	2.78071	1.31038	1.45013	1.24845	1.53367	1.53805	1.415	1.67478	0.000183389	1.69597	0.0198369	1.05817	0.0797831	-63.1826	62.3933	0.521351	0.227577	1.11472	0.0586516	0.097271	0.411252	18.6575	8.72602		chr10
chr2	152212301	152230300	P1a	1	MIR4773-2	0.463921	0.986104	0.646891	0.43266	5.93978	5.15687	9.51463	5.55508	1.89772	2.20219	2.17865	1.79764	1.9909	2.00546	3.85605	4.55244	0.78156	1.14174	3.19727	2.78071	1.31038	1.45013	1.24845	1.53367	1.53805	1.415	1.67478	0.000183389	1.69597	0.0198369	1.05817	0.0797831	-63.1826	62.3933	0.521351	0.227577	1.11472	0.0586516	0.097271	0.411252	18.6575	8.72602		chr10
chr2	152212301	152230300	P1a	1	TNFAIP6	0.463921	0.986104	0.646891	0.43266	5.93978	5.15687	9.51463	5.55508	1.89772	2.20219	2.17865	1.79764	1.9909	2.00546	3.85605	4.55244	0.78156	1.14174	3.19727	2.78071	1.31038	1.45013	1.24845	1.53367	1.53805	1.415	1.67478	0.000183389	1.69597	0.0198369	1.05817	0.0797831	-63.1826	62.3933	0.521351	0.227577	1.11472	0.0586516	0.097271	0.411252	18.6575	8.72602		chr10
chr2	162018601	162021500	P1a	1	TANK	1.28015	1.81561	1.55633	2.66665	3.36527	3.95295	9.03954	5.86375	1.2329	1.65136	2.80146	2.6082	1.36558	1.89333	1.59453	4.05413	1.79634	2.00847	2.89833	3.67145	2.07413	2.17721	2.48265	2.43157	2.96881	3.10542	0.180458	0.631326	1.42183	0.0674729	0.445852	0.650345	-247.067	31.3576	0.160093	0.244817	0.627927	0.199652	0.514784	0.0111136	321.553	81.9814		chr10
chr2	163166701	163174900	P1a	1	GCA	6.99322	7.62892	7.30463	6.20493	16.2042	18.14	26.9679	17.5604	7.28331	9.23829	12.2968	11.0524	8.04599	9.95795	10.23	14.0519	1.592	2.00514	2.93258	3.15265	2.09778	2.15096	2.51428	2.30362	2.64907	2.84459	0.503135	0.0703457	0.984191	0.0207383	0.284548	0.442858	-56.555	28.9119	0.240185	0.356359	0.518277	0.0627872	0.370733	0.0812243	154.353	71.5318		chr10
chr2	163166701	163174900	P1a	1	IFIH1	6.99322	7.62892	7.30463	6.20493	16.2042	18.14	26.9679	17.5604	7.28331	9.23829	12.2968	11.0524	8.04599	9.95795	10.23	14.0519	1.592	2.00514	2.93258	3.15265	2.09778	2.15096	2.51428	2.30362	2.64907	2.84459	0.503135	0.0703457	0.984191	0.0207383	0.284548	0.442858	-56.555	28.9119	0.240185	0.356359	0.518277	0.0627872	0.370733	0.0812243	154.353	71.5318		chr10
chr2	163175301	163179500	P1a	1	GCA	4.93466	4.92656	5.63245	4.62972	11.1638	12.3636	15.3527	13.8022	4.18372	5.17877	8.35456	6.80978	4.64086	5.52819	7.48269	12.3096	4.59035	4.24152	6.00305	7.75522	5.1951	5.21682	5.68498	6.27934	4.73684	5.3322	0.285487	0.319495	1.10296	0.00157322	0.690577	0.340135	-241.894	62.6114	0.237445	0.137148	0.402063	0.307037	-0.04831	0.667328	-20.3457	-12.0155		chr10
chr2	163175301	163179500	P1a	1	IFIH1	4.93466	4.92656	5.63245	4.62972	11.1638	12.3636	15.3527	13.8022	4.18372	5.17877	8.35456	6.80978	4.64086	5.52819	7.48269	12.3096	4.59035	4.24152	6.00305	7.75522	5.1951	5.21682	5.68498	6.27934	4.73684	5.3322	0.285487	0.319495	1.10296	0.00157322	0.690577	0.340135	-241.894	62.6114	0.237445	0.137148	0.402063	0.307037	-0.04831	0.667328	-20.3457	-12.0155		chr10
chr2	166647701	166649800	P1a	1	GALNT3	0.913498	1.98276	1.10942	1.19156	2.02501	2.02062	4.21362	4.2718	1.39758	1.39164	1.64842	2.08456	1.65843	1.18035	2.58526	2.54334	0.48331	1.35979	1.46021	1.50916	0.84385	0.79598	0.83782	0.94853	1.24301	1.24448	0.327615	0.295941	0.942076	0.0976722	0.653204	0.0098541	-199.381	69.3367	-0.168588	0.854957	0.856611	0.00264746	0.601144	0.0357494	-356.576	70.1771		chr10
chr2	173422201	173424100	P1a	1	PDK1	0.781709	1.28916	0.843058	1.13745	2.1317	2.23342	2.00096	2.41004	0.692486	1.28184	1.56897	0.889304	1.0064	1.50539	1.48168	1.63442	0.81912	0.96192	0.89048	1.53465	1.0309	1.03622	0.80602	0.76507	0.71373	1.22816	0.129737	0.696427	0.98543	0.00665165	0.491591	0.104885	-378.912	49.8859	0.214902	0.29438	0.23044	0.677066	-0.0901607	0.847983	-41.9543	-39.1254		chr10
chr2	191747101	191754400	P1a	1	GLS	3.97437	4.24288	4.47654	4.54804	8.1694	7.73836	10.7081	7.15321	3.55712	4.26324	4.5824	4.23307	3.5769	4.35526	4.02473	5.70944	1.73271	1.68929	2.80186	3.064	2.38837	2.17711	2.52982	1.90941	3.33781	3.04197	-0.0516192	0.57371	1.02141	0.00926148	0.226837	0.551461	439.443	22.2082	0.415927	0.104813	0.361576	0.0653832	0.48274	0.0462264	116.064	133.51		chr10
chr2	191872701	191878700	P1a	1	STAT1	7.60915	7.8149	7.25407	6.22532	11.8157	14.3575	16.8945	13.6544	6.03104	6.85752	8.92387	6.66671	6.48537	7.45299	7.9121	9.65086	2.02927	1.7128	2.65147	3.2633	2.34651	2.17234	2.53518	2.57435	2.56433	2.85363	-0.0213357	0.88885	0.994005	0.00236308	0.302631	0.254356	1418.43	30.4457	0.272119	0.199738	0.388366	0.243791	0.261794	0.143085	96.2057	67.409		chr10
chr2	192009401	192016400	P1a	1	STAT4	3.29634	2.81574	3.81583	2.62326	7.52475	6.5551	11.139	6.29881	3.38199	3.48375	3.76949	3.22451	3.69608	3.18589	4.51312	4.83665	1.92293	1.45177	5.56456	3.72034	1.41187	1.06095	1.24236	0.90721	1.98977	1.71281	0.143078	0.321728	1.18526	0.0282849	0.432102	0.0234232	-302.005	36.4563	-0.448602	0.274239	1.90873	0.157803	0.582374	0.117101	-129.82	30.5111		chr10
chr2	197788201	197790300	P1a	1	PGAP1	0.677757	1.28296	1.07475	1.05615	1.75501	3.47779	6.61695	3.00361	1.14056	1.72023	2.40394	1.73714	1.10562	2.1428	1.24475	2.56306	0.45109	0.97905	0.5287	0.93568	0.53296	0.83135	0.68267	0.84599	0.67801	0.80002	0.775064	0.0595657	1.08498	0.152442	0.121223	0.857067	-15.6404	11.1729	-0.0679849	0.925722	0.102118	0.862592	0.115504	0.772151	-169.897	113.108		chr10
chr2	201985301	202006900	P1a	1	CFLAR	2.71477	2.99229	3.15356	3.09755	12.8833	13.2848	14.8354	12.9103	6.68005	7.03439	7.29326	8.21865	6.8401	7.26892	10.7489	13.1897	4.8941	4.2022	6.88477	7.28903	4.7628	4.78731	4.87766	4.86057	5.76371	5.55886	1.28927	0.000471239	0.883383	6.86047e-05	0.712067	0.142706	-55.2301	80.6068	0.0702375	0.6304	0.569637	0.0547109	0.245612	0.0697487	349.688	43.1173		chr10
chr2	202098801	202102100	P1a	1	CASP8	5.19345	6.15927	4.27936	6.2029	6.6507	8.86338	15.0728	11.6787	5.74414	8.92817	11.3621	8.7839	6.01039	10.2945	5.12755	9.22003	1.33253	1.41888	3.60412	4.05207	1.9498	2.31838	2.23099	2.28355	2.40342	2.47438	0.673205	0.0598327	0.279637	0.426354	-0.279039	0.592247	41.4493	-99.7862	0.63345	0.13647	0.843006	0.0305343	0.19261	0.338643	30.4064	22.848		chr10
chr2	211032501	211034200	P1a	1	KANSL1L	1.60184	2.08933	2.8269	2.81035	2.52559	2.9764	5.24421	4.31548	0.754156	1.43273	2.2345	2.4172	0.883828	1.41338	0.867481	2.09475	1.8709	1.94871	2.64378	4.58658	2.82578	2.64419	3.37357	2.69209	3.92888	3.7613	-0.447933	0.250083	1.13911	0.0375431	-0.207015	0.78433	-46.2156	-18.1734	0.518108	0.0395325	0.402535	0.530621	0.491484	0.0124062	94.8615	122.097		chr10
chr2	216298701	216299900	P1b	4	FN1	9.28564	12.3529	23.6704	2.98673	5.16563	7.925	5.13621	2.68752	6.07443	9.47429	13.1863	3.58527	5.57886	8.07469	5.89473	9.94033	1.24094	2.38048	1.0137	1.79654	1.20514	2.04374	1.46671	1.75029	1.29998	1.98409	-0.579452	0.449399	-0.627947	0.284188	-0.0293186	0.958813	-5.05971	4.66897	-0.156613	0.818866	-0.209249	0.739159	0.0155424	0.977119	-9.92409	-7.42771		chr10
chr2	217081601	217083300	P1b	3	LINC01963	2.11151	2.52161	1.49911	1.47209	1.04836	0.792106	0.616966	1.072	1.38924	1.83868	0.848544	1.06176	1.32574	2.24346	1.59695	1.14481	2.74665	2.88947	1.67958	1.97633	1.12482	1.22376	0.93923	1.23519	1.43594	1.51001	-0.565552	0.115089	-0.541834	0.164108	0.0938343	0.801058	16.5916	-17.3179	-1.26291	0.00464029	0.638442	0.11456	0.326944	0.046679	-25.8881	51.2097		chr10
chr2	218763901	218765800	P1a	1	MIR6809	1.33542	2.7717	2.41421	0.80819	6.03271	6.42109	2.31145	3.17239	3.71101	4.99918	3.4163	1.27332	3.88184	3.99429	7.49661	5.51344	0.96158	0.84168	0.83483	1.50129	2.13544	1.85737	2.48664	1.61515	2.56941	2.82478	0.870422	0.153445	0.420777	0.413109	0.957414	0.112502	-109.994	227.535	1.1468	0.0476124	-0.77329	0.208059	0.434002	0.0662511	37.8447	-56.1241		chr10
chr2	218804201	218807900	P1a	1	TNS1	1.47149	4.63284	2.95098	2.27432	4.38845	9.98864	6.28751	6.38835	3.07197	6.90978	4.92381	3.25813	3.06311	8.21269	4.15651	7.82024	0.29254	0.70988	0.6143	1.07903	0.79387	1.09406	0.8628	1.19287	1.33741	1.79067	0.680956	0.180821	0.574729	0.18501	0.39918	0.571369	-58.6205	69.4554	0.913318	0.239557	-0.156942	0.763547	0.728472	0.169037	79.761	-464.166		chr10
chr2	220082301	220083500	P1b	3	ABCB6	6.08725	4.1857	3.15605	2.51265	3.74761	2.24485	2.07634	2.72647	6.32753	4.50029	6.09216	3.58527	5.63579	4.80031	4.442	3.03732	1.46656	1.90438	2.02739	1.58518	2.2159	2.41532	1.62968	2.10932	1.04563	1.24492	0.363192	0.306864	-0.925593	0.0251029	-0.455013	0.250862	125.282	49.1591	0.458241	0.17105	-0.358367	0.223495	-1.0157	0.0141996	-221.651	283.424		chr10
chr2	223288001	223292900	P1a	1	SGPP2	2.87863	3.32313	3.43134	2.44822	8.05653	8.72402	10.3373	7.35923	7.50223	5.97913	6.04255	4.8731	7.48179	6.28659	8.49894	8.44734	0.84211	1.04869	4.26078	2.71575	2.0361	1.94014	2.20699	1.73546	1.80522	1.6853	1.01393	0.00615322	0.498933	0.0241935	0.474264	0.0215947	-46.7751	95.0557	1.07241	0.0315246	0.811105	0.301766	-0.187963	0.0924973	-17.5272	-23.1737		chr10
chr2	228677701	228682900	P1a	1	CCL20	0.416396	1.10658	0.433912	0.437336	5.04552	6.18115	5.44375	7.54539	1.36847	1.81821	1.46968	2.68723	1.50979	1.73756	4.04614	6.12116	0.84555	1.20777	1.67712	1.901	1.16551	1.33543	1.10873	1.08676	1.85747	2.00974	1.61693	0.0171343	1.72139	0.00146548	1.46938	0.174157	-90.8747	85.3599	0.284512	0.417463	0.516731	0.0689769	0.628823	0.0275312	221.018	121.692		chr10
chr2	231090201	231094800	P1a	1	SP110	1.587	2.50189	1.17092	1.49554	1.55798	3.39624	2.90604	2.51832	0.938464	1.42909	1.50469	1.4271	1.06116	1.32607	1.45669	2.34857	1.72056	1.98596	1.0801	1.79084	1.15541	1.49351	0.97721	1.06474	1.44407	1.93723	-0.350216	0.307493	0.969722	0.0410845	0.522184	0.406828	149.103	53.8488	-0.484661	0.139988	0.116119	0.813245	0.352174	0.358783	-72.6639	303.287		chr10
chr2	231090201	231094800	P1a	1	SP140	1.587	2.50189	1.17092	1.49554	1.55798	3.39624	2.90604	2.51832	0.938464	1.42909	1.50469	1.4271	1.06116	1.32607	1.45669	2.34857	1.72056	1.98596	1.0801	1.79084	1.15541	1.49351	0.97721	1.06474	1.44407	1.93723	-0.350216	0.307493	0.969722	0.0410845	0.522184	0.406828	149.103	53.8488	-0.484661	0.139988	0.116119	0.813245	0.352174	0.358783	-72.6639	303.287		chr10
chr2	231192501	231195900	P1a	1	SP140L	2.25647	2.80897	2.69761	2.5754	3.85873	8.48264	10.3697	6.47131	2.83717	3.56885	4.92011	3.45536	2.83143	3.81276	3.63644	5.80757	1.98974	2.21685	3.29597	3.0009	2.81123	2.81818	2.81687	2.45383	3.60873	3.49945	0.515773	0.0813178	0.981305	0.0768015	0.35368	0.509347	-68.5728	36.0418	0.420333	0.100501	0.161651	0.264837	0.336496	0.046146	80.0548	208.162		chr10
chr2	232063401	232071200	P1a	1	ARMC9	3.30716	3.93947	3.02319	2.5291	7.10065	6.69843	7.48468	5.01796	5.25301	5.01992	4.45498	3.07584	5.00168	5.31743	6.91493	5.6777	0.58101	0.65874	1.76848	1.16977	0.96821	0.90451	1.03558	1.19363	1.10355	1.02873	0.476159	0.0803476	0.562976	0.0273811	0.500398	0.12589	-105.091	88.8845	0.595086	0.0266345	0.649822	0.323275	0.187262	0.121493	31.468	28.8174		chr10
chr2	232260001	232262200	P1a	1	B3GNT7	3.43157	4.2305	3.04454	2.0938	6.9033	8.47527	6.82252	4.20496	4.40076	4.6677	3.7151	2.23412	4.29896	5.13072	4.96585	6.30445	0.21529	0.46726	0.67287	0.63383	0.6147	0.79355	0.50353	0.46494	0.70881	0.72122	0.230472	0.461506	0.814206	0.0408912	0.585862	0.139084	-254.2	71.955	1.0449	0.156875	-0.107976	0.670967	0.0221419	0.922893	2.11906	-20.5064		chr10
chr2	239067401	239069300	P1a	1	ERFE	1.53085	1.547	0.804737	1.43678	2.5154	4.14472	1.79396	2.28707	1.95316	1.92276	1.31591	1.21269	1.65338	1.62582	2.69878	2.37536	0.14246	0.66132	1.05745	0.60052	0.31909	0.37147	0.39443	0.3117	0.69588	0.78602	0.267837	0.343621	0.745987	0.120236	0.664072	0.0260608	-247.939	89.0192	-0.219034	0.86335	1.26358	0.277473	1.10161	0.0301396	-502.94	87.1817		chr10
chr2	241564101	241567400	P1a	2	GPR35	0.562468	0.853392	0.882342	0.58583	1.58292	1.03839	1.05251	1.31651	2.14639	1.78317	1.84998	1.1518	2.03794	2.70362	1.35042	1.06626	0.94302	1.14202	1.34554	1.11384	3.32031	2.62225	2.83315	2.8055	1.50984	1.44221	1.26505	0.0111882	-0.474001	0.105282	-0.520104	0.108303	41.1134	109.727	1.51101	0.0936504	-1.27279	0.09921	-1.00937	0.143142	-66.8009	79.3035		chr10
chr2	242574301	242575300	P1b	3	ATG4B	3.83871	5.88138	2.33101	3.47088	1.90451	2.53098	1.77065	2.5711	3.24024	2.80215	2.21278	2.18994	2.56215	2.97605	2.85006	2.73405	1.35398	1.2571	1.05795	1.20494	0.97982	1.4866	1.23876	1.9391	1.22105	1.16731	-0.571484	0.185892	-0.250988	0.251749	0.0965708	0.532143	16.8983	-38.4762	-0.0822282	0.823506	-0.124252	0.758175	-0.0463982	0.902818	56.4261	37.342		chr10
chr2	242574301	242575300	P1b	3	THAP4	3.83871	5.88138	2.33101	3.47088	1.90451	2.53098	1.77065	2.5711	3.24024	2.80215	2.21278	2.18994	2.56215	2.97605	2.85006	2.73405	1.35398	1.2571	1.05795	1.20494	0.97982	1.4866	1.23876	1.9391	1.22105	1.16731	-0.571484	0.185892	-0.250988	0.251749	0.0965708	0.532143	16.8983	-38.4762	-0.0822282	0.823506	-0.124252	0.758175	-0.0463982	0.902818	56.4261	37.342		chr10
chr20	516001	524100	P1a	1	CSNK2A1	3.23048	4.30741	3.32453	3.40397	6.85762	8.26808	8.74438	7.86512	4.36316	5.43508	4.2781	4.69166	4.24333	5.78876	6.31965	7.77697	1.25258	1.52242	3.2885	3.65311	2.83733	3.12646	2.81875	2.59118	3.90762	4.70546	0.395654	0.0211151	0.757809	0.000938414	0.587075	0.157667	-148.381	77.47	1.10374	0.015245	0.219041	0.176963	0.5303	0.154646	48.0456	242.101		chr10
chr20	1927301	1930200	P1a	1	PDYN-AS1	1.32282	1.30893	1.1045	1.17646	2.66708	3.0245	1.49152	5.63822	2.18666	1.27351	2.08867	2.89947	2.47218	1.11759	3.78989	2.72654	5.73897	4.5289	4.32015	2.29466	3.28001	2.92003	3.04433	2.67287	3.24932	2.317	0.782141	0.0748945	0.601812	0.309883	0.625422	0.219821	-79.9627	103.923	-0.727788	0.160929	0.0934222	0.871821	-0.155554	0.619651	21.3735	-166.506		chr10
chr20	2673101	2675400	P1a	1	EBF4	1.37211	1.65054	1.04456	0.840649	2.81729	3.67193	2.79268	1.78758	2.05334	1.35881	1.10786	0.934914	2.27123	1.17715	2.69546	1.81807	0.17651	0.14898	0.3218	0.05511	0.0811	0.14535	0.09916	0.07022	0.17686	0.22318	0.152463	0.669898	1.02096	0.0270668	0.726698	0.241737	-476.639	71.1781	-0.523421	0.343251	0.735028	0.672794	0.820952	0.1723	-156.844	111.69		chr10
chr20	3688701	3691500	P1a	1	SIGLEC1	3.44731	5.07292	1.81993	1.52312	4.85945	9.74734	8.14537	6.02319	2.12022	4.59478	3.10758	2.64653	2.5605	5.37905	3.74578	7.08207	0.84569	1.46839	0.84959	1.40335	1.26562	1.69788	1.26822	2.36465	1.54954	1.84983	0.0718552	0.882754	1.20648	0.0248084	0.796388	0.385176	-1108.32	66.0095	0.356863	0.4912	-0.395493	0.423566	0.197965	0.503676	55.4737	-50.0553		chr10
chr20	3790601	3791600	P1b	3	LINC01730	1.42404	3.06322	1.96679	1.13799	1.17512	3.10249	0.983695	1.7764	3.13898	7.10691	4.37746	1.69048	3.04042	6.33365	1.34121	4.18392	2.91105	3.65702	3.70281	5.07343	6.99873	7.91615	5.47664	10.7189	3.49356	6.58362	1.10354	0.153389	-1.21292	0.135747	-0.562017	0.535376	50.9287	46.3359	1.18321	0.0216937	-0.765077	0.0799534	-0.56566	0.347061	-47.8072	73.935		chr10
chr20	5928301	5930100	P1b	4	MCM8	1.34089	2.38144	1.45623	1.51665	0.765065	1.11078	1.01967	0.778776	0.749722	0.902063	0.721239	0.960072	0.796758	0.953439	1.00546	0.82813	0.93984	1.39616	0.99873	1.51431	0.57001	0.68106	0.88702	0.86742	1.09243	1.16679	-1.00627	0.035213	0.140604	0.449184	0.137806	0.516003	13.6948	98.0099	-0.900878	0.23848	1.00627	0.234712	0.852662	0.0246381	-94.6479	84.7348		chr10
chr20	5928301	5930100	P1b	4	TRMT6	1.34089	2.38144	1.45623	1.51665	0.765065	1.11078	1.01967	0.778776	0.749722	0.902063	0.721239	0.960072	0.796758	0.953439	1.00546	0.82813	0.93984	1.39616	0.99873	1.51431	0.57001	0.68106	0.88702	0.86742	1.09243	1.16679	-1.00627	0.035213	0.140604	0.449184	0.137806	0.516003	13.6948	98.0099	-0.900878	0.23848	1.00627	0.234712	0.852662	0.0246381	-94.6479	84.7348		chr10
chr20	6749401	6750400	P1a	1	BMP2	4.45785	2.81816	4.15211	2.27598	10.0898	10.0015	9.44347	4.72148	8.74189	8.81256	7.60043	3.76516	9.08709	7.82168	10.059	8.24356	0.2031	1.02854	1.48113	1.58545	1.35309	1.07779	1.14097	0.64637	1.28889	1.86769	1.07746	0.0412409	0.244298	0.475609	0.339979	0.272908	-31.5537	139.166	0.980898	0.367941	0.335152	0.230214	0.376884	0.412335	38.4223	112.452		chr10
chr20	20690701	20692400	P1a	2	RALGAPA2	2.83962	2.6657	3.34088	4.55009	5.17032	6.62489	3.04627	8.43854	4.30663	7.25919	5.99638	7.47751	4.19818	7.89698	5.61891	9.20716	0.83594	1.20954	1.33744	1.23055	1.28943	1.61711	1.51427	1.14018	1.33622	2.03165	0.902384	0.0192342	-0.105126	0.758092	0.243919	0.636017	-27.0305	-232.024	0.506863	0.227403	-0.178663	0.481822	0.212534	0.629822	41.9312	-118.958		chr10
chr20	23062401	23066700	P1a	1	CD93	0.978363	2.02159	2.92845	0.436336	3.35223	2.65615	2.77357	0.543156	1.19219	0.915403	0.782487	0.339265	1.16697	0.762505	1.19993	1.33806	0.7394	0.82326	1.96676	1.50318	0.88908	0.86364	0.87117	0.97632	0.83548	1.04163	-0.978859	0.256213	1.52988	0.0852946	0.652438	0.0775962	66.6529	42.6465	0.165592	0.243331	0.985315	0.166927	0.0989177	0.654094	59.7359	10.0392		chr10
chr20	29579901	29611200	P1b	4	FRG1BP	1.66593	5.01764	1.89955	1.39841	0.847152	1.06713	1.28102	0.672928	0.458934	0.659774	0.580374	0.63399	0.496123	0.756263	0.435577	0.561935	1.3289	3.30841	0.70068	1.46347	0.32465	0.57176	0.34544	0.68425	0.33777	0.45157	-2.09703	0.108993	0.729441	0.0562991	-0.225826	0.385109	-10.7688	-30.9588	-2.37106	0.306081	1.27157	0.326715	-0.183512	0.745298	7.73966	-14.4319		chr10
chr20	29579901	29611200	P1b	4	FRG1DP	1.66593	5.01764	1.89955	1.39841	0.847152	1.06713	1.28102	0.672928	0.458934	0.659774	0.580374	0.63399	0.496123	0.756263	0.435577	0.561935	1.3289	3.30841	0.70068	1.46347	0.32465	0.57176	0.34544	0.68425	0.33777	0.45157	-2.09703	0.108993	0.729441	0.0562991	-0.225826	0.385109	-10.7688	-30.9588	-2.37106	0.306081	1.27157	0.326715	-0.183512	0.745298	7.73966	-14.4319		chr10
chr20	30298801	30309800	P1a	1	ABALON	5.06113	6.93327	5.00182	6.54784	10.8646	14.1005	13.4912	13.4255	7.85411	10.4644	8.32753	9.3834	8.27209	11.928	11.4904	13.8384	1.29741	1.74381	2.08034	2.45377	2.61472	2.8186	2.77728	2.44614	3.60437	4.06702	0.613813	0.00688243	0.526053	0.00568064	0.491601	0.14499	-80.0898	93.4509	0.837184	0.0763747	-0.261015	0.204869	0.497654	0.089422	59.4438	-190.661		chr10
chr20	30298801	30309800	P1a	1	BCL2L1	5.06113	6.93327	5.00182	6.54784	10.8646	14.1005	13.4912	13.4255	7.85411	10.4644	8.32753	9.3834	8.27209	11.928	11.4904	13.8384	1.29741	1.74381	2.08034	2.45377	2.61472	2.8186	2.77728	2.44614	3.60437	4.06702	0.613813	0.00688243	0.526053	0.00568064	0.491601	0.14499	-80.0898	93.4509	0.837184	0.0763747	-0.261015	0.204869	0.497654	0.089422	59.4438	-190.661		chr10
chr20	30789801	30795700	P1a	1	PLAGL2	4.44576	5.12533	4.82345	4.51928	9.95039	11.324	10.9838	10.2125	6.44194	7.42768	5.93876	6.39584	6.51431	7.57287	8.56296	8.9165	2.37323	2.36115	6.79927	4.75776	3.49251	3.77636	3.74854	3.79471	4.54929	4.14347	0.470359	0.00499566	0.696668	0.000102267	0.415861	0.00370036	-88.4137	59.6929	0.618556	0.0705523	0.668968	0.277894	0.258083	0.116457	41.7235	38.5793		chr10
chr20	30789801	30795700	P1a	1	POFUT1	4.44576	5.12533	4.82345	4.51928	9.95039	11.324	10.9838	10.2125	6.44194	7.42768	5.93876	6.39584	6.51431	7.57287	8.56296	8.9165	2.37323	2.36115	6.79927	4.75776	3.49251	3.77636	3.74854	3.79471	4.54929	4.14347	0.470359	0.00499566	0.696668	0.000102267	0.415861	0.00370036	-88.4137	59.6929	0.618556	0.0705523	0.668968	0.277894	0.258083	0.116457	41.7235	38.5793		chr10
chr20	31169601	31174600	P1a	2	NOL4L	2.4746	3.25665	2.50383	1.97852	4.17847	5.24554	3.45983	3.26035	6.15153	5.96502	5.3545	2.84848	6.01452	6.50395	4.50955	4.0564	0.18941	0.41109	0.66597	0.53228	1.54781	1.44828	1.25732	1.5931	1.03028	0.92377	0.992374	0.0390697	-0.331851	0.292878	-0.246183	0.381314	24.8075	74.1849	2.31884	0.0297937	-1.32215	0.0110933	-0.616614	0.0192489	-26.5914	46.6371		chr10
chr20	31169601	31174600	P1a	2	NOL4L-DT	2.4746	3.25665	2.50383	1.97852	4.17847	5.24554	3.45983	3.26035	6.15153	5.96502	5.3545	2.84848	6.01452	6.50395	4.50955	4.0564	0.18941	0.41109	0.66597	0.53228	1.54781	1.44828	1.25732	1.5931	1.03028	0.92377	0.992374	0.0390697	-0.331851	0.292878	-0.246183	0.381314	24.8075	74.1849	2.31884	0.0297937	-1.32215	0.0110933	-0.616614	0.0192489	-26.5914	46.6371		chr10
chr20	33146501	33149300	P1a	1	MAP1LC3A	1.94464	2.49273	2.00192	1.66527	4.61358	4.21073	2.996	3.5038	2.49367	2.04373	1.64822	1.68665	2.48734	1.93373	4.46382	3.54843	0.41076	0.81577	0.98175	0.76958	0.36636	0.33162	0.31415	0.46139	0.6295	0.68327	-0.0419548	0.831548	0.960952	0.00742818	1.02543	0.0977739	2444.12	106.71	-0.813325	0.415031	1.32719	0.118861	0.911357	0.0173082	-112.053	68.668		chr10
chr20	33462101	33463100	P1b	3	ACSS2	6.50103	3.92092	7.21156	8.81944	2.91755	3.63318	2.55761	5.28245	5.94044	5.64491	7.50422	7.76083	5.87586	6.40996	5.90131	4.72244	7.92077	6.97119	3.80861	3.80507	8.39848	6.76404	8.60615	8.40278	6.51227	4.94939	0.0215153	0.934981	-0.899799	0.00866323	-0.337651	0.186461	1569.35	37.5252	0.0259759	0.902062	-0.993844	0.135741	-0.403694	0.243618	-1554.11	40.6194		chr10
chr20	33462101	33463100	P1b	3	GGT7	6.50103	3.92092	7.21156	8.81944	2.91755	3.63318	2.55761	5.28245	5.94044	5.64491	7.50422	7.76083	5.87586	6.40996	5.90131	4.72244	7.92077	6.97119	3.80861	3.80507	8.39848	6.76404	8.60615	8.40278	6.51227	4.94939	0.0215153	0.934981	-0.899799	0.00866323	-0.337651	0.186461	1569.35	37.5252	0.0259759	0.902062	-0.993844	0.135741	-0.403694	0.243618	-1554.11	40.6194		chr10
chr20	35974601	35987100	P1a	1	SRC	2.99391	3.27095	2.50353	2.79234	7.36488	8.42775	5.49314	9.00459	5.55999	5.76793	5.42114	5.27558	5.81038	5.71181	9.50308	9.92953	2.82451	3.22435	4.99314	4.36927	4.03875	3.97449	3.75456	4.46014	4.50288	4.54925	0.929886	3.22061e-05	0.459741	0.0739253	0.819361	0.00979283	-88.1141	178.222	0.405722	0.120409	0.224494	0.272908	0.175872	0.00821814	43.3478	78.3413		chr10
chr20	39658501	39662600	P1a	1	TOP1	3.86296	4.98703	5.68109	4.86748	10.2215	9.97897	10.7405	9.03478	3.77577	4.37474	3.9392	4.60691	3.68837	4.63087	4.64981	6.18885	1.63344	2.14465	3.0683	3.23032	1.99	2.02894	1.93063	1.86412	2.54606	2.24181	-0.216393	0.176233	1.25957	5.37885e-05	0.37663	0.340357	174.049	29.9015	0.089158	0.719696	0.648221	0.0352787	0.252569	0.235226	283.283	38.9634		chr10
chr20	43210401	43213800	P1a	1	PKIG	0.400341	1.04436	0.278325	0.351191	1.01232	1.8717	1.52269	1.68996	0.386887	0.405822	0.4807	0.530725	0.391581	0.605556	1.37968	1.59495	0.27856	1.10842	1.47697	1.82664	1.20677	1.63848	1.35095	1.70977	1.63489	2.22318	-0.201259	0.731227	1.75671	0.00894555	1.7214	0.0466541	855.316	97.99	1.03661	0.297173	0.215488	0.499299	0.439324	0.309685	42.3809	203.874		chr10
chr20	43270601	43280800	P1a	1	ADA	2.1226	2.55638	2.27611	1.72217	10.1649	8.30104	5.27376	6.78141	5.26659	5.35023	3.826	3.41705	5.59149	4.60431	7.54733	7.08052	2.03577	2.80969	3.95854	2.50958	3.41395	3.3382	3.63694	3.61935	2.37544	2.63894	1.04141	0.0138339	0.773085	0.0485686	0.711996	0.00690762	-68.3685	92.098	0.478713	0.242744	-0.0620005	0.876801	-0.429276	0.0763549	-89.6728	692.374		chr10
chr20	43970401	43976900	P1a	1	SDC4	6.70967	7.25133	7.06549	8.35279	15.4038	14.6899	11.5524	16.0747	11.0614	12.4476	10.6848	12.1954	10.9646	13.1258	14.4779	13.6523	2.22697	2.37154	3.00853	2.89526	3.19876	2.65077	3.4626	2.72404	3.77997	3.84706	0.658993	0.000307036	0.315297	0.0588478	0.278328	0.0237194	-42.2353	88.2747	0.347154	0.24595	0.0133207	0.9375	0.382801	0.185873	110.268	2873.73		chr10
chr20	43986401	43988700	P1a	1	SYS1	0.726413	1.06486	0.601415	0.865374	1.88406	1.52553	0.96889	2.19385	0.718668	0.91764	1.10786	1.41907	0.653164	0.795818	2.18551	1.99807	3.55954	4.27073	2.13768	2.23215	4.58209	3.89205	4.46213	3.90878	4.06786	3.79414	0.353688	0.259858	0.658704	0.105944	1.00704	0.00403017	-284.725	152.882	0.114005	0.582559	-0.95549	0.100825	-0.108171	0.532976	-94.8824	11.321		chr10
chr20	44538001	44539900	P1b	3	PLTP	1.4657	2.19158	1.95436	1.22725	1.79063	2.14752	1.65596	2.28707	3.48018	4.29417	4.37792	2.32432	2.94732	4.77709	2.80461	3.11629	1.42456	1.02204	1.14093	1.33448	3.06817	2.11154	2.72673	3.06029	2.30177	2.137	1.08189	0.0200462	-0.877237	0.0352948	-0.289832	0.267451	26.7895	33.0392	1.08209	0.176526	-1.0652	0.205034	-0.222711	0.579075	-20.5815	20.9079		chr10
chr20	44745901	44752400	P1a	1	CD40	5.39629	5.16068	4.92681	6.035	13.9338	16.3088	19.8891	14.0842	7.8914	8.50858	7.23168	7.85466	7.95563	9.06136	11.3597	12.678	1.35283	1.37022	3.35817	3.07073	2.30225	2.15946	2.33512	2.34317	2.47653	2.49772	0.549129	0.000421432	1.02821	0.00847164	0.610574	0.0660691	-111.19	59.3825	0.712373	0.0490936	0.526975	0.0510693	0.156882	0.1664	22.0225	29.7703		chr10
chr20	44935701	44936900	P1a	1	CDH22	3.61108	4.08361	1.88149	2.27561	6.95503	8.40118	4.09804	4.51816	6.83374	4.70331	3.04608	2.84901	6.51816	4.45062	5.97854	6.00561	0.22563	0.38088	0.22037	0.47555	0.42763	0.65028	0.24445	0.44879	0.45217	0.70027	0.556644	0.249192	0.459626	0.280201	0.45938	0.175155	-82.5266	99.9464	0.829633	0.239252	-0.631243	0.378283	0.0964549	0.844062	11.6262	-15.2801		chr10
chr20	47881401	47894000	P1a	1	SNORD12C	3.25489	3.46845	3.0497	3.4379	7.85264	10.3774	12.9895	9.90057	3.5006	4.40512	4.36352	4.42032	3.43743	4.99788	5.91289	7.83064	1.57819	1.72171	2.67599	3.20317	2.86721	2.66104	2.78129	2.90854	3.60115	3.55053	0.337213	0.0228172	1.3009	0.0086352	0.719806	0.202079	-213.458	55.3315	0.744401	0.0175367	0.0887872	0.626211	0.371459	0.0665621	49.9005	418.37		chr10
chr20	47881401	47894000	P1a	1	ZFAS1	3.25489	3.46845	3.0497	3.4379	7.85264	10.3774	12.9895	9.90057	3.5006	4.40512	4.36352	4.42032	3.43743	4.99788	5.91289	7.83064	1.57819	1.72171	2.67599	3.20317	2.86721	2.66104	2.78129	2.90854	3.60115	3.55053	0.337213	0.0228172	1.3009	0.0086352	0.719806	0.202079	-213.458	55.3315	0.744401	0.0175367	0.0887872	0.626211	0.371459	0.0665621	49.9005	418.37		chr10
chr20	47881401	47894000	P1a	1	ZNFX1	3.25489	3.46845	3.0497	3.4379	7.85264	10.3774	12.9895	9.90057	3.5006	4.40512	4.36352	4.42032	3.43743	4.99788	5.91289	7.83064	1.57819	1.72171	2.67599	3.20317	2.86721	2.66104	2.78129	2.90854	3.60115	3.55053	0.337213	0.0228172	1.3009	0.0086352	0.719806	0.202079	-213.458	55.3315	0.744401	0.0175367	0.0887872	0.626211	0.371459	0.0665621	49.9005	418.37		chr10
chr20	48312801	48329900	P1a	1	B4GALT5	2.39829	2.84199	2.58757	2.59298	5.84286	6.11758	5.88895	5.69453	2.78048	3.5424	3.68731	3.29966	3.10961	3.69149	4.60948	5.23738	1.8036	1.90958	5.84413	5.22797	3.33388	3.14845	3.50634	2.97389	5.10868	5.03584	0.353024	0.0278433	0.82286	0.000252611	0.565242	0.0567068	-160.114	68.6923	0.803857	0.0133184	0.772345	0.0649872	0.646116	0.0156686	80.377	83.6565		chr10
chr20	48598701	48604200	P1a	1	SNAI1	0.877343	1.29106	0.833713	1.17841	7.90626	3.27794	4.38428	3.62632	1.15278	1.18044	0.838946	0.858507	1.07367	1.00507	2.47311	1.60296	0.89781	0.85122	1.50874	0.95625	0.6442	0.68868	0.66921	0.66541	0.9859	0.68709	-0.0526649	0.805232	2.25162	0.036955	1.01616	0.242461	1929.48	45.13	-0.392008	0.0232544	0.887035	0.287347	0.327882	0.456121	-83.6416	36.9638		chr10
chr20	49127201	49137200	P1a	1	PTPN1	7.0581	8.06737	8.08569	8.08953	16.5543	15.1029	17.8937	13.1802	7.08501	8.31774	8.32892	8.58681	7.13684	8.77527	8.21419	11.6465	3.9974	3.41395	7.0343	5.89255	4.02298	3.46809	3.88557	3.52491	4.75781	4.49243	0.0461652	0.571304	0.956821	0.00283157	0.297555	0.471735	-644.544	31.0983	0.0154354	0.930181	0.787127	0.0862637	0.304319	0.149256	1971.56	38.662		chr10
chr20	52195501	52199000	P1a	1	ZNF217	1.29044	1.43431	1.28946	1.51082	2.36014	3.88117	1.94726	4.31103	1.76351	2.17983	1.96399	2.67651	1.81417	2.32032	2.97726	4.82551	2.89931	3.55652	4.57612	4.2007	3.91649	3.85179	4.28139	3.69089	3.9801	4.70589	0.635639	0.0256693	0.542188	0.187629	0.862366	0.298023	-135.669	159.053	0.266993	0.293084	0.176103	0.218504	0.161095	0.424748	60.3369	91.4777		chr10
chr20	56194101	56195800	P1a	1	ZBP1	1.09216	1.44092	0.642477	1.10407	0.97688	2.47233	3.27763	2.25394	0.714464	0.835762	1.55566	1.17472	1.10479	1.32364	1.28151	1.53453	1.55245	1.67992	1.11972	2.05091	1.04252	1.50784	1.09258	1.9003	1.61543	2.05911	0.000330845	0.999249	1.06903	0.0850442	0.39585	0.212731	-119648	37.029	-0.341891	0.369173	0.314069	0.629876	0.526863	0.22277	-154.102	167.754		chr10
chr20	56281901	56284600	P1a	1	NKILA	1.69585	2.90255	1.50989	1.95864	4.40956	5.99861	3.81093	3.66822	2.53609	2.34493	1.08611	1.53583	2.44041	2.42905	2.92894	3.06658	0.40093	0.8037	0.70485	0.82157	0.3454	0.46771	0.34992	0.31899	0.61516	0.44935	-0.104561	0.769844	1.25341	0.00898033	0.676425	0.0435211	646.92	53.967	-0.567068	0.5029	0.90863	0.052044	0.388667	0.355826	-68.5398	42.7751		chr10
chr20	56281901	56284600	P1a	1	PMEPA1	1.69585	2.90255	1.50989	1.95864	4.40956	5.99861	3.81093	3.66822	2.53609	2.34493	1.08611	1.53583	2.44041	2.42905	2.92894	3.06658	0.40093	0.8037	0.70485	0.82157	0.3454	0.46771	0.34992	0.31899	0.61516	0.44935	-0.104561	0.769844	1.25341	0.00898033	0.676425	0.0435211	646.92	53.967	-0.567068	0.5029	0.90863	0.052044	0.388667	0.355826	-68.5398	42.7751		chr10
chr20	58631401	58634500	P1b	4	C20orf197	1.43704	1.93543	3.59277	2.03599	1.41076	1.28964	1.07816	1.34119	1.31654	0.720028	0.992442	1.42429	1.12328	0.664177	1.01603	0.948122	2.35694	2.46829	0.95492	1.63548	1.41384	1.46163	1.39766	1.51064	0.75444	1.08373	-1.01525	0.0877598	0.201196	0.393928	-0.180968	0.476792	-17.8251	-89.9461	-0.7468	0.0163271	-0.150623	0.747492	-0.645528	0.189453	86.4392	428.572		chr10
chr20	61275301	61277800	P1a	1	SLCO4A1	0.51977	1.27353	0.640643	0.77337	3.67714	3.60652	2.1235	2.20515	1.26833	1.62346	1.61532	0.890808	1.46126	2.18113	2.50655	3.19609	0.56833	0.86802	0.42292	0.83661	1.02586	0.95085	1.01648	1.29196	1.30167	1.3066	0.751038	0.0627922	1.10518	0.0284163	1.07922	0.0899235	-143.698	97.6515	0.460694	0.309325	-0.650216	0.325999	0.399992	0.0741641	86.8238	-61.5168		chr10
chr20	61447501	61448700	P1a	1	COL9A3	1.80554	0.816722	1.03179	1.04299	2.43088	2.61899	2.07634	2.14223	2.10918	1.86102	1.36272	1.24844	2.33401	1.52593	2.57022	1.89833	0.33844	0.76175	0.26444	0.2642	0.311	0.21676	0.3531	0.08976	0.50869	0.42794	0.486636	0.164734	0.493942	0.0379509	0.441418	0.286288	-90.7081	89.3665	-1.0598	0.397767	0.00240358	0.994056	0.827597	0.0836457	-78.09	34431.8		chr10
chr20	62198901	62205700	P1a	1	HELZ2	3.28413	3.20463	1.70181	1.8393	5.05491	6.23208	7.23651	6.0651	2.43505	2.82244	3.49163	2.12823	2.8511	3.15067	4.73456	4.43721	0.82562	0.72205	1.43012	1.61205	0.95294	0.85188	0.92445	0.8785	1.15123	1.28294	0.117023	0.698563	1.17666	0.0011921	0.753944	0.00495312	-644.27	64.0748	0.221757	0.217614	0.753246	0.046736	0.431575	0.0697374	194.616	57.2954		chr10
chr21	26931701	26945300	P1a	1	MIR155	4.42552	4.58157	3.70839	4.38474	14.7379	14.7874	17.4829	15.2097	6.51861	6.86464	7.85206	9.19814	7.10714	7.08568	11.402	13.5876	2.38716	2.23315	4.50376	4.77057	3.82174	3.66119	3.77416	3.40691	5.19263	4.8467	0.831643	0.0081164	1.03167	0.000111441	0.715668	0.0806142	-86.0548	69.3697	0.695614	0.00602542	0.30964	0.0445359	0.423988	0.0486651	60.9516	136.929		chr10
chr21	26931701	26945300	P1a	1	MIR155HG	4.42552	4.58157	3.70839	4.38474	14.7379	14.7874	17.4829	15.2097	6.51861	6.86464	7.85206	9.19814	7.10714	7.08568	11.402	13.5876	2.38716	2.23315	4.50376	4.77057	3.82174	3.66119	3.77416	3.40691	5.19263	4.8467	0.831643	0.0081164	1.03167	0.000111441	0.715668	0.0806142	-86.0548	69.3697	0.695614	0.00602542	0.30964	0.0445359	0.423988	0.0486651	60.9516	136.929		chr10
chr21	30255501	30256800	P1b	3	N6AMT1	2.99978	2.35578	2.4089	2.10042	1.43351	1.00462	1.56346	1.36615	1.42766	1.34297	2.0347	1.97965	1.62889	1.73123	0.696234	1.17875	1.19747	1.84567	1.46451	0.97543	0.96883	1.22902	1.1031	0.86991	1.30424	1.36454	-0.539957	0.0261908	-0.338031	0.160684	-0.85547	0.116597	-158.433	253.074	-0.469468	0.400229	0.150753	0.716034	0.280087	0.309881	-59.6606	185.793		chr10
chr21	30671901	30679200	P1a	1	BACH1	5.04211	5.09816	5.9521	6.10559	14.6805	12.9345	15.2229	12.5277	6.47673	7.00906	7.38714	7.39341	6.56466	7.32143	10.0274	10.5684	4.60511	3.83218	8.05807	7.00466	4.40635	3.87607	4.62239	4.31277	5.45006	5.05504	0.348658	0.00584164	0.969906	0.00094757	0.543268	0.00643381	-155.817	56.0124	-0.0267273	0.885673	0.862859	0.0551274	0.342966	0.0871086	-1283.2	39.7476		chr10
chr21	35445901	35453300	P1a	1	MRPS6	3.94573	5.54211	6.83552	4.83228	8.19576	11.47	12.6442	10.4396	5.19065	6.94175	10.3009	6.505	4.97227	7.41824	7.1122	8.84273	0.93234	1.24984	2.85684	3.50209	1.75132	2.17779	1.89263	1.88361	2.16155	2.25695	0.451939	0.182952	0.562926	0.0543576	0.14102	0.624022	-31.2033	25.0513	0.848432	0.0904785	0.694581	0.105396	0.169354	0.450533	19.9608	24.3822		chr10
chr21	35445901	35453300	P1a	1	SLC5A3	3.94573	5.54211	6.83552	4.83228	8.19576	11.47	12.6442	10.4396	5.19065	6.94175	10.3009	6.505	4.97227	7.41824	7.1122	8.84273	0.93234	1.24984	2.85684	3.50209	1.75132	2.17779	1.89263	1.88361	2.16155	2.25695	0.451939	0.182952	0.562926	0.0543576	0.14102	0.624022	-31.2033	25.0513	0.848432	0.0904785	0.694581	0.105396	0.169354	0.450533	19.9608	24.3822		chr10
chr21	35892901	35899600	P1a	1	RCAN1	1.02488	1.5166	0.923354	1.29824	2.81596	4.0057	3.28597	4.60104	1.19795	1.82896	1.92252	2.75586	1.33475	2.00283	1.9851	3.28029	1.74656	1.87467	3.79432	3.98152	2.42138	3.02055	2.44042	2.91582	3.13096	3.83666	0.693957	0.100908	0.932745	0.0144829	0.450688	0.457939	-64.9446	48.3184	0.587639	0.189569	0.51488	0.134852	0.356548	0.244336	60.6746	69.2487		chr10
chr21	40178001	40186100	P1a	1	ETS2	4.903	5.24447	5.23838	3.99352	10.4814	10.2369	9.68272	8.75888	5.00015	4.30799	3.98142	4.13719	4.86698	4.30627	7.30813	6.60174	1.21083	1.33917	3.73219	3.02731	1.45032	1.17357	1.33097	0.92352	2.58974	2.21162	-0.153218	0.239048	1.16807	7.78722e-05	0.674805	0.0293101	440.422	57.7708	0.04121	0.839077	1.36521	0.074734	0.871736	0.051035	2115.35	63.8536		chr10
chr21	42733801	42739400	P1a	1	MX2	5.56774	4.45988	3.7042	4.15229	8.28562	9.81115	13.7721	10.4094	3.87232	4.09398	6.41146	4.9288	3.96807	4.4999	7.27485	7.74601	4.60216	3.89463	4.23775	4.57139	2.71394	2.89119	2.69303	4.07492	3.05012	3.14914	0.110414	0.631252	1.13083	0.00910463	0.637876	0.0141544	-577.714	56.408	-0.60017	0.135539	0.652253	0.0290618	0.145348	0.131424	-24.2178	22.284		chr10
chr21	42789701	42792100	P1a	1	MX1	1.36648	1.47969	1.48636	1.20841	1.04619	2.87289	2.70358	3.83494	0.801154	1.09924	2.16342	1.37591	0.768196	0.873864	1.73138	3.24306	1.83244	3.18851	1.8283	3.53876	2.62299	2.94052	2.03625	4.3066	1.56779	2.74157	-0.0266011	0.937546	0.942948	0.118245	0.871002	0.354041	3274.31	92.37	0.148035	0.75838	-0.0518633	0.927499	-0.368522	0.472233	-248.942	710.563		chr10
chr21	42798401	42804300	P1a	1	MX1	3.73276	3.92181	2.56593	1.74411	5.38694	6.49849	11.0393	6.46002	2.04633	2.75099	4.35835	2.10158	2.22158	2.95937	4.11681	5.13523	0.75668	1.23864	1.23623	1.96539	0.52151	0.84339	0.52998	1.21321	0.9133	1.36007	-0.0879185	0.819991	1.38421	0.0288844	0.716988	0.0876515	815.514	51.7975	-0.547825	0.404195	1.23001	0.202358	0.736037	0.252929	-134.356	59.8401		chr10
chr21	44073101	44075300	P1a	2	PDE9A	0.703191	1.44728	0.9266	0.956426	2.22746	2.26255	2.17486	1.4866	2.66806	2.52757	2.90652	1.43124	3.01082	3.06803	1.93455	1.67491	0.15378	0.36343	0.21628	0.28811	0.97505	0.77666	0.69605	0.95434	0.6934	0.80606	1.24096	0.0167501	-0.225927	0.401863	-0.401205	0.180166	32.3303	177.582	1.75994	0.0508286	-1.79615	0.0719745	-0.224321	0.408754	-12.7459	12.489		chr10
chr21	46295201	46297200	P1a	1	PTTG1IP	2.81571	4.59253	2.43905	2.30328	5.26516	7.79315	3.60508	6.6348	5.83626	7.22512	4.44739	5.41451	5.58269	7.66522	5.32863	7.8461	2.09762	2.62717	2.66998	3.39116	3.38103	3.80751	3.99139	3.39173	2.52563	2.91681	0.91579	0.013962	0.0234042	0.93359	0.200959	0.619415	-21.9438	858.646	0.605449	0.0730962	-0.24611	0.335827	-0.401445	0.0953805	-66.3054	163.116		chr10
chr22	18189301	18192300	P1a	1	BCL2L13	3.25866	3.59178	2.54784	4.87115	4.29241	7.51989	12.7795	10.1374	2.28239	3.23318	4.23033	5.08085	2.32147	3.46975	2.70296	4.91248	3.47289	3.57844	3.27745	3.99266	3.76125	3.67689	3.70296	4.21653	3.03929	3.95065	0.055275	0.863915	1.22795	0.0656064	0.0387969	0.944767	-70.189	3.1595	0.0770465	0.109149	-0.0329647	0.853272	-0.0896618	0.709001	-116.374	271.993		chr10
chr22	18253401	18255400	P1a	2	BID	1.79463	2.57182	1.41975	2.0758	3.34135	4.63101	2.16305	4.71912	4.85793	5.03323	4.75991	4.60809	4.5242	5.3771	4.79241	5.63097	6.32668	4.91166	3.51591	3.01084	5.05989	5.25622	5.37615	5.70673	4.20373	4.15354	1.29258	0.00050951	-0.374642	0.165844	0.114279	0.513803	-8.84116	-30.5035	-0.12353	0.631794	-0.660462	0.0550825	-0.303795	0.0503128	245.929	45.9974		chr10
chr22	18632601	18637700	P1a	1	USP18	4.41545	4.60914	4.06742	3.92403	6.95456	11.0052	17.8207	9.07635	2.75754	3.4213	5.37201	3.46254	2.8847	3.66288	4.25031	6.59831	1.459	1.38819	1.32655	2.62165	1.17923	1.68929	1.43065	1.74126	1.06989	1.53686	-0.180645	0.447018	1.57908	0.0467296	0.531261	0.363646	294.091	33.6438	0.0107678	0.973454	0.460888	0.553886	-0.138054	0.741687	-1282.1	-29.954		chr10
chr22	23487701	23489300	P1b	3	RAB36	3.36534	4.28689	1.68389	3.3416	1.82278	1.58127	1.14721	1.95681	2.38287	1.62383	2.795	2.44835	2.58253	2.16922	2.19959	1.44933	1.77643	1.78498	0.82621	0.51508	1.25347	0.8359	0.93687	0.94227	0.63572	0.87515	-0.454762	0.220344	-0.50723	0.0694838	-0.341992	0.39399	-75.2024	67.4235	-0.769381	0.175835	-0.639447	0.296775	-0.467688	0.378003	60.7877	73.1395		chr10
chr22	24818601	24825300	P1a	1	ADORA2A	1.48653	1.8455	1.42305	1.34916	7.5898	7.53048	6.41547	6.38569	4.29349	3.76694	2.72597	2.65273	4.79899	3.51064	6.3253	5.34359	0.32306	0.42606	1.58557	1.30511	1.36377	1.1528	1.10354	0.81932	1.40109	1.37869	1.13855	0.0162129	1.05493	0.000517638	0.796229	0.0434121	-69.9333	75.4767	1.74819	0.0389025	0.19995	0.4053	0.143512	0.428432	8.20918	71.7739		chr10
chr22	29191501	29195700	P1a	1	XBP1	4.49275	4.80996	5.56312	5.50964	9.42852	10.9748	13.3868	11.3999	7.11474	8.44449	7.50766	8.97611	7.27421	8.03358	9.21376	10.4666	3.2213	3.07238	6.68264	5.82396	3.35239	3.33346	3.2264	3.22938	4.71263	4.33241	0.653176	0.0021001	0.495992	0.0189283	0.296748	0.13732	-45.4316	59.8291	0.0872072	0.226397	0.903507	0.0931071	0.436016	0.101022	499.977	48.2582		chr10
chr22	29469001	29471000	P1a	1	KREMEN1	4.54845	3.73526	2.47546	3.3554	10.2266	7.73195	5.34207	5.44334	5.93746	5.80445	4.03871	3.34087	6.06072	6.31141	6.50159	4.98921	0.47366	1.14225	1.82404	1.17264	1.21251	0.96581	0.87973	0.78064	1.27129	1.37674	0.438011	0.165286	0.588061	0.132143	0.265284	0.414973	-60.5655	45.1116	0.430869	0.550721	0.460149	0.413715	0.281704	0.277851	65.3803	61.2201		chr10
chr22	30637901	30643500	P1a	1	LIF	2.11	2.40484	1.87159	2.07107	5.88525	7.05062	4.63361	5.42157	3.3243	2.89115	2.47189	2.65291	3.73035	2.42354	5.70142	4.81908	0.38653	0.63211	0.9155	0.95049	0.54112	0.48407	0.47695	0.47092	1.17405	1.07471	0.42315	0.020808	1.01962	0.006596	0.891752	0.0755535	-210.742	87.4592	0.00924704	0.983146	0.86405	0.0121822	1.13324	0.0179259	12255.2	131.154		chr10
chr22	30637901	30643500	P1a	1	LOC91370	2.11	2.40484	1.87159	2.07107	5.88525	7.05062	4.63361	5.42157	3.3243	2.89115	2.47189	2.65291	3.73035	2.42354	5.70142	4.81908	0.38653	0.63211	0.9155	0.95049	0.54112	0.48407	0.47695	0.47092	1.17405	1.07471	0.42315	0.020808	1.01962	0.006596	0.891752	0.0755535	-210.742	87.4592	0.00924704	0.983146	0.86405	0.0121822	1.13324	0.0179259	12255.2	131.154		chr10
chr22	30659101	30662100	P1a	1	OSM	3.23804	2.73465	3.00888	2.59668	6.89755	5.35775	4.45644	6.64927	3.59786	2.27269	2.32348	3.46829	3.84635	1.69039	5.8862	4.30532	2.00706	2.55059	2.18496	2.28152	2.45569	1.70845	2.13924	1.65073	2.80202	2.95521	0.0104382	0.959139	1.00225	0.00732016	0.805514	0.176106	-7716.99	80.3708	-0.130272	0.715078	0.10112	0.755357	0.467356	0.268814	-358.755	462.181		chr10
chr22	31002901	31005600	P1b	3	PES1	3.87295	3.08396	2.66927	3.68562	2.47475	1.79807	1.77196	3.37407	4.21016	3.7128	5.6264	4.8208	4.13479	4.70276	2.63108	2.5146	6.79068	4.6953	4.03333	3.80268	5.54365	4.75963	5.2005	4.80483	3.6282	3.8713	0.464659	0.0492813	-0.963741	0.00718689	-0.835932	0.0153114	179.902	86.7383	-0.15677	0.674295	-0.394913	0.173325	-0.458237	0.148734	292.299	116.035		chr10
chr22	31002901	31005600	P1b	3	TCN2	3.87295	3.08396	2.66927	3.68562	2.47475	1.79807	1.77196	3.37407	4.21016	3.7128	5.6264	4.8208	4.13479	4.70276	2.63108	2.5146	6.79068	4.6953	4.03333	3.80268	5.54365	4.75963	5.2005	4.80483	3.6282	3.8713	0.464659	0.0492813	-0.963741	0.00718689	-0.835932	0.0153114	179.902	86.7383	-0.15677	0.674295	-0.394913	0.173325	-0.458237	0.148734	292.299	116.035		chr10
chr22	36044301	36048900	P1a	1	APOL6	7.18185	7.58551	5.90208	6.31586	11.0995	13.8776	20.6984	12.1753	6.29064	7.28659	9.41473	7.34415	6.76026	7.7161	8.7183	10.4201	1.97055	1.76254	4.48126	5.11079	2.84798	2.58337	3.10157	3.40481	3.09444	3.30648	0.168863	0.32293	0.931298	0.0443556	0.335434	0.190393	-198.642	36.0179	0.540941	0.0414216	0.820528	0.0612526	0.236968	0.10923	43.8067	28.88		chr10
chr22	36553101	36561300	P1a	2	APOL3	1.51633	1.68702	1.50886	1.28258	3.33268	4.93416	3.55577	4.45418	3.88224	4.80965	4.75929	4.33952	3.97513	5.23002	4.6043	6.66255	3.24999	3.48114	4.49877	3.7631	4.73563	4.41966	4.7386	5.2701	3.32684	3.54436	1.56934	0.00026619	-0.128306	0.42497	0.340962	0.449622	-21.7264	-265.742	0.443757	0.0308991	-0.148137	0.42399	-0.414044	0.0355791	-93.3041	279.5		chr10
chr22	36630001	36635000	P1a	1	APOL2	6.5577	7.02752	4.64373	6.1175	9.79025	12.2369	14.7436	12.8733	7.29819	9.17883	9.21896	8.51473	7.65299	9.99611	9.066	11.0516	1.46113	1.59867	2.65332	2.73746	2.63874	2.12414	2.72962	2.34659	2.72483	2.73398	0.490737	0.0116137	0.537171	0.0248209	0.23401	0.34367	-47.6854	43.5634	0.638397	0.167525	0.17866	0.433336	0.196752	0.405286	30.8197	110.127		chr10
chr22	36648601	36655600	P1a	1	APOL1	1.85585	2.85072	2.08987	2.07912	5.37895	7.87194	9.74427	7.47316	2.89541	3.48954	3.89995	3.47677	3.00855	4.16072	4.30732	5.23872	0.72472	0.99503	1.82717	2.091	1.29865	1.38454	1.45174	1.80674	1.47175	1.78612	0.632746	0.006587	1.14665	0.0159935	0.472319	0.169498	-74.6459	41.191	0.64175	0.148286	0.546231	0.107736	0.27998	0.303371	43.6275	51.2567		chr10
chr22	37256201	37257500	P1b	3	NCF4	7.76135	9.23464	7.45078	6.08248	4.20703	3.67316	2.11824	5.14102	7.63149	6.09023	6.36306	7.09128	7.85544	6.01529	6.52397	6.30788	4.73783	5.09755	5.24783	4.29191	6.02829	5.57347	5.76619	6.00652	5.03436	4.48861	-0.167856	0.309957	-0.844024	0.01017	-0.0826065	0.368003	-49.2127	9.78722	0.238291	0.0990427	-0.282322	0.238799	-0.28486	0.103426	-119.543	100.899		chr10
chr22	37880601	37883200	P1b	3	MFNG	15.1597	13.1873	9.51989	8.42033	7.44513	5.52331	3.83153	5.74998	12.5975	10.4275	10.3545	9.28896	11.9362	9.84074	9.97552	9.09195	4.1375	3.55813	2.50091	1.87699	4.64502	3.2428	4.51094	2.89858	3.50705	3.01519	-0.117447	0.625439	-0.920044	0.00257906	-0.162054	0.240925	-137.98	17.6137	0.0355872	0.915602	-0.849388	0.203499	-0.274259	0.501416	-770.668	32.289		chr10
chr22	38302301	38305400	P1a	1	MICALL1	5.96772	6.28028	4.62598	5.22755	10.3717	13.0016	13.5933	9.3582	7.4858	7.63229	6.34232	5.80863	7.46649	8.38831	8.53899	8.11913	0.67653	0.66312	1.46648	1.04262	1.36872	1.18608	1.3346	1.52801	1.44327	1.59549	0.303118	0.068318	0.764521	0.0121606	0.288961	0.0379409	-95.3295	37.7964	0.931354	0.093485	-0.0260404	0.933699	0.250272	0.182877	26.8719	-961.093		chr10
chr22	39629801	39641500	P1a	1	PDGFB	3.9864	3.60972	2.88	2.07955	6.80969	6.94738	7.13436	6.10752	5.85661	4.77175	4.95388	3.28076	5.53093	4.532	7.31835	5.8331	0.73418	0.70263	0.86726	0.73649	1.08371	0.92034	1.1608	0.85092	1.12088	1.09248	0.587219	0.0618761	0.517345	0.0243554	0.479663	0.172161	-81.6838	92.7162	0.480049	0.167728	-0.321469	0.201942	0.14332	0.417398	29.8552	-44.5827		chr10
chr22	43114701	43116700	P1a	1	A4GALT	1.48521	2.14318	3.64038	2.98574	2.61233	5.69186	9.79925	5.84049	1.88919	3.99817	5.62535	2.95686	2.27064	4.15676	3.0162	3.64357	0.1015	0.28556	0.13218	0.41201	0.18654	0.37146	0.11404	0.24227	0.23731	0.30335	0.496765	0.307629	0.726637	0.220906	-0.119478	0.75482	24.0511	-16.4425	0.527708	0.579644	-0.0361547	0.971397	-0.0455435	0.941619	-8.63044	125.968		chr10
chr22	45098901	45100200	P1b	3	PRR5	3.42832	3.48655	2.57696	3.10688	2.33724	2.22901	1.00868	3.0918	3.81574	4.55986	4.10639	3.48655	4.09849	4.25471	3.14595	1.62476	0.88509	0.96678	0.2034	0.6828	1.57884	1.71491	1.25352	1.69839	0.75646	1.47226	0.341956	0.0344742	-0.881673	0.0158587	-0.742959	0.260624	217.267	84.2669	0.830748	0.0214945	-1.89403	0.10446	-0.563516	0.370173	-67.8323	29.7523		chr10
chr22	45098901	45100200	P1b	3	PRR5-ARHGAP8	3.42832	3.48655	2.57696	3.10688	2.33724	2.22901	1.00868	3.0918	3.81574	4.55986	4.10639	3.48655	4.09849	4.25471	3.14595	1.62476	0.88509	0.96678	0.2034	0.6828	1.57884	1.71491	1.25352	1.69839	0.75646	1.47226	0.341956	0.0344742	-0.881673	0.0158587	-0.742959	0.260624	217.267	84.2669	0.830748	0.0214945	-1.89403	0.10446	-0.563516	0.370173	-67.8323	29.7523		chr10
chr22	45606501	45609900	P1b	3	KIAA0930	8.62553	6.84236	5.11689	7.77637	5.12116	4.66725	2.25512	6.59496	10.1285	9.05938	8.03052	9.91439	10.161	8.15257	6.83926	5.97802	8.03854	6.1803	7.15164	5.27488	8.77652	6.63037	9.10213	8.35885	5.52275	5.05019	0.388779	0.0562792	-0.99441	0.00773531	-0.534604	0.0169413	137.508	53.7609	0.115772	0.716973	-0.310153	0.407235	-0.543199	0.253793	-469.198	175.139		chr10
chr22	46973901	46975800	P1b	3	GRAMD4	6.74224	9.60427	6.74446	6.40566	4.75369	5.04668	2.48395	5.33651	7.97246	9.82745	9.91991	7.09422	7.67382	10.2968	5.48575	5.18656	1.53141	2.64527	1.4192	1.46793	3.90271	3.8907	3.82429	3.51367	1.82	2.50545	0.239119	0.241945	-0.982389	0.00416404	-0.705797	0.0150033	295.165	71.845	0.899898	0.190158	-1.43262	0.00384635	-0.849404	0.124136	-94.389	59.2903		chr10
chr22	47016301	47017600	P1b	4	GRAMD4	4.5711	4.80578	4.70576	1.57532	2.08793	2.22901	1.36172	1.04258	2.69957	1.53036	1.18382	1.32962	2.73233	1.52583	2.19185	1.49732	1.19747	1.93355	0.44749	0.6828	1.43531	1.11469	1.40394	1.11846	0.65212	0.64636	-1.21535	0.0575989	-0.00474222	0.990557	0.129826	0.767221	10.6822	-2737.67	-0.296135	0.57282	-1.1738	0.0796485	-0.973673	0.159558	328.793	82.9502		chr10
chr22	50356001	50360800	P1a	1	MIR6821	9.98871	7.49894	5.54996	7.18973	17.4273	15.5937	13.9246	15.3171	13.1741	12.013	10.174	11.2769	12.7579	11.8503	16.1934	13.3835	4.17146	2.64068	6.68401	4.64696	5.4003	3.93792	4.89277	4.23843	4.60355	3.60607	0.625652	0.0126888	0.416862	0.00673518	0.342963	0.228195	-54.8169	82.2725	0.455039	0.355354	0.279052	0.517383	-0.185832	0.596463	-40.8387	-66.5941		chr10
chr22	50356001	50360800	P1a	1	PIM3	9.98871	7.49894	5.54996	7.18973	17.4273	15.5937	13.9246	15.3171	13.1741	12.013	10.174	11.2769	12.7579	11.8503	16.1934	13.3835	4.17146	2.64068	6.68401	4.64696	5.4003	3.93792	4.89277	4.23843	4.60355	3.60607	0.625652	0.0126888	0.416862	0.00673518	0.342963	0.228195	-54.8169	82.2725	0.455039	0.355354	0.279052	0.517383	-0.185832	0.596463	-40.8387	-66.5941		chr10
chr3	5164701	5172300	P1a	1	ARL8B	6.45469	7.03928	6.12891	6.72478	13.0622	13.0303	14.9668	14.2456	8.89227	10.1012	9.62509	9.70777	9.10794	10.3179	11.3022	13.0811	4.94841	3.66586	9.07514	8.37056	7.50177	6.2686	7.34985	6.41558	9.78756	8.5385	0.540661	0.000118249	0.529069	0.000778652	0.347556	0.187375	-64.2836	65.6921	0.676767	0.101483	0.341304	0.153542	0.412329	0.121911	60.9263	120.81		chr10
chr3	5230301	5236000	P1a	1	EDEM1	6.1755	6.89461	6.80594	6.71261	13.3611	14.1186	12.4958	12.2836	7.65609	9.18331	7.16749	7.61031	7.61124	8.9957	10.7326	13.9058	2.30224	2.76454	3.23613	3.21275	3.18159	2.86651	3.08579	2.41716	3.97168	3.90419	0.249898	0.0584012	0.724972	0.000149968	0.640199	0.198988	-256.184	88.3067	0.255413	0.237942	0.0925666	0.42327	0.380957	0.0965195	149.154	411.549		chr10
chr3	8807301	8811900	P1a	1	OXTR	0.874195	1.27756	0.617107	0.655069	2.20053	2.9972	2.06557	1.74658	2.17753	1.94074	1.61963	1.56898	2.20395	2.19631	2.35984	1.79967	0.13235	0.32272	0.62048	0.67501	0.91216	0.8073	0.93472	0.79563	0.92096	0.82155	1.0936	0.00349985	0.302252	0.222319	0.18716	0.525555	-17.1141	61.9219	1.9178	0.0487971	-0.408458	0.104229	0.0192114	0.887947	1.00174	-4.7034		chr10
chr3	10206201	10213400	P1a	1	IRAK2	3.03292	3.74071	3.37624	3.36366	9.24443	10.3101	9.77387	9.73713	5.35359	5.52283	5.42039	5.59809	6.11068	5.72884	9.42688	10.0139	0.62004	0.98325	1.9746	1.9185	1.31437	1.22745	1.44308	1.36786	2.10393	2.09287	0.69619	0.000224112	0.835301	0.000148246	0.828491	0.0377615	-119.004	99.1848	0.664826	0.220018	0.615058	0.0103016	0.723428	0.0308187	108.815	117.62		chr10
chr3	11315901	11321800	P1a	1	ATG7	2.57938	2.28254	1.39399	1.86938	5.35949	6.7128	2.40999	7.69503	3.46962	3.38372	2.19954	3.9364	3.58692	3.06275	8.28472	8.0466	4.6662	3.98687	4.62243	4.3926	5.24667	4.23581	5.18391	4.11398	6.55396	6.57894	0.676831	0.0399427	0.771763	0.137406	1.33032	0.000449005	-196.551	172.374	0.132052	0.574703	-0.0729321	0.724621	0.469849	0.171791	355.805	-644.228		chr10
chr3	15374501	15377200	P1a	1	SH3BP5	1.14584	1.08846	0.862793	0.716062	1.72483	1.58653	1.21367	2.40511	0.687117	0.977054	0.605373	1.05233	0.910412	0.875589	2.28358	2.14661	0.85197	1.5651	0.97896	1.12672	0.8635	1.30684	1.33934	1.49528	1.43119	1.76282	-0.19899	0.437676	1.06089	0.0281972	1.41537	0.000434757	711.279	133.414	-0.155338	0.801249	-0.0436349	0.909227	0.557448	0.215689	-358.861	-1277.53		chr10
chr3	15380301	15385000	P1a	1	SH3BP5	2.2377	2.1621	1.28538	1.79032	3.5493	3.80997	3.22063	5.21767	1.88004	2.14119	2.23968	2.27888	2.06263	2.19013	3.66403	3.26735	3.58378	3.8145	4.16098	3.28974	3.48173	3.14469	4.0197	3.26365	3.97322	4.00047	0.192028	0.321787	0.887431	0.0233767	0.698943	0.0537308	-363.98	78.7602	-0.15896	0.21569	0.16915	0.510988	0.267018	0.154051	-167.978	157.858		chr10
chr3	15562001	15563000	P1a	2	COLQ	2.47658	2.20552	4.00642	2.04839	2.22868	3.87812	5.24637	2.43086	3.91529	5.07636	9.76511	2.8815	3.72366	5.57056	4.09068	4.63959	6.76989	6.62835	3.59702	3.5514	4.01261	3.60501	3.4555	3.39343	3.79882	4.94939	1.01101	0.170222	-0.650587	0.302717	-0.309486	0.544609	30.6117	47.5703	-0.814631	0.0272473	-0.0917159	0.453688	0.199648	0.498318	-24.5077	-217.68		chr10
chr3	16549801	16554000	P1a	1	RFTN1	2.69565	2.36125	2.07967	2.4367	4.6757	4.63271	5.46081	5.77223	4.20781	4.17394	4.79529	4.82626	4.42142	4.10302	5.63994	5.18403	3.479	2.50141	10.5462	7.51382	5.33941	4.79241	5.05676	5.90771	5.76167	4.52126	0.911177	0.000135039	0.190277	0.117644	0.265968	0.0726244	-29.1895	139.78	0.760577	0.0937778	0.833909	0.223542	0.0213581	0.925285	2.80814	2.5612		chr10
chr3	28385801	28389300	P1a	1	AZI2	2.91675	3.14849	4.67949	4.53247	5.36815	7.36607	11.4027	7.96806	2.55372	3.64077	4.58722	4.56323	2.48717	3.59486	3.11129	5.59428	2.53206	2.12086	3.09606	3.78425	1.63853	2.13281	1.98247	1.79931	3.72832	2.93285	0.00638335	0.980476	1.06503	0.0373585	0.182249	0.751559	-2855.06	17.112	-0.303059	0.307659	0.867396	0.0773269	0.820698	0.113156	-270.805	94.6163		chr10
chr3	28385801	28389300	P1a	1	ZCWPW2	2.91675	3.14849	4.67949	4.53247	5.36815	7.36607	11.4027	7.96806	2.55372	3.64077	4.58722	4.56323	2.48717	3.59486	3.11129	5.59428	2.53206	2.12086	3.09606	3.78425	1.63853	2.13281	1.98247	1.79931	3.72832	2.93285	0.00638335	0.980476	1.06503	0.0373585	0.182249	0.751559	-2855.06	17.112	-0.303059	0.307659	0.867396	0.0773269	0.820698	0.113156	-270.805	94.6163		chr10
chr3	39185701	39195200	P1a	1	CSRNP1	5.43059	4.69058	5.44692	3.88965	15.2097	16.6363	18.5804	17.281	7.31241	7.89709	9.82973	7.61651	8.14843	7.93706	14.1617	14.4073	2.56314	3.00473	3.67168	4.05511	4.18076	3.89297	3.99753	4.36758	4.3733	4.06105	0.746992	0.00423504	1.05198	8.78581e-05	0.807118	0.00124571	-108.049	76.724	0.53611	0.0551876	-0.0633662	0.549507	0.0630415	0.485703	11.7591	-99.4877		chr10
chr3	40352001	40356000	P1a	1	EIF1B	4.93399	5.69331	7.02418	6.87969	15.3562	14.9909	22.9684	17.7857	5.66616	7.72043	10.2625	10.1545	5.87145	8.0541	9.78346	15.3882	1.9618	2.08408	5.39148	5.10131	3.29859	3.40733	2.78513	3.05449	4.77886	4.25748	0.462559	0.123803	1.0727	0.00768641	0.574624	0.357166	-124.227	53.5679	0.728982	0.0039867	0.645891	0.0281227	0.430303	0.127851	59.028	66.6216		chr10
chr3	40352001	40356000	P1a	1	EIF1B-AS1	4.93399	5.69331	7.02418	6.87969	15.3562	14.9909	22.9684	17.7857	5.66616	7.72043	10.2625	10.1545	5.87145	8.0541	9.78346	15.3882	1.9618	2.08408	5.39148	5.10131	3.29859	3.40733	2.78513	3.05449	4.77886	4.25748	0.462559	0.123803	1.0727	0.00768641	0.574624	0.357166	-124.227	53.5679	0.728982	0.0039867	0.645891	0.0281227	0.430303	0.127851	59.028	66.6216		chr10
chr3	41242501	41248200	P1a	1	CTNNB1	4.5041	4.91858	6.98471	5.87478	7.6217	7.97167	13.1741	7.80938	3.55588	4.74115	5.32924	5.17905	3.57507	4.70853	4.04381	5.83828	2.1361	2.40395	2.61487	3.15716	1.87297	2.13686	2.10291	2.0678	2.62202	2.59461	-0.244749	0.254191	0.95979	0.0404781	0.071747	0.837831	29.3145	7.47528	-0.179167	0.293941	0.525538	0.14372	0.379577	0.133815	-211.856	72.2264		chr10
chr3	46449201	46454700	P1a	1	CCRL2	7.68238	5.32007	5.98156	8.4556	13.8102	15.0029	10.6867	16.9936	10.0929	9.62059	9.2721	12.2774	10.5257	10.0507	15.9046	17.5122	6.30929	4.65058	8.34133	5.8988	5.24687	3.97003	5.24119	3.73804	5.61347	4.84355	0.588588	0.0132671	0.453234	0.0558256	0.695726	0.0148299	-118.203	153.503	-0.249877	0.497528	0.627609	0.24921	0.182118	0.508972	-72.8831	29.0178		chr10
chr3	46449201	46454700	P1a	1	LOC102724297	7.68238	5.32007	5.98156	8.4556	13.8102	15.0029	10.6867	16.9936	10.0929	9.62059	9.2721	12.2774	10.5257	10.0507	15.9046	17.5122	6.30929	4.65058	8.34133	5.8988	5.24687	3.97003	5.24119	3.73804	5.61347	4.84355	0.588588	0.0132671	0.453234	0.0558256	0.695726	0.0148299	-118.203	153.503	-0.249877	0.497528	0.627609	0.24921	0.182118	0.508972	-72.8831	29.0178		chr10
chr3	48513201	48515400	P1b	3	SHISA5	10.8854	11.2442	8.67033	10.7533	5.46741	5.37818	2.443	5.50043	8.41818	8.19154	8.32619	9.11104	8.33408	7.62674	8.51506	8.95796	6.08958	5.45139	6.63259	8.32626	5.57474	5.96005	5.73134	7.31661	5.53179	5.81215	-0.287437	0.0419674	-0.857635	0.0117342	0.0376027	0.514557	13.0821	-4.38446	-0.000772746	0.994279	0.375008	0.280322	-0.0240699	0.730708	3114.86	-6.41852		chr10
chr3	52530701	52532300	P1b	4	STAB1	1.27651	3.75103	2.86716	0.675429	1.2405	1.35173	1.14721	0.52571	1.37068	1.49696	1.29231	0.744108	1.66477	0.953505	1.50829	2.14811	1.0574	1.35659	0.72707	1.14902	1.57412	2.25229	1.36457	1.95184	0.89001	1.83782	-0.80534	0.288642	-0.201378	0.544552	0.576448	0.268934	71.5782	-286.251	0.664572	0.25123	-1.02826	0.158601	-0.488238	0.454119	-73.4665	47.4818		chr10
chr3	52927701	52931400	P1a	1	STIMATE	6.17022	7.37945	5.11503	5.83948	8.28442	10.7714	18.5437	13.1302	5.35999	5.49492	7.80795	6.46437	6.25538	6.26514	8.87447	7.99925	0.8959	1.20371	1.9572	1.86689	1.42393	1.36507	1.47029	1.42563	2.46413	1.86633	0.0362238	0.839712	1.01358	0.0572378	0.425526	0.0436113	-1174.71	41.9825	0.409627	0.257929	0.455369	0.0170543	0.634772	0.232721	154.964	139.397		chr10
chr3	52927701	52931400	P1a	1	STIMATE-MUSTN1	6.17022	7.37945	5.11503	5.83948	8.28442	10.7714	18.5437	13.1302	5.35999	5.49492	7.80795	6.46437	6.25538	6.26514	8.87447	7.99925	0.8959	1.20371	1.9572	1.86689	1.42393	1.36507	1.47029	1.42563	2.46413	1.86633	0.0362238	0.839712	1.01358	0.0572378	0.425526	0.0436113	-1174.71	41.9825	0.409627	0.257929	0.455369	0.0170543	0.634772	0.232721	154.964	139.397		chr10
chr3	57095001	57096600	P1b	3	SPATA12	2.20488	2.60276	2.09348	4.05258	1.2405	1.35173	0.901382	1.81078	1.64482	1.87755	2.07371	2.7844	1.36597	2.12155	1.67588	1.73402	4.01811	4.35536	2.34644	3.01122	5.94669	5.43335	5.90636	6.09108	4.81032	4.755	-0.386314	0.270253	-0.659843	0.050217	-0.297304	0.210782	-76.9592	45.0568	0.442608	0.0521617	-1.08683	0.0222748	-0.25062	0.171964	-56.6236	23.0598		chr10
chr3	57258001	57261200	P1a	1	APPL1	1.58547	2.10451	1.63786	1.42151	2.08795	3.67148	9.85066	2.39415	0.980257	1.44577	1.90781	1.35577	1.12017	1.35832	1.31934	1.9922	1.05707	1.5703	1.20589	1.92103	1.41335	1.76413	1.51685	1.46342	1.83243	1.86641	-0.246421	0.315362	1.66193	0.188383	0.219174	0.617198	88.9433	13.1879	0.274264	0.479939	-0.0231407	0.956985	0.21919	0.375215	79.9194	-947.203		chr10
chr3	67702801	67703900	P1b	4	SUCLG2	1.85727	4.67794	2.31755	3.05161	1.36287	1.63274	1.19225	1.78474	1.16589	1.8827	1.09317	2.759	0.993713	2.60121	1.12773	2.0334	1.23078	0.72718	1.05785	2.07531	0.89067	1.14863	0.94825	0.83237	0.83246	1.78264	-0.786665	0.146716	-0.208397	0.604071	-0.126314	0.826531	-16.0569	60.6123	0.0587227	0.902679	0.619544	0.470791	0.358792	0.652703	610.994	57.9122		chr10
chr3	67702801	67703900	P1b	4	SUCLG2-AS1	1.85727	4.67794	2.31755	3.05161	1.36287	1.63274	1.19225	1.78474	1.16589	1.8827	1.09317	2.759	0.993713	2.60121	1.12773	2.0334	1.23078	0.72718	1.05785	2.07531	0.89067	1.14863	0.94825	0.83237	0.83246	1.78264	-0.786665	0.146716	-0.208397	0.604071	-0.126314	0.826531	-16.0569	60.6123	0.0587227	0.902679	0.619544	0.470791	0.358792	0.652703	610.994	57.9122		chr10
chr3	71769701	71773000	P1a	1	EIF4E3	0.806204	0.816288	0.970577	0.895975	1.632	1.81718	2.95896	2.15171	0.899439	0.910034	1.34015	1.00055	0.931041	0.935867	2.18302	1.54294	0.61502	0.96899	0.84897	1.09464	1.03142	0.67526	0.89832	0.91342	1.16063	1.06045	0.250338	0.211759	1.04441	0.0268204	0.844443	0.209252	-337.321	80.8532	0.107611	0.82978	0.187546	0.644896	0.380069	0.373285	353.187	202.653		chr10
chr3	73046501	73052800	P1a	1	PPP4R2	3.51536	4.02255	4.33231	3.68183	10.3596	11.4983	16.3499	11.9142	4.71066	5.72583	5.8668	6.78791	4.95745	6.09959	7.7533	10.6497	1.26694	1.57685	4.094	3.75158	2.34575	2.39896	2.54369	2.15275	3.71171	3.48047	0.570239	0.0146897	1.1181	0.0104051	0.6726	0.232945	-117.951	60.1555	0.738505	0.0949385	0.72556	0.0643568	0.600109	0.0492226	81.26	82.7098		chr10
chr3	88200901	88203100	P1a	1	C3orf38	2.36272	2.11525	2.15104	2.32644	2.96382	4.13564	7.56734	5.67033	1.53337	2.12168	3.27803	3.10683	1.61405	2.20135	2.11734	2.86052	1.16871	0.88261	1.3938	2.1896	1.9077	1.72217	2.04373	1.71292	2.75819	2.75759	0.164908	0.560987	1.01837	0.0753455	-0.0121473	0.971966	7.36607	-1.19281	0.823365	0.0579287	-0.0185888	0.963132	0.603647	0.0624254	73.3146	-3247.37		chr10
chr3	88200901	88203100	P1a	1	CGGBP1	2.36272	2.11525	2.15104	2.32644	2.96382	4.13564	7.56734	5.67033	1.53337	2.12168	3.27803	3.10683	1.61405	2.20135	2.11734	2.86052	1.16871	0.88261	1.3938	2.1896	1.9077	1.72217	2.04373	1.71292	2.75819	2.75759	0.164908	0.560987	1.01837	0.0753455	-0.0121473	0.971966	7.36607	-1.19281	0.823365	0.0579287	-0.0185888	0.963132	0.603647	0.0624254	73.3146	-3247.37		chr10
chr3	99592301	99593500	P1a	1	FILIP1L	0.82539	1.42926	1.8208	0.474084	2.19455	2.82307	1.36601	3.73916	0.871794	1.25196	1.36272	1.37649	1.08162	1.04907	1.67623	2.27799	0.8461	1.14263	0.88147	1.16247	1.08851	1.0838	0.842	1.03222	1.07389	1.40054	0.0961155	0.820874	1.0577	0.075434	0.701558	0.204012	-729.912	66.3286	0.127383	0.647089	-0.0878772	0.727195	0.187866	0.524805	147.482	-213.783		chr10
chr3	101546601	101553600	P1a	1	NFKBIZ	2.2005	2.13367	3.21279	2.98061	10.087	10.4357	10.905	11.857	4.29253	4.78798	5.98038	7.02483	4.59329	4.93405	8.39449	10.9564	1.60405	1.72907	2.86156	3.07766	2.03122	1.97867	2.16831	2.11427	2.54167	2.53255	1.06894	0.0116993	0.970742	0.000722572	0.809285	0.139646	-75.709	83.3677	0.266689	0.079438	0.566711	0.0581354	0.339623	0.026961	127.348	59.9289		chr10
chr3	101569401	101580100	P1a	1	NFKBIZ	2.43387	3.05472	3.37363	3.4162	7.27212	6.8039	8.54824	7.61247	3.46043	4.0612	4.44222	4.85375	3.80226	4.3072	4.5209	5.66272	0.82176	1.1738	2.34612	2.18504	1.19372	1.2007	1.2693	1.25736	1.69753	1.8006	0.453847	0.0246924	0.846331	0.000483263	0.276279	0.331331	-60.875	32.6444	0.262883	0.460304	0.920204	0.0475172	0.546908	0.0582383	208.043	59.4333		chr10
chr3	101659001	101660700	P1a	1	LINC02085	0.655296	1.8732	1.07079	0.836414	1.54871	1.96826	2.0437	3.07856	1.29	1.40886	1.38596	2.55275	1.60696	1.54799	2.22785	2.16782	2.468	3.35985	7.6203	6.30188	2.6886	3.32162	2.3385	2.88212	3.17103	3.62403	0.581491	0.220307	0.380249	0.300629	0.405431	0.16917	-69.7226	106.622	0.0444541	0.884358	1.2119	0.0631632	0.177068	0.428772	398.318	14.6109		chr10
chr3	105079801	105085400	P1a	1	ALCAM	3.95486	4.63477	3.99013	3.73605	8.29285	8.4491	8.63536	8.28249	4.77567	4.7896	4.70345	4.96307	4.91285	4.6769	7.0176	8.47774	3.67206	3.05861	8.20179	6.5742	4.67031	4.31689	4.6939	4.44974	6.04577	5.38187	0.237222	0.0282521	0.807534	1.77799e-07	0.688342	0.153217	-290.168	85.24	0.417122	0.113985	0.717311	0.161091	0.346584	0.117717	83.0894	48.3171		chr10
chr3	107843701	107845800	P1a	1	LINC01215	1.0019	1.39959	1.07475	0.812426	1.67787	1.8069	1.90393	3.47084	0.706824	1.1597	1.83157	1.18857	1.1544	1.41643	1.51604	2.28704	3.41539	2.88275	4.02816	3.98418	4.13042	3.76762	3.69262	4.38377	3.71289	3.75565	0.188319	0.594783	0.858381	0.0977203	0.638318	0.284574	-338.956	74.363	0.326569	0.147569	0.020729	0.805874	-0.0806684	0.444609	-24.7018	-389.158		chr10
chr3	110788601	110789900	P1a	1	NECTIN3	3.47594	2.26155	3.4733	2.2317	5.23541	5.52543	6.55645	4.20629	4.41277	3.49798	4.69831	3.04334	4.36121	3.4918	4.84785	4.20525	0.7289	0.791	1.09838	1.41438	0.57412	0.77171	0.65183	0.57994	0.5217	0.8259	0.451983	0.0920259	0.459535	0.0574548	0.210102	0.297667	-46.4845	45.7206	-0.17548	0.535591	0.900777	0.110218	0.00189615	0.996613	-1.08055	0.210501		chr10
chr3	110788601	110789900	P1a	1	NECTIN3-AS1	3.47594	2.26155	3.4733	2.2317	5.23541	5.52543	6.55645	4.20629	4.41277	3.49798	4.69831	3.04334	4.36121	3.4918	4.84785	4.20525	0.7289	0.791	1.09838	1.41438	0.57412	0.77171	0.65183	0.57994	0.5217	0.8259	0.451983	0.0920259	0.459535	0.0574548	0.210102	0.297667	-46.4845	45.7206	-0.17548	0.535591	0.900777	0.110218	0.00189615	0.996613	-1.08055	0.210501		chr10
chr3	119188401	119191000	P1a	1	POGLUT1	2.45126	2.49616	2.96797	2.05587	3.59796	5.0055	6.57913	4.63592	2.63367	3.02833	4.14179	2.92403	2.49492	3.19714	3.64738	3.16865	0.93679	1.2739	1.48428	1.31633	1.84725	2.1571	1.95474	2.62943	1.53841	1.74091	0.352137	0.13252	0.638863	0.0569201	0.0990181	0.610528	-28.1192	15.4991	0.857071	0.0600978	-0.515827	0.108124	-0.288171	0.209323	-33.6228	55.8659		chr10
chr3	119271801	119279600	P1a	1	CD80	0.459989	1.11435	0.643828	0.604942	3.15584	4.32966	7.54348	3.31736	0.808488	1.16524	1.30014	1.19589	1.11586	1.1192	2.86905	3.8152	1.77771	1.94695	6.81645	4.68721	2.18146	2.78019	2.40104	3.09103	2.26792	2.56584	0.662911	0.0628881	2.03722	0.0415488	1.58057	0.119004	-238.429	77.5844	0.413711	0.269143	1.2132	0.179493	-0.0376741	0.871414	-9.10638	-3.10535		chr10
chr3	121796001	121800700	P1a	1	CD86	1.92179	2.81334	2.4159	2.6371	3.29947	6.19663	6.03694	7.62276	2.777	4.68816	6.04406	6.0035	3.19562	5.50777	4.41251	8.18159	2.93611	3.32857	3.14885	2.97964	3.63052	4.09284	3.6801	4.36298	3.3675	4.28834	0.995311	0.0466512	0.246958	0.4722	0.368333	0.586197	-37.0068	149.148	0.301988	0.141249	-0.333697	0.147477	-0.0126679	0.95551	-4.19485	3.79624		chr10
chr3	122044601	122047800	P1a	1	CSTA	1.70148	2.48715	2.59328	3.35832	3.80893	5.88966	8.08942	4.8905	2.65618	4.5529	3.3199	4.04332	2.37903	4.67071	2.23032	3.29878	0.84565	1.07066	1.3876	1.62397	0.93252	1.48558	1.17072	1.61481	1.40875	1.3269	0.523137	0.0859805	0.638097	0.109859	-0.398113	0.309271	76.1012	-62.3907	0.335543	0.525377	0.316642	0.467248	0.17801	0.667925	53.0513	56.218		chr10
chr3	122278901	122283000	P1a	1	DTX3L	6.91108	6.00235	5.80536	5.29737	9.83631	12.3469	16.3665	11.8831	4.63129	5.7703	7.90185	5.52455	5.27861	6.76033	8.26996	9.87389	1.61695	1.78256	3.86761	4.99231	2.34252	2.66299	2.35966	3.21627	3.05032	3.16357	-0.011349	0.954019	1.0817	0.00967123	0.606824	0.0731271	5346.93	56.0988	0.55819	0.0773168	0.823777	0.159183	0.31198	0.134494	55.8913	37.8719		chr10
chr3	122278901	122283000	P1a	1	PARP9	6.91108	6.00235	5.80536	5.29737	9.83631	12.3469	16.3665	11.8831	4.63129	5.7703	7.90185	5.52455	5.27861	6.76033	8.26996	9.87389	1.61695	1.78256	3.86761	4.99231	2.34252	2.66299	2.35966	3.21627	3.05032	3.16357	-0.011349	0.954019	1.0817	0.00967123	0.606824	0.0731271	5346.93	56.0988	0.55819	0.0773168	0.823777	0.159183	0.31198	0.134494	55.8913	37.8719		chr10
chr3	122398401	122405200	P1a	1	PARP14	9.04274	8.37165	6.38982	6.13657	15.0099	16.4709	22.1432	15.9836	8.1036	9.04015	11.5917	9.28067	9.1205	9.25579	12.839	14.2125	2.6957	3.0729	5.42512	7.31479	4.01056	4.96385	4.76594	5.78544	5.30265	6.20204	0.344498	0.0986044	0.872635	0.00990833	0.509095	0.0247695	-147.779	58.34	0.637596	0.148109	0.505466	0.259354	0.358333	0.193709	56.2007	70.8916		chr10
chr3	134091401	134094100	P1a	1	AMOTL2	1.81043	1.8141	1.69862	1.47425	2.26477	2.88598	4.63623	2.09365	1.34925	1.48813	1.29977	1.3794	1.42884	1.62408	2.15947	1.85528	0.17541	0.2115	0.11748	0.21126	0.06908	0.04127	0.0724	0.05981	0.21342	0.13826	-0.301217	0.0193566	1.10677	0.0710387	0.541544	0.132045	179.786	48.93	-1.80991	0.030237	1.57486	0.237474	1.67218	0.159775	-92.39	106.179		chr10
chr3	141121901	141124600	P1a	1	ZBTB38	2.10835	3.35608	3.85561	3.8541	3.94461	7.69091	8.64135	6.4886	3.63548	4.79508	4.50468	4.65015	4.14743	5.59247	5.2001	6.97647	0.75174	1.5651	1.17476	1.94828	1.39887	1.55445	1.20661	1.71459	0.95413	1.79739	0.416669	0.0724902	0.605995	0.106048	0.469731	0.289097	-112.735	77.514	0.350179	0.575597	0.0806134	0.863055	-0.102109	0.850934	-29.159	-126.665		chr10
chr3	142161801	142166700	P1a	1	XRN1	8.08037	7.77063	8.83831	7.95961	12.7252	13.7936	23.3224	13.4792	7.12367	8.13227	10.496	7.48985	7.14044	9.04865	7.99297	10.6099	3.02332	2.77321	6.38577	7.64288	3.32056	3.06936	3.47003	3.49288	4.89691	5.16063	0.0259628	0.86189	0.929673	0.0524861	0.162524	0.588918	-625.988	17.4818	0.140608	0.236116	1.13451	0.0932775	0.654408	0.00979477	465.412	57.6822		chr10
chr3	146251901	146262800	P1a	1	PLSCR1	6.11774	5.61548	6.81708	5.53876	11.748	11.4909	19.1992	13.1802	4.86027	5.34535	8.1438	6.06766	4.86288	5.51514	7.84323	10.1266	4.75323	3.63484	6.5601	6.21396	3.19041	3.14083	3.36153	3.39183	4.20015	4.14714	0.0195124	0.921499	1.18767	0.0164156	0.557686	0.175941	-2858.11	46.9564	-0.405851	0.316576	1.01266	0.0308875	0.39882	0.00132476	-98.2676	39.3835		chr10
chr3	150476501	150480700	P1a	1	SIAH2	8.92658	9.61992	8.64797	9.13761	17.3724	18.7445	19.9709	17.9062	11.6438	12.3576	12.406	12.2485	11.2567	13.7978	15.101	18.0554	2.35155	2.09357	3.91394	3.72673	4.16274	3.66946	3.51336	3.28064	4.80947	4.05469	0.421366	3.20323e-05	0.604799	0.00076908	0.446677	0.201308	-106.007	73.8555	0.817195	0.0485891	-0.0357185	0.76734	0.178566	0.386732	21.8511	-499.927		chr10
chr3	151988301	151992400	P1a	1	MBNL1-AS1	5.68882	5.644	8.18432	7.43296	11.6436	12.904	14.4486	15.1643	5.97214	7.75972	8.6639	9.97228	6.5608	8.06218	6.47214	12.8421	2.47492	2.20035	4.18991	4.3277	4.50309	3.605	4.56042	3.55758	4.74494	4.36983	0.264279	0.249528	0.742671	0.00326408	0.255097	0.709519	-96.5254	34.3485	0.794312	0.138627	0.0710866	0.727722	0.168844	0.452076	21.2566	237.519		chr10
chr3	156008001	156012100	P1b	3	KCNAB1	3.6668	1.34381	4.04778	2.9815	3.09113	1.80079	2.36547	2.60904	6.32586	3.17713	5.75639	5.11255	5.86975	3.18954	3.66918	1.81728	1.22096	0.97484	0.79931	1.06647	2.24018	1.36773	1.89885	1.27338	1.09944	1.34281	0.758761	0.0626188	-1.04598	0.0243955	-0.892634	0.167703	117.644	85.3393	0.716417	0.338097	-0.951384	0.275778	-0.562952	0.39828	-78.5789	59.1719		chr10
chr3	156270101	156271200	P1a	1	SSR3	1.80099	2.00483	2.9135	2.89644	4.8253	4.3045	3.04023	5.60917	3.06813	4.17147	2.71107	3.73688	3.60221	4.09257	3.71846	5.12116	0.92308	1.35048	2.59654	1.61413	1.78133	1.31755	1.51127	1.66474	2.37405	1.61286	0.50939	0.0602731	0.377328	0.16673	0.369193	0.364384	-72.4775	97.8442	0.446794	0.321562	0.442303	0.448584	0.363524	0.442341	81.3628	82.189		chr10
chr3	156393601	156406300	P1a	1	TIPARP	2.16745	2.58326	2.91681	2.7976	7.947	6.94624	7.73849	7.13803	3.81025	4.55573	4.63189	4.53361	3.75973	4.48428	4.16235	5.60188	1.24622	1.41147	3.78263	3.16797	2.04079	2.2337	2.17982	2.09749	2.29737	2.20023	0.74436	0.000474329	0.763899	7.60196e-05	0.155629	0.612192	-20.9078	20.373	0.685579	0.025208	0.701385	0.11868	0.0734031	0.441225	10.7067	10.4654		chr10
chr3	156393601	156406300	P1a	1	TIPARP-AS1	2.16745	2.58326	2.91681	2.7976	7.947	6.94624	7.73849	7.13803	3.81025	4.55573	4.63189	4.53361	3.75973	4.48428	4.16235	5.60188	1.24622	1.41147	3.78263	3.16797	2.04079	2.2337	2.17982	2.09749	2.29737	2.20023	0.74436	0.000474329	0.763899	7.60196e-05	0.155629	0.612192	-20.9078	20.373	0.685579	0.025208	0.701385	0.11868	0.0734031	0.441225	10.7067	10.4654		chr10
chr3	158518201	158519500	P1b	3	MFSD1	4.19017	4.71155	2.689	3.15064	2.39956	1.63251	1.71476	2.19302	3.32255	2.155	1.55377	2.36376	3.80949	1.93663	2.24342	1.91148	5.62292	2.81244	3.21379	1.26806	3.55238	2.62953	3.33436	2.19549	3.2606	2.51362	-0.649892	0.0670555	-0.242792	0.421807	-0.177093	0.538847	-27.2495	72.9399	-0.448397	0.566494	-0.463958	0.539601	-0.0984266	0.765297	21.9508	21.2145		chr10
chr3	159707201	159708700	P1a	1	IL12A	1.07283	1.30654	0.922383	0.758409	1.5123	2.09484	3.71494	2.95968	1.01224	1.35324	1.3144	1.68992	1.45709	1.50024	1.87706	2.37424	0.27071	0.6093	0.63456	0.46491	0.6219	0.49537	0.71694	0.68205	0.90418	0.93354	0.403333	0.12204	0.937147	0.0804696	0.663035	0.134465	-164.389	70.7504	0.344386	0.609949	-0.0231696	0.941179	0.717939	0.0965679	208.469	-3098.62		chr10
chr3	160277601	160281700	P1a	1	KPNA4	3.2292	3.10569	3.87024	4.604	5.69834	6.35749	8.98241	9.35379	2.59122	3.33549	4.29091	5.36536	2.51442	3.44991	3.45671	6.13837	1.50145	1.42048	2.12718	2.30296	1.79669	1.89308	1.98624	1.64095	3.11645	2.51493	0.0734852	0.791613	0.963721	0.0189016	0.300395	0.622848	-408.783	31.1703	0.336609	0.027708	0.263821	0.0958498	0.609958	0.183701	181.206	231.201		chr10
chr3	171528401	171530100	P1a	1	PLD1	5.02394	3.31412	3.04106	3.41257	7.91034	7.08095	5.39845	7.11916	7.32325	5.44439	5.43068	5.82839	7.61297	5.63108	9.83803	8.11107	16.4401	7.99644	21.8967	11.1868	11.8244	6.35916	10.9258	5.73257	9.81224	5.90277	0.699854	0.0108542	0.195259	0.25708	0.579271	0.123542	-82.7703	296.669	-0.426407	0.606651	0.863479	0.375722	-0.210488	0.751783	49.3632	-24.3768		chr10
chr3	171614801	171619300	P1a	1	TMEM212-AS1	0.371199	0.925052	0.420549	0.39167	1.57461	2.35679	5.06755	2.60543	0.1424	0.216423	0.320444	0.349776	0.235155	0.19486	0.856215	1.01182	0.42091	0.81204	1.18633	1.54901	0.22793	0.36311	0.25335	0.58606	0.60252	0.73613	-1.03489	0.133384	3.49529	0.0391107	1.86022	0.0231221	179.75	53.2207	-1.06079	0.32882	2.21039	0.0763429	1.17945	0.0589873	-111.186	53.3594		chr10
chr3	172235701	172241900	P1a	1	TNFSF10	3.28271	3.17912	2.39479	2.51249	4.24466	8.59838	13.7919	7.04389	2.30086	2.99745	6.13974	3.39298	2.38383	3.06825	2.95574	6.02828	1.68014	1.73121	1.29575	1.6761	1.62415	1.81477	1.77568	2.27428	1.27906	1.38455	0.383499	0.385401	1.18322	0.0956509	0.276814	0.706386	-72.1813	23.395	0.0116128	0.909391	-0.210594	0.419772	-0.368573	0.100336	-3173.86	175.016		chr10
chr3	179066201	179069200	P1a	1	MFN1	3.07304	3.87749	3.00888	3.63915	4.80534	6.50001	9.52455	6.97628	2.55223	3.44962	4.16623	3.92902	2.56044	3.8002	3.66352	4.84348	2.54829	2.16991	2.51976	3.76028	1.46098	2.25318	1.86777	1.95575	2.45177	2.64413	0.0519464	0.77649	0.980006	0.0325184	0.271323	0.412225	-522.313	27.6859	-0.345201	0.408529	0.757738	0.244983	0.456301	0.319407	-132.184	60.2189		chr10
chr3	182874901	182881300	P1a	1	LAMP3	2.31017	2.25722	2.19485	2.3096	7.14221	9.51503	10.5965	9.80136	4.08903	3.7153	4.29567	3.89874	4.26131	3.68714	8.62149	9.10579	0.85609	0.85639	4.39338	3.93057	2.4912	2.46011	2.12224	2.86752	2.64761	2.87207	0.818492	0.000533852	1.21171	0.00502848	1.14801	0.00854156	-140.26	94.7429	1.53172	0.00610604	0.749458	0.085608	0.156774	0.23404	10.2352	20.9184		chr10
chr3	187452301	187455300	P1a	1	BCL6	4.68175	3.79586	4.51332	5.57244	9.63768	7.4383	11.4688	9.6391	5.92523	4.87006	6.85826	7.00057	5.46227	5.29994	7.17067	6.44418	8.56948	7.80405	9.58565	8.15432	9.15446	8.44322	9.03478	9.95819	6.92597	6.29926	0.40937	0.0509859	0.631134	0.0174603	0.143352	0.355251	-35.0177	22.7134	0.10402	0.362594	0.0116183	0.93967	-0.412092	0.0452526	-396.167	-3546.92		chr10
chr3	191047501	191052100	P1a	1	CCDC50	3.73887	5.50947	5.25332	4.32593	6.02945	8.82312	14.7724	6.90507	4.10578	5.14296	6.42626	4.28131	4.11107	5.35403	5.062	6.23587	0.88234	1.43982	1.73505	2.10768	0.90203	1.54195	1.11883	1.40405	1.29672	1.36925	0.0839963	0.689416	0.872237	0.123415	0.179206	0.471456	-213.35	20.5456	0.0737651	0.89924	0.652899	0.229392	0.125428	0.787558	170.037	19.2109		chr10
chr3	191047501	191052100	P1a	1	UTS2B	3.73887	5.50947	5.25332	4.32593	6.02945	8.82312	14.7724	6.90507	4.10578	5.14296	6.42626	4.28131	4.11107	5.35403	5.062	6.23587	0.88234	1.43982	1.73505	2.10768	0.90203	1.54195	1.11883	1.40405	1.29672	1.36925	0.0839963	0.689416	0.872237	0.123415	0.179206	0.471456	-213.35	20.5456	0.0737651	0.89924	0.652899	0.229392	0.125428	0.787558	170.037	19.2109		chr10
chr3	193853101	193857900	P1a	1	HES1	2.22974	2.34661	3.29055	2.55846	7.80264	5.2857	7.39917	3.66871	3.27421	3.00114	3.54486	2.59129	3.37082	3.13731	3.4062	3.32862	4.8761	3.06889	3.51268	2.20467	1.9037	1.88773	1.72367	2.34347	1.0591	1.02059	0.251582	0.16507	0.960717	0.0525869	0.118033	0.286115	-46.9164	12.2859	-1.0673	0.261243	0.592605	0.37978	-0.866374	0.0049447	81.1741	-146.198		chr10
chr3	194199801	194206400	P1a	1	ATP13A3	4.28348	4.13647	5.20503	5.82296	10.7843	8.63956	10.9604	10.4809	4.26658	4.61096	4.50046	5.82208	4.52004	4.84613	5.31966	6.7227	3.23859	2.94113	5.36532	4.7235	3.32688	2.87503	3.61246	2.42182	5.66362	4.70768	-0.0185048	0.910625	1.08976	0.000320599	0.327007	0.295368	1767.14	30.0072	0.00517112	0.971513	0.701973	0.0475388	0.741812	0.0986753	14345.3	105.675		chr10
chr3	194199801	194206400	P1a	1	LINC00884	4.28348	4.13647	5.20503	5.82296	10.7843	8.63956	10.9604	10.4809	4.26658	4.61096	4.50046	5.82208	4.52004	4.84613	5.31966	6.7227	3.23859	2.94113	5.36532	4.7235	3.32688	2.87503	3.61246	2.42182	5.66362	4.70768	-0.0185048	0.910625	1.08976	0.000320599	0.327007	0.295368	1767.14	30.0072	0.00517112	0.971513	0.701973	0.0475388	0.741812	0.0986753	14345.3	105.675		chr10
chr4	54401	58400	P1b	4	ZNF595	2.39739	4.53016	2.56583	1.97578	1.22485	1.65206	1.52358	1.24955	0.927497	0.882624	0.865222	1.22852	1.01556	1.0008	0.887882	0.931362	1.55591	2.99765	1.07037	1.55257	0.44292	0.60348	0.43976	0.65934	0.55923	0.62987	-1.55479	0.0431309	0.533363	0.0188583	-0.101562	0.499934	-6.53224	-19.0419	-2.12156	0.24481	1.32575	0.161277	0.184436	0.532876	-8.69339	13.9118		chr10
chr4	54401	58400	P1b	4	ZNF718	2.39739	4.53016	2.56583	1.97578	1.22485	1.65206	1.52358	1.24955	0.927497	0.882624	0.865222	1.22852	1.01556	1.0008	0.887882	0.931362	1.55591	2.99765	1.07037	1.55257	0.44292	0.60348	0.43976	0.65934	0.55923	0.62987	-1.55479	0.0431309	0.533363	0.0188583	-0.101562	0.499934	-6.53224	-19.0419	-2.12156	0.24481	1.32575	0.161277	0.184436	0.532876	-8.69339	13.9118		chr10
chr4	6696201	6697300	P1a	1	S100P	1.1819	1.00242	0.463511	1.81028	2.28373	1.70696	1.25186	5.82164	0.981801	1.36588	0.480996	2.09544	0.993713	1.28326	1.49348	1.28029	1.23078	1.2466	0.96168	1.0953	0.80584	0.87837	0.74082	0.88133	0.61664	0.97621	0.143436	0.800044	1.16796	0.24012	0.171982	0.687592	-119.902	14.725	-0.556743	0.0484362	0.288456	0.16981	-0.0804616	0.842187	14.4522	-27.8939		chr10
chr4	15778401	15783500	P1a	1	CD38	2.86276	3.76893	3.21112	2.57515	6.10509	6.87822	11.0753	5.71508	3.24028	3.42926	3.89235	3.20662	3.62763	3.37134	4.60505	4.99134	0.66318	1.20907	3.38892	2.58437	1.20665	1.47812	1.28375	1.35079	1.56828	1.72897	0.148943	0.313768	1.11267	0.0466154	0.479192	0.0208116	-321.728	43.0669	0.520025	0.352565	1.15373	0.124441	0.296465	0.220249	57.0097	25.6963		chr10
chr4	17579601	17585200	P1a	1	LAP3	8.40684	8.32948	7.08346	6.71067	11.5608	12.8994	18.3589	11.5855	6.04637	6.78224	7.96497	6.19699	6.16849	7.36594	8.82434	10.9316	2.76613	2.81392	4.45483	5.65766	4.94504	4.0848	4.53104	3.76738	4.50861	4.54043	-0.177794	0.199181	1.01127	0.0202728	0.549834	0.166155	309.254	54.3704	0.694422	0.154622	0.163366	0.547073	0.00306432	0.985796	0.441276	1.87574		chr10
chr4	36239001	36245000	P1a	1	ARAP2	3.3406	3.79522	4.97353	5.09775	8.48892	8.55194	14.2626	10.3148	3.69282	5.532	8.56339	7.652	3.93673	5.22281	3.59032	8.1815	1.67979	1.33218	2.09651	2.10161	2.1678	2.2528	2.29089	2.36804	2.19154	2.14606	0.564106	0.156263	0.710105	0.0609596	-0.111773	0.874378	19.8141	-15.7403	0.553535	0.137503	-0.0744988	0.231272	-0.0273452	0.502962	-4.9401	36.7055		chr10
chr4	36239001	36245000	P1a	1	LOC439933	3.3406	3.79522	4.97353	5.09775	8.48892	8.55194	14.2626	10.3148	3.69282	5.532	8.56339	7.652	3.93673	5.22281	3.59032	8.1815	1.67979	1.33218	2.09651	2.10161	2.1678	2.2528	2.29089	2.36804	2.19154	2.14606	0.564106	0.156263	0.710105	0.0609596	-0.111773	0.874378	19.8141	-15.7403	0.553535	0.137503	-0.0744988	0.231272	-0.0273452	0.502962	-4.9401	36.7055		chr10
chr4	40197901	40202300	P1a	1	RHOH	1.23733	1.83651	1.60464	1.05958	4.28828	3.54138	7.98262	2.18693	1.44104	1.59551	1.46385	1.51816	1.61368	2.08821	2.42144	2.7658	1.56817	1.50528	5.12948	4.21979	1.44105	1.54453	1.33997	1.55351	1.64067	1.67538	0.0688546	0.719558	1.58044	0.0944531	0.785548	0.0892789	-1140.88	49.7043	-0.0418478	0.556962	1.64684	0.0869358	0.151455	0.165262	-361.918	9.19666		chr10
chr4	40857601	40859000	P1a	2	APBB2	2.03376	2.0124	1.82058	3.08795	2.83569	3.49805	2.48195	6.80981	4.12145	4.23392	3.74417	7.48975	3.80553	3.78712	3.47177	4.64418	1.20856	1.87695	1.3976	1.58499	1.16612	1.4331	0.95441	1.76931	0.70239	1.30034	1.12935	0.0493364	-0.326163	0.481222	-0.271233	0.469493	24.0167	83.1586	-0.24743	0.598525	0.198487	0.372489	-0.376111	0.492892	152.007	-189.489		chr10
chr4	71769401	71771500	P1a	1	MOB1B	1.32605	3.26572	2.0455	1.9769	2.50716	3.2835	5.11877	3.78233	1.39758	1.72023	1.92315	2.4137	1.23569	1.4709	2.26609	3.01652	0.61219	1.30539	1.10774	1.32806	0.6662	1.23819	0.72922	0.84599	1.21072	1.84449	-0.208567	0.556607	0.978791	0.03864	0.503107	0.235824	241.22	51.4008	-0.00995781	0.989665	0.355067	0.517215	0.681943	0.311214	-6848.32	192.06		chr10
chr4	74606201	74613700	P1a	1	CXCL8	0.709339	1.24055	1.30035	2.09967	4.03244	4.12763	6.98036	5.76051	2.28419	2.79161	3.51175	3.7926	2.0798	2.87182	2.65775	4.10579	0.80266	0.80689	2.48754	2.45848	1.49177	1.65365	1.42443	1.40643	1.46399	1.31247	1.21044	0.00816949	0.755539	0.0489995	0.127823	0.764936	-10.56	16.9181	0.966595	0.066687	0.653015	0.0503786	-0.180006	0.238554	-18.6227	-27.5654		chr10
chr4	74900401	74904200	P1a	2	CXCL3	3.14229	3.22206	4.00347	2.5586	6.7557	7.58949	5.2425	6.49063	6.00884	6.37548	6.26156	5.48597	5.56969	6.26076	5.7841	7.28759	1.35298	1.65286	1.61357	1.80107	1.88949	1.70051	1.83449	1.60056	1.40032	1.64531	0.900616	0.000437684	0.111913	0.406458	0.115507	0.623235	-12.8254	103.211	0.256216	0.263413	-0.0722504	0.577775	-0.237243	0.228589	-92.5951	328.363		chr10
chr4	74959201	74964800	P1a	2	CXCL2	2.44141	3.34491	2.82039	2.31472	5.57435	5.71771	4.27088	6.00543	5.34176	5.44174	5.52742	5.18244	5.45533	5.81378	4.77412	5.3069	1.23207	1.63126	3.16179	2.73831	2.18115	2.08882	1.93107	1.78758	1.85791	2.07444	0.976729	0.000689386	0.00502717	0.964597	-0.0922478	0.419579	9.44457	-1834.99	0.576532	0.161027	0.466513	0.148316	-0.118834	0.339632	-20.6119	-25.4728		chr10
chr4	75230501	75238900	P1a	1	EREG	2.23138	2.08407	3.89892	1.36709	10.6372	9.45854	15.07	9.45244	3.91826	3.31363	5.20668	3.44561	3.86422	3.13136	6.07398	6.88822	2.14191	1.69912	3.5108	2.93426	1.6205	1.56486	1.91157	1.64653	1.90823	1.61058	0.729273	0.0638618	1.49004	0.00895391	0.706719	0.0215746	-96.9074	47.4296	-0.270037	0.375134	1.01674	0.108765	0.143631	0.459848	-53.1895	14.1267		chr10
chr4	81185901	81187400	P1a	1	FGF5	1.56798	2.28644	1.60203	1.32721	2.97058	3.37352	3.3653	1.93158	1.64207	1.86748	1.05793	1.38266	1.63923	1.57653	2.86028	2.20859	0.45118	0.91395	0.91658	1.22567	0.52862	0.32199	0.41278	0.39487	0.94939	0.93354	-0.189141	0.470042	0.968216	0.016604	0.768742	0.133741	406.438	79.3978	-0.682469	0.45476	1.33256	0.0893124	1.14641	0.124009	-167.98	86.0308		chr10
chr4	89378201	89384300	P1a	1	HERC5	5.07072	4.55586	3.97324	3.61616	9.92941	10.966	16.682	12.4964	4.44497	5.14861	8.85634	7.11119	5.50052	5.25592	6.53566	8.69875	0.67642	1.21674	1.18703	1.66203	0.71075	0.8279	0.93978	0.94404	1.27225	1.30782	0.570202	0.124672	0.970104	0.0173184	0.253382	0.470282	-44.4373	26.1191	-0.299131	0.629411	0.888821	0.205175	0.745745	0.0526352	-249.304	83.9027		chr10
chr4	96467201	96472400	P1a	1	UNC5C	1.74886	2.14252	2.28154	1.89148	3.44933	6.80867	10.1188	4.44639	2.7499	3.09798	3.57716	2.7389	2.84234	3.39448	3.56936	4.12323	0.49432	0.61487	0.98594	1.41356	0.2331	0.48561	0.26309	0.52785	0.34542	0.55627	0.592972	0.00691406	1.02908	0.121517	0.338931	0.135841	-57.158	32.9353	-0.626025	0.340203	1.73925	0.102507	0.327222	0.635536	-52.2698	18.8139		chr10
chr4	101109401	101111000	P1b	4	DDIT4L	1.74069	2.90896	2.04797	2.27513	1.06329	1.1987	1.43402	0.993008	1.07546	1.54771	1.77317	1.20017	1.5794	1.35874	1.3407	1.087	0.59214	0.99959	0.52877	0.59432	0.2332	0.30185	0.2444	0.33652	0.29667	0.26255	-0.681025	0.0341497	-0.255241	0.279692	-0.204938	0.419884	-30.0925	80.2917	-1.57285	0.226376	1.06973	0.0252088	0.0637422	0.791577	-4.05266	5.95873		chr10
chr4	101109401	101111000	P1b	4	LOC101929353	1.74069	2.90896	2.04797	2.27513	1.06329	1.1987	1.43402	0.993008	1.07546	1.54771	1.77317	1.20017	1.5794	1.35874	1.3407	1.087	0.59214	0.99959	0.52877	0.59432	0.2332	0.30185	0.2444	0.33652	0.29667	0.26255	-0.681025	0.0341497	-0.255241	0.279692	-0.204938	0.419884	-30.0925	80.2917	-1.57285	0.226376	1.06973	0.0252088	0.0637422	0.791577	-4.05266	5.95873		chr10
chr4	103424001	103434100	P1a	1	LOC105377621	2.07625	2.67866	3.56686	2.98313	7.91661	6.65086	11.7807	7.24162	2.57757	3.13748	4.4349	3.90695	2.72712	3.14019	3.27371	4.4338	1.31927	1.34528	1.91515	1.80672	2.10927	1.88231	2.02835	1.43863	1.94601	1.7413	0.314329	0.233141	1.25675	0.0186959	0.133058	0.678325	-42.3308	10.5875	0.583068	0.104121	-0.100932	0.431282	-0.114391	0.425328	-19.6188	113.335		chr10
chr4	103424001	103434100	P1a	1	NFKB1	2.07625	2.67866	3.56686	2.98313	7.91661	6.65086	11.7807	7.24162	2.57757	3.13748	4.4349	3.90695	2.72712	3.14019	3.27371	4.4338	1.31927	1.34528	1.91515	1.80672	2.10927	1.88231	2.02835	1.43863	1.94601	1.7413	0.314329	0.233141	1.25675	0.0186959	0.133058	0.678325	-42.3308	10.5875	0.583068	0.104121	-0.100932	0.431282	-0.114391	0.425328	-19.6188	113.335		chr10
chr4	113067601	113070100	P1a	1	FAM241A	3.01962	4.11449	5.38722	4.79945	7.1113	7.94741	12.1118	8.57766	4.70902	5.66588	5.48056	6.06671	4.38377	5.4452	4.49034	7.23673	0.92015	1.18782	2.22035	3.24505	1.7533	1.97599	1.82445	1.95947	1.99318	1.97857	0.339887	0.108844	0.70548	0.047394	0.0974524	0.827436	-28.672	13.8136	0.823047	0.045909	0.551426	0.329831	0.0908738	0.472429	11.0412	16.4798		chr10
chr4	113201901	113206600	P1a	1	TIFA	3.43553	4.4805	4.98666	4.25806	7.14167	9.52059	12.0042	9.25266	5.33874	7.79633	7.34287	5.1867	5.13479	7.47078	5.85959	8.04948	1.00749	1.45777	2.75524	3.97735	3.07503	3.8558	2.85537	3.37816	2.37961	3.35523	0.580669	0.0425981	0.563143	0.0488975	0.116245	0.71967	-20.0191	20.6422	1.49129	0.0590524	-0.0418665	0.905703	-0.273275	0.443638	-18.3248	652.729		chr10
chr4	122078401	122086300	P1a	1	TNIP3	0.602944	1.19322	0.571188	0.482145	5.67318	3.6708	7.85439	3.07435	0.601891	0.693377	0.894318	1.21962	0.66104	0.757598	1.83195	2.43093	0.61646	0.99729	3.02389	1.93296	0.76122	0.84606	0.72975	0.90603	1.06384	0.93894	0.258726	0.534943	2.57203	0.0289636	1.32239	0.0992346	-511.116	51.4143	-0.00579582	0.989256	1.6248	0.198608	0.317383	0.136505	-5476.06	19.5336		chr10
chr4	122603001	122616900	P1a	1	ANXA5	3.48892	3.54915	3.16761	4.01608	11.8626	11.9008	11.9254	14.0347	4.58996	4.71116	4.56391	6.62198	5.17356	4.66479	9.75328	10.9868	2.30644	1.85638	4.95405	4.37132	3.12219	2.56975	3.06006	2.28806	5.95331	4.85955	0.526609	0.0458796	1.27922	6.03554e-05	1.01771	0.0135352	-193.257	79.5571	0.451359	0.170189	0.712241	0.0457707	0.925756	0.0862945	205.104	129.978		chr10
chr4	139156901	139163600	P1a	1	SLC7A11	3.93331	6.12122	7.31079	5.71058	8.182	7.00693	14.7673	6.66454	3.68948	5.4445	4.26111	4.72106	3.64764	6.15074	3.84018	6.6347	3.75561	3.9709	6.83925	5.81624	2.88757	3.08152	3.24741	3.7753	2.63021	2.9802	-0.34911	0.183707	1.01539	0.0905104	0.209658	0.701467	60.055	20.6481	-0.372306	0.0268027	1.08418	0.0872931	-0.0894048	0.486532	24.0138	-8.2463		chr10
chr4	139936701	139945900	P1a	1	NOCT	2.73661	3.02057	3.23551	3.1823	10.8518	9.78861	10.6329	9.13299	3.62882	3.83695	4.33595	4.89001	4.3629	3.60073	7.06418	8.09315	0.74255	1.40243	1.94167	2.10057	1.28196	1.35612	1.41255	1.10557	1.8712	1.82039	0.455214	0.020975	1.27545	3.81938e-05	0.860883	0.0439611	-189.116	67.4964	0.298524	0.590872	0.615667	0.0377697	0.484754	0.0110561	162.384	78.7364		chr10
chr4	144435601	144439200	P1a	1	SMARCA5	6.54789	6.66619	8.20925	7.75487	11.0116	13.5183	21.0431	14.6239	6.08043	7.63159	8.17177	8.03037	6.02144	7.99607	7.52952	9.80832	2.08587	1.83988	4.96288	5.281	2.34418	2.3005	2.48841	2.28757	3.53058	3.65492	0.0359373	0.780362	1.00886	0.0350471	0.213096	0.474339	-592.967	21.1224	0.242611	0.200848	1.14111	0.0329958	0.629509	0.0171465	259.473	55.1663		chr10
chr4	144435601	144439200	P1a	1	SMARCA5-AS1	6.54789	6.66619	8.20925	7.75487	11.0116	13.5183	21.0431	14.6239	6.08043	7.63159	8.17177	8.03037	6.02144	7.99607	7.52952	9.80832	2.08587	1.83988	4.96288	5.281	2.34418	2.3005	2.48841	2.28757	3.53058	3.65492	0.0359373	0.780362	1.00886	0.0350471	0.213096	0.474339	-592.967	21.1224	0.242611	0.200848	1.14111	0.0329958	0.629509	0.0171465	259.473	55.1663		chr10
chr4	146016201	146017900	P1b	4	ABCE1	1.31059	2.30547	1.7561	1.20444	0.786269	0.840112	0.655526	0.8521	0.654925	0.907399	0.933399	1.01658	0.662871	0.897384	0.709758	0.974303	1.31361	1.34394	1.74178	2.12549	1.20713	1.52969	1.28426	1.48857	1.41599	1.42765	-0.904925	0.0497397	-0.164409	0.343334	-0.0604736	0.839	-6.68272	36.7825	0.0424037	0.846697	0.498815	0.156534	0.0552383	0.796424	130.268	11.0739		chr10
chr4	146016201	146017900	P1b	4	ANAPC10	1.31059	2.30547	1.7561	1.20444	0.786269	0.840112	0.655526	0.8521	0.654925	0.907399	0.933399	1.01658	0.662871	0.897384	0.709758	0.974303	1.31361	1.34394	1.74178	2.12549	1.20713	1.52969	1.28426	1.48857	1.41599	1.42765	-0.904925	0.0497397	-0.164409	0.343334	-0.0604736	0.839	-6.68272	36.7825	0.0424037	0.846697	0.498815	0.156534	0.0552383	0.796424	130.268	11.0739		chr10
chr4	159687101	159690600	P1a	1	FNIP2	4.91427	4.89765	4.90826	4.30504	10.69	10.0468	7.33967	9.87666	5.99401	6.31918	5.60355	6.1099	6.21304	6.035	8.85521	10.5381	3.28588	3.39338	5.5729	4.34555	3.49021	2.85436	3.05281	2.0915	4.80324	3.71939	0.336722	0.0010723	0.659584	0.0159215	0.690922	0.133377	-205.191	104.751	-0.0741659	0.691437	0.644592	0.162503	0.425776	0.253898	-574.086	66.0536		chr10
chr4	159691101	159701100	P1a	1	FNIP2	4.34249	4.505	4.29393	5.99182	11.2589	11.9012	14.3818	13.3624	5.99579	7.51842	8.17993	7.69243	6.21871	8.6914	8.56259	10.9843	1.94797	2.00955	6.35782	5.74049	3.64539	3.68717	3.96699	2.6262	6.39119	5.56072	0.619076	0.00650466	0.792629	0.00121951	0.41178	0.26399	-66.5153	51.9512	0.88972	0.00104882	0.722417	0.0808066	0.704852	0.1125	79.2218	97.5687		chr10
chr4	159718401	159726800	P1a	1	FNIP2	0.751158	1.22421	0.736463	0.561727	1.70137	1.60717	1.33384	2.54104	0.794893	0.893618	0.863965	1.05562	0.727334	1.03017	1.54741	1.60627	6.11974	5.11097	6.63151	6.15517	4.9281	4.37631	4.48618	4.83067	5.64399	5.19828	0.140379	0.612942	0.993433	0.0384897	0.805796	0.000429065	-574.015	81.1123	-0.271463	0.270342	0.458655	0.042859	0.22068	0.16803	-81.2931	48.1146		chr11
chr4	169236101	169239400	P1a	1	DDX60	3.11232	3.22805	2.1838	2.48116	5.08006	6.16852	8.718	5.74733	2.00329	2.54563	4.04957	3.49029	2.67933	3.32753	3.81774	3.826	0.79952	1.10742	2.05034	2.63097	1.10206	1.64313	1.37215	1.82684	2.17746	2.36127	0.135468	0.628798	1.08888	0.0149257	0.33868	0.180565	-250.008	31.1036	0.525647	0.33858	0.770006	0.13548	0.725383	0.157917	137.998	94.2048		chr11
chr4	169390301	169401600	P1a	1	DDX60L	3.90856	4.49584	4.03175	4.45727	7.48068	9.02324	11.0166	10.2089	2.94841	4.11484	4.76774	4.92211	3.50068	4.26739	5.47555	7.37644	1.4964	1.55605	2.51618	3.28575	1.78212	2.14901	1.85616	2.09545	2.65399	2.60083	-0.0120344	0.944727	1.17126	0.00224588	0.617564	0.21088	5131.65	52.7263	0.364976	0.244633	0.561589	0.207589	0.418697	0.165854	114.719	74.5558		chr11
chr4	185726701	185732000	P1a	1	ACSL1	0.805404	1.33979	0.521854	0.815257	1.63482	1.98558	1.33526	1.94769	0.559964	0.704372	0.970368	0.941612	0.592519	0.769664	1.71307	2.10861	1.41669	1.48661	1.23659	1.68579	1.31065	1.64655	1.20457	1.55368	1.50909	1.70773	-0.132689	0.714165	1.11994	0.00336277	1.26686	0.062566	954.755	113.118	0.0265382	0.89921	-0.017088	0.956541	0.121403	0.587735	457.467	-710.459		chr11
chr4	185732401	185735900	P1a	1	ACSL1	1.25508	1.46929	1.26866	1.80324	4.04925	3.62476	2.24684	3.7905	1.59005	2.02909	1.70304	2.79717	1.56057	1.71028	3.43678	3.8202	4.60024	3.94806	3.50383	3.54886	3.67671	3.23635	3.20173	2.99885	3.84453	3.8527	0.486237	0.121238	0.755934	0.0328386	0.838004	0.00941734	-172.345	110.857	-0.306313	0.190794	0.0288492	0.804643	0.155015	0.325661	-50.6067	537.329		chr11
chr4	185736201	185746100	P1a	1	ACSL1	4.76751	5.26771	5.48412	7.08022	12.8284	12.4829	13.0115	12.8369	6.53664	7.87307	7.97614	8.85967	6.71248	7.48157	10.4155	12.7633	2.52105	3.02171	3.62475	3.60325	3.70576	3.54438	3.7998	3.5714	4.02885	3.7603	0.467355	0.0205862	0.711357	0.00131256	0.569153	0.151524	-121.782	80.0095	0.387404	0.155189	-0.00441235	0.91337	0.103457	0.254099	26.7052	-2344.72		chr11
chr4	185748201	185749500	P1a	1	ACSL1	1.99986	2.7327	1.0644	2.40674	4.23819	4.42662	2.21911	4.60175	2.23234	1.93638	2.0347	3.01379	2.88996	2.6702	4.15162	4.52383	1.56192	1.31833	1.34247	1.26806	1.90178	2.11506	1.85521	2.27833	1.74768	1.90317	0.168058	0.585333	0.748531	0.0595129	0.912608	0.00345191	-543.033	121.92	0.479867	0.0742635	-0.621718	0.0693852	-0.137829	0.310433	-28.7223	22.169		chr11
chr4	185766601	185778200	P1a	1	MIR3945	1.36514	1.22417	1.09794	2.06808	6.77765	5.81537	7.84542	7.38416	2.28784	1.78385	1.93069	3.66973	2.51567	1.59708	5.94327	5.2162	6.22727	4.34071	12.5334	9.26912	3.87392	3.86355	3.93639	4.19384	3.5523	3.37004	0.748932	0.105163	1.52436	0.000316809	1.20637	0.00739471	-161.078	79.1395	-0.449766	0.374258	1.49456	0.145177	-0.160602	0.139053	35.7079	-10.7458		chr11
chr4	185766601	185778200	P1a	1	MIR3945HG	1.36514	1.22417	1.09794	2.06808	6.77765	5.81537	7.84542	7.38416	2.28784	1.78385	1.93069	3.66973	2.51567	1.59708	5.94327	5.2162	6.22727	4.34071	12.5334	9.26912	3.87392	3.86355	3.93639	4.19384	3.5523	3.37004	0.748932	0.105163	1.52436	0.000316809	1.20637	0.00739471	-161.078	79.1395	-0.449766	0.374258	1.49456	0.145177	-0.160602	0.139053	35.7079	-10.7458		chr11
chr4	185814401	185820700	P1a	1	LINC01093	0.677542	1.02993	0.623852	0.767047	2.58348	3.00406	1.5185	4.32234	1.07061	0.940349	1.01467	1.79142	1.1161	0.7685	4.44034	4.06674	4.47725	4.04181	14.8491	9.70583	4.95049	5.30482	4.9116	6.3301	4.74453	5.03557	0.636641	0.115612	1.2464	0.0591462	1.82051	0.00118052	-285.956	146.062	0.267605	0.0952453	1.25964	0.218391	-0.06845	0.41239	-25.5787	-5.43408		chr11
chr4	190855001	190861300	P1b	4	FRG1	1.45328	3.67277	1.36323	1.04679	0.906146	0.945244	1.02967	0.57829	0.631657	0.760008	0.625589	0.609328	0.558051	0.853216	0.558366	0.630706	0.816	2.51934	0.4698	1.05608	0.28119	0.52459	0.33089	0.59799	0.24745	0.64426	-1.52063	0.134289	0.397314	0.123179	-0.143351	0.307042	-9.42713	-36.0801	-2.04938	0.373434	0.921184	0.420356	0.146189	0.873585	-7.13332	15.8696		chr11
chr4	190855001	190861300	P1b	4	FRG1-DT	1.45328	3.67277	1.36323	1.04679	0.906146	0.945244	1.02967	0.57829	0.631657	0.760008	0.625589	0.609328	0.558051	0.853216	0.558366	0.630706	0.816	2.51934	0.4698	1.05608	0.28119	0.52459	0.33089	0.59799	0.24745	0.64426	-1.52063	0.134289	0.397314	0.123179	-0.143351	0.307042	-9.42713	-36.0801	-2.04938	0.373434	0.921184	0.420356	0.146189	0.873585	-7.13332	15.8696		chr11
chr5	8456301	8457700	P1b	3	LINC02226	4.81912	2.79985	2.86091	3.413	1.96762	1.04942	1.87317	1.60231	3.15736	1.62397	2.33581	3.18246	3.26885	1.38952	2.72953	1.36072	5.31768	2.20338	5.40154	2.35485	4.23136	1.88426	4.60912	2.50011	3.97212	1.60042	-0.431757	0.187157	-0.66574	0.0795923	-0.332329	0.580075	-76.9714	49.9188	-0.298437	0.755346	0.342887	0.71355	-0.134164	0.885669	44.9554	-39.1277		chr11
chr5	8456301	8457700	P1b	3	MIR4458HG	4.81912	2.79985	2.86091	3.413	1.96762	1.04942	1.87317	1.60231	3.15736	1.62397	2.33581	3.18246	3.26885	1.38952	2.72953	1.36072	5.31768	2.20338	5.40154	2.35485	4.23136	1.88426	4.60912	2.50011	3.97212	1.60042	-0.431757	0.187157	-0.66574	0.0795923	-0.332329	0.580075	-76.9714	49.9188	-0.298437	0.755346	0.342887	0.71355	-0.134164	0.885669	44.9554	-39.1277		chr11
chr5	10564101	10567300	P1a	1	ANKRD33B	4.79508	4.20903	4.50413	4.08685	12.6922	12.3402	14.3971	12.0876	11.6998	11.2618	10.9361	8.24262	11.6178	11.7959	12.0102	11.4875	0.3594	0.6067	2.23007	1.28729	2.56444	1.88019	2.03604	1.8503	1.88539	1.67685	1.26003	0.00341127	0.28985	0.0524002	0.157317	0.222226	-12.4852	54.2755	2.20182	0.0933574	-0.33757	0.516344	-0.319279	0.408367	-14.5007	94.5814		chr11
chr5	17218201	17232100	P1a	1	BASP1	3.03945	3.32018	3.27232	3.54168	8.92392	8.74664	9.1962	8.64191	3.74329	4.41343	3.75485	4.26094	3.72241	4.44814	6.66124	8.1314	2.15073	2.14388	6.12127	4.04313	2.99811	2.97846	2.97571	3.24433	3.14487	3.33255	0.29589	0.0141041	1.13463	1.4261e-06	0.871337	0.121881	-294.48	76.7949	0.476791	0.00293312	0.766135	0.293223	0.116102	0.225051	24.3506	15.1542		chr11
chr5	17218201	17232100	P1a	1	BASP1-AS1	3.03945	3.32018	3.27232	3.54168	8.92392	8.74664	9.1962	8.64191	3.74329	4.41343	3.75485	4.26094	3.72241	4.44814	6.66124	8.1314	2.15073	2.14388	6.12127	4.04313	2.99811	2.97846	2.97571	3.24433	3.14487	3.33255	0.29589	0.0141041	1.13463	1.4261e-06	0.871337	0.121881	-294.48	76.7949	0.476791	0.00293312	0.766135	0.293223	0.116102	0.225051	24.3506	15.1542		chr11
chr5	33442501	33443900	P1a	1	TARS	0.972666	2.0124	1.92461	2.47849	2.43059	3.4689	5.15121	3.7721	1.1569	1.97196	1.03051	2.13993	0.8782	1.68922	1.29294	2.10024	1.69199	1.79534	2.41747	3.1247	0.99953	1.35348	1.30359	0.88466	2.20404	2.46732	-0.230025	0.543752	1.23456	0.023454	0.107443	0.827131	46.7094	8.703	-0.567615	0.17023	1.23594	0.0913984	0.989335	0.040544	-174.297	80.047		chr11
chr5	35856001	35861500	P1a	1	IL7R	0.708623	2.22597	2.26293	0.578868	2.48819	3.81191	6.21901	1.58811	0.987219	1.49768	1.17977	0.79569	1.01781	1.54573	1.46194	2.58882	0.95931	1.39102	4.42052	4.85038	1.73766	2.01877	1.60493	1.59503	2.63112	3.07069	-0.373009	0.53959	1.6612	0.094909	0.861031	0.339405	230.834	51.8319	0.676499	0.131625	1.30335	0.0140204	0.602058	0.0828758	88.9961	46.1932		chr11
chr5	42987801	42991800	P1a	1	FLJ32255	3.07794	2.84665	2.18368	2.13214	3.34051	4.8848	9.60021	3.50342	2.92583	3.15513	3.1124	2.12111	2.91012	3.45039	3.25836	4.07729	2.8074	2.31247	1.98216	2.3447	2.22626	2.2468	2.43495	2.11258	2.46569	2.55449	0.143895	0.457431	0.914644	0.185453	0.374829	0.237483	-260.488	40.9809	-0.194845	0.415519	-0.0479417	0.755989	0.166477	0.0887373	-85.4407	-347.249		chr11
chr5	44807401	44808600	P1b	4	MRPS30	3.19839	4.28779	6.06932	7.15867	1.2492	2.00676	2.78667	3.54442	1.8842	3.5867	5.25048	5.31388	1.13854	2.73395	1.14542	3.10635	1.805	1.61872	0.88147	1.90222	1.24401	1.39346	1.1951	1.3015	1.15867	0.93369	-0.369372	0.368688	-0.742088	0.151716	-0.91511	0.254637	-247.748	123.316	-0.37641	0.0863209	0.0778439	0.909633	-0.334024	0.199844	88.7393	-429.094		chr11
chr5	44807401	44808600	P1b	4	MRPS30-DT	3.19839	4.28779	6.06932	7.15867	1.2492	2.00676	2.78667	3.54442	1.8842	3.5867	5.25048	5.31388	1.13854	2.73395	1.14542	3.10635	1.805	1.61872	0.88147	1.90222	1.24401	1.39346	1.1951	1.3015	1.15867	0.93369	-0.369372	0.368688	-0.742088	0.151716	-0.91511	0.254637	-247.748	123.316	-0.37641	0.0863209	0.0778439	0.909633	-0.334024	0.199844	88.7393	-429.094		chr11
chr5	56470201	56479200	P1a	1	GPBP1	6.15159	7.23637	7.75504	7.18825	14.3858	15.544	23.4712	15.4959	6.50469	8.29078	10.8939	8.00558	6.53051	9.1193	9.2647	12.6602	1.93146	2.14405	4.35721	4.10442	3.9935	3.26349	3.78899	3.09144	5.34676	4.63917	0.250138	0.243232	1.03191	0.0176114	0.380037	0.34383	-151.931	36.8285	0.832391	0.121447	0.221564	0.327094	0.460526	0.115399	55.3256	207.852		chr11
chr5	57787701	57789300	P1b	4	GAPT	2.08883	2.3731	5.14268	2.91501	1.94936	1.45375	1.39304	1.9276	1.53938	1.3701	1.38247	1.48822	1.47268	0.691291	1.08932	1.37169	1.69184	1.57079	1.94986	1.82258	1.92393	2.08975	2.19961	1.27879	1.99194	2.04202	-1.11501	0.0928236	0.218157	0.213237	-0.231863	0.355921	-20.7947	-106.283	0.29889	0.0767678	-0.0894276	0.374459	0.00727118	0.92349	2.43273	-8.1308		chr11
chr5	58330501	58334600	P1a	1	PDE4D	2.82177	2.62789	2.76953	1.63636	4.73051	2.88525	3.53223	1.95962	1.87555	1.97952	1.66478	1.43264	1.97324	1.98067	1.63438	1.49421	1.43545	1.42048	2.48816	2.2875	1.30772	1.34055	1.15997	1.31276	1.29783	1.16074	-0.503409	0.0739402	0.914804	0.0746807	-0.152017	0.28186	-30.1976	-16.6175	-0.10891	0.0611049	0.85065	0.0540888	-0.107231	0.389494	98.4578	-12.6057		chr11
chr5	60137201	60140500	P1a	1	ELOVL7	7.06834	8.3113	7.38962	7.47795	12.5897	16.4659	21.1297	14.8213	8.55489	9.66603	9.49756	8.70246	9.45524	9.79772	12.4077	13.5102	0.41001	0.79595	1.44165	1.82439	0.38148	0.77655	0.36525	0.45671	1.45849	1.52705	0.267966	0.00705629	0.835819	0.0274497	0.509177	0.0446425	-190.015	60.9195	-0.0585094	0.938754	1.49587	0.0619391	1.36632	0.126861	-2335.21	91.3394		chr11
chr5	66490701	66492700	P1b	4	CD180	2.47535	4.10266	3.38555	1.13742	1.57955	1.46887	0.852109	0.817669	2.09161	2.5775	1.803	0.614412	2.1682	2.3644	2.11134	3.20883	2.19911	2.96984	1.37464	1.74312	2.75146	3.43605	2.60662	3.17638	2.40698	3.66352	-0.647538	0.244136	-0.586843	0.265565	0.586395	0.314458	90.5576	-99.9237	0.259488	0.428509	-0.988849	0.0884658	-0.0275436	0.94414	-10.6146	2.78542		chr11
chr5	68661901	68663800	P1a	1	AK6	1.04228	1.48254	0.804737	1.07759	1.44955	1.93277	1.41447	1.5739	0.639218	0.961381	0.657953	0.97015	0.664944	1.20431	1.4464	1.30754	0.53421	1.08216	1.66965	1.50129	0.90818	1.23173	1.09755	1.0201	1.12412	1.79312	-0.448889	0.137809	0.980497	0.00232203	0.770543	0.00919837	171.656	78.587	0.404793	0.51397	0.56736	0.144131	0.447054	0.439308	110.44	78.7954		chr11
chr5	68661901	68663800	P1a	1	RAD17	1.04228	1.48254	0.804737	1.07759	1.44955	1.93277	1.41447	1.5739	0.639218	0.961381	0.657953	0.97015	0.664944	1.20431	1.4464	1.30754	0.53421	1.08216	1.66965	1.50129	0.90818	1.23173	1.09755	1.0201	1.12412	1.79312	-0.448889	0.137809	0.980497	0.00232203	0.770543	0.00919837	171.656	78.587	0.404793	0.51397	0.56736	0.144131	0.447054	0.439308	110.44	78.7954		chr11
chr5	68661901	68663800	P1a	1	TAF9	1.04228	1.48254	0.804737	1.07759	1.44955	1.93277	1.41447	1.5739	0.639218	0.961381	0.657953	0.97015	0.664944	1.20431	1.4464	1.30754	0.53421	1.08216	1.66965	1.50129	0.90818	1.23173	1.09755	1.0201	1.12412	1.79312	-0.448889	0.137809	0.980497	0.00232203	0.770543	0.00919837	171.656	78.587	0.404793	0.51397	0.56736	0.144131	0.447054	0.439308	110.44	78.7954		chr11
chr5	72113701	72116000	P1a	1	TNPO1	1.45283	2.39594	2.34235	3.31315	3.97942	4.29278	4.92994	6.58155	2.14134	3.17645	4.2433	4.77474	2.25638	3.91277	2.63718	3.88814	1.29438	0.99319	1.72394	1.84635	1.88555	1.9541	1.6432	2.34059	2.18132	2.06953	0.592977	0.141981	0.464688	0.149204	-0.135503	0.734061	22.8513	-29.16	0.747159	0.108032	-0.104934	0.228297	0.146777	0.111539	19.6446	-139.876		chr11
chr5	77586501	77589200	P1a	1	AP3B1	0.916676	1.9048	1.10545	1.47425	2.63974	2.25137	1.77196	3.04531	0.799555	1.17246	1.0683	1.62115	1.01157	1.55346	1.42724	2.19261	1.15266	1.3113	1.42929	1.45534	1.01893	1.4444	1.19455	1.21616	1.41864	1.59	-0.212486	0.53081	1.05844	0.0108748	0.635139	0.309949	298.909	60.0069	-0.000368924	0.999078	0.227776	0.502753	0.288502	0.406082	-78200.8	126.66		chr11
chr5	94411501	94415900	P1a	1	MCTP1	1.82788	2.30955	3.07694	3.55348	6.34959	6.31329	8.26558	9.88367	3.05071	4.98943	6.09575	6.28205	3.05669	5.18154	3.39611	6.5382	1.72191	1.45337	2.18633	2.27552	2.54303	2.20286	2.19874	2.03057	3.09648	3.02205	0.923107	0.0387617	0.593662	0.0627477	-0.0393451	0.946378	4.26225	-6.62753	0.579795	0.0739513	-0.0890366	0.55386	0.366506	0.141111	63.2131	-411.635		chr11
chr5	102896601	102897600	P1b	4	NUDT12	2.41467	3.18575	5.24477	3.52778	1.86399	1.1022	2.36087	1.82315	1.95764	1.70566	3.03055	2.45888	2.01556	2.0985	1.64298	1.4913	0.88009	1.14282	1.05795	0.88785	0.79319	0.59464	0.61938	0.64637	0.88187	0.93385	-0.651083	0.115549	-0.356218	0.248317	-0.546071	0.087764	-83.8711	153.297	-0.543601	0.202976	0.487533	0.169402	0.387711	0.260459	-71.3227	79.5251		chr11
chr5	118604201	118611200	P1a	1	TNFAIP8	5.18753	6.10369	5.89531	5.38459	11.5445	11.0708	11.3449	10.2222	6.89887	7.70945	6.99656	6.96999	7.3239	7.80953	8.80608	9.28897	1.81664	1.81063	3.9941	3.20438	3.81604	3.27302	3.82943	3.16756	4.06668	3.81216	0.34027	0.00201254	0.628726	8.04861e-05	0.340848	0.0172194	-100.17	54.2124	0.96671	0.099019	0.022098	0.920695	0.152389	0.361048	15.7637	689.606		chr11
chr5	118692101	118707100	P1a	1	TNFAIP8	3.09696	4.26002	4.31319	3.87693	11.2329	11.8899	11.8632	10.3277	5.35264	6.43758	5.4499	6.11331	5.6929	6.33282	8.52657	9.97961	1.65482	1.99426	3.79801	3.47206	2.8466	2.69319	2.79005	2.50772	4.16125	3.91228	0.586988	0.00228371	0.956314	3.77591e-05	0.664373	0.10111	-113.183	69.4722	0.602299	0.0730135	0.392138	0.0758427	0.543368	0.0222421	90.2158	138.566		chr11
chr5	122849401	122852800	P1a	1	CSNK1G3	0.582314	1.36847	0.856384	0.886338	2.47721	2.72356	4.62588	4.06689	0.902737	1.15779	1.47038	1.94223	0.933771	1.16626	1.58663	1.75323	0.63672	1.27637	1.11939	1.41657	0.89137	0.97216	0.89105	0.98153	1.2162	1.27627	0.567374	0.164003	1.34398	0.0197313	0.287422	0.280629	-50.6582	21.3859	-0.0378667	0.950864	0.444494	0.247241	0.419538	0.0298511	-1107.93	94.3856		chr11
chr5	131744901	131753100	P1a	1	C5orf56	4.26986	4.65797	3.78101	3.95174	7.23315	8.72432	13.0485	7.63819	4.70063	4.98778	5.77327	4.35356	4.70772	5.14169	5.785	6.45561	2.2354	2.58997	3.51909	3.3072	3.73507	3.63173	3.69794	4.28565	3.22352	3.29404	0.250171	0.0782036	0.886971	0.047694	0.305063	0.0909329	-121.942	34.3939	0.610399	0.0689899	-0.109936	0.194921	-0.176706	0.0287413	-28.9493	160.735		chr11
chr5	131819201	131828700	P1a	1	IRF1	4.45386	4.53595	4.24416	3.76398	14.2636	15.5587	16.9734	13.8642	8.65065	9.29371	8.6965	8.263	8.86339	9.68659	12.5008	13.4489	0.83302	1.26199	3.33233	3.17473	2.29157	2.41943	2.27989	2.46986	2.48272	2.80394	1.03803	4.82216e-06	0.797354	0.0015855	0.572332	0.0361662	-55.1366	71.7789	1.16908	0.0822532	0.465973	0.0142272	0.166323	0.298052	14.2269	35.6938		chr11
chr5	131991101	131992900	P1a	1	IL13	0.928306	1.56495	0.849469	1.0111	2.09268	2.2669	2.00293	1.86906	1.53693	1.42075	1.09521	0.832063	1.27102	1.31363	1.65714	1.08117	0.30075	0.57116	0.64624	0.56346	0.28501	0.37149	0.32585	0.41876	0.54621	0.41486	0.166063	0.581164	0.752822	0.00723953	0.164941	0.705111	-99.3246	21.9098	-0.409384	0.568629	0.881782	0.0439363	0.549847	0.211857	-134.311	62.3563		chr11
chr5	131991101	131992900	P1a	1	TH2LCRR	0.928306	1.56495	0.849469	1.0111	2.09268	2.2669	2.00293	1.86906	1.53693	1.42075	1.09521	0.832063	1.27102	1.31363	1.65714	1.08117	0.30075	0.57116	0.64624	0.56346	0.28501	0.37149	0.32585	0.41876	0.54621	0.41486	0.166063	0.581164	0.752822	0.00723953	0.164941	0.705111	-99.3246	21.9098	-0.409384	0.568629	0.881782	0.0439363	0.549847	0.211857	-134.311	62.3563		chr11
chr5	134785201	134786600	P1b	4	TIFAB	1.54742	2.53737	6.60611	0.690726	1.24423	1.42837	1.87317	0.968061	1.73535	2.63895	2.78236	1.28944	1.43927	1.7982	1.38871	1.89317	1.01519	1.14249	0.67991	0.634	0.79963	1.48618	0.93114	1.57699	0.84771	0.80021	-0.430348	0.621749	-0.615231	0.136515	-0.363765	0.345708	-84.5281	59.1265	0.0832246	0.882966	-0.798839	0.390698	-0.472059	0.522957	-567.211	59.0932		chr11
chr5	139037301	139042100	P1a	2	CXXC5	3.4155	3.23934	2.01679	3.61263	5.68538	5.99952	3.54942	6.53944	7.54614	7.49016	7.59041	6.55022	7.33901	7.62486	7.11951	6.62274	8.65296	7.44623	6.28759	3.93408	8.28499	6.67667	8.41476	9.25054	5.80387	5.78332	1.24802	0.00014022	-0.422236	0.0599581	-0.0862089	0.31499	6.90767	20.4172	-0.105718	0.632447	-0.549639	0.254232	-0.36874	0.283102	348.796	67.0875		chr11
chr5	139941401	139942900	P1a	1	APBB3	1.03157	1.71483	1.69913	0.796329	3.24064	3.53675	1.18004	1.90042	1.41713	1.02847	0.48088	0.486491	1.52539	0.864547	2.41337	2.40184	0.767	0.6093	1.1281	1.73284	0.59081	0.81736	1.0211	0.93333	1.10762	1.24471	-0.61905	0.210862	1.53025	0.0556674	1.49657	0.00640648	241.753	97.7994	0.0330265	0.919738	1.02267	0.220983	0.740269	0.0929958	2241.44	72.3861		chr11
chr5	139941401	139942900	P1a	1	MIR6831	1.03157	1.71483	1.69913	0.796329	3.24064	3.53675	1.18004	1.90042	1.41713	1.02847	0.48088	0.486491	1.52539	0.864547	2.41337	2.40184	0.767	0.6093	1.1281	1.73284	0.59081	0.81736	1.0211	0.93333	1.10762	1.24471	-0.61905	0.210862	1.53025	0.0556674	1.49657	0.00640648	241.753	97.7994	0.0330265	0.919738	1.02267	0.220983	0.740269	0.0929958	2241.44	72.3861		chr11
chr5	139941401	139942900	P1a	1	SLC35A4	1.03157	1.71483	1.69913	0.796329	3.24064	3.53675	1.18004	1.90042	1.41713	1.02847	0.48088	0.486491	1.52539	0.864547	2.41337	2.40184	0.767	0.6093	1.1281	1.73284	0.59081	0.81736	1.0211	0.93333	1.10762	1.24471	-0.61905	0.210862	1.53025	0.0556674	1.49657	0.00640648	241.753	97.7994	0.0330265	0.919738	1.02267	0.220983	0.740269	0.0929958	2241.44	72.3861		chr11
chr5	142778301	142782000	P1a	1	NR3C1	7.60826	7.1809	10.0727	10.3267	13.7125	17.7943	22.4225	19.165	9.04271	11.1544	11.5105	11.8392	8.70956	12.0872	10.2419	14.9804	1.44441	1.63582	2.8858	3.32273	2.75965	2.50932	3.24872	2.48757	3.46261	3.43001	0.307465	0.0921313	0.747192	0.0206554	0.21213	0.597291	-68.9932	28.3902	0.774483	0.023878	0.236731	0.234325	0.387532	0.0927754	50.0375	163.701		chr11
chr5	148206101	148212500	P1a	1	ADRB2	2.59049	3.90231	3.55952	3.4111	8.76803	9.02431	5.4979	7.97683	3.98365	4.04498	3.34942	4.24662	4.01065	3.91945	6.87311	9.04759	1.83901	1.73062	2.47747	1.83163	2.23625	2.12358	2.30037	1.97615	1.89569	1.90985	0.214782	0.168029	1.00082	0.0139708	1.02708	0.157362	-478.196	102.624	0.288497	0.037101	-0.0168853	0.950281	-0.196171	0.123034	-67.9974	1161.78		chr11
chr5	150399101	150400700	P1b	4	GPX3	6.18914	8.11448	8.23739	9.66931	3.16455	5.20289	2.99095	5.66599	4.53379	7.6878	7.81397	7.46508	4.97297	7.7949	4.16875	7.32429	3.34138	4.78376	1.22279	1.42637	1.45752	1.6718	1.18127	1.68262	1.25026	1.48776	-0.228058	0.309741	-0.691863	0.0464587	-0.258705	0.604513	-113.439	37.3926	-1.37654	0.17236	-0.240314	0.246079	-0.192716	0.346905	14	80.1934		chr11
chr5	150401101	150402800	P1a	1	GPX3	1.09216	2.23343	1.84177	1.94048	1.47723	2.64035	3.27763	3.71076	0.535848	1.55213	1.24453	1.60394	0.60261	1.99668	1.00549	1.89989	0.75632	1.34394	0.65317	1.11868	0.43896	0.83041	0.51754	0.98182	0.71797	0.96092	-0.525937	0.167377	1.16979	0.0417963	0.235254	0.717841	44.7304	20.1108	-0.726455	0.375274	0.481144	0.497785	0.403395	0.48327	-55.5292	83.8408		chr11
chr5	150442601	150450600	P1a	1	TNIP1	0.448488	0.872253	0.463974	0.419267	1.72572	2.08521	0.909121	2.23023	0.708182	0.781075	0.774998	0.858895	0.712507	0.886316	2.04355	2.71096	1.39507	2.512	6.05805	5.47292	2.16771	2.90098	2.4265	3.32319	3.22787	4.14032	0.502889	0.119233	1.15407	0.0472462	1.60629	0.12862	-319.413	139.185	0.375526	0.488473	1.18583	0.0231346	0.539697	0.194295	143.718	45.5122		chr11
chr5	150453201	150460500	P1a	1	TNIP1	3.72014	4.07517	4.06777	3.44218	11.4527	12.4149	9.81948	13.2443	6.24575	6.34762	5.95185	5.53717	6.44309	6.17256	11.9778	13.511	1.1119	1.3921	9.23094	7.41262	3.42929	3.26058	3.3151	3.42073	4.5216	4.92083	0.65395	0.000106878	0.962575	0.00321022	1.08189	0.0595928	-165.439	112.395	1.41774	0.0122616	1.31491	0.112526	0.49718	0.057714	35.0684	37.8108		chr11
chr5	150460601	150467900	P1a	1	TNIP1	3.05069	3.35405	3.4596	3.16961	11.7577	12.1635	14.2535	11.8239	5.7884	6.0697	5.88601	5.74225	5.95215	6.0159	9.34821	9.6896	1.91802	2.01776	11.3016	9.19199	4.42551	3.92694	3.95759	4.98365	4.50767	4.76106	0.849549	8.99382e-07	1.09006	0.00135773	0.697045	0.011753	-82.0488	63.9453	1.08555	0.0624268	1.2949	0.09499	0.150172	0.283533	13.8337	11.5972		chr11
chr5	156885601	156893600	P1a	1	LOC102724404	0.873778	1.33133	0.946144	0.625348	6.02735	11.201	7.90362	3.42125	1.99387	2.80984	2.15077	0.868491	2.26978	3.0068	7.21105	10.4662	1.04841	2.38355	5.01424	5.19571	2.16771	2.96596	1.94202	2.95993	2.92287	3.31809	1.05063	0.0816617	1.86786	0.0467463	2.1761	0.130549	-207.124	116.502	0.580958	0.409162	0.991913	0.0861551	0.281777	0.376833	48.5022	28.4075		chr11
chr5	156885601	156893600	P1a	1	NIPAL4	0.873778	1.33133	0.946144	0.625348	6.02735	11.201	7.90362	3.42125	1.99387	2.80984	2.15077	0.868491	2.26978	3.0068	7.21105	10.4662	1.04841	2.38355	5.01424	5.19571	2.16771	2.96596	1.94202	2.95993	2.92287	3.31809	1.05063	0.0816617	1.86786	0.0467463	2.1761	0.130549	-207.124	116.502	0.580958	0.409162	0.991913	0.0861551	0.281777	0.376833	48.5022	28.4075		chr11
chr5	158754201	158758300	P1a	1	IL12B	0.52814	0.746561	0.248548	0.277349	0.780189	1.02476	2.58924	1.32161	0.263235	0.366211	0.234476	0.589909	0.249777	0.483545	0.768158	0.827872	0.36299	0.94699	0.8122	0.92736	0.44349	0.68839	0.37341	0.53823	0.65305	0.69417	-0.308616	0.567004	1.97509	0.0744936	1.13463	0.00900915	367.651	57.4468	-0.210824	0.815717	0.620001	0.203149	0.251264	0.538891	-119.182	40.5264		chr11
chr5	158754201	158758300	P1a	1	LOC285626	0.52814	0.746561	0.248548	0.277349	0.780189	1.02476	2.58924	1.32161	0.263235	0.366211	0.234476	0.589909	0.249777	0.483545	0.768158	0.827872	0.36299	0.94699	0.8122	0.92736	0.44349	0.68839	0.37341	0.53823	0.65305	0.69417	-0.308616	0.567004	1.97509	0.0744936	1.13463	0.00900915	367.651	57.4468	-0.210824	0.815717	0.620001	0.203149	0.251264	0.538891	-119.182	40.5264		chr11
chr5	159342801	159344700	P1a	1	ADRA1B	0.716566	1.22471	0.651454	1.07759	1.44955	2.38375	1.69046	1.86901	1.04761	0.961381	0.809789	0.97015	0.916545	0.963447	1.35821	1.28574	0.2493	0.36072	0.55655	0.2669	0.24545	0.27372	0.20579	0.28336	0.28549	0.31932	0.0458859	0.851012	0.964327	0.0168295	0.480907	0.00430027	-1048.05	49.8697	-0.23265	0.561655	0.665474	0.483248	0.220275	0.195553	-94.681	33.1005		chr11
chr5	159897701	159906900	P1a	2	MIR3142	2.24577	2.71452	2.83997	3.04636	4.86704	4.54851	5.6334	4.86348	4.86775	6.20528	6.15914	5.73282	4.59292	6.77882	5.24716	5.78982	1.38218	1.47689	2.56783	2.47247	2.47271	2.56695	2.72243	2.69665	2.61526	2.23619	1.08219	0.000507119	-0.205767	0.099674	-0.0570909	0.622231	5.27549	27.7454	0.81778	0.0037336	0.0001832	0.996625	-0.0549104	0.706941	-6.71457	-29972.9		chr11
chr5	169735101	169740600	P1a	1	LOC100128059	1.93465	2.49309	2.30263	3.0804	7.37623	8.18744	6.7313	11.431	3.36635	3.60772	3.95004	5.56285	3.58718	3.45882	6.5848	6.38927	9.81446	8.07623	12.6946	10.4957	6.15385	5.33388	5.484	5.09821	5.36083	5.47126	0.748886	0.0348104	1.03253	0.0178993	0.654306	0.0156068	-87.3706	63.369	-0.639115	0.123542	1.01343	0.0868963	-0.0847821	0.569603	13.2655	-8.36588		chr11
chr5	169813601	169815800	P1a	1	CTD-2270F17.1	2.61587	2.89455	1.62155	3.12777	5.00719	5.712	3.36657	7.05075	3.72608	4.16957	2.7754	4.01444	3.91096	4.62804	3.32072	3.12399	0.79964	0.88261	2.37908	2.56414	2.81916	2.80274	2.47321	3.25455	2.06479	2.50304	0.517397	0.051365	0.525346	0.12386	-0.188203	0.251353	36.3751	-35.8246	1.74067	0.0102937	-0.185607	0.167056	-0.299549	0.250443	-17.2089	161.389		chr11
chr5	169813601	169815800	P1a	1	KCNMB1	2.61587	2.89455	1.62155	3.12777	5.00719	5.712	3.36657	7.05075	3.72608	4.16957	2.7754	4.01444	3.91096	4.62804	3.32072	3.12399	0.79964	0.88261	2.37908	2.56414	2.81916	2.80274	2.47321	3.25455	2.06479	2.50304	0.517397	0.051365	0.525346	0.12386	-0.188203	0.251353	36.3751	-35.8246	1.74067	0.0102937	-0.185607	0.167056	-0.299549	0.250443	-17.2089	161.389		chr11
chr5	172192401	172197800	P1a	1	DUSP1	9.93263	8.63803	11.2008	10.002	19.0221	19.118	24.997	19.2113	11.4977	10.9034	9.90669	10.827	11.7447	10.4275	16.1992	16.5411	4.8478	3.70056	8.8384	7.19324	3.53968	2.71634	3.33566	2.43187	5.39109	4.17297	0.11705	0.23152	0.932887	0.0054774	0.602217	0.000118052	-514.495	64.5541	-0.450403	0.258362	1.3576	0.0620659	0.612378	0.170711	-135.962	45.1072		chr11
chr5	177539401	177543000	P1a	2	N4BP3	1.51237	1.42847	0.808793	1.20035	2.66574	3.27475	2.148	2.24485	3.53208	3.91161	3.84554	1.72765	3.62235	4.04569	2.76424	2.4837	0.2255	0.66616	0.42581	0.45769	0.95839	0.99035	0.68771	1.0167	0.75319	0.73876	1.39489	0.0248005	-0.333077	0.303225	-0.310561	0.313965	22.2642	93.2399	1.12798	0.249947	-1.14124	0.00179105	-0.385342	0.0201253	-34.1623	33.7653		chr11
chr5	179777401	179780600	P1a	1	GFPT2	2.74557	2.18104	1.97909	1.43928	6.9978	5.6602	4.77173	4.67152	3.56265	2.15597	1.80266	1.43976	3.85125	2.62132	4.88994	3.42814	0.16913	0.21413	0.51209	0.77237	0.29141	0.1973	0.26469	0.23549	0.38132	0.18956	0.102758	0.786225	1.30239	0.0038265	0.892585	0.165893	-868.628	68.5344	0.350655	0.452171	1.39411	0.170152	0.224209	0.749182	63.94	16.0826		chr11
chr5	180285301	180287200	P1a	1	ZFP62	1.13999	1.28916	0.95802	1.70618	1.55614	3.30718	3.31193	4.05771	0.887802	2.05095	1.99917	2.20305	1.1322	2.12761	0.917232	2.41894	0.42737	0.9018	2.11489	2.50215	1.79181	2.03333	1.66348	2.38023	1.65941	1.59661	0.487502	0.200024	0.776584	0.0944198	-0.0979243	0.903623	20.0869	-12.6096	1.52499	0.0728719	0.271456	0.248368	-0.232403	0.238764	-15.2397	-85.6136		chr11
chr6	390901	395200	P1a	1	IRF4	3.13652	2.93274	2.75918	2.41968	8.79488	8.30997	8.94551	8.31029	5.14526	3.76542	3.31998	3.73191	5.08067	3.5554	6.5918	4.88054	0.23598	0.50458	0.74983	0.73685	0.4337	0.49227	0.40907	0.40054	0.63055	0.58592	0.50501	0.0526064	1.10606	0.000437166	0.523466	0.250356	-103.654	47.3269	0.322349	0.614153	0.683057	0.0556779	0.393663	0.0654521	122.123	57.6326		chr11
chr6	2853201	2855100	P1b	3	MIR4645	2.6057	2.44941	2.64413	2.75383	1.49219	1.07376	0.89698	1.84442	2.96526	2.28595	2.5559	3.23383	2.60586	2.62941	2.43419	2.54969	10.5062	7.5751	17.1696	14.4124	8.05087	6.9407	7.80292	8.21745	8.01157	7.14791	0.0789352	0.545164	-1.0568	0.00304973	-0.147519	0.297505	186.887	13.959	-0.270344	0.473894	1.07495	0.0712365	0.0160688	0.916467	-5.94384	1.49484		chr11
chr6	2874201	2875500	P1a	1	SERPINB9P1	2.47601	2.16731	3.36126	2.14418	3.27213	2.13483	8.47295	4.45795	2.20638	1.74899	5.84514	3.10244	2.67978	2.20071	4.04847	3.24951	2.13463	2.54878	6.54962	3.46279	2.18884	2.82961	2.53211	3.43821	2.84324	2.94453	0.346396	0.517495	0.507125	0.448098	0.177871	0.694907	-51.3489	35.0743	0.0996825	0.70969	0.996476	0.344004	0.205766	0.438705	206.421	20.6494		chr11
chr6	2895701	2904300	P1a	1	SERPINB9	3.44545	4.04272	4.45987	3.04078	15.2998	14.4981	16.289	14.821	5.33288	5.03885	6.24799	4.6822	5.48093	5.00003	12.7769	12.5994	1.282	1.35424	5.20517	4.43533	1.51776	1.61482	1.55655	1.5832	2.72287	2.57666	0.507097	0.0139638	1.51565	1.59373e-06	1.2525	0.000100887	-246.994	82.638	0.24887	0.0623266	1.62176	0.0710448	0.758513	0.010724	304.783	46.7711		chr11
chr6	3000901	3002200	P1a	1	NQO2	3.61879	2.54424	1.84869	1.92539	6.98055	5.55683	3.9843	3.0918	3.81574	4.02892	1.84973	2.4524	4.25613	3.72654	5.3378	4.26897	2.49907	1.49411	3.6206	2.5849	2.36826	2.02931	1.90535	2.23691	2.63456	2.4059	0.289678	0.441536	0.69127	0.123696	0.661547	0.101211	-228.374	95.7003	0.139168	0.758548	0.496841	0.311783	0.196849	0.273123	141.446	39.6201		chr11
chr6	12291301	12294000	P1a	1	EDN1	0.825008	1.49663	0.835831	2.00076	2.32477	3.29394	3.42256	4.01428	1.22432	1.09731	0.854644	2.04777	1.07479	0.677875	1.67545	1.28796	0.62645	0.9729	0.64612	1.0563	0.44902	0.59151	0.48264	0.73767	0.72815	0.86413	0.0182904	0.967273	1.32142	0.00504231	0.182094	0.61746	-995.57	13.7801	-0.620167	0.329608	0.710268	0.333887	0.613775	0.107568	-98.9694	86.4146		chr11
chr6	18387101	18394100	P1a	1	RNF144B	7.9713	9.11182	8.21392	7.48807	15.8072	16.379	20.9581	14.973	10.7723	12.4105	12.6199	11.7793	10.8737	12.8525	11.357	14.7878	2.02923	2.49573	6.01757	5.07813	3.7894	3.90959	3.64796	3.95945	3.25334	3.52558	0.537375	0.000540072	0.517606	0.0263329	0.13611	0.615697	-25.3286	26.296	0.766764	0.0769276	0.52726	0.166839	-0.183614	0.141607	-23.9466	-34.8242		chr11
chr6	21663801	21668500	P1a	1	CASC15	1.54006	1.32852	1.40927	1.80242	3.41146	2.72513	3.70861	2.77282	3.03533	2.75419	3.01692	3.24271	3.26099	2.75794	3.39314	2.24575	0.28785	0.34015	0.89967	0.79547	1.09114	1.11407	0.99799	1.04208	0.88694	1.19121	0.986721	4.79213e-05	0.0665545	0.616032	-0.0954449	0.793927	9.67294	-143.409	1.81208	0.00753525	-0.379512	0.114971	-0.0856163	0.748194	-4.72475	22.5596		chr11
chr6	29691701	29695100	P1a	1	HLA-F	8.53454	7.70665	4.94562	5.33475	14.6012	15.6935	18.0024	14.138	8.6008	8.62969	7.67707	6.61712	8.36378	9.01605	11.8357	11.9073	0.85559	1.10842	2.6119	2.36717	2.00214	1.57294	1.91624	1.74143	2.64175	2.41531	0.249316	0.271006	0.985875	0.000730862	0.591021	0.00343869	-237.057	59.9489	0.864173	0.109775	0.477901	0.13509	0.500323	0.128738	57.8962	104.692		chr11
chr6	29718801	29719900	P1a	1	HLA-F-AS1	2.53264	4.3438	2.05269	2.94817	2.94675	6.56808	4.94783	6.79899	1.84088	3.94997	1.57417	3.31779	2.14269	4.37003	2.65169	4.21743	0.55385	1.35048	0.9136	2.42119	1.06032	1.85808	1.18531	1.66474	1.41826	2.3344	-0.152916	0.706963	0.992963	0.0535306	0.362906	0.508502	237.323	36.5478	0.615894	0.463329	0.192418	0.836007	0.362736	0.564341	58.8958	188.514		chr11
chr6	29718801	29719900	P1a	1	IFITM4P	2.53264	4.3438	2.05269	2.94817	2.94675	6.56808	4.94783	6.79899	1.84088	3.94997	1.57417	3.31779	2.14269	4.37003	2.65169	4.21743	0.55385	1.35048	0.9136	2.42119	1.06032	1.85808	1.18531	1.66474	1.41826	2.3344	-0.152916	0.706963	0.992963	0.0535306	0.362906	0.508502	237.323	36.5478	0.615894	0.463329	0.192418	0.836007	0.362736	0.564341	58.8958	188.514		chr11
chr6	30457901	30462800	P1a	1	HLA-E	8.63589	8.67012	5.54065	6.60206	13.8159	14.1516	15.4458	14.4229	8.47958	8.55462	7.49433	8.39866	8.57549	9.02531	12.1365	11.9445	1.3391	1.56139	2.29758	2.56056	2.75921	2.19023	2.60585	2.05399	3.90093	3.51342	0.161074	0.352015	0.812692	1.60288e-05	0.548615	0.000218093	-340.599	67.5059	0.770969	0.137041	-0.0268612	0.902243	0.583055	0.0838785	75.6263	-2170.62		chr11
chr6	30706901	30710200	P1a	1	FLOT1	3.69354	4.04434	3.74996	4.10081	7.52192	7.9857	6.53353	7.79995	5.94856	5.05438	3.99131	7.36451	7.21039	4.66778	10.1028	9.22003	0.92252	0.76135	4.85355	4.74342	1.97806	1.95825	2.1915	1.64741	2.48559	2.07848	0.520345	0.097224	0.416461	0.0727065	0.789467	0.0084183	-151.72	189.566	1.22506	0.0425728	1.28574	0.0099	0.213477	0.365777	17.4258	16.6035		chr11
chr6	30706901	30710200	P1a	1	IER3-AS1	3.69354	4.04434	3.74996	4.10081	7.52192	7.9857	6.53353	7.79995	5.94856	5.05438	3.99131	7.36451	7.21039	4.66778	10.1028	9.22003	0.92252	0.76135	4.85355	4.74342	1.97806	1.95825	2.1915	1.64741	2.48559	2.07848	0.520345	0.097224	0.416461	0.0727065	0.789467	0.0084183	-151.72	189.566	1.22506	0.0425728	1.28574	0.0099	0.213477	0.365777	17.4258	16.6035		chr11
chr6	31541901	31549700	P1a	1	LOC100287329	4.58403	4.70853	5.10397	4.90514	11.2012	11.7131	12.1301	12.6407	9.68889	9.9722	8.99007	11.9441	10.5635	10.5371	11.6652	11.8542	0.56367	0.87832	2.34443	2.50201	1.32083	1.23299	1.43645	1.24883	2.27227	2.15315	1.07259	0.00291331	0.232225	0.060619	0.212538	0.0829145	-19.8155	91.5223	0.824596	0.154715	0.924269	0.0144283	0.793158	0.00843416	96.1874	85.8146		chr11
chr6	31541901	31549700	P1a	1	LTA	4.58403	4.70853	5.10397	4.90514	11.2012	11.7131	12.1301	12.6407	9.68889	9.9722	8.99007	11.9441	10.5635	10.5371	11.6652	11.8542	0.56367	0.87832	2.34443	2.50201	1.32083	1.23299	1.43645	1.24883	2.27227	2.15315	1.07259	0.00291331	0.232225	0.060619	0.212538	0.0829145	-19.8155	91.5223	0.824596	0.154715	0.924269	0.0144283	0.793158	0.00843416	96.1874	85.8146		chr11
chr6	31541901	31549700	P1a	1	LTB	4.58403	4.70853	5.10397	4.90514	11.2012	11.7131	12.1301	12.6407	9.68889	9.9722	8.99007	11.9441	10.5635	10.5371	11.6652	11.8542	0.56367	0.87832	2.34443	2.50201	1.32083	1.23299	1.43645	1.24883	2.27227	2.15315	1.07259	0.00291331	0.232225	0.060619	0.212538	0.0829145	-19.8155	91.5223	0.824596	0.154715	0.924269	0.0144283	0.793158	0.00843416	96.1874	85.8146		chr11
chr6	31541901	31549700	P1a	1	TNF	4.58403	4.70853	5.10397	4.90514	11.2012	11.7131	12.1301	12.6407	9.68889	9.9722	8.99007	11.9441	10.5635	10.5371	11.6652	11.8542	0.56367	0.87832	2.34443	2.50201	1.32083	1.23299	1.43645	1.24883	2.27227	2.15315	1.07259	0.00291331	0.232225	0.060619	0.212538	0.0829145	-19.8155	91.5223	0.824596	0.154715	0.924269	0.0144283	0.793158	0.00843416	96.1874	85.8146		chr11
chr6	31583601	31584900	P1b	4	AIF1	9.09458	9.98849	8.68324	5.73241	4.4875	5.46264	2.57215	4.17034	6.77489	5.52805	3.77344	6.08668	7.06727	5.42843	6.80763	6.30788	2.18669	1.84567	2.52221	2.5849	2.65532	2.57237	1.93042	1.98836	2.11287	2.0109	-0.595949	0.0498412	-0.408947	0.170917	0.243116	0.219022	40.7947	-59.4491	0.374549	0.160507	-0.0336665	0.373393	-0.34221	0.0156562	-91.3658	1016.47		chr11
chr6	31913001	31919700	P1a	1	CFB	0.461656	0.87707	0.43452	0.33941	1.99414	2.45334	3.26641	3.08828	0.51844	0.635898	0.710186	0.676075	0.601147	0.694163	2.29511	1.84091	0.49469	0.66466	2.37441	2.62913	0.92541	1.30244	0.99659	1.47799	1.44156	1.61543	0.26611	0.448002	2.08808	0.00530261	1.70308	0.0909981	-639.99	81.5618	0.942336	0.174853	1.1673	0.0349474	0.45646	0.234755	48.4392	39.104		chr11
chr6	32605701	32609000	P1a	1	HLA-DQA1	1.08744	1.40995	1.96321	0.878745	4.40517	4.1041	1.80715	2.85951	1.63534	0.87314	1.35471	0.965647	1.62415	0.820328	3.50298	3.36186	1.00453	1.10742	1.08925	1.32509	0.86187	1.01289	0.84896	0.91342	1.15036	1.27254	-0.144986	0.681624	1.44816	0.03477	1.50755	0.00043855	1039.79	104.101	-0.17187	0.338235	0.364923	0.215591	0.370029	0.111156	-215.296	101.399		chr11
chr6	32803101	32806300	P1a	1	TAP2	4.31171	4.20903	3.91267	4.56661	6.26385	7.73815	10.7722	8.97808	4.174	4.67972	5.58824	4.87118	4.6087	4.86136	5.15171	4.70885	0.78223	1.14203	1.37108	1.56455	1.85047	1.62485	1.75099	1.64845	2.00191	2.08513	0.184047	0.143728	0.805404	0.0274497	0.0301583	0.795854	-16.3862	3.7445	0.852842	0.0870197	-0.243476	0.213972	0.233911	0.193924	27.4272	-96.0714		chr11
chr6	32813401	32814700	P1a	1	PSMB8	2.57124	1.88462	1.0644	2.36298	3.39678	3.79873	3.58083	6.00385	2.23234	2.18624	2.7006	2.5115	2.23315	2.40611	2.75915	2.8035	0.98922	1.23044	1.42383	0.87789	1.97355	0.97178	1.67972	0.78706	2.00853	1.72363	0.288848	0.290612	0.801051	0.0579437	0.208137	0.0518627	-72.0576	25.9829	0.408091	0.599211	-0.355717	0.64355	0.341582	0.573367	83.7024	-96.0262		chr11
chr6	32813401	32814700	P1a	1	PSMB8-AS1	2.57124	1.88462	1.0644	2.36298	3.39678	3.79873	3.58083	6.00385	2.23234	2.18624	2.7006	2.5115	2.23315	2.40611	2.75915	2.8035	0.98922	1.23044	1.42383	0.87789	1.97355	0.97178	1.67972	0.78706	2.00853	1.72363	0.288848	0.290612	0.801051	0.0579437	0.208137	0.0518627	-72.0576	25.9829	0.408091	0.599211	-0.355717	0.64355	0.341582	0.573367	83.7024	-96.0262		chr11
chr6	32817001	32821000	P1a	1	PSMB9	7.56338	7.52986	5.42281	6.31112	10.9933	12.7576	16.2515	11.9934	7.31036	7.22332	7.72692	6.97759	7.34785	8.29238	9.19712	9.72756	1.4037	1.28471	2.5636	2.80414	2.82071	2.45105	3.19231	3.06794	3.79597	3.1377	0.124159	0.334853	0.830542	0.0146483	0.372415	0.0282079	-299.95	44.84	0.971532	0.0676579	0.0260301	0.850774	0.395334	0.192052	40.6919	1518.76		chr11
chr6	32817001	32821000	P1a	1	TAP1	7.56338	7.52986	5.42281	6.31112	10.9933	12.7576	16.2515	11.9934	7.31036	7.22332	7.72692	6.97759	7.34785	8.29238	9.19712	9.72756	1.4037	1.28471	2.5636	2.80414	2.82071	2.45105	3.19231	3.06794	3.79597	3.1377	0.124159	0.334853	0.830542	0.0146483	0.372415	0.0282079	-299.95	44.84	0.971532	0.0676579	0.0260301	0.850774	0.395334	0.192052	40.6919	1518.76		chr11
chr6	32823201	32824400	P1a	1	PSMB9	2.16665	1.32717	1.09248	1.1378	3.5788	2.48294	2.84131	2.72647	2.3904	1.21812	1.56312	1.21643	2.47633	1.6213	2.51434	1.20803	0.78969	0.76175	1.54258	1.53234	2.87678	1.9818	2.58033	1.70541	3.05212	1.67286	0.158331	0.67224	0.864339	0.0118136	0.220839	0.75883	-139.479	25.5501	1.64693	0.167949	-0.659986	0.296032	-0.0402265	0.943702	-2.44252	6.09506		chr11
chr6	32823201	32824400	P1a	1	TAP1	2.16665	1.32717	1.09248	1.1378	3.5788	2.48294	2.84131	2.72647	2.3904	1.21812	1.56312	1.21643	2.47633	1.6213	2.51434	1.20803	0.78969	0.76175	1.54258	1.53234	2.87678	1.9818	2.58033	1.70541	3.05212	1.67286	0.158331	0.67224	0.864339	0.0118136	0.220839	0.75883	-139.479	25.5501	1.64693	0.167949	-0.659986	0.296032	-0.0402265	0.943702	-2.44252	6.09506		chr11
chr6	32918401	32920000	P1b	3	HLA-DMA	5.91836	8.88	6.50799	6.96759	4.10126	6.58012	2.94998	5.66599	8.58256	13.8786	9.46692	9.0013	8.11043	15.6852	5.4885	9.13595	1.48036	1.64219	1.28889	1.18864	1.92393	2.15941	2.42365	2.45662	1.50455	2.21705	0.533666	0.076885	-1.08474	0.0134323	-0.484756	0.31672	90.8352	44.6889	0.387025	0.0921052	-0.720847	0.0582268	-0.133827	0.702138	-34.5783	18.5652		chr11
chr6	36352801	36357100	P1a	1	ETV7	6.67589	5.60921	5.8569	3.88736	10.1791	11.6112	16.2452	7.95181	6.32177	6.37007	7.07592	4.71399	6.93829	6.74728	8.57869	8.16311	0.86525	1.11538	2.45845	3.27162	0.93245	1.32137	1.18933	1.61468	1.42662	1.83371	0.152279	0.457014	0.909527	0.0498344	0.451747	0.0158323	-296.658	49.6684	0.186413	0.623341	1.34618	0.100743	0.532646	0.215987	285.734	39.5672		chr11
chr6	37223101	37225100	P1a	1	TBC1D22B	1.98028	2.02071	1.85659	2.64451	3.92862	5.36544	8.38999	7.68609	2.44583	3.38931	2.25976	4.49289	2.93646	3.29872	4.12214	5.50676	1.18414	1.31358	2.27345	1.99666	1.04928	0.78008	0.55391	0.56529	1.6442	1.51674	0.566135	0.138203	1.01111	0.0451627	0.613419	0.182004	-108.352	60.668	-0.449273	0.20205	1.22293	0.0241692	0.789015	0.0831797	-175.62	64.5182		chr11
chr6	37223101	37225100	P1a	1	TMEM217	1.98028	2.02071	1.85659	2.64451	3.92862	5.36544	8.38999	7.68609	2.44583	3.38931	2.25976	4.49289	2.93646	3.29872	4.12214	5.50676	1.18414	1.31358	2.27345	1.99666	1.04928	0.78008	0.55391	0.56529	1.6442	1.51674	0.566135	0.138203	1.01111	0.0451627	0.613419	0.182004	-108.352	60.668	-0.449273	0.20205	1.22293	0.0241692	0.789015	0.0831797	-175.62	64.5182		chr11
chr6	37227401	37228400	P1a	1	TBC1D22B	1.91935	1.7154	1.60257	2.44668	2.8365	3.18414	4.1971	4.90847	1.18134	2.39604	3.46349	2.8815	1.4348	2.5182	2.04534	2.9826	1.55707	2.28564	5.34263	7.86382	2.37957	2.89887	3.06431	3.2857	4.91812	5.27623	0.368825	0.344093	0.608294	0.103423	0.0192816	0.963543	-5.22785	3.16978	0.457988	0.262554	1.32306	0.183968	0.949586	0.0223075	207.339	71.772		chr11
chr6	37227401	37228400	P1a	1	TMEM217	1.91935	1.7154	1.60257	2.44668	2.8365	3.18414	4.1971	4.90847	1.18134	2.39604	3.46349	2.8815	1.4348	2.5182	2.04534	2.9826	1.55707	2.28564	5.34263	7.86382	2.37957	2.89887	3.06431	3.2857	4.91812	5.27623	0.368825	0.344093	0.608294	0.103423	0.0192816	0.963543	-5.22785	3.16978	0.457988	0.262554	1.32306	0.183968	0.949586	0.0223075	207.339	71.772		chr11
chr6	39195301	39196700	P1a	2	KCNK5	1.59163	1.22494	1.09235	1.25956	4.86119	1.92393	1.1239	1.56893	3.18147	3.07395	1.30531	1.31688	4.17145	2.67005	5.21963	2.21856	0.62845	0.97928	1.66201	1.72085	2.26561	3.02543	1.95538	2.11548	2.47047	2.16724	0.78043	0.174813	0.0944044	0.886107	0.744782	0.491487	-95.4323	788.927	1.71853	0.0867822	-0.645308	0.239515	-0.190139	0.543556	-11.0641	29.4648		chr11
chr6	41697101	41699500	P1b	3	MIR10398	1.70166	2.90836	2.21438	3.57785	1.90677	2.39691	1.58392	3.3872	3.24678	5.20869	5.80917	4.99168	2.84517	6.19649	2.69481	3.10506	1.35319	1.42769	0.96922	1.00353	1.98182	2.12027	1.88693	2.26545	1.34181	1.47773	0.888438	0.0200886	-1.05394	0.0122146	-0.731241	0.0351365	82.3064	69.3814	0.560818	0.0289047	-1.05615	0.0314602	-0.540899	0.0221464	-96.4483	51.2142		chr11
chr6	43593301	43596600	P1a	1	GTPBP2	5.92466	6.56741	5.20582	5.82384	9.80427	10.73	12.3323	11.0983	5.48862	6.22266	5.87042	6.06147	5.05866	6.11202	8.97575	8.05341	3.75159	3.49528	8.77804	9.7557	3.39096	3.5451	3.29712	4.56709	7.32325	6.32028	0.00742972	0.928376	0.894927	0.00130269	0.526584	0.0831483	-7087.53	58.841	-0.0632416	0.427621	1.41797	0.0484486	0.976029	0.0882297	-1543.33	68.833		chr11
chr6	43593301	43596600	P1a	1	MAD2L1BP	5.92466	6.56741	5.20582	5.82384	9.80427	10.73	12.3323	11.0983	5.48862	6.22266	5.87042	6.06147	5.05866	6.11202	8.97575	8.05341	3.75159	3.49528	8.77804	9.7557	3.39096	3.5451	3.29712	4.56709	7.32325	6.32028	0.00742972	0.928376	0.894927	0.00130269	0.526584	0.0831483	-7087.53	58.841	-0.0632416	0.427621	1.41797	0.0484486	0.976029	0.0882297	-1543.33	68.833		chr11
chr6	43739301	43743700	P1a	1	VEGFA	6.10231	6.34431	4.21838	4.22541	16.3341	10.0494	10.1719	8.76897	7.17452	6.89852	7.53775	4.89476	6.79608	7.55569	7.84304	6.65109	0.90708	1.06408	2.4386	1.35379	1.73774	1.72177	1.55466	1.45565	2.22608	2.07832	0.343454	0.141186	0.77399	0.06352	0.129174	0.513839	-37.6102	16.6893	0.811523	0.064454	0.13254	0.810459	0.315244	0.106886	38.846	237.849		chr11
chr6	44188801	44194400	P1b	3	SLC29A1	1.60183	1.48663	1.31271	1.58376	1.48939	1.9666	1.1935	1.86002	3.08943	3.86936	3.41601	2.46097	2.91967	4.21397	1.7529	1.86259	0.6402	1.22344	0.95326	1.27863	2.36429	2.22807	2.25679	2.38344	1.59163	2.09943	1.10076	0.00848555	-0.979549	0.00622779	-0.827905	0.0162472	75.2119	84.519	1.30111	0.119108	-1.04097	0.0543706	-0.315201	0.312194	-24.2255	30.2795		chr11
chr6	52529701	52531100	P1a	2	LOC730101	1.94533	2.09989	2.4968	1.86902	3.67483	3.26485	4.02731	2.70389	4.50708	3.50894	5.28993	2.24967	4.09827	3.07873	4.88442	3.54969	0.19337	0.73446	0.79323	1.13214	1.4993	1.45964	1.28031	1.26929	1.429	1.56708	0.887079	0.0696527	-0.186329	0.545567	0.116874	0.749504	-13.1751	-62.7244	1.67315	0.164091	-0.619945	0.197623	0.0179957	0.834157	1.07556	-2.90279		chr11
chr6	74225101	74229500	P1a	1	EEF1A1	4.24631	5.34257	6.53435	4.67767	10.5274	10.9857	13.21	10.1172	5.05129	5.76413	5.7134	6.56997	5.22119	6.60256	8.04863	9.31341	1.9064	1.79076	2.89509	3.51409	2.70197	2.53202	2.93165	2.72781	3.53553	3.59465	0.151171	0.372897	0.956981	0.00169434	0.588118	0.0849746	-389.041	61.4556	0.501494	0.0244408	0.292229	0.292695	0.446027	0.0365482	88.9398	152.63		chr11
chr6	74225101	74229500	P1a	1	SNORD141A	4.24631	5.34257	6.53435	4.67767	10.5274	10.9857	13.21	10.1172	5.05129	5.76413	5.7134	6.56997	5.22119	6.60256	8.04863	9.31341	1.9064	1.79076	2.89509	3.51409	2.70197	2.53202	2.93165	2.72781	3.53553	3.59465	0.151171	0.372897	0.956981	0.00169434	0.588118	0.0849746	-389.041	61.4556	0.501494	0.0244408	0.292229	0.292695	0.446027	0.0365482	88.9398	152.63		chr11
chr6	74225101	74229500	P1a	1	SNORD141B	4.24631	5.34257	6.53435	4.67767	10.5274	10.9857	13.21	10.1172	5.05129	5.76413	5.7134	6.56997	5.22119	6.60256	8.04863	9.31341	1.9064	1.79076	2.89509	3.51409	2.70197	2.53202	2.93165	2.72781	3.53553	3.59465	0.151171	0.372897	0.956981	0.00169434	0.588118	0.0849746	-389.041	61.4556	0.501494	0.0244408	0.292229	0.292695	0.446027	0.0365482	88.9398	152.63		chr11
chr6	84137301	84139300	P1b	4	ME1	1.17579	2.69428	2.03861	2.04736	0.68852	1.16285	0.753789	0.841031	0.759051	1.15683	0.841399	1.38243	0.648753	1.25847	0.619997	1.40774	1.15031	1.48492	0.79306	1.07756	0.90938	1.02153	0.68424	0.80756	0.83058	0.95671	-0.942522	0.0468438	-0.264526	0.371981	-0.0296561	0.966639	-3.14646	11.211	-0.448648	0.258705	-0.0457644	0.86996	-0.111507	0.485487	24.854	243.655		chr11
chr6	91292401	91295200	P1a	1	MAP3K7	1.48058	2.01168	2.5219	2.4776	2.7479	3.62793	4.58762	6.22341	1.12034	1.63789	2.36932	2.78366	0.890079	1.77032	1.19674	2.94224	1.20813	1.18287	1.28382	1.99185	0.89926	0.84894	1.10533	1.15349	1.56165	1.53319	-0.102167	0.756451	1.11934	0.0442821	0.0653753	0.935109	63.989	5.84054	-0.451744	0.0204647	0.90592	0.274964	0.823995	0.00540556	-182.403	90.9567		chr11
chr6	108884001	108888800	P1a	1	FOXO3	5.18124	5.73898	7.24831	6.8107	12.4167	12.8488	13.3649	12.349	6.78731	8.13265	7.83074	8.0698	6.56386	7.68046	8.0269	11.219	7.87786	6.97043	9.80028	7.4853	4.92437	4.60327	5.16422	4.29449	4.13049	4.32534	0.303161	0.0486308	0.726028	2.35453e-05	0.32066	0.436685	-105.772	44.1664	-0.640106	0.0793789	0.859378	0.17886	-0.172173	0.12896	26.8975	-20.0345		chr11
chr6	111924401	111926800	P1a	1	TRAF3IP2	4.74402	5.86774	5.85446	7.79544	9.14576	10.8796	14.938	12.4392	6.29679	7.20423	7.77227	8.33547	6.47276	7.4199	7.98669	9.97068	6.31488	4.94932	10.5292	7.50007	3.49732	3.32743	3.43448	3.27481	4.71751	3.96653	0.287346	0.139104	0.67894	0.0299948	0.278552	0.329329	-96.9396	41.0275	-0.722897	0.185325	1.4015	0.167119	0.34759	0.230982	-48.083	24.8014		chr11
chr6	113962601	113976200	P1a	1	LINC02541	0.413898	0.684085	0.428097	0.426352	2.67313	3.27475	2.69784	2.64084	0.74633	0.683182	0.523	1.01323	0.727779	0.585802	2.909	3.48438	1.64117	2.23315	8.30418	5.82345	2.7592	3.14518	2.67975	3.26841	2.79316	2.83325	0.603123	0.08974	1.92814	6.63583e-05	2.10818	0.0489385	-349.545	109.338	0.607842	0.121874	1.25866	0.17936	-0.0695709	0.602221	-11.4455	-5.52737		chr11
chr6	114176201	114178400	P1a	1	MARCKS	8.15702	7.62603	11.9134	7.21197	18.9058	16.0975	21.2124	13.3157	12.7729	12.2689	12.8936	9.96629	12.571	11.3534	17.091	15.62	1.90684	2.18055	10.1411	6.48238	4.62088	4.40672	3.36179	4.72276	3.52863	3.01213	0.4565	0.0510727	0.537588	0.0435857	0.4497	0.0259891	-98.5105	83.6514	1.14316	0.00613167	0.880811	0.28486	-0.464884	0.0930696	-40.6665	-52.7791		chr11
chr6	114179901	114185400	P1a	1	MARCKS	3.81307	4.34064	4.94934	4.20713	9.87915	9.09963	12.307	8.30572	5.66578	4.72176	5.3308	4.64152	5.28767	4.2906	7.09039	7.52564	0.97161	1.3495	3.77666	2.61529	1.50032	1.45838	1.5161	1.29168	1.98412	1.61169	0.234108	0.0665788	0.959461	0.00864888	0.521824	0.00459022	-222.899	54.3871	0.350149	0.337889	1.11129	0.207261	0.281353	0.333934	80.3526	25.3177		chr11
chr6	114191001	114195900	P1a	1	LINC01268	0.795411	1.37423	1.35174	1.10228	2.42935	2.76372	4.76077	2.49756	1.21137	1.54861	1.58911	1.33971	1.01708	1.73504	1.1692	1.7486	0.52459	0.90887	1.00317	1.30614	0.76116	0.84881	0.77777	0.71395	0.84382	1.07593	0.29909	0.158439	1.13011	0.0535157	0.0367567	0.920734	-12.2895	3.25249	0.167532	0.726269	0.520428	0.240433	0.253885	0.393362	151.544	48.7838		chr11
chr6	125620501	125621900	P1b	3	HDDC2	2.52009	2.53737	1.66453	2.47849	1.38891	1.37007	0.60878	1.16835	1.37382	1.15998	0.687004	1.28944	1.58564	1.68922	1.07745	0.976166	0.82182	1.30571	1.09542	1.31328	1.56594	1.80464	1.1872	1.57699	1.5501	2.20058	-1.0285	0.00527924	0.00825044	0.979229	-0.135041	0.570277	-13.1299	-1636.78	0.663817	0.192762	-0.484742	0.097733	0.154155	0.664319	23.2225	-31.8015		chr11
chr6	126238801	126246900	P1a	1	NCOA7	2.21475	1.96479	1.20402	1.12998	4.71836	6.1079	11.43	5.82965	1.13242	1.14212	2.18355	1.42171	1.08295	1.14363	1.79084	3.12714	1.5198	1.2264	2.34893	2.94908	1.28917	1.65033	1.3752	1.53477	1.77391	1.85454	-0.147671	0.681374	2.256	0.032446	0.742298	0.35781	502.669	32.9032	0.0981341	0.71965	0.84988	0.101773	0.303783	0.296167	309.559	35.7442		chr11
chr6	134761401	134762900	P1a	1	LINC01010	8.58263	6.28771	4.36918	8.75962	13.6917	13.0044	8.65363	23.3036	9.26759	7.03687	6.82849	11.5478	8.92469	6.81467	17.5863	15.2393	5.1434	3.27499	3.87784	2.70493	3.76251	3.7648	3.86713	4.30768	2.96119	3.82749	0.308751	0.31408	0.758078	0.146363	0.920687	0.019717	-298.198	121.45	-0.16141	0.716696	-0.19344	0.568396	-0.149003	0.550535	92.3136	77.0283		chr11
chr6	137107701	137111700	P1a	1	MAP3K5	5.92388	4.07102	4.45835	7.23505	10.2544	11.6154	12.2378	12.1919	7.52116	8.69436	9.30114	9.19468	7.62947	9.28366	9.7332	13.5875	4.81993	3.39734	5.55005	4.00817	5.43161	4.4936	5.33409	5.35545	5.66854	5.15563	0.67849	0.0125042	0.41559	0.00346569	0.426206	0.356673	-62.8169	102.555	0.272438	0.435425	-0.0543557	0.861102	0.125087	0.510215	45.9138	-230.127		chr11
chr6	138056201	138059000	P1a	1	LINC02539	0.265178	1.00584	0.25999	0.487397	0.968997	1.25302	0.655375	1.11788	0.265027	0.304386	0.360548	0.356527	0.1707	0.272357	1.26854	1.93685	4.83253	3.6302	12.2907	9.77818	2.31476	3.43556	2.61788	2.80682	3.88596	4.76622	-0.649776	0.374451	1.63485	0.0118818	2.31706	0.160998	356.594	141.729	-0.557481	0.241299	1.9403	0.0599559	0.589421	0.185778	-105.729	30.3778		chr11
chr6	138185901	138187400	P1a	1	LOC100130476	0.701465	1.55151	0.922383	0.568806	3.51069	3.72719	1.83562	5.07818	1.48461	1.38031	1.3144	2.30443	1.63923	1.32225	4.22339	5.38344	1.26329	1.29476	7.8967	6.00156	2.48761	2.52638	2.49843	2.44102	2.93858	3.85861	0.792185	0.0742239	1.12607	0.0572791	1.56723	0.0785407	-197.836	139.177	0.970915	0.000538075	1.47087	0.133667	0.438979	0.302785	45.213	29.8448		chr11
chr6	138185901	138187400	P1a	1	TNFAIP3	0.701465	1.55151	0.922383	0.568806	3.51069	3.72719	1.83562	5.07818	1.48461	1.38031	1.3144	2.30443	1.63923	1.32225	4.22339	5.38344	1.26329	1.29476	7.8967	6.00156	2.48761	2.52638	2.49843	2.44102	2.93858	3.85861	0.792185	0.0742239	1.12607	0.0572791	1.56723	0.0785407	-197.836	139.177	0.970915	0.000538075	1.47087	0.133667	0.438979	0.302785	45.213	29.8448		chr11
chr6	143259501	143266100	P1a	1	HIVEP2	2.08081	3.09772	2.65765	2.1793	4.60694	4.94396	7.11829	6.31261	3.09135	3.48588	4.02711	3.67588	3.29435	3.69092	4.20802	4.94796	1.00437	1.22835	5.62958	5.22273	1.44094	1.80604	1.45091	1.83471	1.98201	2.00041	0.511787	0.0136199	0.686472	0.0285283	0.358766	0.168867	-70.1008	52.2623	0.540296	0.166755	1.74083	0.00536685	0.294547	0.29269	54.5158	16.9199		chr11
chr6	144472201	144478200	P1a	1	STX11	5.85636	5.50919	6.30789	6.61381	12.6187	12.42	17.244	13.6155	7.44746	7.6082	8.61145	8.14464	7.69142	8.11379	10.9441	11.9549	7.41813	5.70933	8.61508	6.89623	5.02712	4.45609	5.25493	4.85269	5.37718	4.71977	0.38936	0.00201614	0.813241	0.0103945	0.525724	0.0432865	-135.022	64.6455	-0.46914	0.25538	0.709873	0.149096	0.0904722	0.555189	-19.2847	12.7448		chr11
chr6	149350801	149353600	P1a	1	LOC105378047	1.76785	1.48689	0.701973	1.36065	4.5702	4.18159	1.38097	3.42037	3.18033	2.33362	1.219	2.49569	3.69444	2.31503	5.80416	4.13983	2.73038	2.81442	3.2662	3.3273	3.28063	3.44882	2.90876	2.84527	3.92228	3.59966	0.795407	0.0930949	0.554436	0.246316	1.10771	0.140661	-139.263	199.79	0.279353	0.0487623	-0.0294441	0.563899	0.160616	0.201427	57.4957	-545.495		chr11
chr6	149803701	149807500	P1b	3	ZC3H12D	4.5262	4.86531	4.2908	4.02493	3.87867	3.62836	1.27614	3.30678	6.30174	6.34344	5.90737	5.66782	6.48599	6.51159	4.25872	4.88018	9.31064	8.2643	5.41102	4.68613	8.89534	8.04323	8.69239	9.06514	6.04723	6.3111	0.451881	0.000534703	-1.00241	0.0114873	-0.406129	0.0762499	89.8751	40.5151	-0.0532077	0.685329	-0.746364	0.0273158	-0.454828	0.0936333	854.817	60.9392		chr11
chr6	159458701	159465400	P1a	1	TAGAP	5.6876	4.05645	5.50754	6.0415	13.6387	13.886	16.6548	16.7311	5.577	5.65646	8.49353	9.55099	5.78222	5.97435	9.51546	12.8308	5.28006	4.80598	8.72458	8.12382	5.28111	4.89939	5.00723	5.23723	5.90279	5.71669	0.459431	0.141412	1.05688	0.00106189	0.610217	0.199826	-132.82	57.7378	0.0134486	0.891487	0.726803	0.0185697	0.190737	0.11813	1418.27	26.2433		chr11
chr6	160100901	160114000	P1a	1	SOD2	4.50945	4.70038	4.84438	4.03571	13.06	12.2572	19.9308	13.1912	7.30285	7.78018	8.88185	7.882	7.83437	8.08361	7.99121	8.47321	1.92583	1.76058	6.03118	5.77488	4.10996	3.15753	4.18175	3.4589	4.62515	3.76042	0.815966	0.000414255	0.875784	0.0315085	0.0482	0.547105	-5.90711	5.50364	0.979241	0.156642	0.699998	0.112596	0.206452	0.477134	21.0828	29.4932		chr11
chr6	160114601	160118300	P1a	1	SOD2	5.66858	4.23574	5.39046	5.53214	11.7317	10.3194	8.67853	10.8955	7.0555	6.7672	7.00247	6.95205	7.40866	6.77006	11.5912	11.0199	6.43584	5.15436	9.42885	5.87472	6.09895	4.77774	5.74909	5.57158	5.38629	4.66583	0.415453	0.0116203	0.583554	0.0122122	0.703128	0.0334337	-169.244	120.491	-0.0916659	0.735671	0.492629	0.416887	-0.11374	0.652324	124.081	-23.0883		chr11
chr6	160135501	160147000	P1a	1	SOD2	0.769192	1.33062	0.816374	0.598136	2.53116	2.32297	1.57247	2.22152	0.876763	0.896152	1.00299	0.951278	0.875529	0.921502	2.13232	2.07655	2.78194	3.00833	7.38967	6.40762	5.01422	4.39761	5.13462	4.96032	4.92983	4.3729	0.0848414	0.760578	1.2143	0.0087799	1.17535	7.3387e-05	-1385.34	96.7921	0.700845	0.0776319	0.551838	0.0823541	-0.0168211	0.90766	-2.40012	-3.0482		chr11
chr6	160135501	160147000	P1a	1	WTAP	0.769192	1.33062	0.816374	0.598136	2.53116	2.32297	1.57247	2.22152	0.876763	0.896152	1.00299	0.951278	0.875529	0.921502	2.13232	2.07655	2.78194	3.00833	7.38967	6.40762	5.01422	4.39761	5.13462	4.96032	4.92983	4.3729	0.0848414	0.760578	1.2143	0.0087799	1.17535	7.3387e-05	-1385.34	96.7921	0.700845	0.0776319	0.551838	0.0823541	-0.0168211	0.90766	-2.40012	-3.0482		chr11
chr6	160149401	160163300	P1a	1	SOD2	1.96252	2.50114	2.90582	2.64195	7.62786	7.11233	9.62513	6.94175	3.35999	4.26748	4.66418	4.20847	3.47441	4.36313	4.53803	6.00848	1.21161	1.49496	2.76027	3.02665	3.02159	2.5938	3.01554	2.31903	3.48373	3.21509	0.720829	0.00389423	0.924013	0.0048677	0.354291	0.340334	-49.1505	38.3426	1.05292	0.0405213	0.0434095	0.77144	0.254521	0.188649	24.1728	586.325		chr11
chr6	160149401	160163300	P1a	1	WTAP	1.96252	2.50114	2.90582	2.64195	7.62786	7.11233	9.62513	6.94175	3.35999	4.26748	4.66418	4.20847	3.47441	4.36313	4.53803	6.00848	1.21161	1.49496	2.76027	3.02665	3.02159	2.5938	3.01554	2.31903	3.48373	3.21509	0.720829	0.00389423	0.924013	0.0048677	0.354291	0.340334	-49.1505	38.3426	1.05292	0.0405213	0.0434095	0.77144	0.254521	0.188649	24.1728	586.325		chr11
chr6	160180001	160182600	P1a	1	ACAT2	3.4508	3.90908	2.54797	3.67433	6.6975	6.71584	4.46171	6.97185	4.0997	4.33957	4.14179	4.82908	4.42519	4.64905	6.71479	6.4806	1.43121	2.41601	2.56191	2.80329	2.7081	3.15708	3.05741	2.60872	3.50705	3.58951	0.358212	0.0403272	0.513138	0.0456771	0.600107	0.000462396	-167.529	116.948	0.608359	0.254569	-0.128543	0.455769	0.274944	0.213115	45.1944	-213.892		chr11
chr6	160180001	160182600	P1a	1	SOD2	3.4508	3.90908	2.54797	3.67433	6.6975	6.71584	4.46171	6.97185	4.0997	4.33957	4.14179	4.82908	4.42519	4.64905	6.71479	6.4806	1.43121	2.41601	2.56191	2.80329	2.7081	3.15708	3.05741	2.60872	3.50705	3.58951	0.358212	0.0403272	0.513138	0.0456771	0.600107	0.000462396	-167.529	116.948	0.608359	0.254569	-0.128543	0.455769	0.274944	0.213115	45.1944	-213.892		chr11
chr6	160180001	160182600	P1a	1	SOD2-OT1	3.4508	3.90908	2.54797	3.67433	6.6975	6.71584	4.46171	6.97185	4.0997	4.33957	4.14179	4.82908	4.42519	4.64905	6.71479	6.4806	1.43121	2.41601	2.56191	2.80329	2.7081	3.15708	3.05741	2.60872	3.50705	3.58951	0.358212	0.0403272	0.513138	0.0456771	0.600107	0.000462396	-167.529	116.948	0.608359	0.254569	-0.128543	0.455769	0.274944	0.213115	45.1944	-213.892		chr11
chr6	161414201	161417200	P1a	1	MAP3K4	0.680606	1.46936	0.727955	0.77711	2.72663	4.62344	4.41275	5.65266	1.19179	1.43396	1.47421	2.77719	1.38833	1.29639	3.56299	5.25746	1.57859	1.56081	1.35679	1.62664	0.87037	1.05231	0.78186	1.02273	1.55919	1.6798	0.911926	0.10866	1.34049	0.0140909	1.35904	0.151808	-149.03	101.384	-0.70737	0.0918849	0.633853	0.0981263	0.752425	0.0365009	-106.369	118.707		chr11
chr6	161689201	161694400	P1a	1	AGPAT4	3.52152	3.74352	3.76523	4.59203	7.71622	7.94607	7.19533	8.22807	5.12364	6.02428	4.99138	6.25297	5.15298	6.23909	8.40154	10.0852	2.83585	2.52535	1.66695	2.09597	2.13379	2.07099	1.7226	1.49041	2.74384	2.566	0.519393	0.00618443	0.47325	0.00196275	0.723489	0.109283	-139.295	152.877	-0.350526	0.155225	-0.160178	0.488396	0.336638	0.0740621	-96.0381	-210.165		chr11
chr7	5938401	5940600	P1a	1	CCZ1	1.15323	1.44728	1.02588	1.47341	1.98815	2.93018	4.14118	2.86702	1.10402	1.7527	1.28936	2.07704	1.30365	1.87202	1.4471	2.31477	0.33831	0.25959	0.48062	0.57621	0.44513	0.47275	0.37024	0.41599	0.67799	0.50909	0.287196	0.313378	0.938466	0.0399172	0.273813	0.589615	-95.3402	29.1766	0.618401	0.123482	0.203366	0.37074	0.37104	0.351344	59.9998	182.449		chr11
chr7	11869901	11871400	P1b	4	THSD7A	1.73303	2.53141	1.94186	1.78226	0.91818	2.04043	1.92303	0.90348	0.742307	1.40737	1.12205	0.998586	1.11559	1.32225	1.22903	1.1319	0.49629	0.45698	0.42304	0.63397	0.12438	0.39629	0.19553	0.28718	0.27125	0.43565	-0.903592	0.00788156	0.438003	0.325054	0.145013	0.487942	16.0485	33.1077	-0.872516	0.352983	1.02155	0.266834	0.441137	0.628035	-50.5592	43.1832		chr11
chr7	18549801	18552400	P1a	1	HDAC9	1.7373	2.11938	2.96797	3.14942	3.56681	4.70736	9.73006	6.882	1.59577	3.49663	4.10481	4.65186	1.8121	2.7865	2.10079	4.61763	1.66541	1.49354	3.63954	4.53402	1.57823	2.51424	2.30559	3.12633	3.14201	2.9075	0.473535	0.257381	0.845558	0.135868	-0.0435963	0.950303	9.20658	-5.15592	0.373527	0.497749	0.997993	0.0878468	0.563846	0.269343	150.952	56.4981		chr11
chr7	20254301	20256700	P1a	1	LOC100506098	0.335175	1.32662	1.24369	0.663442	0.894327	2.10792	2.92205	2.66694	0.267051	0.338227	1.22193	1.10393	0.270291	0.619649	0.628323	1.94929	2.08616	1.66564	2.73143	3.45954	1.45722	1.76431	1.50683	1.65984	2.8531	3.11101	-0.284031	0.659868	1.55141	0.0435488	0.814573	0.549236	286.791	52.5055	-0.219837	0.424003	0.942419	0.113922	0.888561	0.022356	-404.191	94.2851		chr11
chr7	20254301	20256700	P1a	1	MACC1	0.335175	1.32662	1.24369	0.663442	0.894327	2.10792	2.92205	2.66694	0.267051	0.338227	1.22193	1.10393	0.270291	0.619649	0.628323	1.94929	2.08616	1.66564	2.73143	3.45954	1.45722	1.76431	1.50683	1.65984	2.8531	3.11101	-0.284031	0.659868	1.55141	0.0435488	0.814573	0.549236	286.791	52.5055	-0.219837	0.424003	0.942419	0.113922	0.888561	0.022356	-404.191	94.2851		chr11
chr7	20369801	20377100	P1a	1	ITGB8	4.20317	4.59505	5.14453	4.32998	11.3584	13.2418	19.4415	11.3696	7.10962	6.90345	7.51882	6.17344	7.98139	6.89844	10.1146	10.8689	1.18602	1.36081	3.72134	3.12476	1.36661	1.23607	1.43669	1.20905	1.58302	1.38039	0.600471	0.000734877	1.00002	0.0348332	0.599093	0.0129422	-99.7706	59.9083	0.0312953	0.823558	1.39528	0.0771349	0.18726	0.292936	598.366	13.4209		chr11
chr7	20369801	20377100	P1a	1	LOC101927811	4.20317	4.59505	5.14453	4.32998	11.3584	13.2418	19.4415	11.3696	7.10962	6.90345	7.51882	6.17344	7.98139	6.89844	10.1146	10.8689	1.18602	1.36081	3.72134	3.12476	1.36661	1.23607	1.43669	1.20905	1.58302	1.38039	0.600471	0.000734877	1.00002	0.0348332	0.599093	0.0129422	-99.7706	59.9083	0.0312953	0.823558	1.39528	0.0771349	0.18726	0.292936	598.366	13.4209		chr11
chr7	22766101	22771400	P1a	1	IL6	0.560281	1.17809	0.645451	0.54708	2.99463	1.57769	5.00721	1.77143	0.604506	0.413436	0.562269	0.362158	0.515234	0.438781	0.986124	0.890304	0.3446	0.77562	1.67538	1.36298	0.43102	0.52549	0.33802	0.60929	0.62026	0.61619	-0.593529	0.201516	2.54692	0.0579942	0.950171	0.00562317	160.089	37.3066	-0.22793	0.769519	1.66744	0.0737763	0.370352	0.206632	-162.485	22.2108		chr11
chr7	22766101	22771400	P1a	1	LOC541472	0.560281	1.17809	0.645451	0.54708	2.99463	1.57769	5.00721	1.77143	0.604506	0.413436	0.562269	0.362158	0.515234	0.438781	0.986124	0.890304	0.3446	0.77562	1.67538	1.36298	0.43102	0.52549	0.33802	0.60929	0.62026	0.61619	-0.593529	0.201516	2.54692	0.0579942	0.950171	0.00562317	160.089	37.3066	-0.22793	0.769519	1.66744	0.0737763	0.370352	0.206632	-162.485	22.2108		chr11
chr7	24794501	24796100	P1a	1	GSDME	1.81806	2.44965	1.7294	2.95056	4.07594	4.33574	2.66317	6.57138	3.07876	2.8417	2.73489	4.10459	2.85999	2.00236	4.54582	3.70096	2.36857	4.92656	2.51168	3.05084	2.47779	3.48292	2.76988	3.06236	3.7084	4.34659	0.512037	0.0663329	0.467739	0.233637	0.370282	0.207295	-72.3155	79.1643	-0.29145	0.696363	-0.0997456	0.768994	0.434399	0.242747	-149.048	-435.507		chr11
chr7	26401201	26412300	P1a	1	SNX10	2.97031	4.0916	3.88148	5.18288	8.71331	10.7217	13.8713	13.2246	4.55092	6.34562	7.04017	7.50064	4.43394	6.8856	6.80254	10.7085	1.10901	1.51209	2.36155	3.32213	1.91923	1.99706	1.87494	2.11866	2.39042	2.84102	0.657535	0.0294997	0.871243	0.013173	0.461315	0.422494	-70.1582	52.949	0.579315	0.181355	0.537338	0.315352	0.417721	0.20157	72.1059	77.7389		chr11
chr7	29235301	29237100	P1b	4	CHN2	1.58156	2.38144	3.76193	1.10589	1.39512	1.42814	1.49309	0.597061	0.805951	1.21778	1.33563	1.02408	0.682936	0.932251	1.17303	1.40322	0.75188	2.28462	0.41124	0.6339	0.28501	0.53659	0.48877	0.56831	0.35786	0.62229	-1.01048	0.150437	0.164664	0.608026	0.233211	0.323654	23.0791	141.629	-1.8859	0.380552	0.347188	0.575155	0.254566	0.706466	-13.4984	73.3223		chr11
chr7	29235301	29237100	P1b	4	CPVL	1.58156	2.38144	3.76193	1.10589	1.39512	1.42814	1.49309	0.597061	0.805951	1.21778	1.33563	1.02408	0.682936	0.932251	1.17303	1.40322	0.75188	2.28462	0.41124	0.6339	0.28501	0.53659	0.48877	0.56831	0.35786	0.62229	-1.01048	0.150437	0.164664	0.608026	0.233211	0.323654	23.0791	141.629	-1.8859	0.380552	0.347188	0.575155	0.254566	0.706466	-13.4984	73.3223		chr11
chr7	33074801	33081700	P1a	1	NT5C3A	2.36688	2.28879	2.31003	2.55417	4.75867	7.56635	20.4832	9.47009	1.20721	2.00529	5.3914	2.84287	1.33068	2.24864	1.89356	4.56484	2.05864	1.48936	2.77282	3.56306	2.4255	2.50246	2.35079	2.41791	2.46555	2.49489	0.265925	0.632548	1.88498	0.108087	0.17431	0.841143	-65.5485	9.2473	0.473985	0.244016	0.362554	0.323396	0.00947755	0.748781	1.99955	2.6141		chr11
chr7	38311401	38317100	P1a	1	TARP	0.477543	0.88062	0.370304	0.339121	4.29031	1.8176	4.95465	1.98307	0.283997	0.192209	0.25297	0.545518	0.353315	0.254154	0.787602	0.450215	1.04431	1.10181	3.44013	2.17889	0.86696	0.82087	0.86859	0.87811	1.81936	1.72701	-0.697799	0.235484	3.35534	0.0339211	0.957648	0.291279	137.239	28.541	-0.346561	0.0278209	1.73515	0.197231	1.07117	0.0106162	-309.086	61.7338		chr11
chr7	38377001	38380300	P1a	1	TRG-AS1	2.6811	2.70859	2.09556	3.63559	6.76114	6.68771	4.90511	8.57853	3.25024	4.48868	4.86531	5.51466	3.17588	4.89886	3.87866	4.65392	5.37114	4.94876	7.89703	6.68304	4.6767	4.73805	4.53107	4.76282	4.3241	4.39733	0.704229	0.0266554	0.571853	0.0550559	-0.0864407	0.692456	12.2745	-15.1159	-0.132434	0.272479	0.631003	0.14617	-0.110358	0.0200287	83.3304	-17.4893		chr11
chr7	41732201	41744400	P1a	1	INHBA	0.780827	1.39474	0.954455	1.26276	5.77067	5.75667	8.43697	8.68626	0.76288	1.02099	0.760291	1.79338	0.786123	0.956112	1.56513	1.71993	0.80388	1.07626	1.93634	2.18643	1.01255	1.27219	0.95839	1.17774	1.20826	1.52567	-0.0182557	0.962867	2.72361	0.00311558	0.599043	0.103937	3281.4	21.9944	0.28119	0.394995	0.851584	0.0364872	0.258946	0.391449	92.0895	30.4076		chr11
chr7	41732201	41744400	P1a	1	INHBA-AS1	0.780827	1.39474	0.954455	1.26276	5.77067	5.75667	8.43697	8.68626	0.76288	1.02099	0.760291	1.79338	0.786123	0.956112	1.56513	1.71993	0.80388	1.07626	1.93634	2.18643	1.01255	1.27219	0.95839	1.17774	1.20826	1.52567	-0.0182557	0.962867	2.72361	0.00311558	0.599043	0.103937	3281.4	21.9944	0.28119	0.394995	0.851584	0.0364872	0.258946	0.391449	92.0895	30.4076		chr11
chr7	45015201	45019800	P1a	1	MYO1G	0.605212	0.851706	0.348112	0.889906	3.25678	2.97947	3.66104	4.10242	1.86226	1.9231	1.34795	2.62887	1.98875	1.76534	3.20472	2.43856	1.88232	1.88666	7.36536	5.00058	3.42568	3.14041	3.44147	4.32915	2.88078	2.9312	1.52621	0.0104188	0.850863	0.00494399	0.540071	0.197387	-35.3864	63.4734	0.80086	0.0646481	0.913265	0.242382	-0.176005	0.221515	-21.977	-19.272		chr11
chr7	45021001	45026700	P1a	1	SNHG15	5.94758	5.58442	5.3758	5.00703	12.807	11.6641	9.31153	10.53	7.04076	6.8768	5.44729	7.22643	7.3238	6.64813	10.9735	9.78855	2.99054	2.58425	5.71191	4.27996	2.93623	2.71667	2.90292	3.19141	3.18091	2.96293	0.279046	0.0561671	0.736764	0.00437635	0.642999	0.0345849	-230.428	87.2733	0.0200737	0.885225	0.821764	0.196047	0.120149	0.253467	598.541	14.6209		chr11
chr7	45021001	45026700	P1a	1	SNORA9	5.94758	5.58442	5.3758	5.00703	12.807	11.6641	9.31153	10.53	7.04076	6.8768	5.44729	7.22643	7.3238	6.64813	10.9735	9.78855	2.99054	2.58425	5.71191	4.27996	2.93623	2.71667	2.90292	3.19141	3.18091	2.96293	0.279046	0.0561671	0.736764	0.00437635	0.642999	0.0345849	-230.428	87.2733	0.0200737	0.885225	0.821764	0.196047	0.120149	0.253467	598.541	14.6209		chr11
chr7	55602501	55605400	P1a	1	VOPP1	0.98145	1.14004	1.2049	1.39215	2.59726	2.65874	1.76271	4.43003	2.22155	1.39946	2.10524	3.00539	2.0366	1.17018	4.59871	2.71227	4.01261	3.74126	4.13787	2.66618	4.4859	4.03425	4.65075	5.95828	2.77011	2.94452	0.887912	0.0512275	0.390865	0.345604	0.743812	0.342558	-83.7709	190.299	0.135962	0.308023	-0.324485	0.441668	-0.576219	0.0702651	-423.808	177.579		chr11
chr7	55636401	55638700	P1a	1	VOPP1	1.80258	2.18297	2.56393	2.74447	3.53922	4.84269	3.27713	5.60651	3.30001	4.25291	3.59531	3.87321	3.34004	4.62569	4.47301	6.03022	1.0002	1.68843	1.51706	2.31482	2.69654	2.40629	1.94067	2.62146	2.00446	2.06953	0.692659	0.002691	0.200873	0.395144	0.483811	0.290145	-69.8483	240.854	0.924426	0.137525	-0.413245	0.336661	-0.324855	0.160856	-35.1413	78.6107		chr11
chr7	73705101	73706200	P1a	1	CLIP2	1.1819	3.11863	1.45675	1.29306	3.38876	4.63847	3.09985	2.0397	3.06813	3.61773	2.53616	1.08265	2.91903	4.85559	3.56606	3.53963	0.80001	0.6233	0.2885	0.69177	0.93308	0.74323	0.53339	0.44067	0.43165	0.80643	0.547535	0.29677	0.353604	0.384584	0.463749	0.170791	-84.6975	131.149	0.236039	0.432661	-0.774038	0.304861	-0.437184	0.43735	-185.217	56.481		chr11
chr7	74585701	74588000	P1a	1	NCF1C	0.134521	0.319459	0.379841	0.3956	1.33821	1.80936	0.911896	2.05166	0.953335	1.44705	1.04515	1.10186	1.00944	1.42584	0.990765	1.60206	0.20592	0.39728	0.57465	0.57871	0.38522	0.50064	0.4108	0.60855	0.28003	0.42608	1.88706	0.0014116	0.426398	0.227514	0.189484	0.694597	-10.0412	44.4384	0.554442	0.35608	0.380692	0.258974	-0.327186	0.440736	-59.0117	-85.9449		chr11
chr7	76091501	76096800	P1a	1	DTX2	0.513591	0.623696	0.563053	0.536353	2.37584	2.76289	2.00288	2.07989	1.32991	1.59249	1.49636	0.905396	1.2108	1.64003	1.97857	2.12423	0.6892	0.60326	1.64547	1.54231	1.60972	1.3873	1.43197	1.21857	1.17658	1.34682	1.25119	0.0135608	0.792446	0.00563179	0.624055	0.0134799	-49.877	78.7504	1.21341	0.0538539	0.0890234	0.545653	-0.24816	0.241301	-20.4515	-278.758		chr11
chr7	83819001	83824100	P1a	1	SEMA3A	2.88702	2.25656	3.8248	2.21842	6.9625	4.49484	7.01523	3.79173	2.76416	2.08461	3.51537	2.46894	2.85793	2.35471	2.85106	2.53219	1.15394	0.87322	2.03128	1.50341	1.3712	0.81552	1.18156	0.64374	1.58822	0.99713	-0.046355	0.860838	1.03929	0.0349988	-0.00889359	0.96356	-19.1858	-0.855737	0.109309	0.8288	0.692815	0.221023	0.241591	0.671963	221.018	34.8709		chr11
chr7	87507601	87508600	P1a	1	DBF4	2.16701	1.59287	2.69523	2.84498	5.06518	3.42907	1.37717	7.66656	2.0589	3.12704	3.27107	4.95618	2.1522	2.86159	3.75538	5.67522	1.42168	1.82851	1.53402	1.20494	2.05296	1.93258	1.98854	1.56206	1.93333	2.52139	0.528335	0.19103	0.386831	0.516815	0.491768	0.360949	-93.0788	127.127	0.294251	0.304483	-0.541147	0.132142	0.16056	0.569288	54.5655	-29.6702		chr11
chr7	87507601	87508600	P1a	1	SLC25A40	2.16701	1.59287	2.69523	2.84498	5.06518	3.42907	1.37717	7.66656	2.0589	3.12704	3.27107	4.95618	2.1522	2.86159	3.75538	5.67522	1.42168	1.82851	1.53402	1.20494	2.05296	1.93258	1.98854	1.56206	1.93333	2.52139	0.528335	0.19103	0.386831	0.516815	0.491768	0.360949	-93.0788	127.127	0.294251	0.304483	-0.541147	0.132142	0.16056	0.569288	54.5655	-29.6702		chr11
chr7	91876301	91878700	P1a	1	ANKIB1	2.73297	3.87781	2.91206	2.81963	3.02046	5.04881	11.8248	4.22427	1.92558	2.65508	3.64576	3.1518	2.50375	3.00292	2.4714	3.65707	0.59202	1.71323	0.59475	1.34684	0.73832	0.91311	0.69233	0.98693	0.74859	0.91386	-0.117356	0.615998	1.08385	0.205391	0.107325	0.785057	91.4524	9.90217	-0.481207	0.663597	0.233523	0.76629	0.00959513	0.967635	-1.99397	4.10886		chr11
chr7	91876301	91878700	P1a	1	KRIT1	2.73297	3.87781	2.91206	2.81963	3.02046	5.04881	11.8248	4.22427	1.92558	2.65508	3.64576	3.1518	2.50375	3.00292	2.4714	3.65707	0.59202	1.71323	0.59475	1.34684	0.73832	0.91311	0.69233	0.98693	0.74859	0.91386	-0.117356	0.615998	1.08385	0.205391	0.107325	0.785057	91.4524	9.90217	-0.481207	0.663597	0.233523	0.76629	0.00959513	0.967635	-1.99397	4.10886		chr11
chr7	92742601	92747500	P1a	1	SAMD9	3.86343	4.42251	4.99104	4.3511	6.38738	10.3556	18.8559	9.64707	2.39521	3.52785	5.91502	4.04264	2.54269	3.82798	3.30248	6.26792	1.42193	1.6313	1.95241	3.11664	1.27494	1.67488	1.47576	1.80136	1.69455	1.82812	-0.150599	0.603815	1.51051	0.0656721	0.269376	0.684041	178.87	17.8334	-0.0497093	0.845967	0.781088	0.298093	0.256042	0.372484	-515.079	32.7802		chr11
chr7	92773401	92777600	P1a	1	SAMD9L	8.45521	7.72508	7.62546	8.23062	12.6581	14.9276	28.677	15.5817	5.70143	7.86478	12.3258	8.32712	6.57523	8.92317	8.86276	12.7235	2.2388	2.93644	4.09013	5.46185	3.25249	3.77557	3.41254	4.01109	3.42957	3.68811	0.0950935	0.7209	1.07007	0.0748979	0.335311	0.44103	-352.612	31.3353	0.441501	0.177433	0.442673	0.291628	0.0182806	0.896412	4.14055	4.12958		chr11
chr7	99512601	99516100	P1a	1	TRIM4	1.97985	3.14849	2.30855	2.01443	2.90389	5.24483	5.16773	4.92498	1.81169	2.75957	1.78544	2.29258	2.11653	3.14822	3.14001	4.94379	0.83114	1.40303	1.34414	2.00982	1.05239	1.24149	1.07965	1.35333	1.5688	2.18631	-0.127934	0.594932	1.07657	0.0163628	0.902451	0.269129	705.404	83.8269	0.038051	0.934815	0.548076	0.34285	0.711065	0.232513	1868.72	129.739		chr11
chr7	100491601	100494700	P1a	1	ACHE	2.71441	2.13292	1.64375	1.81589	4.74172	4.43477	4.75659	3.52628	4.34133	3.91433	3.96977	2.40272	4.59222	4.23105	4.06413	3.36516	0.13094	0.25788	0.51156	0.57242	1.42888	1.36579	1.28206	1.11128	1.76036	1.23425	0.816352	0.0256558	0.255253	0.226638	0.0225497	0.922623	-2.76225	8.83422	2.8455	0.0116725	-1.36634	0.00263124	0.0996902	0.768919	3.50343	-7.29615		chr11
chr7	100769101	100781500	P1a	2	SERPINE1	1.42672	1.8856	1.61401	1.12778	5.61229	4.63762	3.04876	4.71563	5.37639	5.4578	3.96493	4.88476	5.81596	5.61954	4.78716	4.62264	1.37455	1.70344	1.34253	1.28252	2.68038	2.07214	2.70008	2.06144	2.22724	2.2008	1.70103	0.000639523	-0.127872	0.538603	-0.064778	0.579463	3.80817	50.6586	0.626704	0.172929	-0.856348	0.174307	-0.102024	0.687995	-16.2795	11.9139		chr11
chr7	102070601	102073500	P1a	2	ORAI2	0.832099	0.928919	0.602452	0.843131	1.25674	1.44894	0.632768	1.7559	1.48879	1.3015	1.77371	2.23749	1.70698	1.065	1.89494	1.75584	5.87895	3.89879	6.58049	3.14696	4.01962	3.586	4.3025	3.99075	3.36621	3.53986	1.0848	0.0164719	-0.41695	0.222101	0.102356	0.595757	-9.43546	-24.5488	-0.362435	0.465469	0.354996	0.647285	-0.139201	0.330229	38.4071	-39.212		chr11
chr7	104656201	104663800	P1a	1	KMT2E	4.00467	4.62305	5.31491	5.62518	10.7768	9.38633	12.5959	9.99278	4.05565	5.6005	7.19036	6.09135	4.15426	5.78342	4.74304	7.92925	3.0527	2.40384	3.80391	3.9435	5.39784	4.4315	5.22418	3.97256	5.63175	4.77567	0.229249	0.312487	0.898254	0.00205256	0.143946	0.773354	-62.7905	16.0251	0.849108	0.0785583	-0.34338	0.271219	0.082446	0.698704	9.70972	-24.0101		chr11
chr7	104656201	104663800	P1a	1	KMT2E-AS1	4.00467	4.62305	5.31491	5.62518	10.7768	9.38633	12.5959	9.99278	4.05565	5.6005	7.19036	6.09135	4.15426	5.78342	4.74304	7.92925	3.0527	2.40384	3.80391	3.9435	5.39784	4.4315	5.22418	3.97256	5.63175	4.77567	0.229249	0.312487	0.898254	0.00205256	0.143946	0.773354	-62.7905	16.0251	0.849108	0.0785583	-0.34338	0.271219	0.082446	0.698704	9.70972	-24.0101		chr11
chr7	104906301	104907700	P1b	4	SRPK2	1.68006	3.06234	2.96494	3.57553	0.868069	0.991115	1.54536	1.66907	1.08459	1.47897	1.99231	2.38684	0.609861	1.38952	0.454922	1.41988	1.16022	1.46892	1.09542	1.53971	0.43313	0.92886	0.97769	0.88466	1.06569	1.16697	-0.700561	0.0754249	-0.452486	0.233594	-0.888765	0.306557	-126.865	196.418	-0.948875	0.186447	0.952158	0.197458	0.713047	0.320593	-75.1466	74.8875		chr11
chr7	105749501	105751300	P1a	1	SYPL1	1.34089	2.38144	1.86074	1.80102	2.49771	2.44825	5.82671	3.14106	0.86218	1.37565	1.89659	2.13349	1.10029	1.44075	1.60128	1.63326	0.82706	1.14231	0.58749	0.95085	0.59592	0.99063	1.01374	0.77769	1.28078	1.29643	-0.236436	0.463215	1.15045	0.0916491	0.0455759	0.870533	19.2762	3.96156	-0.311841	0.531004	-0.0445186	0.936636	0.699917	0.240919	-224.447	-1572.19		chr11
chr7	105912701	105925400	P1a	1	NAMPT	3.05878	3.24836	3.34086	3.1915	9.10096	7.84222	13.2431	8.34057	2.79595	3.24588	3.76909	4.1407	3.07981	3.1546	4.02255	5.93102	1.73086	1.67219	3.43308	3.21786	1.41681	1.3332	1.37713	1.11866	1.74504	1.74108	0.119843	0.418616	1.46543	0.0129485	0.512853	0.346224	-427.935	34.9967	-0.307391	0.0307307	1.27412	0.017755	0.342185	0.0714407	-111.319	26.8566		chr11
chr7	108162501	108166000	P1a	1	PNPLA8	4.33093	5.63229	5.84416	5.29601	13.3163	11.9582	10.6912	10.9444	5.55072	6.2612	6.24905	6.17571	5.39374	6.48163	7.90746	10.5262	2.33878	2.284	4.27407	4.38176	3.02396	2.71642	3.10866	2.44522	4.62893	4.19931	0.199719	0.0981313	0.952705	0.00147532	0.605153	0.245501	-303.003	63.5195	0.312386	0.16166	0.592526	0.0444228	0.62098	0.0350753	198.786	104.802		chr11
chr7	112091601	112095300	P1a	1	IFRD1	5.78563	6.3867	7.61353	9.31243	13.3842	12.0283	15.5328	14.9735	5.66992	7.30462	7.8859	8.81977	5.88633	7.27498	9.28198	11.3556	2.06605	2.28397	3.72868	3.73378	2.35641	2.40895	2.71167	2.38574	5.20308	4.52711	0.0285672	0.891546	0.913831	0.000811361	0.47577	0.150745	-1665.44	52.0633	0.131563	0.294786	0.647066	0.0116116	1.02988	0.0845377	782.805	159.162		chr11
chr7	116655401	116658000	P1a	1	ST7	1.33272	2.96714	1.48398	2.69013	2.02483	2.63612	3.47862	5.3367	1.05087	1.59222	1.4977	2.22994	1.26059	1.96521	0.721743	1.84705	0.96281	1.7571	1.42328	2.04762	1.16574	1.48569	1.24051	1.32507	1.32981	1.54349	-0.41158	0.325662	1.08089	0.0854988	-0.310367	0.68298	-75.4086	-28.714	-0.0367883	0.946669	0.388539	0.396206	0.115938	0.629762	-315.149	29.8395		chr11
chr7	127029801	127031200	P1a	1	ZNF800	1.50321	2.36238	2.4968	2.92543	2.34379	2.82759	6.50926	5.40779	1.34971	1.59497	2.09536	2.55145	1.19533	1.47125	1.17322	2.36646	1.25691	0.97928	1.47315	2.30956	1.19944	1.48618	1.16392	1.1539	1.69542	1.70045	-0.290954	0.330905	1.17056	0.0955279	-0.100765	0.868995	-34.6327	-8.60828	0.264212	0.377206	0.494165	0.400797	0.338526	0.244186	128.126	68.5047		chr11
chr7	127290301	127291400	P1b	3	SND1	3.5457	3.34139	3.50944	3.46539	2.87308	1.8925	1.66915	1.86972	4.32606	2.21494	2.7548	4.01627	3.81958	2.73994	3.23079	2.59824	3.07694	3.22038	2.54846	1.44118	1.61168	1.75673	1.86687	1.66474	1.60325	1.3582	-0.0583919	0.802897	-0.680778	0.0846327	-0.191407	0.52506	-327.796	28.1159	-0.90267	0.00481843	0.244191	0.67432	-0.185764	0.315107	20.5794	-76.0733		chr11
chr7	128095801	128100300	P1a	2	HILPDA	5.16928	5.65914	4.99807	5.07908	13.3797	11.0588	6.0432	12.5808	9.75062	12.1738	12.1128	8.59938	10.6199	12.3016	12.3742	11.406	0.82679	0.81204	1.46823	1.30962	2.46578	2.14564	2.33807	1.9974	3.04272	2.98599	1.0282	0.00781199	0.0143392	0.956993	0.157667	0.290828	-15.3342	1099.55	1.49254	0.067781	-0.731242	0.0658727	0.386638	0.132343	25.9046	-52.8742		chr11
chr7	128784201	128788500	P1a	1	TSPAN33	4.30192	4.81197	4.1303	3.78158	9.29395	9.65702	9.26554	7.65851	6.28255	6.53994	5.42152	4.77649	6.29527	6.96007	8.54752	7.4989	0.64501	0.9826	2.93785	1.94529	2.10343	1.72728	2.15898	1.60216	2.41185	2.07242	0.435199	0.0252829	0.64006	0.0018153	0.479332	0.062948	-110.141	74.8885	1.23486	0.0498311	0.350197	0.471871	0.227261	0.327245	18.4039	64.8952		chr11
[truncated: 4,785 more rows]
[truncated: 33 more columns]
