# Supplementary material for: Yersinia remodels epigenetic histone modifications in human macrophages
Source: PLoS Pathog. 2021 Nov 18;17(11):e1010074. doi: 10.1371/journal.ppat.1010074 (PMC8639070; doi:10.1371/journal.ppat.1010074)
Supplement: S3 Table — (XLSX) [file ppat.1010074.s009.xlsx]

## Sheet: Sheet1
S3 Table: Genomic coordinates (Chromosome, Start, End), associated genes (Gene Symbol), normalized counts (columns H-W) and percentage YopP effect (columns AD, AE) for regions associated with classes E1-4 (Class) in enhancer module for all biological replicates used in the analysis. Normalized counts represent raw counts normalized to effective library size based on csaw normalization coefficient…
Chromosome	Start	End	Class	Cluster	Closest Gene Symbol	Relative position	mock r1 H3K27ac	mock r2 H3K27ac	WAC r1 H3K27ac	WAC r2 H3K27ac	WA314 r1 H3K27ac	WA314 r2 H3K27ac	WA314△YopM r1 H3K27ac	WA314△YopM r2 H3K27ac	WA314△YopP r1 H3K27ac	WA314△YopP r2 H3K27ac	mock r1 H3K4me1	mock r2 H3K4me1	WAC r1 H3K4me1	WAC r2 H3K4me1	WA314 r1 H3K4me1	WA314 r2 H3K4me1	log2FC WA314 vs mock H3K27ac	P-value WA314 vs mock H3K27ac	log2FC WAC vs WA314 H3K27ac	P-value WAC vs WA314 H3K27ac	log2FC WA314△YopP vs WA314 H3K27ac	P-value WA314△YopP vs WA314 H3K27ac	% YopP (WA314 vs mock H3K27ac)	% YopP (WA314 vs WAC H3K27ac)
chr1	973401	976700	E4	5	AGRN	Within	1.292	1.35	0.657	0.461	2.105	1.643	1.925	1.386	1.007	1.301	1.831	1.904	1.783	2.104	1.574	1.857	0.505063	0.247532	-1.74579	0.0739771	-0.699999	0.14092	138.596	40.0965
chr1	998201	1000800	E3	4	LOC100288175	Within	1.041	1.274	1.83	1.926	2.188	2.357	1.917	2.174	1.995	1.651	1.579	1.662	1.738	1.748	1.876	1.357	0.973438	0.0209721	-0.275239	0.0809518	-0.31804	0.188901	32.6718	115.55
chr1	1135601	1137100	E1	1	TNFRSF18	Downstream	1.218	1.523	3.42	2.832	2.643	1.783	1.608	1.149	3.052	1.68	0.723	0.838	1.016	1.291	0.826	0.853	0.691212	0.276135	0.498012	0.237925	0.0963035	0.870412	-13.9326	19.3376
chr1	1278801	1281100	E1	1	DVL1	Within	0.559	1.192	2.23	2.205	0.446	0.581	0.567	0.749	2.004	1.887	1.752	1.18	1.531	1.098	1.303	0.91	-0.76895	0.45205	2.10964	0.0208752	1.92124	0.0042093	249.853	91.0697
chr1	1543101	1544500	E4	5	LOC105378586	Downstream	1.112	1.224	0.604	0.317	2.066	1.433	1.629	1.923	0.945	0.934	1.052	1.005	0.788	0.932	0.942	0.776	0.582835	0.310191	-1.92501	0.110323	-0.897533	0.237051	153.994	46.6248
chr1	1771201	1774900	E1	1	GNB1	Within	1.06	1.327	2.714	3.049	2.722	2.901	2.712	2.939	2.501	2.699	1.654	1.779	1.832	1.944	2.225	2.023	1.23567	0.0149781	0.0355919	0.757054	-0.112899	0.255114	9.13673	-317.206
chr1	1793901	1795000	E1	2	GNB1	Within	0.923	1.143	1.394	1.326	0.806	0.709	0.919	1.126	1.757	1.019	2.396	2.103	2.246	2.373	2	1.658	-0.447104	0.203775	0.844186	0.0136195	0.873444	0.333281	195.356	103.466
chr1	2163201	2164800	E4	5	SKI	Within	1.227	0.785	0.661	0.753	2.507	1.416	2.363	1.649	1.844	1.05	2.18	2.922	2.135	2.867	2.049	2.545	0.963464	0.304403	-1.47253	0.259151	-0.439119	0.531813	45.5771	29.8208
chr1	2166101	2167800	E3	4	SKI	Within	2.587	1.142	2.084	1.156	3.731	2.775	3.776	3.104	2.294	1.675	3.282	3.046	2.906	2.896	2.916	3.012	0.802778	0.2684	-1.00592	0.133922	-0.713361	0.176628	88.8615	70.9161
chr1	2476301	2478800	E4	5	TNFRSF14-AS1	Downstream	2.219	2.558	1.861	1.369	4.085	2.957	3.818	3.51	1.993	1.717	0.744	0.704	0.589	0.471	0.608	0.357	0.559579	0.274859	-1.12438	0.142248	-0.924269	0.191556	165.172	82.2026
chr1	2481101	2482500	E3	4	TNFRSF14-AS1	Within	0.919	0.408	0.529	0.679	1.633	1.513	1.583	1.385	1.017	0.967	1.107	1.508	1.502	1.022	1.542	1.385	1.24552	0.158919	-1.38045	0.0113082	-0.664654	0.0373182	53.3635	48.1478
chr1	2573301	2574300	E3	4	TTC34	Within	1.896	1.486	1.851	1.903	3.219	3.048	2.38	2.801	2.069	1.354	1.783	1.71	2.208	2.063	2.2	1.242	0.890214	0.0567573	-0.739357	0.0291316	-0.872469	0.140897	98.0067	118.004
chr1	3223501	3225500	E1	1	PRDM16	Within	1.049	0.971	2.115	3.106	1.352	1.207	1.385	1.292	1.559	1.657	1.24	1.257	1.077	2.041	1.579	1.609	0.341805	0.115401	1.0283	0.220756	0.329398	0.0782209	-96.3703	32.0333
chr1	3228501	3231900	E1	2	PRDM16	Within	2.109	2.15	2.907	2.777	1.248	0.907	1.361	0.966	1.824	1.372	1.481	1.611	1.422	1.98	1.434	1.688	-0.983067	0.0982748	1.39966	0.0371584	0.569177	0.216793	57.8981	40.6652
chr1	3232001	3235200	E1	2	PRDM16	Within	1.078	0.857	1.586	1.525	0.408	0.522	0.458	0.488	0.54	0.685	0.726	0.565	0.509	0.592	0.425	0.473	-1.05644	0.0888033	1.74158	0.0101316	0.397699	0.257598	37.6452	22.8355
chr1	3237501	3239000	E4	5	PRDM16	Within	2.166	1.904	1.022	1.395	2.052	2.254	2.368	2.262	0.701	0.902	1.86	2.782	1.682	2.441	2.239	3.026	0.0814926	0.553758	-0.833159	0.073906	-1.4255	0.0109335	1749.24	171.096
chr1	6088901	6091900	E3	4	KCNAB2	Upstream	2.187	1.789	2.026	1.817	4.134	3.516	4.105	3.373	1.943	2.302	3.047	2.714	2.732	2.791	3.264	2.986	0.943931	0.0515268	-0.993213	0.0766011	-0.849637	0.0622078	90.0105	85.5443
chr1	6113901	6121200	E4	6	KCNAB2	Within	4.373	3.942	1.745	1.354	3.563	2.752	3.369	2.89	2.34	2.115	3.024	3.29	2.706	2.904	3.18	2.937	-0.396886	0.199744	-1.0271	0.110977	-0.503416	0.243328	-126.841	49.0133
chr1	6122101	6123600	E4	6	KCNAB2	Within	4.467	2.894	2.503	1.944	6.064	3.492	4.693	4.2	3.3	2.801	1.963	3.452	3.364	3.227	3.625	3.698	0.376526	0.555529	-1.10351	0.285886	-0.647378	0.401473	171.934	58.6651
chr1	6462501	6463500	E4	6	ACOT7	Upstream	1.692	2.286	0.741	0.634	0.327	1.041	0.359	1.239	0.78	0.327	0.698	1.006	0.789	0.547	1.28	0.66	-1.54083	0.110665	0.00790544	0.993776	-0.304649	0.791335	-19.7718	-3853.67
chr1	6473901	6475900	E4	6	HES2	Downstream	3.18	3.37	1.718	0.951	2.122	2.396	1.988	3.526	0.966	1.167	1.666	2.337	2.102	1.915	1.919	2.152	-0.535839	0.0338853	-0.75928	0.222138	-1.08281	0.0246462	-202.078	142.61
chr1	6476401	6477400	E4	6	HES2	Within	2.166	1.714	0.899	0.824	1.353	1.449	1.663	1.562	0.882	0.467	1.628	1.71	0.894	1.6	1.4	1.203	-0.46955	0.240991	-0.70123	0.0148741	-1.05506	0.162103	-224.696	150.458
chr1	6802901	6804900	E4	6	LINC01672	Downstream	2.774	3.027	1.242	1.331	2.705	2.08	3.242	2.773	2.915	2.777	2.673	2.966	2.444	2.903	2.918	2.986	-0.27783	0.327549	-0.894753	0.169237	0.250485	0.375844	90.1575	-27.9949
chr1	6807401	6808800	E4	5	LINC01672	Downstream	0.822	1.224	0.529	0.317	1.233	1.115	1.141	1.385	0.993	1.3	1.882	1.544	1.915	1.984	1.971	2.161	0.198307	0.587521	-1.47263	0.043846	-0.0335862	0.889552	16.9365	2.28069
chr1	7536301	7544200	E2	3	LOC102725193	Upstream	2.714	2.5	0.763	1.251	0.738	0.743	0.668	0.783	0.871	0.951	1.098	1.075	0.811	1.044	0.875	0.986	-1.8167	0.0363592	0.44411	0.471946	0.299307	0.145502	16.4754	67.3947
chr1	7607501	7612100	E2	3	CAMTA1	Upstream	1.897	1.961	1.229	1.281	0.608	0.71	0.552	0.69	0.715	1.237	1.212	1.06	0.822	0.969	0.904	0.851	-1.54897	0.00489065	0.929104	0.0228433	0.566061	0.433407	36.5443	60.9255
chr1	7870201	7874600	E2	3	PER3	Within	7.841	5.813	6.583	6.697	3.751	2.54	3.213	1.823	5.022	5.238	1.285	1.587	1.505	1.291	1.571	1.665	-1.1179	0.114694	1.07779	0.106685	0.705625	0.179264	63.1205	65.4695
chr1	7959301	7960500	E4	6	TNFRSF9	Downstream	2.256	3.428	0.881	1.532	1.361	1.362	1.141	1.571	1.611	1.945	1.873	3.184	2.015	2.701	2.066	2.166	-1.06168	0.239936	-0.173948	0.717074	0.385002	0.242762	36.2636	-221.331
chr1	7978201	7981000	E4	5	TNFRSF9	Within	1.474	2.039	1.171	1.041	2.331	2.268	2.257	2.23	1.465	1.517	1.273	1.203	1.276	1.488	1.099	1.523	0.388682	0.302341	-1.05635	0.0127398	-0.625577	0.00299207	160.948	59.2206
chr1	8012901	8013900	E4	6	PARK7	Upstream	6.77	4.228	3.914	1.776	3.126	2.453	3.26	3.016	2.51	2.008	0.775	0.905	0.684	1.389	0.84	0.931	-0.979206	0.26291	0.0284496	0.967454	-0.304414	0.342359	-31.0879	-1070.01
chr1	8014301	8015900	E4	6	PARK7	Upstream	8.544	6.426	6.643	3.962	4.431	3.019	4.399	3.13	3.878	2.917	1.114	1.854	1.708	2.052	1.374	1.6	-1.00685	0.11514	0.509531	0.435485	-0.132629	0.742595	-13.1726	-26.0296
chr1	8053101	8055400	E1	2	PARK7	Downstream	0.853	0.894	1.241	1.791	0.385	0.598	0.538	0.609	0.796	0.588	1.078	1.158	1.165	1.445	0.817	1.113	-0.829966	0.162353	1.62559	0.13198	0.494237	0.310391	59.5491	30.4036
chr1	8153701	8155900	E1	2	ERRFI1	Upstream	1.507	2.129	1.442	2.046	0.615	0.81	0.696	0.734	2.358	2.185	2.184	1.713	1.887	2.18	2.144	1.569	-1.35112	0.149287	1.29106	0.154852	1.67236	0.00728373	123.776	129.534
chr1	8163401	8169600	E4	6	ERRFI1	Upstream	5.422	3.683	1.918	1.635	3.158	2.845	3.058	3.142	1.88	1.844	1.961	2.204	1.771	2.341	2.043	2.701	-0.601086	0.318108	-0.756537	0.0290686	-0.688878	0.0834103	-114.605	91.0567
chr1	8175701	8178200	E4	5	ERRFI1	Upstream	1.11	1.005	0.613	0.685	1.436	1.649	1.525	1.852	1.342	1.4	1.333	2.01	1.45	1.599	1.055	1.691	0.544999	0.0909379	-1.24943	0.0528326	-0.170058	0.340412	31.2034	13.6109
chr1	8180201	8182100	E4	6	LINC01714	Upstream	3.063	2.826	1.391	1.501	2.774	1.877	2.538	2.494	2.908	3.218	2.447	2.989	2.323	3.034	3.009	2.694	-0.340488	0.388777	-0.685	0.296481	0.397598	0.328224	116.773	-58.0435
chr1	8185801	8187000	E3	4	LINC01714	Upstream	3.159	2.571	2.38	3.17	5.326	4.614	5.188	5.161	5.539	5.291	1.356	2.179	1.49	1.789	1.666	2.231	0.794767	0.0479261	-0.840641	0.0549697	0.123734	0.416624	-15.5686	-14.719
chr1	8283501	8285500	E4	6	LINC01714	Downstream	3.214	2.856	1.454	1.68	1.469	1.802	1.271	1.804	1.559	1.867	1.705	2.086	1.813	2.188	1.919	1.92	-0.892071	0.029532	-0.0616975	0.769814	0.0670572	0.765307	7.51703	-108.687
chr1	8341201	8344600	E2	3	SLC45A1	Upstream	2.925	2.989	1.632	1.901	1.179	1.223	1.217	1.187	1.495	1.825	2.119	2.572	2.009	2.636	2.316	2.68	-1.29953	0.00101077	0.556471	0.140795	0.466734	0.214522	35.9157	83.8738
chr1	8534901	8538600	E3	4	SNORD128	Downstream	0.951	0.988	1.329	1.387	2.747	2.158	2.817	2.284	1.585	1.4	2.471	1.874	2.386	1.865	2.268	1.708	1.3394	0.123619	-0.852822	0.164369	-0.716787	0.164275	53.5157	84.0489
chr1	8569601	8571400	E1	1	SNORD128	Upstream	1.88	1.523	4.289	4.015	2.902	2.353	2.77	1.944	3.918	3.474	3.831	2.821	2.599	2.642	3.176	2.758	0.626879	0.124969	0.660102	0.0684308	0.492399	0.0990327	-78.5477	74.5944
chr1	8599501	8602200	E1	1	SNORD128	Upstream	1.027	1.65	3.681	4.601	2.642	3.783	2.474	3.589	3.026	3.491	1.291	1.117	1.518	1.169	1.495	1.652	1.2631	0.136167	0.36617	0.337565	0.0203839	0.950151	-1.61381	5.56679
chr1	8719501	8720500	E1	2	RERE	Within	1.151	1.029	1.904	2.156	0.933	1.078	1.011	1.023	1.221	1.494	2.016	1.861	1.577	1.431	1.48	1.901	-0.116065	0.468941	1.01378	0.0343445	0.433183	0.188835	373.224	42.7294
chr1	8723701	8725700	E1	1	RERE	Within	1.353	1.713	3.067	3.708	1.865	2.322	2.02	2.342	2.288	2.847	2.247	2.262	2.181	2.609	2.179	2.269	0.44926	0.200746	0.694202	0.0930358	0.294468	0.323965	-65.545	42.4181
chr1	8760701	8762700	E2	3	RERE	Within	4.567	3.198	2.247	3.074	2.029	1.802	2.004	1.669	2.237	2.24	2.015	1.91	1.708	2.525	1.679	1.745	-1.01969	0.205287	0.474335	0.307363	0.225293	0.215071	22.0943	47.4965
chr1	8772001	8774500	E4	6	RERE	Within	6.658	5.711	2.538	3.296	3.563	3.833	4.34	4.156	2.78	2.931	1.828	2.01	1.934	2.036	1.631	2.001	-0.741885	0.0991929	-0.342371	0.262166	-0.373159	0.0529362	-50.2987	108.993
chr1	9069901	9071500	E4	6	SLC2A7	Within	5.202	3.284	2.247	1.823	3.061	2.577	3.218	3.971	1.547	1.488	2.131	2.294	2.267	2.499	1.449	2.158	-0.589993	0.366633	-0.47024	0.137254	-0.893674	0.112754	-151.472	190.046
chr1	9120201	9127000	E4	5	SLC2A5	Within	1.084	1.327	0.785	0.801	2.098	2.01	2.055	1.789	1.824	1.619	2.153	1.973	1.901	2.32	2.398	1.933	0.768712	0.0632413	-1.37249	0.0183596	-0.254496	0.150481	33.1069	18.5427
chr1	9134401	9136100	E4	5	SLC2A5	Upstream	1.353	1.344	1.026	1.081	2.332	2.295	1.878	2.47	1.276	1.263	2.37	2.839	2.133	2.946	2.352	2.304	0.778371	0.00812367	-1.13418	0.00146786	-0.865483	0.00485499	111.192	76.3089
chr1	9141601	9143900	E4	6	SLC2A5	Upstream	3.089	2.334	1.747	1.157	3.244	3.068	3.159	3.066	1.312	1.623	2.931	3.147	2.468	3.019	3.007	3.473	0.219129	0.44171	-1.11998	0.0875096	-1.10487	0.0222835	504.21	98.6513
chr1	9153201	9154900	E3	4	GPR157	Downstream	0.836	0.739	0.56	1.231	1.783	2.12	1.648	2.28	1.516	2.004	2.553	2.306	2.628	2.525	2.657	2.601	1.30913	0.0723747	-1.12429	0.148211	-0.149036	0.591733	11.3844	13.256
chr1	9180201	9181300	E3	4	GPR157	Within	1.723	2.493	3.174	2.767	3.817	3.649	4.149	4.603	2.436	3.777	2.748	2.377	2.82	3.406	4.108	4.656	0.824314	0.134682	-0.329671	0.127825	-0.264949	0.520252	32.1417	80.3675
chr1	9288201	9290100	E1	1	H6PD	Upstream	0.321	0.601	1.531	1.268	0.884	1.095	0.6	0.652	1.338	1.4	1.142	1.296	1.881	1.572	2.272	1.633	1.102	0.103375	0.500125	0.141381	0.468893	0.149874	-42.5493	93.7552
chr1	9334101	9342700	E4	6	H6PD	Downstream	6.103	4.78	1.745	1.658	3.767	3.057	3.533	3.473	2.585	2.745	2.702	3.12	2.932	3.003	3.057	2.962	-0.673326	0.150164	-1.00385	0.125848	-0.356594	0.270202	-52.96	35.5226
chr1	9355901	9358700	E4	5	SPSB1	Within	1.957	2.488	0.982	1.019	2.648	2.388	2.502	2.442	0.968	1.45	2.767	2.836	2.102	2.389	2.427	2.188	0.179848	0.454718	-1.3319	0.0501736	-1.05811	0.0668869	588.337	79.4438
chr1	9380201	9381600	E1	1	SPSB1	Within	0.773	0.979	1.662	1.721	1.866	1.592	1.676	1.885	1.72	2.234	1.495	2.262	1.614	2.375	2.342	2.217	0.980363	0.0441699	-0.0317468	0.830604	0.193162	0.507089	-19.7031	-608.445
chr1	9688501	9690600	E4	5	TMEM201	Downstream	0.58	0.653	0.579	0.634	1.577	1.415	1.148	2.205	1.324	1.489	2.324	2.705	1.952	2.164	2.379	2.364	1.2792	0.0294792	-1.30253	0.0379861	-0.089051	0.519872	6.96148	6.83678
chr1	9702901	9705300	E4	5	PIK3CD	Upstream	1.889	2.332	2.005	1.717	3.633	3.575	4.249	4.867	1.864	2.178	2.583	2.052	1.992	2.542	2.565	2.311	0.772186	0.0891365	-0.953952	0.0445757	-0.834567	0.0555102	108.078	87.4852
chr1	9776301	9780200	E4	5	PIK3CD	Within	1.249	1.581	0.759	0.942	2.236	2.047	1.996	2.429	1.477	1.603	1.887	2.281	2.021	2.254	1.937	2.485	0.597728	0.0889613	-1.33183	0.0102576	-0.475415	0.0450478	79.5369	35.6963
chr1	9790101	9791600	E4	6	CLSTN1	Within	2.256	2.513	0.705	1.183	1.586	1.263	1.043	0.754	1.334	1.089	2.842	2.916	1.752	2.301	2.452	2.25	-0.743283	0.0474599	-0.59326	0.254519	-0.233807	0.41034	-31.456	39.4105
chr1	9795701	9797700	E4	6	CLSTN1	Within	1.793	1.713	0.502	0.982	1.469	1.412	1.417	1.481	0.695	0.607	1.433	1.734	0.893	1.115	1.079	1.435	-0.283678	0.0304054	-0.956123	0.206518	-1.14599	0.00802632	-403.975	119.858
chr1	9951601	9953700	E4	6	CTNNBIP1	Within	4.092	4.079	1.485	2.294	4.108	3.768	4.639	3.281	2.777	2.689	2.103	2.537	2.828	2.825	2.379	2.493	-0.0531473	0.544929	-1.05931	0.0865829	-0.527066	0.0733764	-991.706	49.7554
chr1	9960001	9962200	E4	5	CTNNBIP1	Within	2.061	2.752	0.721	0.864	2.925	2.364	2.74	2.08	1.233	1.421	1.761	2.536	2.245	2.467	2.18	2.309	0.136252	0.64826	-1.73826	0.0798368	-0.994839	0.106085	730.145	57.232
chr1	10011001	10012400	E4	6	LOC113391335	Within	5.946	4.896	3.022	2.672	5.164	3.769	5.145	4	4.384	3.301	3.155	3.376	2.854	3.728	3.541	3.464	-0.279521	0.395706	-0.649745	0.243279	-0.217112	0.556892	-77.6731	33.415
chr1	10117201	10118700	E4	5	UBE4B	Within	2.03	2.437	1.481	1.902	3.545	3.022	2.998	3.518	2.17	2.801	4.133	3.586	2.943	3.311	3.359	2.741	0.55568	0.0935587	-0.957041	0.0454418	-0.401714	0.195219	72.2923	41.9746
chr1	10125301	10126400	E4	6	UBE4B	Within	3.508	2.597	1.491	1.614	2.63	1.892	2.697	2.301	2.652	1.91	1.973	2.011	2.485	1.913	2.618	2.328	-0.433156	0.314271	-0.542318	0.29908	0.0127218	0.972983	2.937	-2.34582
chr1	10133501	10134500	E4	5	UBE4B	Within	1.489	1.714	0.846	1.015	2.38	1.895	1.369	1.724	1.492	1.681	4.419	3.621	3.47	3.663	3.2	3.803	0.416224	0.233171	-1.19981	0.0974127	-0.429928	0.233111	103.292	35.833
chr1	10267401	10268400	E4	6	KIF1B	Upstream	2.234	2.057	0.952	1.205	1.026	1.784	0.978	1.131	1.221	0.981	2.326	1.961	2.314	1.6	1.96	1.63	-0.610583	0.28879	-0.38169	0.542847	-0.352232	0.566402	-57.6878	92.2822
chr1	10436701	10439900	E1	2	KIF1B	Within	3.108	2.819	4.939	4.06	1.472	1.555	1.354	1.85	2.309	2.056	1.985	1.932	1.445	1.617	1.561	1.902	-0.969525	0.0471685	1.57196	0.0906065	0.528178	0.0931288	54.478	33.5999
chr1	10461501	10467000	E1	1	PGD	Within	3.235	3.26	6.612	7.039	3.738	3.734	4.246	4.071	6.76	6.192	2.465	1.964	1.872	1.935	1.998	1.685	0.202315	0.0138294	0.869473	0.0439066	0.793631	0.0657387	-392.274	91.2772
chr1	10474301	10477200	E1	2	PGD	Within	8.095	7.246	12.578	12.806	5.676	6.352	6.246	8.056	5.716	5.117	2.484	2.547	2.519	2.713	2.743	2.714	-0.351032	0.0983574	1.07752	0.0186585	-0.151071	0.318425	-43.0362	-14.0203
chr1	10540701	10542000	E4	6	PEX14	Within	3.124	3.076	1.139	1.707	2.153	2.287	2.181	1.781	1.8	2.729	2.325	3.094	2.75	2.752	2.338	3.133	-0.481856	0.0291228	-0.641428	0.202866	0.0287683	0.939343	5.9703	-4.48504
chr1	10581901	10583100	E1	1	PEX14	Within	0.733	0.952	1.675	2.061	1.594	1.796	1.874	1.795	1.752	2.179	0.646	0.922	0.92	1.614	1.7	1.649	1.00809	0.0296371	0.140073	0.532659	0.213563	0.408671	-21.1849	152.465
chr1	10589201	10591400	E3	4	PEX14	Within	0.861	1.09	1.658	1.527	2.544	2.6	2.473	2.398	1.603	1.952	2.184	2.056	1.839	1.683	2.144	2.115	1.39829	0.0353389	-0.691475	0.0203073	-0.533354	0.130136	38.1434	77.1328
chr1	10752501	10754400	E1	1	CASZ1	Within	0.855	0.902	1.864	1.935	1.841	2.033	2.264	1.587	2.944	2.211	0.775	0.688	0.664	0.842	0.8	0.592	1.14118	0.0458725	-0.028124	0.765791	0.41201	0.317197	-36.1039	-1464.98
chr1	11339601	11345100	E2	3	UBIAD1	Within	3.985	2.471	1.096	1.221	1.06	1.128	1.167	1.262	0.875	0.696	2.436	2.247	2.025	1.851	2.26	2.016	-1.5615	0.216407	0.0830937	0.483529	-0.477736	0.145814	-30.5946	-574.936
chr1	11778801	11779900	E4	6	DRAXIN	Within	2.523	2.805	1.298	1.153	1.824	2.128	2.756	2.448	1.017	1.91	1.268	1.6	1.673	2.028	1.563	1.34	-0.430959	0.0806679	-0.689119	0.0830084	-0.43299	0.445722	-100.471	62.8324
chr1	11789401	11793500	E4	5	AGTRAP	Upstream	1.402	2.033	1.341	1.329	3.059	2.862	3.202	3.479	1.802	1.809	2.815	2.782	2.473	3.355	2.905	2.96	0.785286	0.133163	-1.14905	0.0378611	-0.7133	0.0538847	90.8332	62.0775
chr1	11848401	11853000	E1	2	C1orf167	Downstream	1.529	1.787	3.079	3.21	1.297	1.009	1.402	0.983	1.709	1.298	1.313	1.256	1.085	1.363	1.182	1.172	-0.524108	0.122079	1.44721	0.0208603	0.382932	0.310418	73.0637	26.4601
chr1	11873901	11876600	E4	6	MTHFR	Upstream	3.684	2.961	1.468	1.338	3.903	3.178	4.127	3.01	2.134	1.867	2.669	1.954	1.79	2.322	2.383	2.269	0.0917261	0.711682	-1.33516	0.0982255	-0.823616	0.114962	897.908	61.6869
chr1	12044401	12045900	E1	2	MFN2	Within	2.527	3.199	2.291	3.635	1.306	1.734	1.781	1.687	1.831	2.427	3.1	3.016	3.119	3.058	3.385	2.586	-0.913409	0.0971889	0.963138	0.255295	0.48626	0.251213	53.2357	50.487
chr1	12098001	12099700	E3	4	MIIP	Downstream	0.557	1.008	1.524	1.342	1.701	2.01	1.457	2.185	1.256	1.867	2.097	1.626	1.546	1.634	1.999	1.894	1.24558	0.0719171	-0.37269	0.171479	-0.248863	0.506931	19.9797	66.7749
chr1	12146701	12150000	E1	1	TNFRSF8	Within	0.349	0.692	1.842	1.959	1.766	2.161	1.52	2.659	1.274	1.81	1.808	1.629	1.879	2.155	2.216	2.268	1.91593	0.0326939	-0.0470563	0.805003	-0.348866	0.342343	18.2087	741.381
chr1	12184601	12187200	E4	6	TNFRSF8	Within	4.424	3.426	1.789	1.341	2.331	2.871	2.118	3.54	1.291	1.4	2.145	2.513	2.102	2.314	2.383	2.61	-0.593407	0.181383	-0.733151	0.102042	-0.95137	0.123368	-160.323	129.765
chr1	12205701	12207700	E4	6	TNFRSF8	Downstream	4.331	4.341	2.67	1.743	2.775	2.619	2.574	2.53	2.153	2.077	2.983	3.141	3.206	3.408	3.378	3.219	-0.684967	0.029634	-0.289457	0.478965	-0.350765	0.0459583	-51.2091	121.18
chr1	12208301	12212600	E4	6	TNFRSF8	Downstream	8.149	7.808	4.745	2.815	4.586	5.078	4.356	5.22	2.317	3.364	2.954	4.008	2.774	3.649	3.634	3.985	-0.723396	0.0131052	-0.354395	0.466133	-0.766589	0.118635	-105.971	216.309
chr1	12216101	12217400	E1	1	MIR7846	Upstream	3.124	2.637	5.655	4.975	1.974	2.801	1.68	2.32	1.643	1.975	3.279	2.05	2.224	2.752	2.645	2.238	-0.270825	0.433159	1.15461	0.034496	-0.400047	0.376539	-147.714	-34.6478
chr1	12233501	12236500	E4	6	MIR7846	Downstream	5.931	4.644	2.766	1.922	3.373	2.761	2.943	2.638	2.892	2.784	2.634	3.116	2.627	2.3	2.358	2.443	-0.785933	0.134084	-0.387469	0.310672	-0.111691	0.589726	-14.2112	28.8257
chr1	12236701	12243500	E4	6	MIR4632	Upstream	7.838	6.566	3.373	2.656	4.298	3.544	3.952	4.06	3.299	3.396	2.62	3.325	2.611	2.944	2.686	2.988	-0.877078	0.0679164	-0.379426	0.223867	-0.228187	0.366977	-26.0167	60.14
chr1	12244301	12247700	E4	6	MIR4632	Upstream	5.85	5.139	3.094	2.609	5.047	5.003	5.241	7.029	3.409	3.252	2.461	2.601	2.194	2.648	2.269	1.893	-0.128948	0.411937	-0.817218	0.0687247	-0.593117	0.0197898	-459.968	72.5777
chr1	12256801	12258100	E4	5	MIR4632	Downstream	2.187	2.021	1.383	1.317	2.978	2.515	2.657	2.568	1.565	1.472	2.504	2.437	1.82	2.072	2.368	2.447	0.384536	0.19018	-1.02477	0.0989708	-0.854903	0.107547	222.32	83.4243
chr1	12435801	12436900	E4	6	SNORA59A	Upstream	2.585	2.182	0.914	1.268	1.527	1.892	1.985	1.469	1.757	1.655	2.96	3.108	2.199	3.444	3.636	3.316	-0.479375	0.132592	-0.647913	0.135579	-0.00253711	0.987926	-0.529254	0.391582
chr1	12474001	12477100	E1	2	SNORA59A	Upstream	1.397	1.179	3.223	3.598	1.188	1.138	1.377	1.233	2.515	2.785	2.574	2.561	2.203	2.714	2.656	3.015	-0.146815	0.450504	1.55187	0.0493021	1.18774	0.0505064	809	76.5356
chr1	13930401	13932600	E1	1	PDPN	Within	1.23	2.492	3.989	4.408	1.251	2.533	1.333	2.153	1.618	2.142	1.021	0.982	2.174	2.257	1.708	1.798	0.0234219	0.975638	1.1503	0.145518	-0.00873522	0.988411	37.2951	-0.759388
chr1	13948401	13952100	E2	3	PDPN	Downstream	2.45	2.222	3.086	2.381	0.995	1.094	0.995	0.887	0.678	0.832	1.884	1.888	2.173	2.524	1.707	2.169	-1.16092	0.0289961	1.38743	0.125218	-0.468503	0.106413	-40.3561	-33.7677
chr1	13987901	13992000	E1	2	PRDM2	Upstream	1.353	1.226	2.591	2.102	1.023	1.087	1.057	1.011	0.86	1.058	2.229	2.267	1.794	2.596	1.969	2.393	-0.289021	0.119705	1.15312	0.114178	-0.137869	0.503321	-47.7022	-11.9562
chr1	14107601	14109500	E4	5	PRDM2	Within	1.745	2.405	1.391	2.102	3.731	3.265	3.55	2.72	1.713	1.572	2.529	2.434	2.296	2.458	1.978	2.307	0.753449	0.0837599	-1.00198	0.0691784	-1.09063	0.0599632	144.752	108.848
chr1	14151401	14154200	E4	6	PRDM2	Downstream	1.933	2.447	1.001	0.747	1.316	1.061	0.838	0.884	0.678	0.55	1.854	1.831	1.614	1.848	1.684	2.133	-0.882046	0.112099	-0.443644	0.222643	-0.952833	0.0913443	-108.025	214.774
chr1	15321801	15322900	E4	6	KAZN	Within	2.708	2.182	1.106	1.441	1.781	1.655	1.393	0.979	1.819	1.443	1.762	1.554	1.29	1.378	1.236	1.164	-0.508584	0.205574	-0.432165	0.197753	-0.0752026	0.72577	-14.7867	17.4014
chr1	15468701	15470000	E4	5	TMEM51-AS1	Within	2.187	2.9	1.465	1.171	2.655	2.687	2.131	3.107	1.722	2.657	2.683	3.365	2.831	3.788	3.476	3.491	0.0705626	0.781359	-1.01956	0.0660602	-0.286831	0.490478	406.491	28.1327
chr1	15503701	15506900	E1	2	C1orf195	Upstream	3.277	3.854	4.757	4.892	2.244	2.182	2.413	2.271	4.29	4.52	2.615	2.418	2.332	2.629	2.323	2.617	-0.688212	0.130347	1.12446	0.00487846	0.993197	0.0234742	144.315	88.3265
chr1	15536501	15538000	E1	1	TMEM51	Within	1.534	0.99	2.997	3.128	1.71	1.882	1.521	1.472	2.283	2.147	1.602	1.408	2.348	2.385	2.186	1.681	0.509267	0.279387	0.769454	0.00918791	0.302326	0.0674021	-59.365	39.291
chr1	15549701	15551100	E4	6	TMEM51	Downstream	6.188	4.325	3.135	2.083	5.664	4.538	6.565	4.462	3.924	3.434	2.546	3.16	3.004	3.758	3.313	3.713	-0.0432976	0.901924	-0.967226	0.0842668	-0.471506	0.202371	-1088.99	48.7482
chr1	15569201	15571200	E1	1	FHAD1	Upstream	0.507	0.971	1.798	2.06	1.562	1.542	1.287	1.83	1.119	2.03	0.62	0.528	0.604	0.799	0.7	1.047	1.07002	0.176388	0.313668	0.211154	0.0207618	0.968581	-1.94031	6.61901
chr1	15583201	15587300	E4	6	FHAD1	Within	14.454	11.642	6.214	4.096	8.836	6.911	8.453	7.588	6.688	6.213	2.891	4.143	3.178	3.591	3.08	3.376	-0.728771	0.108435	-0.611031	0.199021	-0.287579	0.368364	-39.4607	47.0644
chr1	15588601	15593000	E4	6	FHAD1	Within	7.749	7.267	3.472	2.391	5.107	4.718	4.96	4.171	2.966	2.958	2.87	3.54	2.806	2.973	3.143	3.727	-0.611884	0.0158561	-0.744992	0.138169	-0.72993	0.0631733	-119.292	97.9782
chr1	15598201	15605300	E4	6	FHAD1	Within	5.735	4.535	2.784	1.99	2.554	2.516	2.395	2.319	1.632	1.846	2.116	2.328	2.101	2.903	2.133	2.621	-1.01849	0.144076	-0.0866738	0.772848	-0.543347	0.0771637	-53.3483	626.887
chr1	15612701	15619100	E1	2	LOC101927417	Downstream	2.494	2.212	3.601	3.198	1.107	1.068	0.992	1.102	2.621	2.325	1.198	0.824	1.141	1.025	1.093	0.769	-1.11382	0.0660861	1.64434	0.0533154	1.18553	0.0636758	106.438	72.0975
chr1	15623801	15625100	E2	3	LOC101927417	Downstream	1.874	2.9	1.546	1.317	0.897	1.229	1.028	1.657	1.461	1.616	1.908	2.166	1.941	1.943	1.661	1.432	-1.16719	0.210338	0.42918	0.224827	0.533158	0.170877	45.6788	124.227
chr1	15648501	15649900	E1	1	LOC101927417	Downstream	0.483	0.979	1.738	1.676	1.133	1.194	1.42	1	1.695	1.734	1.052	0.467	0.864	0.541	1.057	0.665	0.669866	0.328032	0.552588	0.00634798	0.559371	0.00810929	-83.5049	101.228
chr1	15654301	15655800	E3	4	LOC101927417	Within	1.399	0.99	0.881	1.691	2.239	2.155	1.955	2.046	1.808	2.24	2.17	2.245	1.682	1.768	1.866	1.836	0.879177	0.116365	-0.772598	0.263387	-0.117927	0.568216	13.4133	15.2636
chr1	15738901	15739900	E3	4	EFHD2	Within	3.656	2.628	3.65	2.917	7.279	5.649	5.966	6.087	4.24	5.276	2.093	1.861	1.577	2.273	1.48	0.931	1.04067	0.0946366	-0.977137	0.117049	-0.442048	0.241362	42.4773	45.2391
chr1	15786201	15787200	E1	1	CELA2A	Within	0.88	1.257	1.428	3.742	2.193	2.49	2.282	2.101	3.019	5.089	2.171	3.068	2.944	3.452	3.96	3.57	1.13172	0.0377761	0.1427	0.868147	0.791945	0.34172	-69.9772	554.972
chr1	16001801	16004900	E4	6	PLEKHM2	Upstream	3.47	4.163	1.62	2.024	2.858	2.636	2.911	3.455	2.362	2.845	1.899	2.561	1.695	2.09	1.663	2.026	-0.474504	0.173629	-0.592257	0.0848441	-0.0774044	0.66234	-16.3127	13.0694
chr1	16022801	16025600	E4	5	PLEKHM2	Within	3.745	3.508	2.511	2.965	6.012	6.208	6.318	7.478	3.438	3.75	2.988	3.913	3.322	3.381	3.226	3.31	0.752538	0.00441132	-1.15796	0.0202357	-0.765594	0.0101018	101.735	66.1156
chr1	16125801	16126900	E4	5	UQCRHL	Downstream	0.8	1.247	0.673	1.038	1.781	1.791	1.215	2.105	1.665	2.165	1.057	1.417	1.625	1.072	1.236	1.199	0.80344	0.181363	-1.06198	0.123071	0.100502	0.696733	-12.5089	-9.46368
chr1	16152501	16154100	E4	6	FLJ37453	Downstream	3.722	2.142	1.19	0.515	3.615	1.393	3.238	1.716	2.458	1.254	1.744	0.063	1.248	0.053	1.649	0.048	-0.227708	0.786069	-1.55456	0.362669	-0.431784	0.671953	-189.622	27.7752
chr1	16193701	16194800	E1	1	FLJ37453	Upstream	0.677	0.935	1.635	1.902	0.806	0.878	0.652	0.93	1.788	1.783	2.607	2.468	1.864	2.602	2.545	2.363	0.0633297	0.828087	1.07055	0.0739674	1.08421	0.0236277	-1712.01	101.276
chr1	16210101	16211200	E1	1	FLJ37453	Upstream	3.569	2.805	5.962	5.534	5.514	4.223	6.075	4.162	5.642	5.008	1.832	2.606	3.107	2.717	3.272	3.774	0.611192	0.182864	0.239719	0.388865	0.129446	0.610623	-21.1793	53.9992
chr1	16220001	16221700	E1	2	SPEN	Within	0.597	2.15	1.648	2.088	0.878	1.049	0.805	1.362	0.858	1.373	1.14	1.715	0.958	1.609	1.129	1.209	-0.511827	0.690641	0.955514	0.116936	0.211006	0.660805	41.226	22.083
chr1	16289001	16293700	E1	2	ZBTB17	Within	9.629	7.046	14.822	9.869	6.18	5.515	5.849	6.115	5.451	5.192	3.066	3.047	3.387	3.365	3.197	3.127	-0.511773	0.290119	1.07813	0.226655	-0.135955	0.337145	-26.5654	-12.6103
chr1	16296201	16297200	E2	3	ZBTB17	Within	2.573	2.171	4.179	1.839	1.633	1.003	1.467	1.508	1.764	1.447	1.706	0.553	1.577	0.379	1.24	0.31	-0.847457	0.126971	1.19066	0.373881	0.284492	0.525478	33.5701	23.8936
chr1	16311001	16312200	E1	1	ZBTB17	Upstream	1.128	1.904	2.777	2.483	1.594	2.137	1.385	2.244	1.667	1.05	1.486	1.341	1.358	1.719	1.366	1.099	0.298867	0.545046	0.495712	0.167852	-0.456959	0.344334	152.897	-92.1824
chr1	16312301	16313700	E1	1	ZBTB17	Upstream	0.628	1.306	3.022	2.31	1.566	1.168	1.21	1.154	1.647	1.434	0.941	1.293	1.314	1.984	1.485	1.496	0.499121	0.43687	0.963689	0.116636	0.172427	0.542922	-34.5461	17.8924
chr1	16338201	16339400	E4	5	HSPB7	Downstream	1.128	2.285	0.793	1.162	1.866	2.539	1.548	2.02	2.289	2.179	1.292	1.383	0.92	1.193	1.066	1.649	0.368007	0.551632	-1.17145	0.117905	0.0203228	0.940766	-5.52239	-1.73483
chr1	16340201	16341200	E3	4	HSPB7	Within	0.406	2.171	1.058	2.093	2.333	2.936	2.608	3.393	3.494	4.249	1.163	2.012	1.42	1.6	1.48	2.639	1.03152	0.351922	-0.741826	0.248527	0.555296	0.130641	-53.833	-74.8552
chr1	16498201	16501400	E2	3	EPHA2	Upstream	1.48	2.034	1.074	1.228	0.481	0.604	0.682	0.656	1.07	1.196	1.283	1.288	1.117	1.236	1.386	0.982	-1.69634	0.128972	1.08582	0.0282836	1.06298	0.0215469	62.6631	97.897
chr1	16668301	16670100	E1	1	FBXO42	Within	1.053	0.698	3.114	2.043	1.84	2.146	2.39	1.944	3.164	3.034	1.722	1.927	1.898	2.127	1.466	2.219	1.18699	0.0430328	0.371395	0.464011	0.636864	0.0539997	-53.6538	171.479
chr1	16672801	16673800	E1	1	FBXO42	Within	0.474	1.486	2.169	2.537	0.98	1.226	0.913	1.293	1.628	2.054	1.783	1.207	1.893	2.694	2.52	2.522	0.171081	0.849105	1.09274	0.0403254	0.739088	0.124073	-432.01	67.6362
chr1	16713601	16715100	E3	4	SPATA21	Downstream	1.85	1.828	2.15	2.663	3.607	3.641	3.997	3.051	4.25	4.108	2.532	2.882	2.768	2.806	3.332	3.232	0.97877	0.000391995	-0.590614	0.130862	0.205438	0.0676971	-20.9894	-34.7838
chr1	16717901	16719300	E1	1	SPATA21	Downstream	1.064	1.306	2.191	2.672	1.799	1.831	1.862	1.885	2.47	2.767	2.048	2.37	2.441	2.916	3.056	2.549	0.61568	0.115751	0.421646	0.235499	0.528873	0.112982	-85.9006	125.43
chr1	16723701	16726100	E3	4	SPATA21	Downstream	0.818	0.952	0.925	1.03	2.157	2.337	1.887	2.041	1.879	1.808	2.357	1.927	1.927	1.403	2.215	1.826	1.34466	0.00893911	-1.20063	0.0141264	-0.285509	0.104411	21.2327	23.7798
chr1	16777301	16778500	E1	1	NECAP2	Within	0.508	0.667	1.499	1.321	1.438	1.734	1.548	1.93	1.328	1.401	1.292	0.545	1.227	0.737	1.366	1.746	1.43394	0.0487121	-0.17017	0.4348	-0.217354	0.364607	15.1578	127.727
chr1	16825501	16826500	E4	5	CROCCP3	Upstream	1.151	0.914	0.846	0.634	1.586	1.635	1.206	1.831	1.425	1.447	1.085	0.805	1.42	1.642	0.76	0.854	0.641559	0.116837	-1.12168	0.0649007	-0.16573	0.0526578	25.8324	14.7752
chr1	16926201	16930200	E4	5	NBPF1	Within	7.171	9.164	3.33	4.88	9.768	9.981	9.381	11.989	5.406	6.765	7.049	7.801	6.2	6.447	7.414	7.987	0.273758	0.33383	-1.26635	0.0801414	-0.69825	0.106092	255.061	55.139
chr1	17108401	17109600	E4	6	MST1L	Upstream	2.031	1.904	0.397	0.898	0.855	1.146	0.706	1.571	0.707	0.973	1.227	0.754	0.789	0.877	1.4	0.55	-0.975653	0.0591179	-0.627835	0.372133	-0.253023	0.501651	-25.9336	40.3008
chr1	17370901	17372000	E1	1	SDHB	Within	1.662	1.558	3.125	3.228	1.739	1.486	1.363	2.154	3.391	2.207	1.691	2.103	1.673	1.799	2.145	1.905	0.00250295	0.987771	0.978129	0.0276894	0.795586	0.28387	-31785.9	81.3375
chr1	17385701	17388400	E4	6	PADI2	Downstream	4.109	2.919	1.371	1.174	3.402	2.848	3.33	2.253	2.498	2.264	3.099	3.295	2.9	3.226	3.02	3.547	-0.169365	0.634065	-1.29657	0.0674437	-0.392121	0.189677	-231.524	30.243
chr1	17393801	17395400	E4	5	PADI2	Within	2.538	2.285	1.553	1.189	3.002	2.67	2.424	2.625	1.886	2.1	1.986	2.011	1.807	1.92	1.849	2.303	0.234251	0.187851	-1.04886	0.0276658	-0.508975	0.0664225	217.277	48.5265
chr1	17404401	17406400	E3	4	PADI2	Within	0.778	0.914	0.925	1.109	2.355	2.489	2.297	2.665	1.373	1.26	2.325	1.985	2.365	1.999	2.658	2.715	1.51748	0.0036524	-1.25149	0.00900952	-0.879423	0.00691804	57.9529	70.2701
chr1	17407401	17409500	E4	5	PADI2	Within	1.224	1.523	0.881	0.755	2.354	2.052	2.777	2.051	1.485	1.8	2.657	2.609	2.052	2.304	2.817	2.641	0.681348	0.0598046	-1.42944	0.0400403	-0.423404	0.124196	62.1422	29.6202
chr1	17453001	17457500	E4	6	PADI2	Upstream	8.027	5.38	3.7	2.83	3.916	2.806	3.75	2.524	3.593	3.38	1.635	2.289	1.88	2.543	1.723	2.352	-0.996018	0.204087	-0.0417385	0.904803	0.0527648	0.858931	5.29757	-126.418
chr1	17467101	17469700	E2	3	PADI2	Upstream	7.494	6.018	8.601	7.167	4.035	3.614	3.872	3.271	5.619	5.259	2.563	3.557	2.85	3.172	3.213	3.58	-0.820854	0.135419	1.04351	0.0901048	0.507948	0.0297764	61.8804	48.6768
chr1	17758001	17759700	E4	6	RCC2	Within	2.468	2.822	1.213	1.417	1.92	1.792	1.936	1.774	1.416	1.318	3.282	2.72	2.628	2.946	3.01	3.012	-0.511006	0.109356	-0.497263	0.0628797	-0.441416	0.0304705	-86.3817	88.7692
chr1	17870901	17872700	E1	1	ARHGEF10L	Within	1.842	1.967	3.378	3.803	3.213	3.488	2.788	4.158	2.919	3.008	2.152	2.681	1.985	2.969	2.599	2.65	0.814732	0.0305104	0.0999726	0.457133	-0.176961	0.191611	21.7201	-177.009
chr1	17876701	17882300	E1	1	ARHGEF10L	Within	1.123	1.958	4.342	3.655	3.163	3.395	3.059	3.912	2.881	3.157	1.508	1.561	2.336	2.749	2.191	2.541	1.09006	0.129475	0.285955	0.259729	-0.119294	0.289429	10.9438	-41.7178
chr1	17911501	17913900	E4	6	ARHGEF10L	Within	1.635	1.618	0.683	0.766	1.516	1.563	1.534	1.301	0.946	1.458	1.582	1.948	2.299	2.419	2.032	2.343	-0.0795521	0.13631	-1.08752	0.00878348	-0.356482	0.411719	-448.112	32.7795
chr1	17939801	17942400	E4	5	ARHGEF10L	Upstream	1.561	1.581	0.976	1.292	2.439	2.243	2.644	1.718	2.269	2.459	2.712	3.286	2.648	2.767	2.936	3.102	0.575084	0.0779149	-1.04572	0.0352711	0.013928	0.881694	-2.42192	-1.3319
chr1	18483501	18494600	E4	6	IGSF21	Within	4.722	3.785	1.052	1.164	1.071	1.121	1.136	1.11	1.178	1.24	1.493	1.756	1.557	1.751	1.541	1.655	-1.95684	0.0929878	0.0164619	0.86967	0.142003	0.110304	7.25673	862.613
chr1	19234701	19237000	E3	4	IFFO2	Within	0.441	0.844	0.896	0.799	1.906	1.502	1.672	1.685	1.474	1.441	1.179	1.704	1.531	1.848	1.964	1.754	1.40651	0.0652551	-1.00701	0.131524	-0.225603	0.436048	16.04	22.4033
chr1	19276301	19279500	E1	1	IFFO2	Within	1.036	1.356	3.667	3.109	2.608	2.727	2.626	2.607	3.072	2.785	1.84	2.481	2.578	2.721	2.585	2.278	1.15737	0.044048	0.344901	0.222961	0.134453	0.29235	-11.6171	38.9831
chr1	19581701	19583700	E4	6	MRTO4	Within	5.515	4.74	2.247	1.49	3.824	3.287	3.91	3.472	2.576	3.243	2.906	2.538	2.207	2.377	2.958	2.502	-0.528101	0.0927881	-0.928438	0.0792721	-0.289145	0.275785	-54.7518	31.1432
chr1	19640901	19646300	E4	6	PQLC2	Within	2.13	2.263	0.822	1.091	1.338	1.534	1.345	1.664	1.243	1.547	2.266	2.345	1.994	2.337	2.376	2.132	-0.613023	0.0318453	-0.585704	0.113299	-0.0420788	0.844824	-6.86414	7.18431
chr1	19702201	19703200	E3	4	CAPZB	Within	1.354	2.286	2.116	3.107	3.359	3.939	3.521	3.393	3.256	3.175	1.938	2.766	1.577	1.979	1.76	2.871	1.00389	0.100716	-0.482696	0.241699	-0.182586	0.371637	18.1878	37.8262
chr1	19723001	19727500	E2	3	CAPZB	Within	1.909	0.99	3.735	1.746	0.891	0.8	0.977	0.849	1.499	1.172	1.48	0.793	1.238	0.869	1.297	0.741	-0.777164	0.412409	1.69623	0.307149	0.658737	0.184658	84.7616	38.8353
chr1	19747501	19751300	E1	1	CAPZB	Within	0.641	1.442	2.726	2.752	0.834	1.339	0.969	1.516	1.9	1.829	1.61	1.045	1.369	1.483	1.188	1.143	0.0609144	0.934335	1.33381	0.0957873	0.779054	0.193939	-1278.93	58.4081
chr1	19753201	19754200	E1	1	CAPZB	Within	1.219	1.257	2.433	2.537	1.493	1.895	1.989	2.101	1.628	1.541	2.016	2.112	1.788	2.021	2.2	1.785	0.452813	0.261852	0.552605	0.140145	-0.09665	0.682302	21.3443	-17.4899
chr1	19773901	19779200	E1	1	CAPZB	Within	4.046	4.266	11.688	8.297	6.5	5.808	7.486	6.154	6.554	5.757	2.821	3.015	2.914	3.341	2.903	3.219	0.56647	0.085192	0.699229	0.254129	0.000277211	0.997995	-0.0489365	0.0396452
chr1	19783001	19786800	E1	1	CAPZB	Within	3.169	3.306	8.694	5.37	3.816	3.489	4.398	3.244	4.254	3.905	2.446	2.777	2.351	3.211	2.408	2.724	0.174062	0.202951	0.945061	0.28848	0.159552	0.216608	-91.6642	16.8828
chr1	19799001	19800400	E3	4	CAPZB	Within	0.773	0.734	0.718	1.087	1.799	1.566	1.21	1.231	1.381	1.367	1.827	1.796	1.201	1.864	1.599	1.413	1.15801	0.0725397	-0.898956	0.0894303	-0.292424	0.228804	25.2523	32.5293
chr1	19806001	19807000	E4	5	CAPZB	Within	1.625	1.943	1.27	1.078	2.52	2.379	2.543	2.855	1.492	2.008	2.481	2.464	2.103	2.189	1.76	2.522	0.457284	0.10763	-1.06101	0.0114928	-0.484801	0.205694	106.017	45.6923
chr1	19807101	19808700	E3	4	CAPZB	Within	0.592	1.214	1.355	1.268	2.099	2.252	2.118	2.356	1.441	1.692	1.986	2.231	2.365	2.052	2.149	2.327	1.26864	0.135919	-0.730241	0.0208239	-0.473869	0.073449	37.3525	64.8922
chr1	19853101	19854100	E1	2	CAPZB	Upstream	1.151	1.486	2.222	1.903	1.073	0.855	1.141	1.347	1.764	1.447	1.706	1.106	1.104	1.221	1.28	1.203	-0.451592	0.238199	1.09707	0.0388293	0.736057	0.0932833	162.991	67.0932
chr1	19905901	19908000	E4	6	LOC105378614	Downstream	1.804	1.523	0.881	0.664	1.621	1.928	1.769	1.769	1.227	1.2	2.14	2.8	2.803	2.485	2.513	2.604	0.0930978	0.647452	-1.19967	0.0417263	-0.548344	0.167656	588.998	45.7078
chr1	20385001	20386800	E4	6	PLA2G5	Upstream	2.143	2.094	0.617	0.88	1.321	1.321	1.539	1.585	1.017	1.167	3.315	3.686	2.745	3.67	3.465	3.512	-0.681314	0.0195514	-0.819419	0.143735	-0.274864	0.201491	-40.3432	33.5438
chr1	20452201	20453600	E3	4	PLA2G2D	Upstream	1.402	2.53	2.153	4.166	3.732	4.591	4.144	5.231	2.858	4.068	2.325	2.011	2.253	3.127	3.227	2.715	1.0819	0.0983556	-0.3973	0.493449	-0.265105	0.454973	24.5036	66.7267
chr1	20478301	20481300	E4	6	PLA2G2F	Downstream	2.706	2.893	1.269	1.458	2.083	2.6	2.183	2.404	1.706	1.991	2.531	1.709	2.067	1.697	2.025	1.448	-0.257984	0.304424	-0.780319	0.132367	-0.340943	0.270609	-132.156	43.6928
chr1	20819601	20820900	E4	5	MUL1	Downstream	0.833	1.23	0.651	0.78	1.399	1.601	1.429	1.781	0.965	1.58	2.146	2.127	1.375	2.266	1.692	2.268	0.539896	0.212459	-1.0677	0.0334382	-0.237229	0.59238	43.9397	22.2187
chr1	21023101	21024500	E3	4	KIF17	Within	1.015	1.142	1.171	0.679	2.532	2.176	2.537	1.846	1.453	1.467	1.052	0.898	0.788	0.902	0.885	0.499	1.12573	0.0618528	-1.3475	0.0504749	-0.689117	0.124653	61.2149	51.1403
chr1	21401901	21404000	E3	4	EIF4G3	Within	2.094	1.305	2.543	3.441	3.065	3.661	3.351	3.999	2.228	2.645	2.029	2.441	2.152	2.585	2.189	2.936	0.984324	0.0861893	-0.168721	0.57145	-0.465161	0.140045	47.2569	275.699
chr1	21418501	21419700	E3	4	EIF4G3	Within	1.072	1.619	2.071	1.849	2.566	2.508	2.282	2.289	1.978	2.412	2.132	1.341	1.577	1.999	1.799	2.198	0.915278	0.140251	-0.371958	0.10319	-0.208817	0.356321	22.8146	56.1399
chr1	21443401	21444500	E4	5	EIF4G3	Upstream	1.231	1.35	0.721	1.211	1.951	2.297	1.808	2.203	1.048	0.934	2.044	2.011	2.007	2.143	1.963	2.575	0.718794	0.101843	-1.13688	0.0720432	-1.09988	0.0721824	153.017	96.7455
chr1	21588401	21589600	E1	1	ECE1	Within	1.467	2.19	3.129	4.016	1.944	1.672	1.575	3.186	2.854	2.762	2.584	1.927	2.585	2.561	2.133	1.746	-0.0161424	0.964738	0.982579	0.13242	0.6353	0.0619292	3935.61	64.6564
chr1	21610801	21612100	E1	1	ECE1	Upstream	0.989	1.758	2.156	2.829	2.081	2.344	2.181	2.983	1.696	3.304	2.146	2.088	2.992	3.238	2.83	2.835	0.687794	0.2486	0.171901	0.554486	0.176029	0.781678	-25.5933	102.402
chr1	21625301	21627100	E1	1	LOC100506801	Within	0.564	0.571	1.439	1.866	0.622	1.341	0.724	0.867	1.187	1.971	1.765	1.62	1.343	1.73	1.222	1.422	0.790515	0.455205	0.75172	0.276743	0.685351	0.378753	-86.6968	91.171
chr1	21660701	21663000	E1	1	ECE1	Within	1.706	1.49	4.873	3.638	2.453	2.116	2.054	2.551	2.211	2.739	1.92	2.098	2.079	2.433	2.155	1.956	0.515552	0.0941705	0.89743	0.173382	0.115568	0.614261	-22.4164	12.8777
chr1	21663301	21665600	E1	1	ECE1	Within	1.236	0.695	2	1.653	0.852	0.807	0.921	0.679	1.459	1.339	1.92	2.054	1.668	2.25	2.033	2.108	-0.218853	0.70339	1.13884	0.104943	0.754189	0.0420477	344.609	66.2245
chr1	21721501	21724000	E4	6	NBPF3	Upstream	1.732	2.284	0.233	0.634	1.399	1.649	1.095	1.895	0.678	0.765	1.426	1.95	1.429	1.7	1.471	1.815	-0.39799	0.300868	-1.81477	0.0606504	-1.07856	0.0717703	-271.003	59.4326
chr1	21779801	21782800	E4	5	NBPF3	Within	1.195	1.827	0.722	1.035	2.021	2.154	1.781	2.171	1.107	1.213	2.118	2.647	1.979	2.328	2.278	2.546	0.465907	0.309481	-1.24806	0.0494478	-0.847253	0.00981347	181.85	67.8856
chr1	21850601	21851600	E3	4	ALPL	Within	0.474	1.257	0.899	0.761	1.633	1.784	2.412	1.831	1.492	1.728	2.093	1.358	1.84	1.726	1.92	1.94	0.981113	0.267435	-1.0413	0.0136127	-0.0856477	0.565652	8.72965	8.22511
chr1	21915401	21918500	E3	4	RAP1GAP	Downstream	0.567	0.589	1.415	1.186	1.85	2.48	1.871	2.674	1.564	1.445	0.725	0.892	0.831	0.896	1.251	0.926	1.90416	0.124373	-0.735277	0.191957	-0.525314	0.274444	27.5877	71.4444
chr1	22106101	22107400	E1	1	USP48	Within	0.833	1.758	2.482	2.39	1.041	1.486	1.228	0.953	2.269	2.406	2.683	3.171	2.79	2.914	2.368	2.716	-0.0360554	0.957813	0.946977	0.107694	0.887707	0.106198	2462.06	93.7411
chr1	22234901	22237800	E3	4	HSPG2	Within	0.723	1.063	0.729	0.918	2.347	2.177	2.157	2.524	1.321	1.464	1.656	1.369	1.033	1.175	1.613	1.457	1.34067	0.0401992	-1.45797	0.00802724	-0.700146	0.0172909	52.2236	48.022
chr1	22386801	22387800	E1	1	CDC42	Within	1.015	0.571	1.799	1.522	1.12	1.264	1.239	0.916	2.442	1.774	2.171	1.559	2.892	1.937	1.48	2.367	0.586822	0.303514	0.47839	0.133097	0.822988	0.209871	-140.245	172.033
chr1	22810701	22813500	E1	1	ZBTB40	Within	1.353	1.264	3.398	3.259	1.632	1.539	1.897	1.653	1.997	1.367	2.573	1.795	2.346	1.983	2.37	1.648	0.276577	0.0501474	1.07024	0.00425385	0.0853783	0.811028	-30.8697	7.97752
chr1	23077101	23079000	E4	5	MIR4684	Downstream	1.246	2.525	0.751	1.334	2.062	2.385	1.921	2.55	1.909	2.211	1.713	1.561	1.549	1.705	1.683	1.429	0.237704	0.690596	-1.09224	0.100847	-0.11024	0.536923	46.3769	10.093
chr1	23120801	23122800	E3	4	MIR4253	Downstream	0.406	0.857	1.057	1.363	1.609	2.526	1.743	2.611	0.966	1.89	2.092	2.689	1.918	2.651	2.239	2.657	1.71136	0.150203	-0.772701	0.29123	-0.533704	0.429453	31.1861	69.0699
chr1	23155001	23156000	E4	5	MIR4253	Downstream	2.031	2.628	1.111	1.712	3.126	2.713	2.804	3.232	2.612	2.848	3.489	2.615	3.523	3.031	3.56	3.415	0.325598	0.260533	-1.04846	0.0658328	-0.0968776	0.527078	29.7537	9.23995
chr1	23172201	23173500	E4	5	MIR4253	Downstream	2.447	2.725	1.261	2.536	3.373	3.23	3.034	4.35	1.382	1.508	2.862	3.403	2.709	3.367	2.43	3.312	0.35246	0.0746476	-0.798112	0.268141	-1.19166	0.00282198	338.097	149.31
chr1	23175401	23181200	E4	5	MIR4253	Downstream	0.933	1.24	0.465	0.688	1.929	2.062	1.876	2.394	0.666	0.885	1.79	2.079	1.721	1.987	1.798	1.905	0.876737	0.0692668	-1.79121	0.0161302	-1.36351	0.0195304	155.52	76.1221
chr1	23335801	23338600	E1	1	TEX46	Downstream	0.532	1.142	2.964	2.829	1.549	1.605	1.582	1.48	3.353	2.566	1.3	1.418	1.426	2.134	1.328	1.953	0.914061	0.246498	0.877355	0.0147653	0.908464	0.174972	-99.3877	103.546
chr1	23448101	23449600	E3	4	LUZP1	Within	0.541	0.99	1.375	1.31	1.555	1.858	1.39	2.01	0.904	1.463	2.48	2.782	2.698	2.974	2.266	2.095	1.15581	0.0886461	-0.345822	0.239064	-0.527894	0.27675	45.6729	152.649
chr1	23504701	23508500	E4	6	LUZP1	Upstream	4.219	2.855	1.085	0.901	2.221	1.964	2.263	2.295	1.498	1.535	1.57	2.552	1.604	1.937	1.82	2.092	-0.757267	0.271949	-1.07576	0.02583	-0.464426	0.133622	-61.3292	43.1718
chr1	23728901	23730000	E3	4	TCEA3	Within	1.662	1.974	3.077	3.632	3.605	3.649	3.319	3.085	2.405	1.443	3.594	3.246	3.967	3.75	2.836	4.48	0.996627	0.0505905	-0.11258	0.505164	-0.914617	0.174595	91.7712	812.418
chr1	23823701	23825400	E4	6	E2F2	Downstream	2.826	3.696	1.369	1.081	1.811	2.12	2.223	1.932	1.795	1.867	2.325	3.253	2.473	3.441	2.634	3.034	-0.730655	0.176118	-0.681939	0.0731168	-0.102109	0.540811	-13.975	14.9733
chr1	23853301	23855400	E4	5	LOC101928163	Within	1.611	2.067	1.133	1.177	2.687	2.547	2.141	2.923	1.517	2.022	2.324	2.872	2.402	2.725	2.741	2.807	0.509061	0.157085	-1.18001	0.0186822	-0.564313	0.163788	110.854	47.8226
chr1	23892901	23893900	E4	6	ID3	Upstream	1.963	1.829	0.529	0.888	0.933	1.152	0.978	1.131	0.984	1.307	1.706	1.81	1.63	1.768	1.4	1.358	-0.862633	0.0345725	-0.557582	0.277777	0.135742	0.656532	15.7357	-24.3447
chr1	23915601	23919900	E4	6	ID3	Upstream	2.611	2.948	1.303	2.181	1.193	1.365	1.068	1.802	2.223	2.658	2.18	2.442	2.199	2.426	2.268	2.38	-1.12033	0.034001	0.446194	0.47915	0.932608	0.0838011	83.2444	209.014
chr1	24046001	24048300	E1	1	ELOA	Upstream	0.382	0.546	1.333	1.736	0.892	1.05	0.68	1.334	1.017	1.055	0.573	0.634	1.005	1.262	0.921	1.045	1.06414	0.0470361	0.660505	0.184452	0.0936375	0.558931	-8.79937	14.1767
chr1	24074101	24075800	E1	2	ELOA	Within	1.552	2.15	2.488	2.61	1.097	1.289	1.457	1.9	1.974	2.141	2.735	1.538	2.504	2.154	2.634	2.122	-0.63358	0.248726	1.09506	0.0123978	0.786184	0.0220373	124.086	71.7939
chr1	24135901	24137800	E4	6	HMGCL	Within	3.633	3.126	1.586	1.234	2.847	2.718	3.481	2.89	2.926	2.358	2.121	2.646	2.13	3.034	3.009	3.021	-0.280431	0.239518	-0.980369	0.0547291	-0.0746259	0.707728	-26.6112	7.61202
chr1	24164401	24165700	E1	1	FUCA1	Downstream	1.562	1.494	2.807	2.585	2.763	3.43	2.983	5.137	0.887	1.185	1.967	1.508	1.658	1.619	1.446	1.403	1.01893	0.130268	-0.199802	0.430738	-1.57965	0.0640459	155.03	790.61
chr1	24213001	24216200	E4	5	CNR2	Within	1.987	2.391	0.71	0.673	2.113	2.46	2.158	2.775	0.784	0.817	1.404	2.12	1.461	2.104	1.861	1.902	0.0628059	0.75006	-1.72472	0.0662518	-1.51481	0.0717445	2411.89	87.8296
chr1	24218501	24219900	E4	5	CNR2	Within	1.354	2.367	0.529	0.679	0.866	1.592	1.187	2.039	0.751	0.6	1.716	2.047	1.652	2.225	1.799	1.967	-0.597539	0.426778	-1.02509	0.32605	-0.863821	0.361608	-144.563	84.2679
chr1	24281301	24282300	E4	6	PNRC2	Upstream	3.114	4	1.746	1.839	2.1	2.341	1.923	2.478	1.967	1.494	2.403	2.716	2.314	3.578	2.28	2.91	-0.679774	0.184143	-0.309026	0.139944	-0.359534	0.247795	-52.8902	116.344
chr1	24289501	24292900	E1	1	SRSF10	Within	1.234	1.377	3.545	3.579	3.552	2.938	3.171	2.47	4.117	3.596	1.868	1.774	2.117	2.005	2.304	2.463	1.31376	0.0861914	0.134338	0.489457	0.24899	0.271305	-18.9525	185.346
chr1	24499801	24501500	E4	6	IFNLR1	Within	2.15	2.083	0.715	1.268	1.152	0.918	1.38	1.013	1.715	1.016	2.234	2.366	2.628	2.178	2.681	2.692	-1.03188	0.0519357	-0.0618456	0.903431	0.399733	0.511607	38.7383	-646.34
chr1	24519401	24520500	E4	6	IFNLR1	Upstream	6.215	4.051	2.645	1.96	5.217	2.973	5.097	3.378	4.471	3.523	2.466	3.2	1.96	3.176	2.836	3.174	-0.326114	0.574062	-0.830723	0.340212	-0.0349938	0.946155	-10.7305	4.21245
chr1	24691901	24693300	E1	2	GRHL3	Downstream	0.919	1.387	1.473	1.313	0.3	0.61	0.698	0.885	1.453	1.8	1.55	1.688	1.277	1.563	1.314	1.441	-1.34094	0.149389	1.61408	0.0590431	1.83774	0.038215	137.048	113.857
chr1	24733701	24734700	E1	1	NIPAL3	Upstream	0.474	1.029	1.64	1.839	1.213	1.821	1.206	1.616	1.051	1.588	0.775	0.805	0.946	1.221	1.2	1.785	1.01402	0.205046	0.197329	0.59579	-0.201326	0.675086	19.8542	-102.025
chr1	24813301	24816400	E1	1	RCAN3AS	Downstream	0.589	0.7	1.603	2.821	0.902	1.629	1.177	1.771	1.126	1.415	0.625	0.632	0.932	0.869	0.658	0.888	0.973696	0.332069	0.805214	0.337983	0.00526238	0.991468	-0.540454	0.653538
chr1	25034701	25036200	E2	3	SRRM1	Downstream	2.211	1.523	2.82	2.029	1.368	1.189	1.26	1.795	1.017	1.494	2.583	1.977	1.962	2.104	2.372	2.353	-0.546234	0.323515	0.923179	0.197476	-0.0263105	0.94012	-4.8167	-2.84999
chr1	25067501	25068700	E4	6	CLIC4	Upstream	3.215	2.571	1.41	0.793	2.488	1.61	1.657	1.346	1.328	1.478	3.294	2.514	3.373	3.192	3.432	2.877	-0.49758	0.271951	-0.895567	0.233624	-0.546192	0.374672	-109.769	60.9883
chr1	25087201	25089600	E2	3	CLIC4	Within	4.313	3.093	3.899	3.961	2.079	1.935	1.968	1.974	4.379	4.161	2.357	1.927	1.949	2.402	2.465	2.117	-0.883948	0.215719	0.969701	0.00917363	1.08928	0.00604315	123.229	112.332
chr1	25112101	25113800	E1	1	CLIC4	Within	0.955	1.478	3.297	2.312	2.195	3.125	2.933	2.819	3.211	3.212	2.006	2.04	2.813	2.277	2.187	2.624	1.12821	0.145822	0.0763609	0.850894	0.271924	0.445956	-24.1023	356.103
chr1	25127201	25129800	E4	6	CLIC4	Within	4.372	3.734	1.403	2.121	2.78	2.786	2.368	2.381	2.06	2.369	2.682	2.784	2.547	2.379	2.752	2.998	-0.542397	0.156638	-0.659419	0.215229	-0.329536	0.168815	-60.7556	49.9738
chr1	25173501	25174500	E3	4	CLIC4	Downstream	0.948	1.6	1.693	1.205	2.753	2.416	2.738	3.07	2.239	1.681	2.713	2.464	2.892	2.526	3.72	2.949	1.02055	0.105375	-0.834878	0.0743871	-0.399088	0.222166	39.1052	47.8019
chr1	25335401	25336900	E4	5	MIR4425	Upstream	0.902	1.98	0.599	0.338	0.995	1.981	1.151	2.513	0.746	0.653	2.945	2.078	1.892	2.637	2.186	2.457	0.0462669	0.954591	-1.66686	0.270752	-1.08879	0.353848	2353.29	65.32
chr1	25345101	25347300	E4	5	MIR4425	Upstream	1.169	1.09	0.577	0.72	1.696	1.908	1.481	2.3	0.524	0.721	1.62	2.193	1.266	2.008	1.871	2.133	0.673776	0.0699629	-1.47426	0.0179131	-1.53317	0.0149516	227.549	103.996
chr1	25356101	25359000	E1	1	MIR4425	Downstream	0.677	1.024	2.844	2.601	1.19	1.281	1.09	1.633	1.893	2.526	2.057	2.547	2.41	3.235	1.902	2.594	0.538882	0.253088	1.13992	0.0305278	0.83912	0.193914	-155.715	73.6122
chr1	25406001	25408500	E4	6	MIR4425	Downstream	2.084	1.873	0.465	1.014	0.933	0.862	0.743	0.969	0.8	1.008	0.837	1.91	1.513	1.868	1.327	1.799	-1.14096	0.0415996	-0.278525	0.667284	0.0109088	0.960957	0.956102	-3.91662
chr1	25437001	25438100	E1	1	MIR4425	Downstream	1.046	1.35	2.693	2.306	1.188	1.486	1.304	1.959	1.172	1.486	1.268	1.92	1.625	2.067	1.563	1.905	0.157997	0.580791	0.902514	0.0467701	-0.00913823	0.973882	5.78379	-1.01253
chr1	25444501	25446200	E1	1	MIR4425	Downstream	0.876	1.344	2.519	1.827	1.207	1.093	0.958	1.425	1.336	1.675	2.461	2.425	2.288	2.253	2.704	2.51	0.0511347	0.892973	0.918379	0.199771	0.388736	0.259534	-760.22	42.3285
chr1	25453301	25455900	E1	1	SYF2	Downstream	0.364	0.922	1.749	1.853	0.574	0.629	0.501	0.828	1.173	1.364	0.924	0.657	1.213	1.343	1.076	0.984	-0.0977816	0.906089	1.58249	0.00779253	1.07735	0.0714573	1101.79	68.0791
chr1	25566401	25567900	E3	4	RSRP1	Downstream	2.842	1.828	1.868	1.352	3.918	2.551	3.997	2.405	3.391	3.267	2.48	2.078	1.997	2.048	2.026	1.965	0.470055	0.409182	-1.00612	0.223257	0.041527	0.912611	-8.8345	-4.12745
chr1	25707101	25710200	E1	1	TMEM50A	Downstream	0.917	1.216	3.001	2.085	1.053	1.078	0.862	1.146	0.973	1.144	0.95	0.973	0.78	1.018	0.735	0.763	-0.000812953	0.995745	1.25504	0.191132	-0.00954738	0.948126	-1174.41	-0.760723
chr1	25862701	25865500	E4	5	LDLRAP1	Upstream	0.991	2.08	0.831	1.019	2.165	2.48	1.792	2.768	1.247	1.433	3.127	2.782	2.158	2.344	3.126	2.368	0.597139	0.372514	-1.32884	0.0287893	-0.793511	0.0507503	132.886	59.7145
chr1	26169401	26173100	E1	2	AUNIP	Within	1.006	1.574	1.757	1.97	0.378	0.442	0.493	0.815	0.76	0.656	1.445	1.521	1.108	1.524	0.951	1.205	-1.65407	0.194925	2.18484	0.0320567	0.788747	0.0562903	47.6851	36.101
chr1	26248701	26251700	E4	6	STMN1	Upstream	3.608	2.741	0.775	1.162	1.943	1.708	1.922	1.758	1.412	1.369	2.221	2.161	2.207	2.23	2.012	2.301	-0.798171	0.178339	-0.91442	0.0846725	-0.392766	0.158179	-49.2083	42.9525
chr1	26256401	26259600	E4	6	STMN1	Upstream	2.326	1.856	0.347	0.376	1.399	1.242	1.089	1.346	0.551	0.583	2.857	3.251	2.775	3.576	3.21	3.49	-0.663085	0.160626	-1.86845	0.0452751	-1.21941	0.0569872	-183.9	65.2633
chr1	26342001	26343900	E4	6	EXTL1	Upstream	2.422	2.585	1.002	1.168	1.595	2.307	1.578	2.38	1.677	1.842	4.037	4.365	3.817	4.053	3.745	4.368	-0.359524	0.354821	-0.847061	0.234266	-0.149027	0.68577	-41.4511	17.5934
chr1	26358301	26363100	E3	4	EXTL1	Within	0.282	0.69	0.804	0.766	1.476	1.563	1.439	1.615	1.49	1.575	0.823	0.848	1.073	1.306	1.374	1.042	1.64498	0.11158	-0.953321	0.0167424	0.0119548	0.850555	-0.726743	-1.25402
chr1	26563801	26565200	E1	2	CEP85	Within	1.209	2.04	1.7	2.853	0.966	1.247	0.791	1.269	0.63	1.1	1.716	2.047	2.403	2.104	1.514	1.94	-0.553518	0.417955	1.04039	0.277756	-0.355571	0.488133	-64.2383	-34.1767
chr1	26585201	26587500	E4	6	CEP85	Upstream	2.206	2.135	0.988	1.102	1.338	1.437	1.417	1.662	0.899	0.751	2.998	2.797	2.856	2.89	2.52	2.715	-0.645539	0.00861379	-0.408742	0.046976	-0.750453	0.0333526	-116.252	183.601
chr1	26612801	26619000	E4	6	UBXN11	Within	10.081	8.877	4.927	3.945	8.489	6.468	8.358	8.203	5.57	5.057	2.861	3.858	3	3.413	3.532	3.477	-0.341914	0.258339	-0.753518	0.158611	-0.493216	0.26277	-144.251	65.4551
chr1	26825801	26827500	E4	6	HMGN2	Downstream	2.07	2.016	1.089	0.97	3.018	1.923	2.703	1.837	1.954	1.483	1.003	1.715	1.082	1.485	1.317	1.209	0.274129	0.577824	-1.26343	0.227734	-0.523601	0.381618	191.006	41.443
chr1	26828101	26829100	E4	5	HMGN2	Downstream	2.369	3.086	1.587	1.649	3.546	2.973	3.097	3.34	1.798	1.961	2.016	2.062	2.156	2.021	1.92	1.746	0.257103	0.370959	-1.01059	0.106664	-0.794454	0.109383	309.002	78.6132
chr1	26900001	26903900	E1	1	RPS6KA1	Downstream	1.162	1.464	3.903	2.957	2.594	2.695	3.182	2.857	4.18	4.103	1.688	1.881	2.061	2.815	2.377	2.833	1.01001	0.0500976	0.375346	0.342572	0.647255	0.00250074	-64.0842	172.442
chr1	26904801	26907400	E1	1	RPS6KA1	Downstream	2.29	2.284	4.941	4.12	5.273	4.657	4.887	4.369	5.241	5.959	3.099	3.325	2.324	2.622	3.044	3.624	1.11825	0.0728742	-0.132179	0.492284	0.173615	0.314121	-15.5256	-131.348
chr1	26913501	26914900	E1	1	RPS6KA1	Downstream	0.532	0.653	2.342	1.359	1.932	1.3	1.443	1.423	1.986	2.001	1.55	0.898	1.427	1.443	1.2	1.358	1.44838	0.180079	0.194917	0.732772	0.302355	0.443609	-20.8754	155.12
chr1	26943101	26944300	E4	6	RPS6KA1	Downstream	1.636	1.619	0.353	0.634	1.4	1.548	1.114	1.705	0.848	0.895	3.165	3.436	3.636	3.122	3.466	3.718	-0.142801	0.282564	-1.57901	0.047148	-0.758399	0.0568921	-531.087	48.0301
chr1	26973901	26974900	E4	6	LOC101928728	Downstream	2.166	2.514	1.217	0.888	1.12	0.595	1.304	0.97	1.391	0.981	1.163	0.905	1.104	1.095	1.08	1.591	-1.44895	0.0550965	0.295734	0.603769	0.467869	0.433134	32.2903	158.206
chr1	27028801	27031300	E1	1	ARID1A	Within	0.433	0.959	1.586	2.535	1.063	1.471	1.056	1.701	1.736	1.512	2.541	2.935	2.88	3.332	2.814	2.699	0.86385	0.236025	0.701622	0.317067	0.357895	0.297828	-41.4302	51.0096
chr1	27049701	27050900	E1	1	ARID1A	Within	0.733	0.762	1.763	1.849	1.244	1.517	1.385	1.526	2.402	2.918	3.036	3.352	3.023	3.403	2.833	3.201	0.885185	0.131836	0.387565	0.172438	0.946039	0.0773213	-106.875	244.098
chr1	27065701	27067400	E1	1	ARID1A	Within	0.916	1.546	1.617	2.349	0.933	0.962	1.035	1.172	1.755	1.675	1.276	1.833	1.639	1.931	1.693	1.483	-0.377624	0.5333	1.06623	0.215816	0.856447	0.0179106	226.799	80.3246
chr1	27098001	27099900	E1	1	ARID1A	Within	0.819	1.082	1.753	2.936	0.908	1.212	0.978	1.218	2.034	2.162	1.427	1.481	1.438	1.883	1.578	1.225	0.157334	0.641505	1.14497	0.259039	0.9846	0.0586065	-625.802	85.9935
chr1	27146901	27148500	E4	5	ZDHHC18	Upstream	0.592	1.214	0.463	0.674	1.195	1.161	1.059	1.615	0.784	0.758	1.937	1.979	2.07	1.946	1.699	2.036	0.383681	0.538825	-1.05216	0.101936	-0.61113	0.00370842	159.281	58.0835
chr1	27157801	27159200	E4	5	ZDHHC18	Within	0.822	1.959	0.718	0.906	1.633	1.911	1.676	2.423	1.381	1.901	1.938	1.975	1.802	1.744	1.885	1.746	0.349839	0.622576	-1.12611	0.0389138	-0.110962	0.711595	31.7179	9.85357
chr1	27324201	27325800	E4	5	TRNP1	Within	1.269	1.071	0.925	1.189	2.041	2.159	1.69	2.524	1.568	1.809	1.986	1.477	2.694	2.183	2.724	1.915	0.843941	0.0263188	-0.990397	0.0459138	-0.314724	0.134402	37.2922	31.7776
chr1	27326101	27330300	E4	6	TRNP1	Downstream	3.962	3.915	1.384	1.101	1.865	1.459	1.559	1.704	1.122	1.155	1.826	2.285	1.639	2.093	1.932	2.003	-1.24487	0.0537115	-0.41916	0.246717	-0.545733	0.233579	-43.8384	130.197
chr1	27413101	27416000	E1	2	SLC9A1	Downstream	0.373	0.748	1.13	1.748	0.273	0.359	0.562	0.39	0.725	0.901	0.534	0.433	0.978	0.696	0.91	0.428	-0.827608	0.408928	2.18746	0.16513	1.36324	0.0678548	164.72	62.3205
chr1	27438801	27440600	E4	5	SLC9A1	Within	2.03	2.475	1.204	0.704	2.306	2.188	2.009	1.854	1.111	1.219	3.358	3.798	3.241	3.881	3.509	3.448	-0.00367821	0.984419	-1.2353	0.106676	-0.947597	0.00558696	-25762.4	76.71
chr1	27459401	27461800	E4	5	SLC9A1	Within	1.41	1.618	0.749	0.977	2.157	1.733	2.091	2.086	1.398	1.361	3.002	3.12	2.846	2.805	2.898	3.523	0.361601	0.254363	-1.1723	0.073409	-0.495447	0.226105	137.015	42.2628
chr1	27462301	27465400	E4	6	SLC9A1	Within	4.343	4.126	2.285	2.29	5.7	4.277	4.981	5.001	2.569	2.529	3.374	3.404	3.678	3.922	4.126	3.94	0.236497	0.479006	-1.12502	0.16397	-0.968705	0.180419	409.606	86.1054
chr1	27625101	27627700	E4	6	WDTC1	Within	5.308	3.778	1.403	1.146	1.668	1.743	1.579	1.822	1.46	1.454	3.308	3.402	2.87	2.524	3.167	2.938	-1.41361	0.166904	-0.420349	0.162053	-0.227109	0.093583	-16.066	54.0288
chr1	27785701	27786700	E1	1	WASF2	Within	1.286	0.686	2.275	2.981	1.633	2.416	1.597	1.885	1.662	1.728	1.861	2.012	1.84	1.221	1.2	1.242	1.03784	0.178422	0.37627	0.371869	-0.256367	0.554127	24.7018	-68.1336
chr1	27791501	27792500	E1	1	WASF2	Within	1.083	1.143	2.38	2.664	1.96	2.416	1.434	1.993	2.001	2.101	1.783	1.911	1.735	1.473	1.4	1.513	0.974952	0.12795	0.205142	0.359843	-0.0929659	0.655036	9.53543	-45.3178
chr1	27799501	27800700	E1	1	WASF2	Within	0.564	1.047	1.983	1.797	0.855	1.022	1.331	1.032	1.356	1.323	1.938	2.64	1.971	2.631	2.366	2.101	0.220146	0.680543	1.00981	0.0173682	0.51329	0.119714	-233.159	50.8305
chr1	27803901	27805700	E3	4	WASF2	Within	0.827	0.952	1.469	1.514	1.684	1.816	1.34	1.137	1.469	1.374	1.636	1.648	1.256	1.87	1.866	2.198	0.976413	0.01108	-0.230694	0.130284	-0.29988	0.0657558	30.7124	129.99
chr1	27806101	27807100	E1	1	WASF2	Within	0.88	1.143	1.904	2.22	0.933	0.966	1.304	1.239	1.255	1.167	1.783	1.207	0.946	1.347	1.48	1.513	-0.0908422	0.719532	1.11843	0.0868943	0.350778	0.0755857	386.139	31.3633
chr1	27846501	27854700	E4	5	AHDC1	Downstream	1.328	1.949	0.838	1.144	2.365	2.445	2.49	2.455	1.727	1.695	2.38	2.261	2.255	2.298	2.636	2.175	0.553532	0.240371	-1.27953	0.054284	-0.490921	0.0181276	88.6888	38.3671
chr1	27933601	27934700	E4	5	AHDC1	Upstream	1.846	1.247	0.962	0.98	2.248	2.297	1.985	3.134	1.819	2.165	2.396	2.194	2.246	1.799	2.581	1.905	0.555428	0.247186	-1.22701	0.00487201	-0.190214	0.347654	34.2463	15.5022
chr1	27936001	27937200	E3	4	FGR	Downstream	2.425	2.19	3.57	3.276	5.054	4.273	3.721	5.385	3.448	5.408	2.584	2.263	2.76	2.806	3.332	3.298	1.01493	0.0829404	-0.446158	0.160944	-0.0748677	0.853098	7.37662	16.7805
chr1	27938101	27939300	E3	4	FGR	Downstream	1.015	1.714	2.071	1.427	2.605	2.291	2.282	2.962	1.978	2.451	2.454	1.634	1.796	1.228	1.733	1.229	0.843129	0.15675	-0.485052	0.236194	-0.144603	0.508225	17.1507	29.8118
chr1	27944501	27946600	E4	5	FGR	Within	3.866	3.318	2.367	2.113	5.263	3.874	4.701	4.666	3.39	3.311	3.985	3.303	2.778	3.386	3.807	4.137	0.346815	0.375191	-1.02838	0.174803	-0.447249	0.329152	128.959	43.4907
chr1	27966101	27967200	E3	4	FGR	Upstream	1.046	0.935	1.298	1.211	2.036	2.263	2.134	2.399	1.202	1.698	1.339	1.509	1.386	1.378	1.963	2.046	1.11779	0.0292608	-0.777064	0.052255	-0.567953	0.175134	50.8103	73.0895
chr1	27980701	27982900	E4	6	LINC02574	Downstream	7.966	7.476	4.59	3.054	4.875	4.795	4.398	5.677	4.068	3.712	2.043	2.102	2.365	1.893	2.417	2.433	-0.675213	0.0484605	-0.339258	0.412511	-0.313774	0.104948	-46.4704	92.4885
chr1	27992401	27994800	E4	6	IFI6	Within	5.356	5.854	2.996	2.43	4.527	4.07	4.846	3.679	4.746	3.811	2.905	3.141	3.241	3.576	3.431	3.49	-0.382803	0.0615808	-0.664178	0.0527382	-0.00683687	0.973942	-1.786	1.02937
chr1	28185201	28189900	E4	6	PPP1R8	Downstream	5.109	3.717	2.002	1.699	2.986	2.718	3.223	3.172	2.589	2.561	2.439	3.122	2.806	2.452	3.027	2.83	-0.629957	0.257469	-0.624172	0.0396114	-0.147398	0.284008	-23.3981	23.615
chr1	28208401	28209400	E1	1	THEMIS2	Within	4.13	3.428	6.93	6.278	4.852	3.494	5.444	3.824	6.512	6.257	2.868	3.218	2.734	2.989	2.8	2.483	0.143058	0.671966	0.662252	0.127295	0.613498	0.179451	-428.846	92.6383
chr1	28211801	28215100	E4	6	THEMIS2	Downstream	12.341	8.686	7.096	4.494	5.524	4.063	5.656	4.502	4.499	4.652	3.075	3.365	3.614	3.417	2.858	3.337	-1.1331	0.160807	0.273679	0.586942	-0.067256	0.815504	-5.93559	-24.5748
chr1	28267801	28273300	E2	3	SMPDL3B	Within	3.185	2.865	1.288	1.095	0.966	1.067	1.007	1.204	0.943	1.111	1.549	1.754	1.213	1.239	1.337	1.325	-1.57338	0.0341576	0.228637	0.287113	0.0147552	0.926314	0.9378	6.45352
chr1	28319701	28320700	E4	6	EYA3	Within	3.791	3.543	1.693	2.156	2.473	2.156	2.478	1.724	2.849	2.615	2.713	3.671	3.733	3.578	3.72	4.113	-0.664044	0.0247181	-0.266077	0.313675	0.239396	0.179145	36.0512	-89.9723
chr1	28381701	28383500	E4	5	EYA3	Within	1.353	1.967	1.351	1.796	3.446	2.6	2.878	3.32	2.241	2.411	2.411	1.676	1.956	1.987	2.199	2.801	0.864591	0.132622	-0.941977	0.130223	-0.377997	0.339128	43.7197	40.128
chr1	28383701	28384700	E4	5	EYA3	Within	1.422	1.714	0.741	1.078	2.333	1.858	1.858	1.616	1.391	0.934	1.085	0.955	1.052	0.589	1.32	2.057	0.418469	0.224168	-1.20447	0.0656583	-0.850438	0.105591	203.226	70.6069
chr1	28433601	28435100	E4	5	EYA3	Upstream	1.714	2.056	1.34	1.099	2.425	2.675	2.911	2.333	1.741	1.338	3.72	3.787	2.453	3.227	3.359	3.646	0.435721	0.0985844	-1.06462	0.016669	-0.728332	0.0691265	167.155	68.4123
chr1	28471301	28472500	E3	4	PTAFR	Downstream	1.185	1.904	2.38	2.748	2.76	3.035	2.363	2.827	4.267	4.63	3.553	3.394	3.154	3.438	3.199	3.589	0.907657	0.13099	-0.176464	0.292942	0.61854	0.0250068	-68.1469	-350.52
chr1	28480101	28484700	E4	5	PTAFR	Within	3.941	3.401	2.459	2.356	5.017	4.368	5.098	4.399	3.264	3.499	3.452	3.397	3.015	3.31	3.545	3.65	0.354082	0.140751	-0.962852	0.083272	-0.472585	0.1229	133.468	49.0818
chr1	28488901	28490000	E3	4	PTAFR	Within	1.846	1.87	1.923	2.652	3.69	3.04	3.052	3.183	2.929	2.929	3.594	3.154	2.485	4.095	2.872	3.21	0.856919	0.134807	-0.556877	0.159748	-0.200375	0.407792	23.3832	35.9819
chr1	28494801	28498900	E1	1	PTAFR	Within	2.128	2.312	5.26	4.544	4.23	4.221	4.505	4.634	3.373	3.312	3.004	3.064	3.024	3.991	3.343	3.329	0.928519	0.0288177	0.214235	0.309822	-0.338382	0.0193742	36.4432	-157.949
chr1	28573101	28575400	E4	6	ATP5IF1	Downstream	5.884	6.406	2.873	2.976	4.846	4.054	4.845	3.979	3.405	3.064	2.223	1.967	1.805	2.268	1.79	1.99	-0.465694	0.0863737	-0.60538	0.156595	-0.460279	0.160845	-98.8372	76.0313
chr1	28576801	28577800	E4	5	SESN2	Upstream	1.76	1.371	1.322	1.268	2.286	2.49	1.989	2.101	1.391	1.774	3.411	2.917	2.839	3.073	2.84	3.104	0.609018	0.0974827	-0.882504	0.0456694	-0.593714	0.0974452	97.4872	67.2761
chr1	28639601	28640600	E4	6	MED18	Upstream	4.942	3.886	2.222	2.6	2.753	2.973	3.064	3.232	2.68	2.895	2.791	3.822	2.944	3.326	3.48	3.337	-0.624484	0.196732	-0.24796	0.204874	-0.0387076	0.672111	-6.19833	15.6104
chr1	28652001	28653300	E1	2	MED18	Upstream	2.603	2.373	2.604	2.975	1.076	1.543	1.304	1.574	2.113	2.047	1.431	1.972	2.022	1.684	1.692	1.283	-0.925532	0.0789363	1.0904	0.0423018	0.666958	0.18137	72.0621	61.1662
chr1	29040201	29042600	E4	6	GMEB1	Within	3.637	3.426	1.652	1.743	1.768	1.733	1.548	2.602	1.229	1.381	1.259	1.78	1.379	1.245	1.199	1.406	-1.01236	0.033087	-0.0445189	0.439374	-0.424277	0.0937685	-41.9098	953.028
chr1	29252301	29254900	E4	5	EPB41	Within	3.201	3.514	1.525	1.804	3.694	3.343	3.884	3.395	2.269	2.172	2.503	2.436	2.85	2.654	2.613	3.222	0.0676515	0.565038	-1.08002	0.0165434	-0.664409	0.0681492	982.105	61.5185
chr1	29313301	29314300	E3	4	EPB41	Within	1.286	1.6	1.27	1.903	2.426	2.862	2.967	3.501	1.018	1.447	1.473	2.213	2.103	1.768	1.96	3.337	0.873521	0.055358	-0.737279	0.125732	-1.10111	0.0439019	126.055	149.348
chr1	29495201	29498200	E1	2	SRSF4	Within	1.037	1.294	1.974	2.81	0.917	1.188	0.999	1.22	1.401	1.96	1.42	1.893	1.611	1.711	1.426	1.81	-0.14722	0.606769	1.18381	0.166092	0.674642	0.227128	458.253	56.989
chr1	30180901	30186800	E2	3	LINC01648	Downstream	2.236	2.729	1.971	2.062	0.632	0.655	0.591	0.748	0.638	0.83	1.68	2.087	1.799	2.153	1.544	1.505	-1.94798	0.0842456	1.64813	0.0145828	0.190047	0.517513	9.75607	11.531
chr1	30446901	30448400	E2	3	LINC01648	Downstream	2.121	1.98	1.41	2.367	0.622	1.139	0.739	1.256	1.741	2.209	1.033	1.173	1.051	1.178	1.333	1.422	-1.21929	0.118721	1.10062	0.241466	1.16522	0.0893663	95.5657	105.87
chr1	30455301	30460500	E4	6	LINC01648	Downstream	4.098	4.59	1.26	1.34	1.174	1.678	1.234	1.791	1.173	1.902	2.354	3.15	2.273	2.961	2.198	2.774	-1.60657	0.0142792	-0.133356	0.704805	0.108359	0.827381	6.74477	-81.2559
chr1	30602101	30606600	E4	6	LINC01648	Upstream	3.698	4.238	1.292	1.817	2.984	3.317	2.599	3.791	2.094	2.737	1.704	2.412	1.821	2.103	2.069	2.051	-0.332731	0.147729	-1.01938	0.0501801	-0.383356	0.220161	-115.215	37.6067
chr1	31251801	31258900	E4	6	LAPTM5	Upstream	3.839	4.133	1.131	1.142	2.397	2.322	2	2.585	1.819	2.03	2.476	3.029	2.812	2.784	2.679	2.626	-0.756637	0.0448451	-1.05328	0.0171376	-0.29394	0.120827	-38.8482	27.9071
chr1	31269801	31273500	E4	6	LINC01778	Upstream	2.724	2.994	0.6	0.788	1.323	1.335	1.215	1.309	1.072	1.198	2.366	2.743	2.457	2.626	2.29	2.588	-1.10516	0.0555886	-0.937499	0.0924371	-0.227853	0.197158	-20.6173	24.3044
chr1	31281701	31283400	E1	2	LINC01778	Upstream	0.637	1.21	1.182	2.088	0.494	0.787	0.594	1.045	1.117	1.592	1.732	2.099	0.866	1.56	1.458	1.917	-0.528018	0.497881	1.35261	0.249083	1.08114	0.149216	204.755	79.93
chr1	31385901	31387400	E4	6	SDC3	Upstream	2.707	2.818	0.917	1.479	1.679	2.229	1.651	2.764	2.057	2.458	3.1	3.05	2.558	3.002	2.665	3.026	-0.499452	0.197253	-0.706009	0.194484	0.208289	0.474071	41.7034	-29.5023
chr1	31391401	31393300	E4	6	SDC3	Upstream	2.101	2.886	0.946	1.134	1.767	1.838	1.475	2.04	1.356	2.235	2.977	2.989	2.13	2.768	2.651	3.123	-0.468135	0.326965	-0.793142	0.0509778	-0.00551173	0.989869	-1.17738	0.694923
chr1	31483501	31484500	E1	1	SNORD103C	Upstream	1.354	3.086	3.703	4.249	2.053	2.936	2.641	2.532	1.865	3.082	2.403	2.162	2.103	2.4	1.6	2.095	0.168325	0.811925	0.672533	0.127358	-0.0121422	0.980466	7.21354	-1.80544
chr1	31580701	31582000	E4	6	PUM1	Upstream	2.395	2.285	0.732	1.171	1.328	1.658	1.579	1.781	1.252	1.616	3.219	3.365	3.114	3.497	2.922	3.253	-0.648598	0.0957805	-0.649822	0.197112	-0.0578983	0.832761	-8.92668	8.90986
chr1	31778801	31780100	E1	1	ZCCHC17	Within	0.729	1.318	2.075	2.341	0.969	1.515	1.103	1.574	1.617	1.293	2.027	0.735	1.698	1.845	2.215	1.671	0.278802	0.641189	0.830189	0.128514	0.228533	0.584739	-81.9697	27.5278
chr1	31866701	31871300	E4	6	SERINC2	Upstream	2.235	2.333	0.643	0.868	1.459	1.324	1.275	1.006	1.348	1.552	1.701	1.562	1.256	1.427	1.442	1.677	-0.714932	0.0117324	-0.881048	0.0584888	0.0592363	0.685846	8.28558	-6.72339
chr1	31951601	31957900	E1	2	LINC01225	Upstream	4.026	2.991	4.975	4.254	1.983	1.721	1.789	1.546	2.448	2.533	2.398	2.456	2.71	2.871	2.499	2.997	-0.921639	0.175286	1.31704	0.0562583	0.427003	0.102931	46.3309	32.4215
chr1	31994401	31997200	E1	1	LINC01226	Downstream	0.628	1.061	1.888	1.879	1.016	1.207	0.861	1.173	1.186	1.717	1.328	1.292	1.314	1.488	1.385	1.565	0.396511	0.41845	0.76083	0.07778	0.385029	0.40801	-97.1043	50.6065
chr1	31999501	32000900	E1	2	LINC01226	Downstream	1.305	1.387	2.002	2.31	1.033	1.194	0.838	1.539	1.163	1.3	2.546	2.478	1.652	2.014	1.514	2.189	-0.273812	0.165004	0.953034	0.0496344	0.145201	0.382916	53.0293	15.2356
chr1	32037901	32039900	E1	1	TINAGL1	Upstream	0.846	1.599	2.961	2.726	2.075	2.916	1.971	2.611	2.814	3.197	2.596	2.438	2.812	3.177	3.398	3.064	1.02959	0.154309	0.188108	0.556531	0.268112	0.424129	-26.0406	142.531
chr1	32069501	32076400	E2	3	HCRTR1	Upstream	2.657	2.532	1.754	1.469	0.872	0.796	0.869	0.671	0.85	0.913	1.538	1.82	1.675	1.835	1.639	1.697	-1.63717	0.00425814	0.950418	0.0971879	0.0794243	0.440391	4.85131	8.35677
chr1	32078601	32081100	E1	2	HCRTR1	Upstream	1.055	1.508	1.671	2.003	0.616	0.654	0.508	0.732	0.868	1.083	1.797	1.809	1.597	1.582	1.727	1.598	-1.01393	0.212428	1.53314	0.0839121	0.61981	0.18561	61.1297	40.4274
chr1	32353901	32355100	E4	6	PTP4A2	Downstream	6.035	5.237	3.482	2.589	3.538	2.601	3.558	3.052	3.25	2.412	1.163	1.886	1.227	2.034	2.133	2.069	-0.876787	0.0552886	-0.0160274	0.962888	-0.116647	0.741249	-13.3039	727.794
chr1	32369501	32370500	E4	6	PTP4A2	Downstream	3.182	1.6	1.587	1.015	1.4	1.041	1.337	0.97	1.662	1.541	2.093	3.118	2.419	3.115	2.48	3.065	-0.970454	0.369442	0.0923036	0.837392	0.392249	0.25631	40.4192	424.956
chr1	32390001	32391700	E1	1	PTP4A2	Upstream	1.433	1.075	3.639	2.983	2.25	1.814	2.262	2.724	2.373	2.279	2.553	2.809	2.535	2.5	2.399	2.692	0.696054	0.114678	0.704618	0.099716	0.195164	0.399026	-28.0386	27.6978
chr1	32392701	32394000	E1	1	PTP4A2	Upstream	1.51	1.934	3.865	3.56	3.373	2.487	2.808	2.651	3.756	3.34	4.054	3.481	3.275	3.918	3.107	3.879	0.766962	0.180395	0.341593	0.306822	0.276152	0.375251	-36.0059	80.8422
chr1	32395601	32396900	E1	1	PTP4A2	Within	2.759	2.109	4.516	4.243	3.301	2.772	3.385	2.858	4.982	4.74	3.696	3.751	2.831	3.432	3.045	4.058	0.319019	0.291835	0.528156	0.0759544	0.678715	0.054159	-212.751	128.507
chr1	32399401	32400400	E1	1	PTP4A2	Within	1.151	1.6	2.856	2.473	2.473	2.267	2.184	2.208	4.477	3.268	4.031	3.47	3.418	3.2	3.84	3.065	0.785007	0.0982006	0.169196	0.340992	0.708513	0.235553	-90.2556	418.754
chr1	32446001	32448600	E3	4	KHDRBS1	Upstream	0.338	0.571	1.118	0.951	1.381	1.986	2.13	1.988	1.199	0.951	0.834	1.044	1.314	1.424	1.691	1.566	1.88841	0.119095	-0.702388	0.26009	-0.646526	0.263608	34.2366	92.0469
chr1	32449901	32452600	E3	4	KHDRBS1	Upstream	0.652	0.677	0.646	0.962	1.865	1.816	1.738	2.412	0.879	1.02	0.89	1.042	1.031	1.013	1.184	1.077	1.4705	0.00280894	-1.19435	0.089889	-0.955244	0.0313803	64.9605	79.9803
chr1	32471201	32473900	E3	4	KHDRBS1	Upstream	1.228	1.227	1.351	1.643	2.815	3.095	2.956	2.971	2.26	2.281	2.496	2.364	2.296	2.883	2.946	3.447	1.26774	0.0514777	-0.981069	0.0187983	-0.380157	0.12675	29.9869	38.7492
chr1	32700401	32703300	E1	2	MTMR9LP	Within	0.793	1.457	1.312	3.103	0.466	0.884	0.427	1.207	1.309	2.333	1.069	0.607	0.888	0.928	0.868	0.669	-0.737201	0.388368	1.70972	0.325654	1.43187	0.235037	194.231	83.749
chr1	32807201	32808300	E3	4	MARCKSL1	Upstream	0.554	0.935	1.106	1.614	1.909	2.263	1.808	3.281	1.973	2.207	1.057	0.914	1.912	1.76	2.145	2.081	1.48661	0.035982	-0.617119	0.158582	0.00285108	0.986899	-0.191784	-0.461998
chr1	32816901	32818700	E3	4	FAM229A	Downstream	0.977	0.952	0.881	1.197	1.814	1.919	1.521	2.094	1.13	1.322	2.196	2.485	1.869	2.525	2.132	1.745	0.952218	0.0283934	-0.844738	0.0936735	-0.606113	0.0487665	63.6528	71.7517
chr1	32965501	32966500	E4	5	ZBTB8B	Downstream	2.369	2.286	1.375	1.585	2.52	2.825	2.445	2.963	1.594	1.074	0.775	0.955	1.104	0.8	0.72	0.66	0.199132	0.247255	-0.851968	0.031088	-1.00215	0.0685756	503.258	117.627
chr1	33254301	33255600	E1	1	YARS	Within	1.978	1.934	2.888	5.511	2.261	2.287	2.708	3.273	3.521	4.381	1.789	1.818	1.779	1.781	2.215	1.552	0.217063	0.0133171	0.885346	0.380643	0.797313	0.159509	-367.318	90.0567
chr1	33326801	33327900	E4	6	FNDC5	Downstream	2.4	4.051	1.01	1.614	1.484	1.926	1.215	1.616	1.819	2.207	3.876	3.611	2.533	2.755	2.872	3.316	-0.919814	0.301754	-0.378103	0.412291	0.239589	0.406414	26.0475	-63.366
chr1	33406101	33407300	E1	1	RNF19B	Within	2.256	2.095	5.95	3.91	2.916	3.035	2.662	3.007	4.55	3.774	5.038	4.86	6.177	6.84	6.365	5.593	0.451589	0.0193289	0.728638	0.305357	0.484244	0.194306	-107.231	66.4588
chr1	33418701	33421300	E1	2	RNF19B	Within	0.625	0.791	1.708	1.536	0.377	0.557	0.614	0.58	1.877	2.118	0.685	1.14	0.606	2.249	0.707	1.491	-0.599913	0.188692	1.7965	0.0114926	2.09715	0.0122766	349.575	116.735
chr1	33449001	33452100	E1	1	RNF19B	Upstream	2.117	1.916	7.622	3.843	2.963	3.079	3.394	3.438	3.094	2.935	2.974	3.566	3.068	3.827	3.069	3.19	0.58334	0.0247637	0.924208	0.387272	-0.00302592	0.953835	0.518724	-0.327407
chr1	33453801	33460300	E1	2	AK2	Downstream	5.141	4.673	9.579	7.438	3.959	4.467	4.39	5.084	4.239	4.098	2.955	3.2	3.047	3.637	3.043	3.263	-0.219851	0.183068	1.01393	0.139816	-0.0153908	0.890637	-7.00056	-1.51793
chr1	33462201	33463900	E1	2	AK2	Downstream	1.911	2.553	2.924	2.946	1.344	1.639	1.476	1.679	2.433	2.965	2.325	2.306	2.35	2.5	2.305	2.304	-0.58151	0.222352	0.976362	0.063512	0.855597	0.0854979	147.134	87.6311
chr1	33467701	33473000	E1	1	AK2	Downstream	0.408	0.84	3.101	3.587	0.774	1.114	1.045	1.188	1.733	2.033	0.731	0.91	1.546	1.722	0.995	1.053	0.596551	0.370034	1.82467	0.0204461	0.996206	0.0550741	-166.994	54.5964
chr1	33476301	33477800	E1	1	AK2	Within	0.632	1.295	1.798	3.297	0.466	1.56	0.673	1.436	0.814	1.276	1.085	0.938	1.542	1.347	1.013	0.905	0.0733171	0.946657	1.32972	0.251303	0.0439917	0.963898	-60.0019	3.30834
chr1	33489301	33490700	E1	1	AK2	Within	0.967	1.142	1.775	1.993	0.933	1.3	1.001	1.577	1.041	1.667	1.329	1.652	1.277	1.593	1.257	0.997	0.082385	0.798777	0.75458	0.0932414	0.278357	0.593484	-337.873	36.889
chr1	33791801	33794300	E2	3	PHC2	Within	5.629	3.609	2.347	2.434	2.014	2.258	2.033	2.132	1.871	2.277	3.285	3.136	3.342	3.299	3.134	3.118	-1.11248	0.24184	0.162168	0.258847	-0.0426043	0.822623	-3.82967	-26.2717
chr1	33824701	33831300	E4	6	LOC101929464	Within	4.509	4.723	1.954	1.891	2.903	2.909	2.69	3.164	1.679	1.725	1.972	2.193	1.775	1.689	2.083	1.897	-0.667726	0.0396379	-0.595919	0.0193072	-0.771855	0.010796	-115.595	129.524
chr1	33832501	33834400	E4	6	LOC101929464	Downstream	2.992	2.224	1.169	1.001	2.356	1.76	1.715	1.984	1.57	1.302	1.672	2.302	2.323	1.927	2.041	1.98	-0.341718	0.381342	-0.923792	0.168116	-0.51915	0.24992	-151.923	56.1977
chr1	33895201	33902800	E2	3	ZSCAN20	Upstream	5.1	4.132	2.024	1.717	1.386	1.397	1.213	1.494	1.726	1.59	2.324	2.241	2.295	2.269	2.182	2.245	-1.72957	0.094813	0.426503	0.197034	0.252254	0.157036	14.5848	59.1449
chr1	33919901	33923100	E2	3	ZSCAN20	Upstream	3.34	3.069	1.388	1.703	1.049	1.462	1.303	1.615	1.441	1.633	2.494	2.952	2.66	2.84	2.51	2.314	-1.3517	0.0235244	0.299449	0.387136	0.291422	0.383287	21.5597	97.3194
chr1	33923201	33928600	E2	3	ZSCAN20	Upstream	8.192	6.471	6.47	6.055	3.117	3.308	3.342	4.076	4.688	4.873	2.984	3.061	3.133	3.365	3.264	3.224	-1.19056	0.127454	0.963149	0.0188636	0.573595	0.00713944	48.1786	59.5541
chr1	33930101	33932100	E4	6	ZSCAN20	Upstream	3.079	3.255	1.454	1.775	1.889	1.932	1.955	2.153	1.373	1.703	3.061	3.393	2.917	2.946	3.398	3.335	-0.729457	0.0344311	-0.242716	0.312085	-0.312448	0.260885	-42.8329	128.73
chr1	33933901	33935000	E4	6	ZSCAN20	Upstream	2.954	2.285	1.346	1.211	1.824	1.723	1.304	2.203	0.987	1.273	4.933	4.068	4.302	2.908	4.472	2.892	-0.562897	0.233332	-0.472052	0.0331114	-0.650198	0.10921	-115.509	137.739
chr1	35708401	35710200	E4	5	ZMYM4	Upstream	2.105	3.11	1.704	2.078	3.42	3.467	3.53	3.799	2.015	1.659	2.023	2.067	1.723	1.636	1.532	2.047	0.401301	0.344058	-0.864981	0.0723938	-0.906277	0.066095	225.835	104.774
chr1	35811401	35812600	E1	1	ZMYM4-AS1	Downstream	3.328	2.285	5.509	5.125	5.676	5.078	6.301	6.148	5.539	5.874	2.325	2.472	2.234	2.385	2.766	2.813	0.937994	0.0742557	-0.016126	0.883772	0.0858435	0.460501	-9.15182	-532.329
chr1	35842401	35844500	E1	1	ZMYM4-AS1	Upstream	1.901	2.448	4.003	5.131	2.509	2.759	2.172	2.743	3.261	3.511	1.808	2.274	2.127	2.084	2.094	2.327	0.276892	0.314084	0.793812	0.16685	0.362146	0.0510646	-130.79	45.6212
chr1	35877201	35878200	E4	5	ZMYM4	Within	4.265	3.657	2.804	2.79	5.459	4.311	5.64	3.178	2.815	2.241	2.248	2.112	2.366	2.779	1.68	2.561	0.302508	0.325613	-0.804516	0.170744	-0.950262	0.104013	314.128	118.116
chr1	35953101	35954700	E1	1	KIAA0319L	Within	1.227	1.071	2.346	3.051	1.224	1.974	1.263	2.356	1.505	1.867	1.501	1.414	1.807	2.183	1.674	1.552	0.477046	0.436713	0.755075	0.166637	0.0762516	0.860145	-15.9841	10.0986
chr1	36042001	36043200	E4	6	TFAP2E	Within	1.805	1.904	0.661	0.687	1.594	1.61	1.44	1.795	0.848	0.778	2.325	2.556	2.234	1.649	2.366	2.037	-0.211257	0.115793	-1.24908	0.000885313	-0.978696	0.0214785	-463.273	78.3533
chr1	36353601	36355500	E4	5	AGO1	Within	1.674	2.585	0.696	1.568	2.504	2.894	2.487	3.23	1.802	2.383	2.773	2.884	2.849	2.99	3.43	3.47	0.341694	0.413924	-1.25353	0.130377	-0.367057	0.242703	107.423	29.2819
chr1	36517101	36518100	E1	1	AGO3	Within	1.625	1.6	3.174	3.678	2.146	2.787	2.738	3.824	2.374	2.895	3.101	3.068	2.208	2.315	2.48	3.337	0.613483	0.228112	0.473884	0.149817	0.0949236	0.725024	-15.4729	20.031
chr1	36584201	36586300	E4	6	COL8A2	Within	5.671	4.732	2.618	2.203	4.042	3.325	3.817	4.076	3.519	3.445	3.026	3.279	2.678	2.925	2.608	3.047	-0.497834	0.132392	-0.611544	0.119706	-0.0812234	0.67388	-16.3153	13.2817
chr1	36628201	36633500	E1	2	TRAPPC3	Upstream	2.935	3.167	5.236	5.141	2.181	2.431	2.163	2.437	3.114	2.861	2.309	2.294	1.814	2.103	1.704	2.041	-0.403798	0.0490949	1.16963	0.0133968	0.373302	0.061861	92.4476	31.9161
chr1	36669401	36671600	E4	5	THRAP3	Upstream	1.538	1.558	1.033	0.98	2.12	2.313	2.236	2.349	2.019	2.248	1.197	1.119	0.788	0.861	0.963	1.04	0.518126	0.0883751	-1.13894	0.0374511	-0.054969	0.636484	10.6092	4.82634
chr1	36712501	36714500	E1	1	THRAP3	Within	2.537	1.599	3.912	3.993	1.982	2.6	2.118	3.526	2.339	2.147	1.55	1.684	1.839	2.188	1.759	2.152	0.147611	0.734861	0.786855	0.112132	-0.0306382	0.903154	20.7561	-3.89376
chr1	36814501	36818700	E4	5	STK40	Within	1.933	1.903	1.51	1.403	3.663	2.847	3.544	3.088	2.05	2.422	2.232	2.56	2.202	2.214	2.855	2.705	0.763124	0.188139	-1.16004	0.136898	-0.542017	0.202944	71.0261	46.7239
chr1	36824301	36826800	E4	5	STK40	Within	1.434	1.873	0.973	1.293	2.126	2.645	2.085	3.036	2.129	2.371	2.262	1.508	1.345	1.733	2.047	1.675	0.528541	0.167595	-1.07432	0.0736195	-0.0845539	0.698712	15.9976	7.87045
chr1	36827501	36828500	E3	4	STK40	Within	0.812	0.8	1.058	1.078	1.866	1.895	1.63	1.454	1.425	2.288	0.93	1.106	0.421	1.052	0.76	0.892	1.22223	0.00251314	-0.816457	0.000966052	-0.0190181	0.964632	1.55602	2.32935
chr1	36833401	36835900	E4	5	STK40	Within	1.001	1.096	0.613	0.837	1.753	1.961	1.837	1.959	1.424	1.456	2.076	1.769	1.829	2.07	1.887	2.079	0.824272	0.0460399	-1.35723	0.0180144	-0.367259	0.148577	44.5555	27.0593
chr1	37933801	37935800	E1	1	LINC01137	Within	0.541	1.314	2.009	2.409	2.029	2.117	1.939	2.315	1.424	1.633	1.666	1.231	1.997	1.915	2.019	1.92	1.16036	0.203304	0.0916091	0.618685	-0.439469	0.0833713	37.8734	-479.722
chr1	38014401	38016800	E1	2	SNIP1	Within	0.677	1.285	1.013	2.06	0.486	0.573	0.543	0.785	0.621	0.603	0.872	0.482	0.547	0.701	0.433	0.711	-0.890129	0.373396	1.53788	0.303481	0.21003	0.299164	23.5955	13.6571
chr1	38277401	38280300	E1	1	MTF1	Within	0.863	1.339	2.971	3.431	1.576	1.921	1.685	1.875	2.642	3.041	1.443	1.161	2.319	1.828	1.833	1.31	0.667103	0.170663	0.872572	0.0431127	0.70053	0.0555063	-105.011	80.2833
chr1	38285201	38290600	E1	2	MTF1	Within	4.535	5.308	8.936	7.768	3.125	3.404	2.829	2.701	5.404	5.547	3.184	2.829	3.94	3.186	3.449	3.123	-0.592067	0.114661	1.35524	0.0601341	0.745972	0.0144467	125.995	55.0437
chr1	38309601	38314300	E1	1	MTF1	Within	2.72	3.158	8.817	6.431	3.462	3.271	3.299	3.172	4.377	4.656	3.527	3.293	3.845	3.517	3.427	3.25	0.195749	0.269939	1.17929	0.171957	0.423901	0.0285135	-216.554	35.9454
chr1	38319801	38320800	E1	1	MTF1	Within	1.422	1.029	2.539	3.171	1.913	2.825	2.152	2.047	2.171	2.381	4.341	2.565	2.314	3.368	3.2	2.561	0.951228	0.204517	0.269347	0.483033	-0.0576141	0.872659	6.05682	-21.3903
chr1	38460301	38468400	E4	5	FHL3	Within	3.307	3.877	1.944	1.752	4.552	3.594	4.303	4.232	3.372	2.822	2.716	2.717	2.705	2.721	2.639	2.556	0.18151	0.496337	-1.13996	0.123654	-0.395247	0.249997	217.755	34.6721
chr1	38496001	38497200	E4	5	UTP11	Downstream	1.467	2.38	0.573	0.793	1.633	1.61	2.01	2.468	1.102	1.245	3.423	4.358	3.943	4.315	3.666	3.007	-0.246428	0.627903	-1.24784	0.0715665	-0.466458	0.0937752	-189.288	37.3812
chr1	38650601	38654400	E4	6	LINC01343	Downstream	2.19	2.314	0.431	0.634	1.509	2.072	1.269	2.195	0.491	0.626	1.529	2.01	1.286	1.982	1.472	2.184	-0.330735	0.33917	-1.74962	0.109155	-1.68106	0.12718	-508.28	96.0813
chr1	39320201	39322300	E1	1	RRAGC	Within	0.87	1.251	2.115	2.626	1.088	1.468	1.443	1.641	1.614	1.489	2.066	2.034	1.927	1.843	2.227	2.401	0.269314	0.503739	0.891074	0.0842893	0.279737	0.371202	-103.87	31.3932
chr1	39569701	39578400	E1	1	MACF1	Within	3.6	3.964	8.183	7.509	4.453	4.81	4.635	5.654	4.183	4.22	2.083	2.108	1.938	2.161	2.168	2.13	0.292465	0.079507	0.760454	0.0294597	-0.140469	0.247472	48.0295	-18.4718
chr1	39578701	39582500	E1	1	MACF1	Within	1.869	3.005	6.079	5.337	1.963	2.561	1.903	2.705	3.05	3.61	2.976	3.055	3.512	3.62	3.103	3.306	-0.107751	0.817654	1.3354	0.0209213	0.558083	0.121513	517.935	41.7915
chr1	39624701	39626700	E1	1	MACF1	Within	0.981	1.713	2.67	2.916	2.052	2.489	1.564	2.961	1.831	2.497	3.526	2.011	3.258	2.714	3.478	2.676	0.752905	0.190527	0.298819	0.205751	-0.0694128	0.817654	9.21933	-23.229
chr1	39626801	39629000	E1	1	MACF1	Within	0.4	1.09	2.427	3.14	1.357	2.414	1.437	2.985	2.003	2.567	1.902	1.097	2.484	1.683	2.09	1.622	1.33954	0.23244	0.562082	0.310112	0.277194	0.591231	-20.6933	49.3157
chr1	39635801	39638300	E1	1	MACF1	Within	0.433	0.914	1.924	2.332	1.156	1.946	1.056	1.572	1.546	2.035	0.682	0.583	1.03	1.06	1.167	0.683	1.20408	0.224199	0.456202	0.358764	0.206552	0.666234	-17.1543	45.2764
chr1	39642201	39645500	E1	1	MACF1	Within	0.472	0.969	2.002	2.112	0.65	1.024	0.73	1.289	0.883	1.4	1.573	1.02	1.624	1.275	1.453	0.858	0.216793	0.746363	1.29744	0.0765529	0.447633	0.448926	-206.479	34.5012
chr1	39650601	39653100	E1	1	MACF1	Within	1.624	2.558	4.145	5.096	3.357	3.907	3.271	3.725	4.746	5.394	2.2	2.654	2.985	2.71	3.038	2.544	0.796668	0.132187	0.347033	0.243966	0.481075	0.0801757	-60.3859	138.625
chr1	39662101	39663200	E1	1	MACF1	Within	2.338	2.389	5.289	4.151	2.926	2.399	3.111	2.742	4.316	3.523	2.466	3.337	2.772	2.87	3.018	2.61	0.171641	0.458653	0.825959	0.127538	0.557914	0.136585	-325.047	67.5475
chr1	39849701	39851600	E1	2	KIAA0754	Upstream	1.603	1.864	2.31	2.002	0.687	1.134	0.806	1.162	1.142	1.154	1.468	1.852	1.355	1.617	1.473	1.776	-0.928494	0.113249	1.24323	0.055254	0.334472	0.480587	36.0231	26.9034
chr1	40009001	40010000	E4	6	BMP8A	Downstream	4.13	3.2	1.957	1.395	2.66	1.598	2.967	1.724	1.764	1.307	1.938	2.565	1.893	1.81	2.2	2.018	-0.783674	0.163712	-0.344854	0.550134	-0.471279	0.452965	-60.1371	136.66
chr1	40309801	40311800	E4	5	TRIT1	Within	1.455	1.942	1.375	1.268	2.542	2.452	2.379	2.961	1.373	1.657	2.208	2.388	2.733	2.903	2.678	2.618	0.555885	0.17853	-0.918154	0.00398476	-0.720789	0.0690605	129.665	78.5041
chr1	40395201	40396900	E4	5	MFSD2A	Upstream	1.274	1.21	0.467	0.597	1.289	1.705	1.821	1.425	0.858	1.098	1.641	2.306	1.36	2.327	1.975	2.715	0.26976	0.432229	-1.49367	0.110528	-0.614317	0.194192	227.727	41.1281
chr1	40398201	40403200	E4	6	MFSD2A	Upstream	4.897	3.768	2.114	1.724	3.497	2.718	3.166	3.175	2.691	2.678	2.587	3.487	2.742	3.147	2.909	2.83	-0.479602	0.231554	-0.69545	0.154475	-0.211089	0.473732	-44.0133	30.3528
chr1	40424901	40427800	E4	5	MFSD2A	Within	1.33	1.26	0.456	0.677	1.881	1.588	1.528	1.912	1.344	1.706	2.378	1.976	1.739	1.901	2.04	2.059	0.421693	0.189205	-1.61425	0.0284028	-0.185959	0.466758	44.0982	11.5198
chr1	40499901	40501500	E4	6	CAP1	Upstream	2.411	2.713	1.124	1.506	2.041	1.881	1.935	2.356	1.589	1.575	3.342	3.173	3.449	3.735	3.423	4.073	-0.385949	0.105601	-0.57668	0.144201	-0.309317	0.130137	-80.1445	53.6375
chr1	40532401	40535200	E1	1	CAP1	Within	0.725	1.346	2.209	2.49	0.849	1.154	0.803	1.307	1.356	1.45	1.743	1.867	1.501	1.803	1.713	1.593	-0.0478636	0.933491	1.22988	0.0232392	0.485969	0.207798	1015.32	39.5137
chr1	40555801	40557700	E1	1	PPT1	Within	1.496	2.345	3.005	6.039	1.89	3.402	1.869	3.202	2.034	5.232	3.018	2.249	2.185	1.661	2.861	1.572	0.462507	0.510547	0.773155	0.41725	0.457391	0.65172	-98.8938	59.1591
chr1	40777001	40779400	E3	4	COL9A2	Within	0.479	0.619	0.947	1.347	1.224	1.795	1.262	2.265	0.678	1.147	2.002	1.989	1.642	2.191	1.765	1.939	1.45945	0.167325	-0.39634	0.41826	-0.726212	0.252093	49.7592	183.23
chr1	40828801	40830100	E1	1	SMAP2	Upstream	1.197	1.143	2.4	3.024	0.933	1.686	1.228	2.113	1.487	2.119	2.921	1.934	2.588	2.331	3.414	2.536	0.162645	0.774147	1.05019	0.107151	0.461012	0.423819	-283.447	43.8979
chr1	40845601	40850600	E1	1	SMAP2	Within	4.167	3.471	9.271	7.87	4.485	4.077	4.345	3.961	5.016	4.777	3.439	3.638	3.489	3.853	3.469	3.753	0.16476	0.393791	1.00136	0.082659	0.193786	0.150081	-117.617	19.3522
chr1	40854401	40855500	E4	6	SMAP2	Upstream	7.508	4.675	3.462	2.248	3.647	3.243	4.297	3.77	2.528	2.08	3.101	4.388	4.015	3.75	3.454	4.021	-0.822087	0.308047	-0.271082	0.50235	-0.580524	0.0643691	-70.6159	214.151
chr1	40886401	40891500	E4	6	SMAP2	Within	6.99	4.232	2.539	1.913	2.34	2.607	2.408	3.176	1.927	1.93	3.023	3.192	2.792	3.382	3.315	3.17	-1.18169	0.261055	-0.151904	0.572017	-0.35892	0.152892	-30.3736	236.281
chr1	41112301	41113900	E4	6	RIMS3	Within	2.538	2.999	0.76	1.347	0.787	1.324	0.917	1.548	1.271	1.517	1.308	0.628	0.854	0.763	0.825	0.533	-1.39135	0.0419552	-0.00227954	0.996448	0.401795	0.410541	28.8781	-17626.2
chr1	41164201	41166400	E1	2	NFYC-AS1	Upstream	1.322	1.246	1.562	1.671	0.445	0.709	0.785	1.052	1.371	1.315	1.655	2.216	1.696	2.18	1.853	2.045	-1.15397	0.0966749	1.48592	0.0493763	1.21879	0.0966959	105.617	82.0222
chr1	41343901	41344900	E3	4	CITED4	Upstream	1.354	1.257	2.116	2.283	2.38	2.862	2.315	3.609	2.408	2.521	1.318	1.559	1.367	2.147	2.52	2.6	1.00527	0.104316	-0.252764	0.309559	-0.0884573	0.632422	8.79933	34.996
chr1	41362801	41366600	E3	4	CITED4	Upstream	0.445	0.841	0.64	1.151	1.816	1.857	1.517	1.969	2.06	2.222	2.406	1.547	2.323	1.694	2.556	1.602	1.51339	0.10164	-1.03646	0.166805	0.221667	0.147898	-14.647	-21.3869
chr1	41393201	41395300	E1	1	CTPS1	Upstream	0.483	0.49	1.561	1.841	0.866	0.955	1.179	1.282	2.373	2.133	0.627	0.574	1.351	1.783	1.542	1.034	0.904647	0.0650936	0.901508	0.0874615	1.30707	0.0345045	-144.484	144.987
chr1	41739901	41742500	E4	6	SCMH1	Upstream	3.175	3.251	1.362	1.194	1.686	1.786	1.729	1.594	0.965	0.969	3.963	3.576	3.496	3.431	3.69	4.072	-0.888202	0.00252907	-0.441266	0.0621996	-0.844029	0.0410325	-95.0266	191.275
chr1	42072101	42074700	E1	1	HIVEP3	Within	0.52	0.571	1.952	1.755	0.825	1.386	1.04	1.159	1.447	1.669	1.341	0.909	1.435	1.618	1.891	1.402	1.01818	0.293514	0.745781	0.199714	0.495335	0.330554	-48.6493	66.4183
chr1	42079101	42080800	E1	1	HIVEP3	Within	0.557	1.277	2.271	1.976	1.207	1.639	1.495	1.267	2.493	1.949	2.142	1.745	2.102	2.104	3.128	2.51	0.63396	0.373723	0.57742	0.131645	0.642307	0.154848	-101.317	111.237
chr1	42115601	42116600	E1	1	HIVEP3	Within	1.219	1.6	2.539	3.044	1.726	2.341	1.532	1.185	2.442	2.195	3.101	3.068	2.839	3.663	2.12	3.182	0.529291	0.250691	0.456842	0.201841	0.188848	0.518058	-35.6794	41.3377
chr1	42127401	42130800	E1	1	HIVEP3	Within	0.398	0.873	2.798	2.516	2.071	1.671	1.983	1.393	2.492	2.511	1.253	1.419	1.375	1.423	1.693	1.243	1.55754	0.0605025	0.50621	0.0973152	0.419169	0.194857	-26.9122	82.8055
chr1	42140001	42141800	E1	1	HIVEP3	Within	0.301	0.698	1.381	2.007	0.648	0.784	0.688	0.658	1.187	1.997	0.861	0.614	0.73	0.678	1.022	0.582	0.519711	0.463002	1.24238	0.183922	1.15242	0.26845	-221.742	92.7584
chr1	42206701	42207700	E1	2	HIVEP3	Downstream	2.234	3.086	2.01	3.361	1.026	1.375	1.434	1.67	3.053	3.362	3.101	3.772	2.471	3.452	3.04	3.182	-1.14735	0.143085	1.16127	0.255829	1.41734	0.0138151	123.532	122.051
chr1	42208101	42210200	E1	2	HIVEP3	Downstream	0.999	1.741	1.561	1.6	0.533	0.672	0.698	0.795	1.308	1.667	2.989	3.159	2.778	3.226	2.779	3.084	-1.18467	0.278004	1.39104	0.0323844	1.30338	0.0936544	110.02	93.6981
chr1	42216701	42219000	E1	2	HIVEP3	Downstream	1.706	2.185	1.885	2.039	1.014	0.824	0.963	0.726	1.813	2.374	2.83	2.95	2.696	3.677	2.642	3.355	-1.0826	0.11011	1.09472	0.0152681	1.18819	0.120838	109.753	108.538
chr1	42223301	42226100	E1	1	HIVEP3	Downstream	0.314	0.571	1.322	1.539	1.116	1.552	1.245	1.519	1.174	1.55	1.854	0.987	1.407	1.292	1.585	1.205	1.5916	0.0967447	0.100784	0.741879	0.0301842	0.931553	-1.89647	29.9495
chr1	42249501	42250700	E4	5	HIVEP3	Downstream	1.354	2.476	1.014	1.638	2.838	2.446	2.39	1.75	1.667	2.607	3.359	4.358	4.03	5.402	4.932	4.365	0.464547	0.404502	-0.994756	0.0899261	-0.306125	0.466841	65.8976	30.7739
chr1	42268001	42270100	E4	6	HIVEP3	Downstream	3.222	3.209	1.385	1.087	2.398	1.928	2.296	1.897	1.647	1.622	2.989	4.236	3.704	4.027	3.94	3.472	-0.571932	0.139614	-0.807892	0.0993175	-0.404364	0.265579	-70.7014	50.0518
chr1	42275101	42277600	E4	6	HIVEP3	Downstream	2.544	2.97	1.015	1.42	1.399	1.278	1.108	1.012	1.451	1.512	3.688	3.639	3.3	3.551	3.757	3.382	-1.04256	0.075892	-0.136651	0.656928	0.146524	0.212431	14.0543	-107.225
chr1	42311901	42313700	E1	2	HIVEP3	Downstream	0.714	1.333	1.469	1.62	0.725	0.64	0.561	0.598	1.243	1.685	1.722	1.424	1.956	2.081	1.999	1.896	-0.584328	0.46694	1.17782	0.0207503	1.10098	0.164732	188.418	93.4761
chr1	42334001	42335000	E1	1	HIVEP3	Within	0.812	0.686	2.01	1.522	0.933	1.264	1.076	1.239	1.492	2.008	0.853	1.006	2.051	1.726	1.64	1.048	0.552275	0.253111	0.68515	0.168937	0.672035	0.189145	-121.685	98.0859
chr1	42341901	42343000	E4	5	HIVEP3	Within	0.985	1.247	0.769	0.865	1.612	1.757	1.719	2.35	0.925	2.122	1.409	1.189	1.052	1.454	1.272	1.164	0.594238	0.0913766	-1.04361	0.015547	-0.144615	0.832892	24.3362	13.8571
chr1	42357201	42358400	E1	1	HIVEP3	Within	2.313	2.761	5.862	3.646	4.16	4.273	4.726	4.667	2.798	3.579	1.744	1.634	2.278	1.964	1.799	1.875	0.732907	0.0695891	0.173066	0.712454	-0.403174	0.225155	55.0102	-232.959
chr1	42472301	42474000	E4	6	HIVEP3	Within	1.433	2.957	1.089	0.932	0.988	0.94	1.208	1.013	0.858	0.988	2.507	2.306	2.071	2.277	1.623	1.825	-1.18753	0.35265	0.0683634	0.659487	-0.0622356	0.642034	-5.24078	-91.0364
chr1	43110601	43112600	E4	6	CCDC30	Within	2.91	3.255	1.242	2.599	1.189	1.579	1.368	1.83	1.187	1.633	1.782	2.111	2.26	2.251	1.859	2.114	-1.1553	0.0235551	0.472795	0.571195	0.0268719	0.938183	2.32596	5.68362
chr1	43214201	43215900	E4	6	P3H1	Within	1.871	3.091	0.591	1.156	1.18	1.399	1.533	1.647	0.798	0.961	1.732	2.632	2.164	2.5	2.375	2.236	-0.944508	0.293549	-0.561583	0.360323	-0.551927	0.104736	-58.4354	98.2806
chr1	43406901	43408500	E1	1	SLC2A1	Within	0.761	2.142	3.007	3.447	1.399	1.811	1.853	1.716	2.056	3.355	2.712	2.388	2.825	3.288	3.148	2.885	0.145027	0.862201	1.00757	0.0331428	0.752974	0.321484	-519.194	74.7316
chr1	43523201	43525000	E4	5	SLC2A1-AS1	Downstream	0.451	0.825	0.382	0.669	1.244	1.63	0.996	1.196	1.149	1.271	1.076	1.676	1.226	1.8	1.244	1.573	1.17132	0.0970666	-1.45136	0.0713647	-0.248425	0.438408	21.2089	17.1167
chr1	43530401	43532100	E4	5	SLC2A1-AS1	Downstream	1.473	2.486	0.964	1.193	2.058	2.382	2.108	2.977	1.276	1.318	1.869	2.188	1.67	2.203	1.74	2.533	0.165233	0.719107	-1.04108	0.0365706	-0.775116	0.105858	469.104	74.4528
chr1	43794601	43797300	E4	6	TIE1	Downstream	2.03	1.523	0.861	0.775	1.917	1.995	2.003	2.831	1.557	1.849	2.009	2.383	2.491	2.15	2.487	2.312	0.138932	0.606927	-1.25749	0.00270796	-0.199695	0.319191	143.736	15.8804
chr1	43845001	43849600	E4	6	MED8	Downstream	5.368	3.848	1.149	1.433	1.855	1.752	1.813	1.474	1.518	1.694	2.189	3.026	2.261	2.542	2.172	2.537	-1.35341	0.167055	-0.482302	0.140308	-0.167358	0.221904	-12.3657	34.6999
chr1	44329901	44345000	E1	1	MIR6079	Downstream	0.488	0.87	3.745	3.978	1.34	1.901	1.488	2.245	2.029	2.283	0.964	0.945	1.277	1.485	1.101	1.071	1.255	0.125017	1.25284	0.0482157	0.412013	0.275188	-32.8298	32.8863
chr1	44532601	44535100	E4	6	SLC6A9	Upstream	2.679	2.695	1.036	0.862	1.735	1.411	1.616	1.249	1.844	1.456	2.913	3.096	2.69	3.652	2.542	2.404	-0.772635	0.0912634	-0.728971	0.109881	0.0688992	0.790214	8.91743	-9.45157
chr1	44537501	44539000	E1	2	SLC6A9	Upstream	0.902	1.447	1.163	1.606	0.435	0.694	0.63	0.467	1.266	1.4	2.893	2.815	2.768	3.227	2.586	3.646	-1.05747	0.228869	1.29472	0.112323	1.23991	0.0606224	117.253	95.7663
chr1	44730101	44732700	E1	1	SNORA110	Upstream	0.312	0.835	1.871	2.413	0.843	1.586	1.203	1.781	2.086	2.531	2.175	2.223	2.728	3.075	2.936	2.908	1.0824	0.306612	0.818788	0.192957	0.926699	0.154474	-85.6149	113.179
chr1	45286101	45287300	E4	5	PTCH2	Within	1.861	2	1.587	1.11	3.499	2.818	2.852	3.142	1.583	1.478	1.163	1.508	1.008	1.508	1.233	1.261	0.710185	0.160228	-1.22819	0.0593939	-1.0452	0.12436	147.172	85.1005
chr1	45290701	45294000	E4	5	PTCH2	Within	2.112	1.696	0.705	0.615	2.444	2.285	2.478	1.99	1.243	1.174	1.784	2.604	1.465	1.925	1.768	1.633	0.312754	0.240545	-1.8417	0.00765469	-0.968681	0.0206922	309.726	52.5971
chr1	45294801	45301300	E4	5	PTCH2	Within	0.957	1.247	0.529	0.614	2.037	1.965	1.789	1.979	1.043	1.364	2.431	2.876	2.506	2.712	2.705	2.803	0.860214	0.086321	-1.80835	0.00173727	-0.733854	0.112693	85.3106	40.5814
chr1	45325701	45328200	E4	5	EIF2B3	Within	1.786	2.467	1.565	1.546	3.059	3.521	3.245	3.445	1.871	2.277	2.696	3.277	3.048	3.669	2.798	2.451	0.62956	0.121724	-1.08059	0.0838376	-0.665559	0.0599892	105.718	61.5921
chr1	45465801	45468000	E4	6	HECTD3	Downstream	3.383	3.063	1.586	1.469	2.925	1.975	2.932	2.251	1.356	1.464	2.923	2.993	2.508	3.424	2.798	2.891	-0.395512	0.33209	-0.681592	0.298975	-0.797447	0.269299	-201.624	116.998
chr1	45735401	45738000	E1	1	LINC01144	Upstream	2.836	3.602	6.344	7.581	4.089	5.714	4.661	7.35	4.002	4.828	1.758	2.223	1.94	2.864	1.845	2.55	0.606542	0.250446	0.506333	0.189984	-0.150784	0.662415	24.8597	-29.7796
chr1	45800001	45801000	E3	4	TOE1	Upstream	0.88	1.714	0.952	0.634	1.773	1.933	2.184	2.262	0.644	1.121	2.558	2.263	1.84	1.937	2.68	2.018	0.514352	0.40393	-1.22401	0.0524438	-1.06999	0.125349	208.026	87.4165
chr1	45889201	45890900	E1	1	TESK2	Within	1.035	1.21	2.146	2.349	1.536	1.726	1.476	1.774	2.214	2.389	2.234	1.508	1.948	1.609	1.764	1.871	0.53967	0.0595189	0.46236	0.0476521	0.496283	0.0356583	-91.9606	107.337
chr1	46009601	46012300	E4	6	AKR1A1	Upstream	7.192	5.668	3.935	3.333	7.771	6.644	7.071	7.377	3.39	3.681	3.415	3.648	4.106	4.129	4.027	3.777	0.164772	0.504525	-0.987883	0.0536454	-1.02768	0.0806485	623.701	104.029
chr1	46134701	46136800	E1	2	GPBP1L1	Within	0.838	1.088	2.014	1.72	0.555	0.743	0.729	0.769	1.582	0.933	1.254	1.292	1.001	1.302	1.39	1.33	-0.568909	0.192186	1.52455	0.0300107	0.954397	0.294679	167.759	62.6019
chr1	46227501	46228700	E4	6	IPP	Upstream	2.2	2.857	1.058	1.268	1.944	1.393	2.146	1.212	1.017	0.817	2.002	2.598	2.103	1.894	2.133	2.716	-0.599467	0.186553	-0.52085	0.292462	-0.863379	0.193332	-144.025	165.763
chr1	46336601	46338600	E1	2	MAST2	Within	1.286	1.256	1.956	1.997	0.979	0.669	0.538	0.942	0.949	1.143	1.24	1.709	1.708	1.368	1.679	1.493	-0.625336	0.209699	1.26222	0.0805861	0.344622	0.368106	55.1099	27.3029
chr1	46465301	46470000	E4	6	MAST2	Within	3.008	3.523	0.922	1.281	1.676	2.015	1.573	1.889	0.743	1.201	2.604	3.207	2.515	2.891	2.593	2.722	-0.823215	0.0575064	-0.744619	0.0951013	-0.925168	0.101655	-112.385	124.247
chr1	46522301	46524400	E4	6	PIK3R3	Within	2.835	3.263	1.032	1.268	1.777	2.335	1.722	2.641	1.598	2.467	1.402	2.034	1.652	2.084	1.504	1.828	-0.568924	0.113792	-0.838049	0.151049	-0.0164108	0.968456	-2.88453	1.95822
chr1	46535401	46537600	E4	6	PIK3R3	Within	3.506	3.738	1.418	1.959	2.459	2.769	2.103	2.741	2.234	2.439	2.465	2.422	3.105	3.251	2.725	2.768	-0.470627	0.0409691	-0.630479	0.126631	-0.161639	0.291671	-34.3454	25.6375
chr1	46985901	46988200	E1	1	DMBX1	Downstream	0.53	0.795	1.517	1.929	0.547	0.727	0.666	0.843	0.87	1.238	1.449	1.595	1.394	1.189	1.234	1.163	-0.0554492	0.889863	1.43542	0.08029	0.725823	0.224514	1308.99	50.565
chr1	47045801	47048400	E4	6	MKNK1-AS1	Downstream	2.784	4.041	1.444	1.706	1.417	1.586	1.566	1.511	2.099	2.297	3.427	3.866	3.355	3.77	3.49	3.759	-1.18481	0.196927	0.0691708	0.690517	0.550124	0.0349737	46.4315	795.313
chr1	47164601	47167700	E1	2	EFCAB14-AS1	Downstream	1.069	1.768	1.245	2.065	0.316	0.671	0.778	0.903	1.181	0.933	2.149	1.767	1.695	1.194	1.998	1.639	-1.52392	0.184526	1.74587	0.176915	1.09924	0.135726	72.1321	62.9623
chr1	48711201	48712400	E4	6	SLC5A9	Within	2.369	2.38	1.146	1.004	1.438	1.579	1.575	2.02	0.904	1.284	3.488	3.143	2.541	2.947	2.833	3.007	-0.654368	0.050429	-0.489174	0.0493665	-0.463705	0.245536	-70.8631	94.7936
chr1	49233801	49235200	E4	6	BEND5	Within	2.562	2.122	1.095	1.177	1.399	1.486	2.072	1.308	1.792	1.867	2.491	1.903	1.952	1.714	1.799	2.023	-0.698885	0.141469	-0.344336	0.0362575	0.342797	0.0225289	49.0492	-99.553
chr1	49311801	49314500	E1	2	BEND5	Upstream	0.827	1.523	1.038	2.16	0.345	0.619	0.459	0.638	1.255	1.538	1.894	1.042	0.915	0.888	1.021	1.149	-1.28474	0.267903	1.72909	0.282745	1.53437	0.0434737	119.431	88.7389
chr1	50561301	50564000	E1	2	ELAVL4	Upstream	2.28	2.073	3.113	3.474	1.762	1.279	1.798	1.595	2.084	2.16	1.865	1.359	1.246	0.951	1.347	1.479	-0.51752	0.186489	1.11518	0.0330592	0.481062	0.236204	92.9552	43.1377
chr1	51382801	51384400	E3	4	FAF1	Within	0.846	1.142	1.058	1.506	1.953	2.415	2.077	2.457	1.229	1.196	1.744	1.54	1.84	1.762	1.324	1.721	1.1354	0.0651198	-0.769017	0.107296	-0.84889	0.14705	74.7658	110.386
chr1	51767701	51773000	E3	4	TTC39A	Upstream	0.906	1.293	2.254	2.762	3.035	3.293	3.005	3.808	2.494	2.799	0.935	0.635	1.527	1.333	1.433	1.28	1.52494	0.0187722	-0.335282	0.19026	-0.257595	0.125614	16.8922	76.8293
chr1	51966001	51967200	E1	1	EPS15	Within	0.903	0.952	1.807	2.589	0.933	1.982	1.114	1.616	1.272	1.867	0.969	0.67	1.051	1.158	1.666	1.261	0.652224	0.496446	0.592838	0.383161	0.106946	0.873639	-16.3971	18.0396
chr1	52005801	52008600	E1	2	EPS15	Upstream	2.005	2.814	1.208	2.558	0.799	0.769	0.733	1.077	1.658	1.533	2.795	2.603	3.209	2.314	3.055	2.354	-1.61945	0.154841	1.26348	0.350536	1.02476	0.0385958	63.2781	81.1059
chr1	52015301	52018500	E2	3	EPS15	Upstream	3.742	3.141	2.032	1.842	1.442	1.335	1.303	1.194	1.472	1.239	1.985	2.042	1.396	2.038	1.711	2.011	-1.30933	0.0843258	0.480067	0.059223	-0.0344238	0.829472	-2.62913	-7.17063
chr1	52154501	52159300	E2	3	OSBPL9	Upstream	2.48	1.808	2.158	2.337	1.049	0.843	0.645	0.987	1.186	1.351	2.162	1.654	2.08	1.613	1.815	1.785	-1.18031	0.14969	1.24819	0.011507	0.423152	0.140399	35.8509	33.9013
chr1	52258601	52260000	E1	2	OSBPL9	Downstream	1.257	1.959	1.7	2.174	0.8	1.035	1.117	1.923	1.017	1.667	1.163	1.616	1.502	1.263	1.885	1.108	-0.809528	0.276972	1.07814	0.0980285	0.549078	0.401306	67.8269	50.9285
chr1	52327901	52329900	E2	3	NRDC	Within	3.383	2.856	2.326	3.138	1.562	1.374	1.287	1.319	2.61	2.66	2.286	2.764	2.365	2.504	2.798	2.734	-1.08709	0.0728705	0.89575	0.182988	0.843754	0.0385601	77.6155	94.1953
chr1	52332101	52334700	E2	3	NRDC	Within	1.665	2.021	1.362	1.609	0.502	0.8	0.652	1.056	0.913	0.915	1.847	1.45	1.516	1.181	1.522	1.432	-1.50119	0.0382322	1.19012	0.0528687	0.489325	0.328137	32.5958	41.1157
chr1	52994501	52996200	E2	3	TUT4	Within	1.871	1.747	1.12	1.641	0.823	0.852	1.035	1.077	0.937	1.428	1.367	1.301	1.793	1.485	2.187	1.688	-1.11078	0.0317231	0.720481	0.283945	0.497418	0.393085	44.7809	69.0397
chr1	53172001	53175000	E4	6	COA7	Upstream	3.698	3.16	1.322	1.331	3.59	2.686	3.942	2.656	2.316	1.929	3.021	2.948	2.995	2.875	2.665	2.947	-0.127787	0.646439	-1.2427	0.155638	-0.564308	0.232102	-441.602	45.4097
chr1	53575001	53578000	E4	6	SLC1A7	Within	3.45	2.893	1.11	1.5	2.782	2.538	2.867	2.566	2.169	1.866	3.383	2.932	3.258	2.987	3.464	2.999	-0.253864	0.287722	-1.02738	0.0408298	-0.398588	0.0856733	-157.008	38.7965
chr1	53588101	53589800	E4	6	SLC1A7	Within	2.07	2.419	1.213	0.895	1.728	1.158	1.802	1.394	1.356	1.373	2.279	2.011	1.608	1.386	2.681	2.053	-0.637039	0.164008	-0.45351	0.382934	-0.0810429	0.828903	-12.7218	17.8702
chr1	53639501	53642300	E3	4	CPT2	Upstream	0.507	0.775	1.095	1.72	1.898	2.242	1.908	2.672	1.186	1.2	1.217	1.364	1.257	1.277	1.513	1.496	1.69084	0.025998	-0.556421	0.239211	-0.79494	0.122795	47.0145	142.867
chr1	54231601	54233300	E1	1	NDC1	Within	1.592	1.949	3.297	4.065	2.003	2.71	2.281	2.439	1.954	1.785	1.185	1.538	1.546	1.337	1.176	1.711	0.412341	0.31645	0.643509	0.127327	-0.333822	0.390916	80.9577	-51.8753
chr1	54560501	54563100	E4	6	TCEANC2	Within	2.29	2.636	1.525	0.878	0.861	1.086	0.752	0.745	1.056	1.382	2.026	2.01	2.041	1.974	1.845	1.536	-1.33938	0.0277068	0.303619	0.607807	0.324774	0.354011	24.2481	106.968
chr1	54684201	54687800	E4	6	MRPL37	Downstream	6.765	6.281	4.566	2.729	3.16	3.054	3.312	2.407	3.973	2.994	2.797	2.638	2.715	2.524	2.742	2.186	-1.07008	0.0366181	0.231449	0.661327	0.165088	0.582006	15.4276	71.3279
chr1	54695101	54698700	E2	3	SSBP3-AS1	Upstream	6.765	4.505	8.134	5.334	3.277	2.331	2.932	2.616	5.771	4.122	2.324	1.703	2.175	2.022	2.342	2.036	-1.00684	0.20606	1.26397	0.19037	0.818866	0.184339	81.3304	64.7851
chr1	54713501	54715800	E4	6	SSBP3-AS1	Downstream	7.56	5.165	4.666	3.086	3.974	2.745	3.754	2.996	4.495	3.49	2.661	1.967	1.691	2.086	2.364	2.226	-0.921283	0.196929	0.206366	0.659915	0.249003	0.511669	27.0279	120.661
chr1	54715901	54718700	E4	6	SSBP3-AS1	Downstream	4.446	3.426	1.926	2.15	2.548	1.963	2.536	2.422	2.724	2.6	2.214	1.723	2.177	1.818	2.384	1.994	-0.803292	0.133484	-0.146307	0.591252	0.238921	0.389819	29.7428	-163.302
chr1	54753101	54755000	E2	3	SSBP3-AS1	Downstream	1.567	1.804	1.725	1.468	0.54	0.743	0.703	1.332	1.338	1.376	1.509	1.878	1.881	1.617	2.314	1.653	-1.39355	0.0229386	1.31556	0.0317319	1.08084	0.0808146	77.5603	82.1585
chr1	54837401	54839200	E4	5	SSBP3	Within	2.368	2.919	0.822	1.268	1.451	2.456	1.647	2.602	0.735	1.193	2.196	3.072	2.044	2.618	2.621	2.715	-0.436611	0.380605	-0.902322	0.292078	-1.01945	0.265935	-233.491	112.98
chr1	54951601	54953400	E4	5	ACOT11	Upstream	0.865	0.952	0.294	0.528	1.295	1.383	1.014	1.047	0.565	1.063	2.368	2.206	2.365	1.964	2.776	2.37	0.560056	0.0200445	-1.70409	0.0526026	-0.718072	0.274085	128.214	42.1382
chr1	55006901	55008500	E4	5	ACOT11	Upstream	2.157	2.713	1.619	1.347	3.615	3.251	3.177	3.298	2.161	2.071	1.55	1.634	1.643	1.815	1.424	1.527	0.495337	0.113641	-1.21058	0.0167323	-0.697774	0.0728968	140.868	57.6397
chr1	55041201	55044800	E4	5	ACOT11	Within	3.232	3.363	1.791	2.095	3.665	4.199	4.063	3.738	2.476	2.787	2.862	2.303	2.817	2.758	2.775	3.027	0.253935	0.238382	-1.01691	0.0397602	-0.579448	0.0749061	228.188	56.9814
chr1	55583301	55585300	E1	1	USP24	Within	0.541	1.256	2.273	2.599	1.236	1.374	1.222	1.131	2.034	1.96	1.162	1.03	1.761	1.578	1.459	1.513	0.537958	0.454789	0.900413	0.0571581	0.613709	0.0269257	-114.081	68.1586
chr1	55660201	55662000	E1	2	USP24	Within	1.579	1.84	2.967	1.972	1.062	1.259	1.249	1.077	2.147	1.659	3.057	3.575	3.066	2.992	2.732	3.146	-0.55883	0.0865267	1.08932	0.22047	0.713628	0.16577	127.7	65.5116
chr1	55669201	55670900	E1	1	USP24	Within	1.712	1.277	2.395	2.275	1.235	1.333	1.572	1.172	2.433	2.059	2.142	1.774	1.731	1.238	1.599	2.35	-0.218973	0.506374	0.862887	0.00627135	0.80702	0.104289	368.548	93.5255
chr1	55741401	55742500	E1	1	MIR4422HG	Downstream	0.923	1.143	2.981	2.075	1.018	1.419	1.156	1.028	1.819	2.419	2.044	1.28	2.677	2.296	2.254	2.152	0.238292	0.522829	1.05315	0.171581	0.798518	0.147915	-335.101	75.8216
chr1	55751701	55754000	E1	1	MIR4422HG	Downstream	0.265	0.795	1.471	1.295	0.466	0.727	0.85	0.913	1.164	1.258	1.011	0.481	1.074	1.244	0.973	0.742	0.171524	0.849341	1.2133	0.0490082	1.02173	0.102568	-595.676	84.2106
chr1	56794501	56799200	E1	1	LINC01767	Upstream	0.907	1.166	3.138	3.438	1.934	2.726	2.045	3.023	2.625	3.018	2.093	1.636	2.202	2.255	2.083	2.046	1.16871	0.162223	0.496736	0.218823	0.275936	0.415942	-23.6103	55.5499
chr1	56913101	56914100	E1	1	LINC01767	Downstream	0.609	0.8	0.846	2.537	1.726	1.821	1.63	1.67	2.103	2.988	1.628	1.106	1.735	1.768	1.96	1.707	1.33184	0.0251075	-0.068445	0.938472	0.521235	0.328715	-39.1365	-761.539
chr1	56938101	56939200	E3	4	PLPP3	Downstream	1.231	1.454	1.298	2.018	2.672	2.838	2.608	2.203	2.713	2.886	3.876	3.657	4.493	4.057	4.036	4.691	1.037	0.0123724	-0.732587	0.187161	0.0232646	0.746173	-2.24345	-3.17568
chr1	56942201	56944200	E4	5	PLPP3	Downstream	2.334	1.999	1.057	1.363	3.707	2.34	2.916	1.4	2.526	1.82	1.627	1.985	2.444	1.873	2.219	2.366	0.480895	0.420698	-1.32125	0.215976	-0.476791	0.415241	99.1466	36.0864
chr1	56971601	56976400	E4	6	PLPP3	Within	5.285	3.687	2.147	2.152	4.594	3.977	4.323	3.442	4.06	3.703	3.599	3.727	3.743	3.549	4.021	4.136	-0.0660444	0.846525	-0.995382	0.0912967	-0.142778	0.398451	-216.185	14.344
chr1	56985101	56986300	E4	5	PLPP3	Within	0.846	1.238	0.529	0.898	1.4	1.672	1.412	1.301	1.046	1.595	2.454	2.64	1.577	1.964	1.833	2.295	0.559704	0.189595	-1.10588	0.0787137	-0.218105	0.576715	38.968	19.7224
chr1	56991101	56993200	E4	5	PLPP3	Within	1.708	1.632	0.856	0.815	2.465	1.769	2.079	1	1.679	1.756	2.989	3.207	3.704	3.627	3.293	3.675	0.342335	0.419238	-1.34129	0.167734	-0.301853	0.454594	88.1746	22.5047
chr1	59026101	59028200	E4	6	TACSTD2	Downstream	1.933	2.448	0.806	0.996	0.577	0.884	0.76	0.692	0.952	1.089	3.21	2.25	3.028	2.344	2.303	1.884	-1.58348	0.0584803	0.301605	0.461104	0.481791	0.278731	30.4261	159.742
chr1	59083901	59084900	E3	4	MYSM1	Downstream	3.656	2.4	4.073	4.503	5.132	5.426	4.401	3.986	4.443	4.576	3.256	3.772	3.996	3.915	3.32	3.415	0.802049	0.157862	-0.300068	0.075796	-0.227347	0.0792937	28.3458	75.7652
chr1	59204701	59206700	E4	5	MYSM1	Upstream	1.725	2.227	0.793	1.236	2.378	2.303	2.134	2.611	1.593	1.563	2.944	2.463	3.363	3.03	2.419	3.141	0.244069	0.379839	-1.20612	0.097574	-0.568513	0.01473	232.932	47.1355
chr1	59219801	59222600	E4	5	JUN	Downstream	1.329	1.835	1.208	1.268	3.131	2.931	3.002	2.691	2.845	2.816	2.933	3.015	2.759	3.216	2.641	2.728	0.937905	0.0767348	-1.29193	0.023293	-0.0987282	0.2893	10.5265	7.64191
chr1	59238801	59239900	E4	5	JUN	Downstream	2.215	1.974	0.721	1.845	2.969	3.649	2.548	3.427	1.542	1.868	2.96	3.474	3.346	2.564	3.345	3.139	0.659616	0.143099	-1.36678	0.115397	-0.956887	0.0880531	145.067	70.0106
chr1	59270301	59272300	E3	4	LINC01135	Within	0.913	1.256	1.031	1.141	1.842	2.024	1.759	1.83	2.085	1.843	2.751	2.664	2.286	2.209	2.858	2.366	0.833389	0.0774449	-0.832071	0.0262932	0.02287	0.857989	-2.74422	-2.74856
chr1	59272901	59274500	E4	5	LINC01135	Within	1.438	2.499	1.421	1.902	3.119	3.135	2.24	3.163	2.056	2.8	3.923	4.084	4.008	3.919	3.798	4.824	0.667604	0.273315	-0.91227	0.103234	-0.364947	0.311234	54.6652	40.0042
chr1	59282501	59283500	E3	4	LINC01135	Within	2.505	2.286	3.174	2.22	4.386	4.497	3.358	3.986	3.154	3.922	3.489	3.52	2.734	3.031	3.44	3.259	0.890846	0.0115316	-0.719809	0.16581	-0.327978	0.250155	36.8165	45.5646
chr1	59289701	59291200	E4	5	LINC01135	Within	1.579	2.133	1.34	1.479	3.42	2.774	2.651	3.554	2.283	2.303	4.133	3.653	3.084	3.311	3.492	4.112	0.738928	0.102915	-1.13587	0.107794	-0.433829	0.242915	58.7106	38.1934
chr1	59294401	59295400	E4	6	LINC01135	Within	1.828	2.171	1.058	0.507	1.306	1.264	1.174	1.239	0.712	0.887	1.783	1.66	0.894	1.095	1.32	1.63	-0.637929	0.145458	-0.715362	0.317875	-0.684231	0.0984276	-107.258	95.6481
chr1	59298701	59300800	E4	6	LINC01135	Within	2.223	2.502	1.032	0.936	1.355	1.751	1.226	1.461	1.55	1.956	2.398	2.441	2.377	2.384	2.36	2.272	-0.605444	0.0913477	-0.658288	0.197295	0.174611	0.553747	28.8401	-26.525
chr1	59324601	59326800	E4	6	LINC01135	Within	3.814	3.79	1.129	1.873	1.992	3.782	2.059	3.573	2.327	3.267	3.24	2.604	3.249	2.888	3.798	3.367	-0.397002	0.492946	-0.943701	0.342419	-0.0459656	0.939389	-11.5782	4.87078
chr1	59352301	59353300	E3	4	LINC01135	Within	1.557	2.514	2.645	2.664	3.733	3.642	2.706	4.255	3.12	2.988	4.419	5.28	3.575	4.42	4.44	5.006	0.857129	0.176721	-0.474329	0.0222784	-0.271728	0.0217825	31.7021	57.2869
chr1	59360001	59361800	E4	5	LINC01135	Within	1.466	2.094	1.087	1.479	2.565	2.497	2.317	2.632	1.469	2.671	3.573	3.407	3.621	4.138	3.976	3.986	0.507747	0.248836	-0.980295	0.0911684	-0.290229	0.583272	57.1603	29.6063
chr1	59369901	59371000	E1	1	LINC01135	Downstream	2.338	2.078	4.424	3.862	4.538	4.088	4.415	4.015	3.576	3.014	2.748	1.6	1.96	1.913	2.654	2.046	0.965896	0.0274432	-0.0579871	0.68521	-0.388405	0.111258	40.2119	669.814
chr1	59384401	59386700	E4	5	LINC01135	Downstream	1.353	1.539	0.575	1.02	1.845	2.342	1.657	1.943	1.12	1.562	3.032	3.169	2.559	3.22	2.885	2.833	0.533411	0.202067	-1.39291	0.0614849	-0.642268	0.15372	120.408	46.1097
chr1	59388001	59392800	E1	1	LINC01135	Downstream	0.846	0.999	2.808	3.3	1.467	1.919	1.412	2.119	1.596	2.041	1.436	1.518	1.379	1.884	1.49	1.939	0.875866	0.153119	0.851497	0.0559619	0.103418	0.730545	-11.8075	12.1455
chr1	59418601	59421300	E1	1	LINC01135	Downstream	0.601	1.015	2.428	2.113	1.762	1.623	1.605	1.675	2.134	2.61	1.521	1.154	1.09	1.402	1.036	1.479	1.0661	0.118397	0.423774	0.127665	0.487021	0.192632	-45.6824	114.925
chr1	59429901	59431400	E4	5	LINC01358	Upstream	0.902	1.447	0.494	1.014	1.586	2.105	1.477	1.723	0.927	1.431	2.532	2.681	1.892	2.104	2.239	2.198	0.651761	0.216794	-1.29154	0.0970559	-0.646388	0.206831	99.1756	50.0477
chr1	59472301	59475400	E3	4	LINC01358	Upstream	1.549	1.879	2.251	2.617	3.474	3.522	2.932	3.629	3.324	3.883	3.074	3.469	3.644	3.434	3.894	3.415	1.02918	0.0541262	-0.523457	0.1036	0.0427736	0.770287	-4.15608	-8.17136
chr1	59477801	59480800	E3	4	LINC01358	Upstream	1.06	1.713	3.172	3.359	3.279	4.11	3.421	4.217	3.164	4.231	2.298	2.027	2.89	2.258	2.678	2.689	1.41406	0.0535817	-0.17828	0.485125	0.000890179	0.996884	-0.0629521	-0.499315
chr1	59482101	59484100	E3	4	LINC01358	Upstream	0.744	0.971	1.031	2.06	2.122	2.452	1.662	2.503	2.221	3.29	1.433	2.036	1.708	2.083	2.059	1.959	1.41492	0.0260693	-0.565227	0.371346	0.268916	0.537334	-19.0058	-47.5767
chr1	59492101	59493500	E1	1	LINC01358	Within	2.272	3.672	4.948	7.834	3.298	6.555	3.119	7.577	4.65	8.069	4.373	4.13	3.529	3.818	3.513	3.63	0.729115	0.428092	0.375471	0.571128	0.368278	0.605741	-50.5103	98.0843
chr1	59494501	59496300	E1	1	LINC01358	Within	2.256	3.935	5.669	7.149	3.057	4.417	2.77	5.354	3.673	6.456	2.023	2.262	2.219	1.894	2.687	2.176	0.271861	0.615129	0.778261	0.11799	0.438568	0.509443	-161.321	56.3523
chr1	59506401	59510600	E1	1	LINC01358	Within	0.725	1.523	4.631	4.904	2.753	3.501	2.265	3.934	3.002	3.721	2.342	2.501	3.102	2.855	2.883	2.696	1.47663	0.0675497	0.608338	0.111048	0.104296	0.695598	-7.06315	17.1445
chr1	59527501	59528800	E1	2	LINC01358	Within	2.03	1.934	2.929	3.951	1.579	2.001	1.479	2.403	1.278	2.155	1.371	1.16	0.93	1.068	0.769	1.313	-0.14719	0.526508	0.942524	0.15332	-0.0604473	0.89834	-41.0675	-6.41334
chr1	59529101	59530900	E1	1	LINC01358	Within	0.827	1.396	2.203	2.606	0.907	1.28	0.941	1.645	1.168	1.711	1.076	1.033	1.285	1.496	1.31	1.25	-0.0240938	0.963274	1.13721	0.0416515	0.397041	0.415572	1647.9	34.9136
chr1	59536401	59539000	E1	1	LINC01358	Within	1.249	1.494	3.518	3.73	2.206	3.043	2.744	4.058	2.529	3.123	2.801	3.634	3.82	3.673	3.351	3.833	0.93643	0.183043	0.465442	0.236341	0.106823	0.736068	-11.4075	22.9509
chr1	59543601	59546200	E1	1	LINC01358	Within	2.108	2.724	4.758	4.095	1.363	2.171	1.491	1.988	1.916	2.602	3.069	3.209	3.294	3.382	3.152	3.192	-0.450941	0.337218	1.32471	0.0394214	0.3545	0.453431	78.6135	26.7606
chr1	59608401	59609400	E3	4	HSD52	Within	1.489	3.086	4.549	5.073	4.946	5.463	3.488	4.525	4.477	6.257	3.411	3.118	3.891	4.547	3.12	4.346	1.186	0.143454	-0.113338	0.396965	0.0443459	0.886237	-3.73913	-39.1273
chr1	59615501	59618200	E1	1	HSD52	Upstream	0.501	0.888	2.115	2.559	1.071	1.692	0.772	1.894	1.394	2.16	2.123	1.545	1.596	1.792	1.732	1.695	0.991581	0.225162	0.758294	0.142192	0.363282	0.509727	-36.6366	47.9078
chr1	59737001	59739700	E1	1	FGGY	Upstream	1.253	1.65	3.583	3.357	1.675	2.476	1.75	2.432	2.41	2.489	1.722	1.843	1.966	2.213	1.747	2.312	0.516219	0.337185	0.74131	0.15682	0.238962	0.520925	-46.2909	32.2351
chr1	59744801	59746600	E1	1	FGGY	Upstream	0.526	0.825	1.762	1.972	1.166	1.857	1.285	2.034	1.808	2.152	1.335	0.838	1.81	1.496	1.51	1.314	1.16179	0.212938	0.304793	0.483792	0.389433	0.384729	-33.52	127.769
chr1	59755101	59760200	E1	2	FGGY	Upstream	10.478	7.613	14.385	12.611	6.225	6.495	6.278	6.965	6.486	6.596	2.916	3.399	3.544	3.571	3.017	4.037	-0.50814	0.309798	1.08562	0.0729768	0.0403982	0.390602	7.95021	3.7212
chr1	59920501	59922000	E1	2	FGGY	Upstream	1.489	1.447	2.327	2.24	0.715	1.362	0.63	1.185	0.949	1.4	2.325	2.178	2.488	2.806	2.959	2.457	-0.499021	0.410251	1.13634	0.156406	0.177657	0.766501	35.6011	15.6341
chr1	60207101	60211100	E4	6	MIR4711	Upstream	5.699	5.253	2.154	2.392	4.313	3.435	3.99	3.727	2.847	2.951	2.653	2.5	2.982	2.734	2.478	2.743	-0.499379	0.121236	-0.769139	0.150528	-0.418225	0.265564	-83.749	54.3757
chr1	61339601	61341300	E1	1	LOC101926964	Upstream	1.552	1.546	3.017	2.759	1.427	1.552	1.61	1.489	2.633	3.102	2.598	2.04	2.813	2.401	2.963	2.51	-0.0569113	0.515435	0.955758	0.0271525	0.945361	0.0895029	1661.11	98.9121
chr1	61515401	61517300	E3	4	NFIA	Upstream	0.499	0.481	1.169	0.767	1.473	1.505	1.303	1.303	1.017	1.179	1.223	0.767	0.692	0.886	0.589	0.572	1.60422	0.0014417	-0.621286	0.232558	-0.439484	0.119081	27.3954	70.7378
chr1	61522001	61523700	E4	5	NFIA	Upstream	1.314	1.882	1.337	1.156	2.826	2.251	2.492	3.262	1.695	1.455	1.14	0.946	1.175	0.941	0.635	0.867	0.667992	0.14543	-1.02575	0.11434	-0.688374	0.146009	103.051	67.1095
chr1	61598101	61599100	E1	1	NFIA	Within	1.625	1.943	3.015	3.551	1.82	2.49	2.249	2.155	2.951	3.362	2.403	1.76	2.576	2.694	2.16	2.328	0.272657	0.456292	0.607538	0.125167	0.550665	0.150553	-201.962	90.6387
chr1	61869001	61870300	E4	6	NFIA	Within	2.603	3.867	1.18	1.805	1.686	2.001	1.429	2.154	0.809	1.329	1.848	2.514	2.871	2.299	2.338	1.82	-0.811303	0.256408	-0.305141	0.451718	-0.786772	0.151678	-96.9764	257.839
chr1	61946301	61948700	E3	4	NFIA	Downstream	0.536	0.761	0.859	0.951	1.574	1.966	1.439	2.647	0.537	0.642	3.131	2.157	2.715	1.788	2.565	2.084	1.44821	0.059214	-0.967639	0.12664	-1.58667	0.0869251	109.561	163.974
chr1	62070401	62072100	E1	1	MGC34796	Upstream	1.393	1.747	2.893	3.393	1.18	2.01	1.533	1.964	2.553	2.416	3.373	3.134	4.019	3.342	3.457	3.787	0.0226995	0.962854	0.978502	0.109906	0.639273	0.270929	-2816.24	65.3318
chr1	62105101	62109000	E4	5	MGC34796	Upstream	1.613	2.108	0.908	0.796	2.032	1.981	2.046	1.78	1.347	1.22	1.947	1.572	2.021	1.338	2.039	1.273	0.108821	0.660528	-1.23552	0.011951	-0.644419	0.031284	592.18	52.1578
chr1	62817101	62820200	E3	4	KANK4	Upstream	1.026	1.621	1.586	1.799	2.993	2.899	2.617	2.726	2.416	2.589	2.549	2.48	2.644	2.769	2.488	3.115	1.15468	0.108427	-0.799761	0.0270303	-0.235405	0.0724308	20.387	29.4344
chr1	63087801	63088900	E1	2	ANGPTL3	Downstream	1.415	1.558	2.308	2.018	0.806	1.149	0.83	1.077	2.22	1.698	2.044	1.6	1.434	1.186	1.454	1.199	-0.60545	0.169146	1.14615	0.0360913	1.0032	0.105769	165.696	87.528
chr1	63142001	63143900	E1	2	DOCK7	Within	2.422	2.345	2.894	3.703	1.497	1.779	1.561	1.814	2.569	3.07	2.284	2.116	2.379	2.525	2.104	2.205	-0.540785	0.0998819	1.00974	0.122358	0.783524	0.0801498	144.886	77.5968
chr1	63188001	63189100	E4	6	DOCK7	Upstream	1.723	1.974	0.481	0.922	1.272	1.486	1.304	1.518	1.172	1.401	3.946	3.52	3.298	3.942	3.963	4.056	-0.422238	0.10737	-0.975346	0.154619	-0.101035	0.615073	-23.9284	10.3588
chr1	63190301	63192200	E4	5	DOCK7	Upstream	1.496	2.104	0.668	1.268	2.185	2.385	2.178	2.919	1.303	1.302	2.936	2.989	2.877	2.835	2.504	3.531	0.344136	0.3388	-1.23933	0.115041	-0.811175	0.0645676	235.714	65.4525
chr1	63222601	63226600	E3	4	ATG4C	Upstream	0.524	0.657	1.559	1.964	1.562	2.247	1.539	2.449	1.449	1.54	1.026	0.854	1.143	0.978	1.059	1.105	1.6894	0.15142	-0.112166	0.760541	-0.34982	0.440588	20.7067	311.877
chr1	63929501	63931500	E1	2	ITGB3BP	Within	1.759	1.542	2.273	2.219	1.119	0.799	1.238	0.781	0.966	0.98	1.588	1.03	1.577	0.905	1.359	1.435	-0.783528	0.0843033	1.22783	0.0717801	0.021165	0.944449	2.70124	1.72377
chr1	65383401	65384800	E1	1	JAK1	Within	2.417	2.611	5.553	3.985	3.965	3.981	3.422	4.923	3.73	4.101	2.546	2.729	3.304	3.577	3.427	3.796	0.660026	0.0409807	0.263486	0.495154	-0.0209675	0.808664	3.17678	-7.95776
chr1	65385101	65390100	E1	1	JAK1	Within	1.163	1.462	5.751	4.22	2.611	2.986	2.508	3.283	2.433	2.519	2.463	2.02	2.974	2.894	3.037	2.761	1.09212	0.0281459	0.833208	0.198185	-0.176286	0.324532	16.1415	-21.1575
chr1	65414401	65416800	E1	1	JAK1	Within	0.705	1.333	2.952	4.12	1.613	2.337	1.412	2.131	2.811	3.267	2.324	2.115	2.387	2.472	2.265	2.553	0.955048	0.186729	0.840306	0.175573	0.621724	0.153526	-65.0987	73.9878
chr1	65421301	65422600	E1	1	JAK1	Within	2.707	2.373	6.102	4.731	3.517	3.801	3.059	2.941	3.626	3.232	3.279	3.094	3.114	3.238	3.599	2.924	0.526506	0.0382588	0.565931	0.225178	-0.0937274	0.451984	17.8018	-16.5616
chr1	65545501	65546900	E1	1	JAK1	Upstream	1.354	1.795	2.946	4.664	2.999	3.503	2.98	3	4.117	4.234	2.546	2.442	2.403	1.924	2.399	2.632	1.04596	0.039013	0.227206	0.634529	0.36128	0.154294	-34.5405	159.01
chr1	65547201	65554300	E1	1	JAK1	Upstream	0.591	1.078	4.146	4.551	2.843	3.347	2.982	3.669	3.122	3.121	1.505	1.118	1.561	1.694	1.469	1.376	1.89173	0.0232665	0.490637	0.0650576	0.0121697	0.933299	-0.643309	2.48038
chr1	65557201	65559700	E3	4	JAK1	Upstream	0.974	1.919	2.072	2.662	3.078	3.224	2.567	3.51	1.885	2.389	2.479	2.473	2.396	2.44	2.446	2.792	1.12312	0.165055	-0.412569	0.212991	-0.560153	0.132936	49.8748	135.772
chr1	65561801	65562800	E3	4	JAK1	Upstream	0.745	0.914	1.058	1.332	1.866	1.97	1.728	1.778	2.069	1.681	3.178	2.917	3.838	3.368	2.36	3.298	1.20937	0.0151296	-0.682789	0.0869853	-0.0327695	0.862254	2.70964	4.79936
chr1	65674901	65676000	E4	5	AK4	Within	1.046	1.454	0.914	1.211	1.993	2.23	1.659	2.105	1.542	2.08	1.691	1.6	1.816	1.416	1.345	1.975	0.75607	0.0928556	-0.991387	0.0347386	-0.221781	0.453105	29.3334	22.3708
chr1	65714201	65716300	E4	6	DNAJC6	Upstream	3.77	3.699	1.762	1.419	1.71	1.84	2.001	2.435	2.373	1.978	2.251	2.609	2.077	2.084	1.999	2.641	-1.07319	0.0048413	-0.158166	0.466875	0.293683	0.269273	27.3654	-185.68
chr1	66276501	66279100	E1	1	PDE4B	Within	2.004	1.845	3.66	4.412	2.331	1.957	2.118	1.284	3.82	3.841	2.592	2.378	2.547	2.346	2.152	2.923	0.156148	0.435908	0.912427	0.0787759	0.83698	0.0695241	-536.017	91.7312
chr1	66404101	66406600	E1	1	PDE4B	Within	1.759	2.102	4.462	3.727	2.928	2.689	3.036	2.498	3.322	3.099	3.254	3.096	4.162	3.063	3.438	3.537	0.541091	0.0633656	0.543683	0.150395	0.192751	0.133678	-35.6226	35.4528
chr1	66714901	66718200	E1	2	PDE4B	Upstream	3.752	3.011	5.558	4.321	1.512	1.801	1.293	1.827	1.53	1.881	2.723	2.832	2.723	3.455	2.386	2.855	-1.02962	0.100182	1.57649	0.103991	0.0422434	0.849977	4.10283	2.67958
chr1	66719701	66726800	E1	2	PDE4B	Upstream	1.038	1.496	2.114	2.588	0.643	0.847	0.651	0.963	0.768	0.966	1.004	0.736	0.873	0.812	0.704	0.677	-0.765445	0.226712	1.65731	0.0582297	0.218394	0.481244	28.5317	13.1776
chr1	66739901	66741100	E1	1	PDE4B	Upstream	1.241	1.047	2.644	2.219	1.788	1.486	1.222	1.301	0.933	0.934	2.584	2.388	2.541	3.192	2.366	2.328	0.517021	0.131473	0.570721	0.105248	-0.811161	0.134599	156.891	-142.129
chr1	66741401	66743000	E1	1	PDE4B	Upstream	1.734	1.214	3.14	2.932	1.953	1.579	1.629	1.75	1.06	0.963	2.083	3.016	2.891	2.814	1.999	2.376	0.260787	0.466382	0.781585	0.0467895	-0.804553	0.136345	308.509	-102.939
chr1	66746501	66749700	E1	1	PDE4B	Upstream	0.634	1.071	2.808	2.515	0.627	0.975	0.55	1.144	0.943	1.196	0.944	0.879	1.133	1.288	0.937	0.872	-0.0903053	0.871469	1.73297	0.0158935	0.41713	0.348339	461.91	24.0702
chr1	66835301	66837500	E1	1	PDE4B	Within	0.769	1.246	3.148	2.507	1.463	1.435	1.511	1.64	1.371	1.782	1.902	2.285	2.174	2.869	2.289	2.415	0.524194	0.314471	0.96451	0.144843	0.12191	0.646368	-23.2567	12.6396
chr1	66837901	66841300	E1	1	PDE4B	Within	2.109	1.646	7.043	5.368	2.88	2.687	2.597	2.09	2.841	2.635	2.962	3.355	4.157	3.997	3.256	3.946	0.568075	0.120598	1.15666	0.148788	-0.0237498	0.777866	4.18075	-2.05331
chr1	66848101	66852300	E1	2	PDE4B	Downstream	0.902	0.924	3.26	2.384	0.666	0.769	0.675	1.166	0.855	0.611	1.494	1.771	1.601	2.123	1.713	1.892	-0.34765	0.150977	1.97522	0.126543	0.0308844	0.921837	8.88376	1.56359
chr1	66861001	66863400	E1	1	PDE4B	Downstream	6.174	4.188	14.076	9.296	6.431	5.881	5.81	6.482	5.014	4.025	2.26	2.911	3.087	3.208	3.214	2.957	0.248815	0.500195	0.924662	0.256069	-0.445859	0.133972	179.193	-48.2186
chr1	66865801	66867700	E1	1	PDE4B	Downstream	0.605	0.902	2.004	2.035	1.571	1.505	1.578	2.239	1.088	1.105	0.856	0.952	2.102	2.082	2.167	1.47	1.02931	0.105775	0.392658	0.0185323	-0.487801	0.0360462	47.391	-124.23
chr1	66884801	66888500	E1	1	PDE4B	Downstream	0.603	0.802	3.072	3.117	2.041	2.65	2.025	3.433	2.034	2.396	1.57	1.806	2.3	2.513	2.117	2.075	1.73854	0.0911187	0.399676	0.244256	-0.0827999	0.75483	4.76262	-20.7167
chr1	66910201	66912800	E1	1	PDE4B	Downstream	1.665	1.274	3.335	3.535	1.524	1.657	1.316	2.07	1.278	1.328	1.073	1.198	1.233	1.91	1.337	1.313	0.114249	0.647164	1.1104	0.00732992	-0.288009	0.111579	252.09	-25.9373
chr1	67399301	67400700	E1	1	MIER1	Within	1.209	0.979	2.304	2.536	2.066	2.627	2.863	1.923	2.156	2.667	3.045	2.37	2.816	1.924	2.885	2.244	1.10102	0.102994	0.0445236	0.840603	0.039397	0.879863	-3.57824	88.4857
chr1	67778001	67779700	E4	5	IL12RB2	Within	1.234	0.941	0.684	0.783	1.701	1.573	1.763	1.14	1.396	1.537	2.917	1.922	2.504	2.673	2.704	2.35	0.590355	0.1247	-1.158	0.00980523	-0.158578	0.216402	26.8615	13.6941
chr1	68189501	68191100	E1	1	GNG12	Within	1.692	2.428	3.9	3.368	2.041	2.136	1.996	2.086	2.734	2.859	2.034	2.671	2.201	2.998	2.999	2.909	0.0199304	0.95089	0.799094	0.0998151	0.42111	0.0149271	-2112.91	52.6985
chr1	68198801	68200600	E3	4	GNG12	Within	2.707	1.587	4.289	2.219	5.182	5.201	5.557	5.743	2.449	2.541	2.023	3.323	2.511	3.483	2.998	3.318	1.27403	0.115719	-0.674057	0.312322	-1.0572	0.00800316	82.9811	156.842
chr1	68201601	68203400	E4	6	GNG12	Within	4.323	4.188	2.467	1.514	3.964	3.488	3.548	4.457	1.62	1.634	1.894	2.234	2.423	2.385	2.154	3.318	-0.191826	0.250123	-0.904228	0.122412	-1.19572	0.071661	-623.338	132.237
chr1	68214301	68217000	E3	4	GNG12	Within	0.927	0.931	1.057	1.479	2.349	2.793	2.244	2.971	1.092	1.469	1.722	2.42	2.082	2.291	2.147	2.6	1.46856	0.085531	-1.0195	0.0512875	-1.00526	0.0496259	68.4523	98.6038
chr1	68735801	68738100	E4	6	WLS	Upstream	2.412	2.93	1.057	1.626	1.419	1.26	1.048	1.194	1.577	1.096	2.223	2.36	2.628	1.957	2.225	2.04	-0.995787	0.0989068	0.00233405	0.995574	-0.00335758	0.992189	-0.337179	-143.852
chr1	68848201	68851400	E1	1	RPE65	Downstream	0.761	0.749	1.355	2.317	0.962	0.87	0.937	0.976	2.447	2.493	2.566	1.68	2.644	2.288	2.535	2.242	0.278443	0.172048	1.00293	0.304427	1.43105	0.00494793	-513.948	142.687
chr1	72348801	72350100	E4	6	NEGR1-IT1	Upstream	1.302	1.582	0.447	0.878	0.538	0.6	0.577	0.58	0.417	0.754	0.775	0.425	0.485	0.389	0.461	0.597	-1.34079	0.088612	0.219323	0.7395	0.0412041	0.938112	3.07312	18.7869
chr1	78071401	78072500	E4	6	ZZZ3	Within	2.831	3.22	1.539	1.614	2.587	1.892	2.489	1.959	1.603	0.976	1.973	2.606	3.346	2.794	2.472	2.645	-0.434023	0.220724	-0.506549	0.304484	-0.796122	0.180842	-183.429	157.166
chr1	81391001	81393700	E1	2	LINC01781	Downstream	2.255	2.496	3.759	6.056	0.984	1.816	0.905	1.256	1.758	3.405	1.205	1.75	0.701	2.057	0.755	1.623	-0.762673	0.23659	1.80951	0.17028	0.882476	0.365059	115.708	48.7689
chr1	82690201	82691200	E3	4	ADGRL2	Downstream	0.542	1.6	1.799	2.156	2.24	2.49	2.184	1.616	2.34	2.148	3.644	3.168	3.996	2.568	2.6	3.104	1.14309	0.232653	-0.25816	0.231787	-0.0755994	0.527493	6.61362	29.2839
chr1	84285301	84286400	E4	6	LOC101927560	Within	3.262	2.909	1.779	1.614	3.223	2.703	2.726	2.35	2.405	1.952	2.678	2.103	3.155	2.373	2.981	2.61	-0.0582714	0.738708	-0.804404	0.103904	-0.443635	0.153081	-761.326	55.1508
chr1	84690501	84692000	E4	6	PRKACB	Within	3.113	2.209	1.128	1.648	2.394	2.353	2.759	1.687	2.396	1.618	1.808	1.274	1.121	1.178	0.986	0.983	-0.164806	0.63929	-0.773892	0.162302	-0.242001	0.518699	-146.84	31.2706
chr1	84736701	84738600	E4	5	SAMD13	Upstream	1.603	2.525	0.835	0.701	1.448	1.857	1.801	1.955	1.071	1.376	2.08	2.116	2.628	2.193	2.462	1.96	-0.320439	0.531459	-1.10625	0.11779	-0.434386	0.244619	-135.56	39.2666
chr1	84808901	84815400	E4	6	SAMD13	Within	5.193	2.758	1.382	1.423	2.733	2.462	2.666	2.045	2.127	2.239	2.348	2.226	2.069	2.045	2.293	2.29	-0.614028	0.45909	-0.888787	0.0664338	-0.250581	0.163572	-40.8094	28.1936
chr1	84816001	84817800	E4	5	SAMD13	Downstream	1.353	1.523	0.793	0.74	1.425	1.403	1.213	1.316	1.149	0.622	2.927	2.402	2.248	1.66	2.443	2.435	-0.0242952	0.825022	-0.883966	0.0109603	-0.675253	0.293992	-2779.37	76.389
chr1	84824901	84827100	E4	6	UOX	Downstream	1.784	1.661	0.384	0.691	1.802	1.722	1.377	1.199	0.647	1.082	1.867	2.582	1.839	2.352	2.053	2.433	0.0325839	0.651809	-1.71155	0.0641277	-1.02723	0.141545	3152.57	60.0176
chr1	84889501	84892900	E4	6	DNASE2B	Downstream	4.358	3.661	1.135	1.323	1.714	1.529	1.485	1.298	1.854	1.77	2.233	2.587	2.859	2.079	2.645	2.247	-1.30585	0.0754923	-0.399842	0.0968135	0.160278	0.2533	12.2738	-40.0854
chr1	85081001	85082900	E4	6	LINC01461	Within	3.027	3.487	1.391	1.635	1.571	1.896	1.835	2.38	1.606	2.481	2.936	2.381	2.683	2.303	2.251	2.286	-0.909733	0.0406982	-0.196378	0.398674	0.237119	0.606421	26.0646	-120.746
chr1	85378401	85379700	E1	1	MCOLN2	Downstream	0.885	1.055	1.831	2.097	1.435	1.229	1.028	1.408	1.617	1.831	2.564	2.282	2.871	3.043	3.199	2.775	0.457897	0.117737	0.559958	0.0703749	0.372244	0.118732	-81.2942	66.477
chr1	85456001	85459000	E1	1	MCOLN2	Within	0.812	1.485	4.352	3.634	2.502	3.281	2.856	3.714	1.977	1.851	1.472	1.491	2.557	2.328	2.252	2.52	1.33238	0.0795011	0.465615	0.173952	-0.59519	0.234152	44.6712	-127.829
chr1	85738101	85740000	E1	1	LOC646626	Upstream	1.033	1.443	2.644	3.169	1.497	2.229	1.818	1.7	2.462	3.242	2.855	3.042	2.932	1.971	3.177	3.001	0.589842	0.305699	0.641613	0.15929	0.614482	0.206185	-104.177	95.7714
chr1	86602001	86603600	E1	1	COL24A1	Within	1.438	1.856	2.677	3.962	2.594	3.413	2.79	4.038	2.712	2.538	2.567	2.891	3.285	2.525	3.348	3.491	0.866764	0.137793	0.144177	0.724765	-0.194381	0.521758	22.4261	-134.821
chr1	86603701	86605000	E1	1	COL24A1	Within	1.614	1.758	2.563	3.024	1.435	1.944	1.178	2.32	2.478	2.55	2.862	2.437	2.628	1.845	2.122	2.357	0.00304004	0.991344	0.725464	0.085713	0.573323	0.184644	-18859.1	79.0285
chr1	87174601	87176300	E1	2	SH3GLB1	Within	1.075	1.075	1.617	2.051	0.878	0.787	0.728	1.077	1.536	1.483	2.553	1.478	1.917	1.461	2.422	2.555	-0.369102	0.118075	1.13992	0.12351	0.85851	0.0130033	232.594	75.3133
chr1	87177601	87178800	E1	1	SH3GLB1	Within	0.959	0.667	2.468	2.114	1.283	1.517	1.548	0.808	1.611	1.478	2.196	1.592	2.234	1.193	2.466	2.554	0.784702	0.093671	0.710352	0.0665645	0.141692	0.419336	-18.0568	19.9467
chr1	87333201	87334900	E1	1	SELENOF	Within	0.717	1.075	1.617	2.051	0.823	1.093	0.748	1.33	1.336	1.345	1.823	1.183	1.299	0.718	1.67	1.072	0.0965538	0.809811	0.937246	0.0965229	0.485185	0.215665	-502.502	51.7671
chr1	87609401	87611700	E4	6	LINC01140	Downstream	3.148	2.334	0.736	0.882	1.5	1.534	1.417	1.662	0.929	1.157	1.785	2.142	1.554	1.921	1.86	1.754	-0.853145	0.203832	-0.907816	0.0539368	-0.541403	0.14366	-63.4597	59.638
chr1	87620601	87622100	E4	6	LINC01140	Within	2.436	1.98	1.022	0.803	0.715	1.337	1.065	0.754	0.927	0.84	1.705	1.944	1.367	1.768	1.626	1.914	-1.10542	0.102285	-0.169325	0.779756	-0.216236	0.726528	-19.5615	127.705
chr1	87644801	87646500	E4	6	LINC01140	Downstream	3.941	2.352	1.306	1.715	2.195	2.404	2.511	3.294	0.758	1.016	2.553	2.573	2.937	3.54	2.869	3.057	-0.452498	0.477694	-0.605856	0.112101	-1.37444	0.0153483	-303.746	226.859
chr1	87662001	87665000	E1	1	LOC101927844	Upstream	2.729	2.36	5.304	5.894	2.844	3.974	3.106	3.947	3.118	2.769	2.118	1.893	2.54	2.23	2.265	2.598	0.422035	0.351979	0.715734	0.110306	-0.211885	0.557711	50.2055	-29.6039
chr1	87684201	87685800	E4	6	LOC101927844	Within	4.314	2.999	2.379	1.545	2.157	2.043	1.833	1.885	2.352	2.771	2.422	2.859	3.909	3.314	3.673	3.055	-0.799914	0.252337	-0.0979531	0.796761	0.286588	0.25385	35.8274	-292.577
chr1	87687201	87693500	E1	1	LOC101927844	Within	3.468	2.483	5.914	5.13	2.708	2.617	2.476	2.939	3.416	3.458	1.537	1.388	1.893	1.763	1.725	1.606	-0.160265	0.639369	1.0523	0.0831918	0.368284	0.0152996	229.797	34.9979
chr1	87760901	87763100	E4	6	LMO4	Upstream	2.553	2.284	0.841	1.412	1.251	1.233	0.903	0.93	1.341	1.421	1.937	2.079	1.505	1.836	1.49	2.274	-0.961976	0.0713496	-0.14044	0.755272	0.15344	0.164104	15.9505	-109.257
chr1	89244101	89246100	E1	1	PKN2	Within	1.015	1.713	2.141	2.472	1.166	1.189	1.14	0.969	1.458	1.167	1.317	1.03	1.393	0.926	1.159	1.338	-0.21257	0.687552	0.970352	0.0913376	0.15657	0.523274	73.6558	16.1354
chr1	89266201	89270700	E4	6	PKN2	Within	3.232	3.35	1.139	1.38	1.077	1.419	1.194	1.746	0.904	1.379	1.119	1.072	0.771	0.776	0.746	0.853	-1.3983	0.033829	0.0129192	0.961651	-0.129388	0.753854	-9.25324	-1001.52
chr1	89450101	89451500	E1	1	RBMXL1	Within	1.112	1.387	2.417	2.944	1.166	1.964	1.513	2.269	2.592	3.434	1.771	1.508	1.69	1.503	1.171	1.801	0.324701	0.571031	0.776349	0.163985	0.944993	0.130273	-291.034	121.723
chr1	89534201	89537300	E1	1	GBP1	Upstream	1.048	1.474	4.297	5.213	2.346	2.564	2.68	2.518	2.067	2.198	1.325	0.794	1.627	1.126	1.38	1.539	0.961713	0.0663343	0.953692	0.109894	-0.203555	0.153364	21.1659	-21.3439
chr1	89546001	89548700	E3	4	GBP1	Upstream	1.529	1.438	2.722	2.465	2.988	2.999	3.403	3.23	2.41	1.918	1.291	1.08	1.615	1.527	1.54	1.494	1.01285	0.0175449	-0.207041	0.197322	-0.467757	0.183383	46.1823	225.925
chr1	89593901	89596200	E1	1	GBP7	Downstream	3.383	3.228	6.528	7.44	4.866	4.409	4.136	4.588	4.171	4.362	2.628	2.688	3.587	3.128	2.85	3.254	0.488462	0.0817056	0.590792	0.0759758	-0.120209	0.327118	24.6098	-20.3472
chr1	89815701	89819200	E2	3	GBP6	Upstream	2.223	1.958	1.661	1.992	0.919	0.891	0.773	0.815	1.394	1.426	2.036	2.01	2.312	1.983	1.713	1.883	-1.20729	0.0681476	1.0127	0.111053	0.639778	0.00192906	52.9927	63.1756
chr1	89978801	89980400	E3	4	LRRC8B	Upstream	0.931	1.428	1.025	1.228	2.099	2.229	2.077	2.086	1.187	1.838	2.373	1.634	2.201	1.578	1.849	1.624	0.875798	0.138785	-0.941972	0.0211159	-0.516966	0.285462	59.028	54.8813
chr1	89999901	90005000	E1	1	LRRC8B	Within	0.743	1.008	2.166	1.963	0.539	0.845	0.492	0.58	0.871	0.979	1.99	1.064	1.792	1.237	1.599	1.254	-0.338796	0.461974	1.57702	0.0253668	0.418206	0.351638	123.439	26.5188
chr1	90011501	90015200	E1	1	LRRC8B	Upstream	2.066	1.574	4.143	3.871	1.487	2.108	1.382	2.051	1.878	1.551	3.35	2.39	3.223	2.558	3.457	2.588	-0.0180978	0.960108	1.15659	0.0538057	-0.0681315	0.841025	-376.462	-5.89073
chr1	90021001	90022000	E1	1	LRRC8B	Upstream	0.948	1.257	2.222	2.854	0.327	1.301	0.717	1.023	1.458	1.121	4.496	3.017	4.101	2.947	3.8	3.065	-0.438149	0.65959	1.64099	0.116304	0.664309	0.500608	151.617	40.4821
chr1	90133901	90137900	E1	1	LRRC8C	Within	0.964	1.799	2.986	2.757	0.979	1.328	1.173	1.05	1.398	1.563	2.479	2.726	2.417	2.692	2.318	2.414	-0.260157	0.684692	1.31596	0.0219014	0.360272	0.279421	138.482	27.377
chr1	90183401	90187600	E1	1	LRRC8C	Downstream	1.208	1.359	3.373	3.033	2.586	2.6	2.761	2.204	2.477	2.044	2.342	2.13	2.602	1.963	2.683	2.908	1.01429	0.0351797	0.304676	0.172502	-0.197868	0.367221	19.508	-64.9436
chr1	90188801	90192100	E1	1	LRRC8C	Downstream	0.923	1.142	4.677	3.418	1.681	1.958	1.866	1.354	3.092	3.054	2.723	3.32	3.503	3.442	3.173	3.208	0.817954	0.0514495	1.15337	0.161582	0.755793	0.0655893	-92.4004	65.5289
chr1	90203601	90206100	E1	1	LRRC8C	Downstream	0.65	1.508	2.347	3.068	1.847	1.397	1.525	1.895	2.969	2.819	2.107	1.87	2.165	2.44	2.51	1.784	0.588268	0.409264	0.739528	0.148569	0.835672	0.0854586	-142.056	113.001
chr1	90222901	90224400	E4	5	LRRC8C	Downstream	2.256	2.209	1.199	1.775	4.136	2.576	3.52	3.303	1.921	2.178	3.41	3.452	4.836	4.04	3.199	3.853	0.588122	0.386167	-1.17438	0.222215	-0.711155	0.336906	120.92	60.5556
chr1	90227701	90229000	E3	4	LRRC8C	Downstream	0.417	1.055	0.692	0.975	1.651	1.601	1.579	1.077	1.252	1.436	1.371	1.663	1.901	1.845	1.907	1.403	1.14399	0.217271	-0.963705	0.103874	-0.274206	0.18112	23.9691	28.4533
chr1	90368601	90370900	E1	1	LRRC8D	Within	1.353	0.993	2.827	2.728	1.764	2.196	1.742	1.943	2.019	2.719	2.594	1.879	2.696	2.506	2.346	2.816	0.755136	0.106801	0.488312	0.153613	0.258687	0.460753	-34.257	52.9757
chr1	90371101	90379000	E1	1	LRRC8D	Within	2.808	2.399	9.226	6.834	3.706	3.723	3.447	3.897	3.989	4.081	2.245	2.245	2.72	2.673	2.317	2.778	0.512442	0.115374	1.11225	0.172098	0.119495	0.0820275	-23.3187	10.7435
chr1	90416001	90420600	E1	1	LRRC8D	Downstream	1.338	1.44	4.079	3.871	2.939	3.157	2.861	2.785	2.954	3.063	1.937	2.228	2.547	2.497	2.389	2.899	1.13374	0.0175549	0.383164	0.025545	-0.0186373	0.785935	1.64388	-4.86407
chr1	90422301	90423500	E3	4	LRRC8D	Downstream	0.677	0.952	1.454	1.268	1.944	1.796	1.277	1.661	0.989	1.517	1.679	1.299	1.577	1.649	1.933	2.101	1.19891	0.0401023	-0.457979	0.0549716	-0.57736	0.238455	48.1571	126.067
chr1	92560201	92562100	E1	2	BTBD8	Within	4.381	4.389	4.731	4.27	1.841	2.835	1.886	3.769	2.141	2.727	3.059	3.28	3.181	3.389	3.24	3.062	-0.907235	0.151613	0.944863	0.0999895	0.0580165	0.886226	6.39487	6.1402
chr1	94070801	94071900	E2	3	LOC100129046	Downstream	4	3.116	2.02	2.306	1.909	1.959	1.956	1.518	2.898	2.377	4.299	2.651	3.393	2.755	3.054	2.786	-0.879582	0.168179	0.161253	0.349249	0.447591	0.223066	50.8868	277.571
chr1	94072201	94075300	E4	6	BCAR3	Within	3.928	3.942	1.722	2.024	2.076	1.917	2.039	2.118	2.723	2.86	3.324	2.934	3.322	3.149	3.391	3.29	-0.979084	0.0250069	-0.091888	0.564435	0.483579	0.018034	49.3909	-526.27
chr1	94135701	94137300	E3	4	BCAR3	Within	1.903	2.142	1.719	2.575	4.139	3.553	4.44	4.139	3.433	4.055	4.407	4.022	4.238	4.13	4.648	4.558	0.927101	0.0676446	-0.841058	0.0962916	-0.0388072	0.833625	4.18586	4.61409
chr1	94137401	94139500	E3	4	BCAR3	Within	2.32	3.372	2.392	2.384	5.33	4.139	5.12	3.999	4.181	3.733	3.948	3.423	4.129	3.647	3.331	3.915	0.734184	0.142525	-0.987299	0.158208	-0.258667	0.400801	35.232	26.1995
chr1	94157301	94160800	E1	2	BCAR3	Upstream	2.841	3.687	5.301	6.355	2.638	2.642	2.569	3.076	4.416	4.426	3.873	4.063	3.978	4.303	4.077	3.9	-0.306244	0.379248	1.14258	0.104291	0.743867	0.000344718	242.9	65.1043
chr1	94170301	94172500	E4	6	BCAR3	Upstream	3.598	3.479	1.73	1.873	2.162	2.195	2.073	2.325	2.25	2.079	3.311	3.792	3.846	4.169	4.415	4.054	-0.699786	0.0186769	-0.27416	0.105058	-0.00946422	0.897103	-1.35244	3.45209
chr1	94214001	94216500	E3	4	MIG7	Downstream	0.839	1.416	1.649	1.749	2.593	2.555	2.463	2.842	2.129	2.184	1.395	2.392	2.081	2.07	2.126	2.203	1.19077	0.12403	-0.599051	0.019069	-0.255449	0.00972873	21.4525	42.6423
chr1	94217201	94218200	E4	5	MIG7	Downstream	1.219	0.914	0.688	0.761	1.96	1.672	1.532	1.831	1.628	1.634	3.644	2.615	3.207	3.368	3.6	3.415	0.76802	0.0705087	-1.32605	0.0686271	-0.154904	0.421	20.1693	11.6816
chr1	94282201	94283300	E4	6	MIR760	Upstream	2.338	2.493	0.914	1.384	1.188	1.824	1.6	1.371	0.894	1.528	3.101	2.971	3.632	3.368	3.308	2.61	-0.68187	0.198108	-0.390817	0.468857	-0.314397	0.57868	-46.108	80.446
chr1	94303901	94305000	E1	2	MIR760	Upstream	1.538	2.285	1.683	1.556	0.806	0.878	0.83	1.763	1.727	2.547	3.594	2.971	3.632	2.564	3.09	1.764	-1.18297	0.211129	0.943666	0.0184233	1.34325	0.192856	113.548	142.344
chr1	94480101	94481600	E1	1	ABCA4	Within	0.632	1.599	2.009	2.62	0.777	1.337	0.565	0.969	1.763	2.396	1.963	1.542	2.418	1.768	2.452	1.319	-0.0771572	0.928194	1.13039	0.0944664	0.975744	0.138501	1264.62	86.3194
chr1	94837901	94839900	E3	4	ABCD3	Upstream	0.71	0.914	0.555	1.268	1.586	1.783	1.434	1.777	0.814	1.307	2.015	2.011	1.55	2.104	1.759	2.288	1.05236	0.0254842	-0.885947	0.257372	-0.667848	0.205733	63.4623	75.3825
chr1	95079301	95080800	E1	1	SLC44A3-AS1	Downstream	1.173	1.904	2.609	3.212	1.866	2.155	1.434	2.441	1.153	1.867	2.687	2.581	2.278	2.637	2.159	3.181	0.385816	0.403762	0.533829	0.161031	-0.412896	0.375695	107.019	-77.3461
chr1	95178201	95180100	E4	5	MIR378G	Downstream	2.742	3.908	2.004	1.868	3.706	3.93	3.19	4.024	3.23	3.881	4.078	2.804	3.07	3.566	3.177	3.838	0.199474	0.55095	-0.979822	0.00998148	-0.102873	0.564599	51.572	10.4992
chr1	95188901	95192700	E1	1	MIR378G	Downstream	0.659	1.112	2.351	2.318	1.472	2.238	1.192	1.926	1.677	2.652	2.813	2.592	3.07	2.624	2.861	2.765	1.06731	0.189947	0.331508	0.428776	0.222456	0.669545	-20.8427	67.1044
chr1	95193001	95194400	E1	1	MIR378G	Downstream	0.387	1.224	1.851	1.811	1.633	1.805	1.141	2.346	1.55	2.701	2.436	1.401	2.365	1.924	2.142	1.579	1.09343	0.262899	0.0915095	0.40916	0.306498	0.607713	-28.0309	334.936
chr1	95238201	95239800	E1	1	MIR378G	Upstream	0.423	0.714	1.884	1.941	0.641	1.277	0.733	1.312	0.763	1.109	1.695	1.477	2.037	2.42	2.124	1.988	0.754715	0.419756	0.995649	0.202512	-0.0357721	0.956572	4.73982	-3.59284
chr1	95254201	95259400	E1	2	SLC44A3-AS1	Within	2.081	2.152	4.584	4.204	1.327	1.942	1.184	1.884	2.007	2.117	2.428	2.126	2.314	2.661	2.505	2.237	-0.372816	0.358796	1.42658	0.027237	0.335315	0.391606	89.9412	23.5049
chr1	95260201	95262600	E1	1	SLC44A3-AS1	Within	0.677	0.999	2.511	1.822	0.661	1.052	0.719	0.74	0.833	1.342	1.646	1.696	2.277	1.928	1.965	1.939	0.0315236	0.948632	1.33896	0.109312	0.344459	0.550675	-1092.7	25.7259
chr1	95263601	95268200	E1	1	SLC44A3-AS1	Within	1.382	2.06	4.929	4.394	2.818	3.778	2.641	3.826	2.557	3.296	2.543	1.671	2.57	2.003	2.502	2.925	0.937972	0.128779	0.499387	0.164791	-0.172378	0.605682	18.3777	-34.5179
chr1	95427801	95429500	E4	5	LOC729970	Within	1.712	2.486	1.12	1.939	2.826	3.191	2.549	3.262	1.875	1.977	1.641	1.36	1.453	1.04	1.411	1.46	0.519182	0.216533	-0.975926	0.129752	-0.643474	0.0870903	123.94	65.9348
chr1	96828201	96829500	E1	1	LINC01787	Within	1.822	1.934	3.051	3.463	1.292	2.201	2.131	2.03	3.104	3.016	3.458	2.204	2.709	2.784	3.63	2.596	-0.104825	0.820893	0.899218	0.143242	0.809341	0.209278	772.087	90.005
chr1	97897201	97898600	E1	2	DPYD-AS1	Downstream	0.773	1.306	1.095	1.63	0.633	0.637	0.535	1	1.114	0.767	2.048	0.61	0.939	0.271	0.628	0.416	-0.711224	0.37086	1.10183	0.224298	0.566705	0.328782	79.6803	51.4331
chr1	98115301	98116300	E1	1	DPYD	Downstream	1.219	1.257	2.433	2.537	1.306	1.524	1.793	1.724	2.34	1.821	1.938	1.76	1.63	2.61	2.04	2.289	0.193077	0.345221	0.812341	0.0318337	0.556148	0.200433	-288.045	68.4624
chr1	98368201	98370800	E1	1	DPYD	Within	2.758	2.284	5.998	5.387	5.201	4.457	5.563	4.617	4.107	3.356	2.801	2.126	2.769	2.314	2.706	2.998	0.937573	0.0484148	0.237372	0.219429	-0.371982	0.173508	39.675	-156.709
chr1	99905701	99908100	E1	2	LINC01708	Downstream	1.804	1.808	2.687	3.38	1.302	1.548	1.765	1.951	1.907	2.255	1.872	1.612	1.423	1.63	1.482	1.923	-0.342391	0.198717	1.09048	0.105004	0.546697	0.103927	159.67	50.1337
chr1	100274001	100275300	E3	4	AGL	Upstream	0.729	1.494	0.732	1.171	1.83	2.058	1.379	1.533	1.278	1.472	1.789	1.547	1.739	1.36	1.784	1.522	0.806483	0.254065	-1.03089	0.0891764	-0.499344	0.0652909	61.9162	48.4382
chr1	100928401	100930000	E4	5	CDC14A	Within	1.353	1.214	0.76	1.03	1.866	1.718	1.996	1.413	1.25	1.138	2.664	2.545	2.759	2.735	2.249	2.327	0.481288	0.0379247	-1.00134	0.0489711	-0.58574	0.0276774	121.703	58.4955
chr1	101147701	101150000	E4	5	LINC01349	Upstream	1.5	1.986	1.08	1.13	2.433	2.309	2.054	2.247	1.474	1.258	2.56	2.644	2.993	2.451	2.468	2.276	0.443747	0.218197	-1.10144	0.0144909	-0.795744	0.0278794	179.324	72.2461
chr1	101311901	101314500	E3	4	EXTL2	Downstream	1.041	1.054	1.749	1.974	2.708	3.086	2.744	3.437	1.473	1.795	1.043	0.831	1.192	0.955	1.168	1.327	1.46745	0.0645485	-0.637995	0.0617353	-0.826101	0.0384609	56.2949	129.484
chr1	101487301	101488300	E3	4	DPH5	Within	0.474	1.257	1.27	1.142	2.006	1.858	1.793	2.478	1.289	1.401	1.938	2.665	2.051	2.021	1.56	2.406	1.1587	0.214002	-0.680637	0.0187069	-0.522881	0.028619	45.1264	76.8223
chr1	101581101	101583000	E4	6	LOC102606465	Downstream	1.674	2.104	0.501	1.101	0.908	1.134	0.978	1.643	0.535	1.154	1.264	1.138	1.106	1.351	0.905	1.143	-0.887555	0.103912	-0.350358	0.59561	-0.273264	0.671198	-30.7884	77.9957
chr1	108280601	108282900	E4	6	VAV3	Upstream	4.501	5.81	2.299	2.48	3.771	3.811	3.811	4.096	2.049	3.003	3.402	3.365	3.656	3.366	3.024	2.816	-0.44347	0.284477	-0.666021	0.0329685	-0.585936	0.229037	-132.125	87.9755
chr1	108328701	108329800	E1	1	VAV3	Upstream	1.231	1.143	2.26	2.825	2.63	1.959	1.985	2.987	1.788	2.801	2.96	2.423	2.055	2.641	2.581	2.963	0.951175	0.182102	0.147969	0.630191	0.000159769	1	-0.016797	0.107975
chr1	108352501	108354500	E1	2	MIR7852	Upstream	0.744	1.256	1.983	3.201	0.606	1.189	0.717	0.942	0.831	1.353	1.511	1.257	1.655	1.557	1.899	1.668	-0.156632	0.816719	1.53003	0.175932	0.283022	0.668913	180.692	18.4978
chr1	108419301	108420300	E4	5	MIR7852	Upstream	2.505	2.4	1.904	2.473	3.733	3.605	3.586	3.932	2.781	3.362	2.791	3.571	3.26	3.284	3.08	4.385	0.581133	0.00534909	-0.745181	0.107193	-0.256348	0.276526	44.1117	34.4007
chr1	108457601	108458600	E1	2	MIR7852	Downstream	1.76	2.286	1.428	1.966	0.747	0.966	0.782	1.562	0.984	0.747	2.248	1.509	1.367	1.852	2.04	1.901	-1.24005	0.103082	0.986688	0.160231	0.0149807	0.960616	1.20807	1.51828
chr1	108476801	108478000	E1	1	VAV3-AS1	Upstream	2.595	2.19	4.011	6.499	3.382	3.282	2.988	3.321	3.985	4.668	3.876	3.017	2.76	2.736	2.966	2.942	0.478064	0.118631	0.657184	0.365211	0.376726	0.20432	-78.8024	57.3243
chr1	108586801	108587900	E4	6	VAV3-AS1	Downstream	1.415	2.389	0.289	0.749	0.933	1.216	1.067	1.42	0.925	1.019	1.762	2.24	1.721	1.646	1.891	1.764	-0.823932	0.32291	-1.05016	0.201224	-0.14512	0.599077	-17.613	13.8188
chr1	108605101	108609800	E2	3	SLC25A24	Downstream	1.828	2.041	1.035	1.321	0.506	0.656	0.762	0.561	0.757	0.883	1.549	1.304	1.017	1.11	1.088	1.188	-1.73564	0.0130146	1.02005	0.0992512	0.498014	0.138518	28.6935	48.8224
chr1	108613601	108617600	E2	3	SLC25A24	Downstream	2.368	3.083	1.216	1.711	0.909	1.161	1.165	1.238	1.568	1.47	2.343	2.274	2.286	2.282	2.318	2.472	-1.3971	0.103034	0.499872	0.30228	0.553346	0.126982	39.6067	110.697
chr1	108617701	108619200	E2	3	SLC25A24	Downstream	2.211	2.209	1.516	1.437	0.684	1.164	0.934	0.969	1.876	1.027	1.757	1.274	1.577	1.515	1.653	1.164	-1.25775	0.117453	0.675993	0.253673	0.651448	0.416992	51.7948	96.369
chr1	108660101	108662700	E4	6	SLC25A24	Downstream	5.022	5.052	2.196	2.657	3.587	3.871	3.458	3.52	3.481	3.877	3.337	3.267	3.032	2.88	3.674	3.58	-0.433717	0.0661684	-0.619972	0.0575159	-0.019591	0.858106	-4.517	3.15998
chr1	109091901	109095600	E1	2	FAM102B	Upstream	3.474	2.531	4.229	4.573	1.928	2.068	2.034	1.76	3.169	3.203	1.319	1.793	1.832	1.876	1.934	1.918	-0.58768	0.273699	1.13936	0.0235893	0.673431	0.0284875	114.591	59.1062
chr1	109126401	109131100	E4	6	FAM102B	Within	4.951	2.843	2.013	1.564	1.657	1.557	1.518	1.088	1.529	1.449	1.978	2.448	2.538	2.309	2.729	2.838	-1.27835	0.273997	0.154783	0.56482	-0.109611	0.21273	-8.57438	-70.8159
chr1	109132401	109135900	E2	3	FAM102B	Within	5.567	3.328	2.824	2.01	1.758	1.326	1.936	1.261	2.469	1.786	3.054	3.719	3.528	3.87	3.266	3.711	-1.52778	0.223929	0.648048	0.236173	0.464247	0.305222	30.3869	71.6377
chr1	109704001	109705500	E4	6	KIAA1324	Upstream	2.481	3.199	1.163	1.522	2.892	2.279	2.412	3.267	1.017	1.525	3.1	3.62	3.329	2.778	3.092	2.767	-0.13565	0.644936	-0.945461	0.0982211	-1.02436	0.0845122	-755.155	108.346
chr1	109912001	109915800	E4	6	SORT1	Within	6.16	5.289	2.754	2.852	5.116	3.939	4.543	2.55	4.718	4.862	2.65	3.055	3.47	3.288	3.218	3.306	-0.338423	0.254041	-0.691753	0.207278	0.0814051	0.732946	24.0543	-11.7679
chr1	110148701	110152200	E4	6	GNAT2	Within	3.112	2.969	0.982	0.851	0.919	1.104	0.987	1.153	0.978	0.947	2.147	1.694	1.591	1.406	1.85	1.462	-1.58804	0.00430912	-0.142342	0.4984	-0.0717459	0.689749	-4.51788	50.4039
chr1	110177301	110179500	E4	5	AMPD2	Downstream	1.261	2.284	0.937	0.749	2.162	2.364	1.881	2.153	1.125	1.548	1.937	2.102	2.389	2.295	2.398	2.397	0.352246	0.510147	-1.42433	0.00947225	-0.759537	0.0975647	215.626	53.3259
chr1	110181701	110184100	E4	5	AMPD2	Downstream	1.607	1.999	0.595	1.083	2.293	2.151	2.199	3.477	1.257	1.303	2.55	1.612	2.365	1.683	2.598	2.294	0.30156	0.251769	-1.40551	0.0903013	-0.795802	0.0313437	263.895	56.62
chr1	110185401	110187300	E4	5	AMPD2	Downstream	1.638	2.285	1.364	1.668	2.749	3.206	2.727	3.4	1.82	2.112	1.754	1.667	1.687	1.462	1.599	1.796	0.602334	0.137899	-0.974117	0.044747	-0.598794	0.0828744	99.4122	61.4704
chr1	110202401	110204300	E4	5	GSTM4	Within	0.997	1.623	0.557	0.534	1.399	1.721	1.303	1.984	0.856	0.983	2.202	2.593	1.826	2.458	2.041	2.286	0.251555	0.571829	-1.51658	0.0987596	-0.762436	0.120983	303.089	50.2735
chr1	110357901	110360000	E1	1	EPS8L3	Upstream	2.32	3.753	6.168	6.127	3.02	3.52	2.544	3.948	4.455	4.8	3.21	3.662	3.629	3.707	3.217	3.343	0.106923	0.801941	0.910728	0.0537077	0.501017	0.0576661	-468.579	55.0129
chr1	110369501	110370500	E4	5	EPS8L3	Upstream	1.828	2.286	1.164	1.459	2.426	2.973	2.282	2.909	2.069	3.735	3.101	3.671	4.259	3.621	3.24	3.841	0.392438	0.217345	-1.04195	0.0738778	0.104337	0.850137	-26.5868	-10.0136
chr1	110426001	110427800	E4	5	CSF1	Upstream	2.105	2.792	1.41	1.197	2.306	3.302	1.955	3.649	1.469	1.763	4.176	3.602	3.825	3.507	3.842	3.835	0.195435	0.622757	-1.10493	0.191192	-0.794949	0.231865	406.758	71.9458
chr1	110429301	110430300	E4	6	CSF1	Upstream	3.588	5.143	2.698	2.283	3.453	3.456	2.575	3.717	2.035	3.455	2.558	2.716	2.997	3.831	3.56	3.686	-0.337613	0.44977	-0.47211	0.134956	-0.3316	0.500224	-98.2189	70.2379
chr1	110431401	110432700	E1	2	CSF1	Upstream	2.187	2.461	3.254	2.926	1.292	1.886	1.83	2.775	1.8	2.837	2.981	2.05	2.75	2.784	3.014	2.298	-0.548278	0.204635	0.959586	0.0732185	0.544883	0.372476	99.3807	56.7831
chr1	110434301	110436500	E3	4	CSF1	Upstream	1.015	1.921	2.091	2.19	2.968	3.191	2.577	3.475	2.188	3.097	2.712	2.947	2.795	3.5	3.452	3.191	1.06881	0.157683	-0.52489	0.0423692	-0.22069	0.507984	20.6483	42.045
chr1	110446901	110447900	E1	1	CSF1	Upstream	1.015	1.143	2.698	3.615	1.82	2.267	1.923	2.262	3.188	3.875	3.178	3.218	2.839	3.242	3.2	2.6	0.921053	0.123407	0.62728	0.207021	0.789487	0.0851404	-85.7157	125.859
chr1	110459901	110461100	E3	4	CSF1	Within	0.62	1.333	0.705	1.374	1.983	2.075	1.575	2.693	1.696	2.023	2.325	2.891	1.358	1.719	2.466	3.395	1.05445	0.202993	-0.964643	0.201966	-0.12577	0.481941	11.9276	13.038
chr1	110495301	110498200	E4	6	CSF1	Downstream	2.333	2.442	0.911	0.59	1.592	1.819	1.573	1.856	0.795	1.014	1.336	1.716	1.142	1.639	1.227	2.099	-0.48544	0.0630464	-1.18355	0.0488913	-0.915153	0.0367458	-188.52	77.3228
chr1	110532101	110534000	E1	1	AHCYL1	Within	2.351	1.924	3.979	4.938	2.504	3.539	2.984	3.542	3.586	3.488	4.078	3.757	3.513	3.765	3.366	3.756	0.499412	0.311559	0.561421	0.179316	0.227497	0.500325	-45.5529	40.5216
chr1	110537801	110541100	E1	2	AHCYL1	Upstream	0.943	1.35	2.291	2.112	0.735	0.912	0.849	1.06	1.335	1.4	1.972	1.477	1.656	1.645	1.647	1.669	-0.477807	0.333435	1.41928	0.00824373	0.732324	0.0733916	153.268	51.5983
chr1	110553301	110556500	E1	1	AHCYL1	Within	1.078	0.785	3.155	2.852	2.317	2.658	2.952	2.792	2.33	2.654	1.622	1.319	1.905	2.196	2.023	1.975	1.41666	0.0214606	0.272079	0.153794	0.00276196	0.986476	-0.194963	1.01513
chr1	110808801	110810000	E4	5	RBM15-AS1	Downstream	1.185	1.428	1.102	1.004	1.983	2.106	1.793	2.738	1.243	1.595	2.454	2.975	1.84	2.35	2.866	2.36	0.645898	0.0596295	-0.957142	0.007469	-0.526371	0.144599	81.4945	54.9941
chr1	110828701	110830900	E4	5	RBM15-AS1	Within	1.999	2.025	1.274	1.988	3.201	3.174	3.599	3.524	2.157	2.418	2.113	2.33	2.174	2.831	2.598	2.486	0.663805	0.00025663	-0.96683	0.143093	-0.478492	0.0887837	72.0832	49.4908
chr1	110848101	110850800	E3	4	RBM15-AS1	Within	0.702	1.1	0.705	0.634	1.589	1.843	1.182	1.435	1.029	1.521	2.468	3.034	2.121	2.992	2.857	3.016	0.929983	0.0935546	-1.35836	0.0599565	-0.428438	0.290978	46.0695	31.5409
chr1	110851401	110853200	E3	4	RBM15-AS1	Within	0.677	0.825	0.852	1.761	1.814	1.899	1.448	2.602	1.827	2.593	1.808	1.871	1.664	2.034	2.177	2.478	1.30576	0.0132086	-0.506815	0.438381	0.251655	0.524452	-19.2727	-49.6543
chr1	110921401	110925000	E2	3	SLC16A4	Within	2.988	1.872	1.087	1.285	0.79	1.073	0.715	1.121	0.64	0.544	2.13	1.522	1.737	1.566	1.843	1.465	-1.38324	0.21005	0.3483	0.292078	-0.653203	0.225365	-47.2225	-187.54
chr1	111042701	111045400	E4	6	CYMP	Downstream	8.62	6.641	3.838	3.451	4.818	4.223	4.766	4.885	3.967	3.837	3.185	3.425	2.958	3.646	3.094	3.404	-0.755223	0.172733	-0.31101	0.152491	-0.21236	0.273938	-28.1188	68.2808
chr1	111052301	111055200	E1	1	KCNA10	Downstream	5.599	4.844	12.76	8.96	9.583	8.197	9.358	10.023	7.071	6.742	2.004	1.716	2.211	2.684	1.998	1.792	0.767674	0.0689966	0.288825	0.479801	-0.364156	0.198688	47.4364	-126.082
chr1	111068401	111069400	E3	4	KCNA10	Upstream	0.812	0.914	1.005	1.015	1.726	2.193	1.695	2.963	1.425	1.447	2.248	2.062	2.156	1.726	2.48	2.328	1.18255	0.120332	-0.956353	0.153368	-0.448453	0.266482	37.9225	46.892
chr1	111169501	111170700	E1	1	KCNA2	Within	1.918	1.619	4.099	3.276	1.983	1.455	1.63	1.481	3.222	3.579	1.938	3.059	2.234	3.648	2.333	2.91	-0.0407552	0.888784	1.10104	0.0732204	0.984127	0.0446073	2414.73	89.3815
chr1	111187401	111192400	E1	1	KCNA3	Downstream	3.03	2.649	8.129	7.401	4.037	3.936	4.717	4.09	5.7	4.917	2.742	3.286	3.51	3.534	3.397	3.683	0.489436	0.08727	0.96177	0.0568616	0.413173	0.178288	-84.4182	42.9597
chr1	111209901	111211900	E1	1	KCNA3	Within	0.913	1.142	2.221	2.345	0.839	1.189	0.684	1.211	1.203	1.657	2.441	2.111	2.628	2.462	2.678	2.405	-0.0195084	0.955218	1.17075	0.0612238	0.495996	0.291287	2542.48	42.3657
chr1	111251901	111252900	E1	1	KCNA3	Upstream	0.812	0.457	1.534	2.79	1.493	1.598	1.043	1.67	1.967	3.175	1.861	3.118	2.156	1.979	2.08	3.376	1.28387	0.100478	0.484354	0.505192	0.734273	0.337163	-57.1921	151.598
chr1	111419301	111420300	E3	4	CD53	Within	1.422	1.371	2.539	2.41	2.799	2.564	3.032	1.993	3.154	2.428	2.171	2.263	2.156	1.684	2.12	2.483	0.941431	0.0485196	-0.116155	0.295676	0.0576032	0.815503	-6.11868	-49.5917
chr1	111420701	111424700	E1	1	CD53	Within	2.029	2.113	5.074	6.099	3.369	2.86	2.818	2.422	4.703	4.001	3.641	3.668	3.612	3.229	3.457	3.606	0.588437	0.144282	0.843249	0.0836347	0.4828	0.115318	-82.0479	57.2548
chr1	111424901	111425900	E1	1	CD53	Within	1.219	1.029	2.327	2.6	1.4	1.375	1.63	1.293	1.628	2.008	2.093	2.062	1.577	1.052	3	3.919	0.304336	0.21525	0.828478	0.0781693	0.389876	0.263403	-128.107	47.0593
chr1	111734601	111737000	E1	1	DENND2D	Within	2.763	4.045	6.41	7.87	7.208	6.67	5.864	7.424	5.071	5.891	3.842	4.021	3.788	4.33	4.613	3.959	1.0276	0.0776271	0.0411079	0.831752	-0.340351	0.115232	33.1211	-827.945
chr1	111739401	111740900	E4	5	DENND2D	Within	1.624	2.056	1.622	1.606	2.861	4.087	3.063	3.985	1.65	2.521	2.118	1.173	1.857	1.824	2.612	1.319	0.916554	0.199656	-1.106	0.202622	-0.736222	0.219591	80.325	66.5663
chr1	112011701	112014400	E4	6	C1orf162	Upstream	5.187	4.399	2.408	2.441	2.521	2.407	2.268	2.612	3	2.662	2.755	3.313	3.056	3.194	3.257	3.289	-0.959737	0.10088	-0.0233907	0.612746	0.200093	0.250351	20.8487	-855.437
chr1	112022601	112024900	E4	5	TMIGD3	Downstream	2.383	2.731	1.218	0.827	2.474	2.519	2.649	2.879	1.017	1.238	3.234	3.999	2.947	3.951	3.337	3.406	-0.0346207	0.787151	-1.28778	0.080508	-1.14697	0.0433182	-3312.97	89.0658
chr1	112031701	112033800	E4	5	TMIGD3	Within	2.803	2.23	1.208	1.509	2.509	2.883	2.281	2.692	1.275	1.733	3.874	4.643	4.029	4.268	3.369	4.562	0.0994767	0.659467	-0.98863	0.0339159	-0.841838	0.0601432	846.267	85.152
chr1	112127501	112129200	E1	2	LINC01160	Downstream	0.916	1.008	1.182	1.939	0.576	0.809	0.728	1.045	1.954	2.169	3.236	1.833	2.319	1.931	2.963	2.122	-0.474182	0.228037	1.17244	0.23993	1.57428	0.0134032	331.999	134.274
chr1	112138201	112139400	E4	5	LINC01160	Downstream	2.369	3.809	1.41	1.585	2.76	2.849	2.77	3.366	1.639	1.945	3.553	2.975	3.198	3.122	3.199	2.619	-0.139357	0.760458	-0.904925	0.0159613	-0.646056	0.0756779	-463.598	71.3933
chr1	112165101	112166300	E1	1	RAP1A	Within	1.523	1.047	2.865	3.17	2.877	2.508	2.716	2.872	4.126	4.435	3.682	3.184	2.585	2.876	3.266	2.522	1.06696	0.0480363	0.164445	0.311422	0.66884	0.0239681	-62.6863	406.725
chr1	112172601	112174800	E3	4	RAP1A	Within	1.507	1.506	2.307	2.967	3.116	3.765	3.273	2.569	3.698	3.373	2.782	2.17	2.723	1.76	2.798	3.561	1.1916	0.10583	-0.3836	0.224715	0.0392608	0.825409	-3.2948	-10.2348
chr1	112274701	112277900	E2	3	INKA2	Within	3.531	2.784	2.114	2.099	0.976	0.998	1.089	0.925	2.754	2.639	2.203	2.858	2.644	3.103	2.798	2.702	-1.67724	0.108235	1.09371	0.000347476	1.44975	0.0173009	86.4365	132.554
chr1	112952901	112954900	E1	2	CTTNBP2NL	Within	1.793	1.542	2.591	2.662	1.329	1.059	1.157	0.969	1.475	1.307	1.821	1.659	1.708	1.662	1.659	1.493	-0.482092	0.12463	1.13745	0.0463287	0.220163	0.361204	45.6683	19.3559
chr1	112999101	113000500	E1	2	CTTNBP2NL	Within	1.692	2.203	2.417	2.445	0.733	1.3	1.187	1.231	2.131	1.767	2.491	1.867	2.065	1.353	2.113	1.912	-0.937868	0.136204	1.25792	0.125193	0.939034	0.130059	100.124	74.6496
chr1	113085601	113086600	E1	1	ST7L	Within	0.542	1.486	1.64	2.093	0.793	0.892	0.587	0.916	2.069	1.447	2.248	1.76	1.525	1.558	1.48	1.436	-0.26665	0.77823	1.14731	0.125245	1.06125	0.201122	397.992	92.4991
chr1	113174501	113180100	E1	1	CAPZA1	Within	1.389	1.305	3.001	4.006	2.281	2.381	2.495	2.143	3.159	3.124	2.227	2.001	1.933	1.93	2.262	2.548	0.791027	0.00493321	0.587955	0.255014	0.430664	0.0229312	-54.4437	73.2479
chr1	113181001	113182700	E1	1	CAPZA1	Within	0.637	0.806	1.244	2.163	0.741	0.721	0.939	0.76	1.416	1.263	0.82	0.946	0.649	0.619	0.776	0.73	0.0184857	0.928837	1.22064	0.280877	0.873824	0.0753126	-4727.02	71.5874
chr1	113277801	113279900	E1	1	FAM19A3	Downstream	0.999	1.142	2.115	2.958	2.376	2.317	2.032	2.205	3.729	3.489	1.55	1.053	1.702	1.443	1.827	1.108	1.13227	0.0167864	0.112168	0.730401	0.621005	0.0482401	-54.846	553.64
chr1	113361901	113363400	E4	6	LINC01356	Downstream	2.662	3.275	1.375	1.437	2.021	1.932	2.52	1.795	2.057	2.583	2.48	2.078	2.733	2.273	2.665	1.965	-0.586724	0.184513	-0.491465	0.0129746	0.231068	0.411562	39.3827	-47.0162
chr1	113447101	113450500	E1	1	SLC16A1	Downstream	1.114	1.78	2.923	2.982	1.824	2.196	1.705	2.169	2.014	1.633	2.916	1.995	3.23	2.549	3.139	2.315	0.473702	0.309004	0.554973	0.116846	-0.140365	0.556183	29.6315	-25.2922
chr1	113477501	113479600	E1	2	AKR7A2P1	Downstream	0.838	1.305	1.561	2.535	0.489	1.008	0.605	0.949	1.114	1.2	2.029	1.867	2.502	1.783	2.284	1.81	-0.517857	0.453432	1.45246	0.180656	0.628462	0.354852	121.358	43.2689
chr1	113530901	113532800	E1	1	LOC100996251	Downstream	2.564	2.164	4.452	5.872	2.332	3.324	2.504	2.947	4.122	5.207	2.161	1.561	1.909	2.17	2.104	1.715	0.258268	0.514876	0.868286	0.12874	0.72209	0.130734	-279.589	83.1627
chr1	113533901	113535600	E1	1	LOC100996251	Downstream	1.791	2.553	3.826	4.736	1.728	2.732	2.089	2.755	3.211	4.173	2.051	1.715	2.813	1.857	2.234	2.236	0.0377571	0.935593	0.940814	0.095089	0.727372	0.170431	-1926.45	77.313
chr1	113585301	113587000	E4	6	LOC100996251	Within	2.866	2.755	1.213	1.566	1.591	1.879	1.572	1.869	1.715	1.675	3.008	2.691	2.721	2.376	2.704	2.738	-0.695698	0.0557457	-0.320508	0.273388	-0.0339275	0.82776	-4.87676	10.5855
chr1	113676001	113677800	E1	1	LRIG2	Downstream	0.902	1.142	2.144	1.937	1.166	0.743	1.05	1.047	0.848	1.193	1.421	0.81	1.022	1.075	1.244	1.508	-0.0990442	0.813255	1.09626	0.077391	0.0960289	0.832253	96.9555	8.7597
chr1	114347001	114348200	E1	1	RSBN1	Within	2.031	2.285	4.055	3.752	2.488	2.168	2.499	2.199	6.189	5.524	2.584	2.472	3.286	2.982	2.766	2.716	0.109318	0.4967	0.74568	0.0191566	1.33111	0.0282206	-1217.65	178.509
chr1	114416801	114417800	E4	6	BCL2L15	Downstream	3.046	2.971	1.217	1.649	1.26	2.379	1.565	2.208	1.865	1.728	2.946	3.571	3.155	2.989	3.48	3.376	-0.725953	0.278798	-0.34449	0.614629	-0.0180454	0.973891	-2.48575	5.23829
chr1	114485401	114486400	E1	1	HIPK1	Upstream	1.963	1.371	3.544	4.249	2.613	2.787	2.412	3.07	3.324	2.241	2.636	2.012	2.997	1.852	2	3.919	0.695488	0.154925	0.529177	0.165579	0.0434107	0.904019	-6.24177	8.20344
chr1	114574201	114575600	E1	1	OLFML3	Downstream	0.338	0.816	1.624	2.491	1.166	0.982	0.885	1.231	1.865	2.901	1.827	1.221	1.427	1.533	1.428	1.025	0.895812	0.256826	0.937838	0.252829	1.14966	0.231225	-128.337	122.586
chr1	114607101	114609100	E4	6	SYT6	Downstream	1.692	1.885	0.582	0.57	0.956	1.579	1.092	1.615	0.39	0.607	1.666	2.312	1.524	2.104	1.559	1.765	-0.496644	0.325977	-1.13763	0.269343	-1.34681	0.217552	-271.182	118.388
chr1	114649601	114653100	E2	3	SYT6	Within	2.261	3.132	1.722	1.847	0.866	1.114	1.266	1.569	1.356	1.706	2.368	3.36	3.077	3.017	2.626	2.814	-1.44577	0.13753	0.849812	0.0554305	0.629006	0.141212	43.5066	74.0171
chr1	114987701	114989000	E1	1	TRIM33	Within	1.041	1.055	2.644	2.097	1.184	1.772	1.805	2.195	1.748	1.652	2.027	2.32	1.86	1.845	1.722	2.089	0.496144	0.381681	0.681579	0.156962	0.201572	0.5871	-40.6277	29.5743
chr1	115046501	115047900	E3	4	TRIM33	Within	1.595	1.469	3.022	2.717	3.832	3.025	3.166	2.731	3.851	3.801	3.1	2.657	2.441	2.195	2.599	3.519	1.16205	0.126371	-0.25678	0.380909	0.158269	0.504381	-13.6198	-61.636
chr1	115050101	115051100	E3	4	TRIM33	Within	1.625	1.143	2.592	2.283	2.706	2.602	2.575	2.909	3.833	3.362	2.248	1.81	3.207	2.989	3.2	2.445	0.939463	0.106748	-0.122689	0.379421	0.438817	0.141946	-46.7093	-357.666
chr1	115285501	115289600	E1	2	CSDE1	Within	0.841	1.114	1.47	1.901	0.443	0.67	0.691	0.866	1.199	1.024	1.209	0.662	1	0.8	0.634	0.861	-0.81215	0.145286	1.59764	0.0716536	0.996944	0.0670093	122.754	62.4009
chr1	115293401	115295800	E1	1	CSDE1	Within	0.648	0.857	1.696	2.826	0.544	1.068	1.181	1.301	1.624	1.983	2.034	2.241	2.255	2.472	2.265	2.375	0.0989827	0.874684	1.48816	0.194917	1.16226	0.102824	-1174.21	78.1008
chr1	115296501	115297600	E1	1	CSDE1	Within	0.862	1.454	2.164	3.632	1.697	1.588	1.6	2.35	3.299	2.759	2.889	3.017	3.632	2.641	3.417	2.751	0.504019	0.342252	0.819353	0.335545	0.883207	0.111179	-175.233	107.793
chr1	116269101	116276700	E4	6	CASQ2	Within	2.448	2.434	0.633	0.684	0.613	0.689	0.501	0.63	0.754	0.958	2.303	2.241	2.288	2.225	1.919	2.418	-1.90623	0.0107498	0.0156189	0.886764	0.393915	0.267348	20.6646	2522.04
chr1	116368201	116373900	E2	3	NHLH2	Downstream	3.56	4.487	1.743	2.535	1.014	1.681	1.006	1.709	1.909	2.529	2.514	2.424	2.36	2.45	2.398	2.17	-1.57826	0.051114	0.666605	0.26937	0.719517	0.196401	45.5893	107.938
chr1	116524601	116526300	E4	6	LOC101928977	Upstream	3.782	3.629	1.68	1.79	2.99	3.409	2.415	3.294	1.556	1.839	3.464	3.341	3.803	3.119	3.481	3.605	-0.211582	0.22077	-0.883229	0.0741291	-0.9145	0.0365605	-432.221	103.54
chr1	117056501	117059300	E2	3	CD58	Within	5.364	3.875	3.228	3.554	2.365	2.295	2.362	2.538	2.821	3.066	2.739	2.333	2.646	2.209	2.555	2.493	-0.987564	0.199474	0.54155	0.0852773	0.337363	0.104554	34.1611	62.2957
chr1	117086001	117088700	E1	1	CD58	Within	1.955	2.453	4.875	4.648	4.49	4.993	3.789	4.825	4.884	4.684	2.209	2.289	2.822	2.4	2.62	2.7	1.10535	0.0189078	0.00596307	0.951226	0.0126527	0.895934	-1.14468	212.184
chr1	117128201	117129900	E1	1	IGSF3	Within	0.677	1.008	1.586	2.312	1.893	1.705	2.089	1.932	1.974	2.498	1.14	1.331	1.886	1.98	1.646	2.487	1.09454	0.058766	0.115809	0.751402	0.314178	0.322845	-28.7042	271.291
chr1	117130801	117131800	E3	4	IGSF3	Within	0.948	0.8	0.846	0.571	2.66	1.561	2.119	1.454	1.662	1.494	2.171	2.615	2.366	2.694	2.64	2.91	1.27189	0.261363	-1.57444	0.221597	-0.419236	0.507903	32.9616	26.6277
chr1	117395501	117397000	E3	4	PTGFRN	Upstream	1.173	1.599	2.045	2.325	2.519	2.972	2.455	3.051	2.351	2.738	2.687	1.776	2.348	2.665	2.612	2.767	0.985875	0.0488584	-0.329669	0.194814	-0.109597	0.570871	11.1167	33.2446
chr1	117419701	117425400	E4	6	PTGFRN	Upstream	4.13	4.387	1.076	1.545	2.102	2.678	2.36	2.946	1.605	1.702	3.166	2.865	2.894	3.048	3.106	2.87	-0.833466	0.0600329	-0.866844	0.105585	-0.531018	0.229433	-63.712	61.2587
chr1	117430701	117432700	E4	6	PTGFRN	Upstream	3.891	2.513	1.057	1.363	1.632	1.913	1.597	1.938	1.068	0.793	2.712	3.242	3.101	2.967	3.018	2.87	-0.853009	0.275805	-0.550755	0.114472	-0.929616	0.0504653	-108.981	168.789
chr1	117504601	117506700	E4	5	PTGFRN	Within	2.03	2.448	0.78	0.875	1.732	2.37	1.722	1.948	1.017	1.111	2.73	2.729	3.378	2.324	2.722	2.53	-0.126247	0.677551	-1.30895	0.155758	-0.946853	0.192608	-749.998	72.3368
chr1	117513801	117514900	E4	6	PTGFRN	Within	2.585	3.844	1.154	1.499	1.145	2.263	1.689	3.232	0.987	2.037	2.114	2.149	2.916	2.143	2.727	2.046	-0.915249	0.21639	-0.361647	0.620716	-0.172772	0.825757	-18.8771	47.7737
chr1	117530201	117533400	E4	5	PTGFRN	Within	1.776	2.784	1.156	1.466	2.506	3.099	2.433	3.852	1.197	1.531	1.985	2.057	2.167	2.564	2.098	2.654	0.297809	0.484307	-1.09612	0.0763366	-1.03889	0.0768395	348.846	94.7795
chr1	117534001	117538100	E4	6	PTGFRN	Downstream	3.118	2.785	1.16	1.159	2.081	2.717	2.105	2.665	1.075	1.001	3.325	3.579	3.37	3.283	3.421	3.622	-0.29908	0.300708	-1.04872	0.159879	-1.20868	0.142052	-404.133	115.253
chr1	117590701	117593800	E4	5	LOC101929099	Within	2.051	2.874	0.887	1.022	2.076	2.097	1.892	2.5	0.929	0.948	3.424	3.096	2.39	2.606	2.965	3.002	-0.239285	0.528623	-1.12809	0.033835	-1.1519	0.00016375	-481.391	102.11
chr1	117593901	117594900	E4	6	LOC101929099	Within	2.911	3.771	1.27	2.22	2.193	3.828	2.673	4.148	1.323	1.588	2.171	2.917	3.155	3.831	2.68	2.677	-0.150369	0.764029	-0.787108	0.339028	-1.0488	0.301913	-697.484	133.247
chr1	118581501	118582500	E4	6	WDR3	Downstream	2.911	2.286	1.27	1.015	1.68	1.672	1.532	1.239	1.832	1.821	2.636	2.615	3.102	2.947	1.88	2.522	-0.632518	0.207883	-0.553372	0.149039	0.123839	0.00312706	19.5788	-22.379
chr1	120133401	120134400	E2	3	LINC00622	Downstream	2.979	2.514	1.587	2.156	1.493	1.524	1.467	1.562	0.95	1.214	2.946	4.425	4.101	3.452	3.12	2.949	-0.864549	0.116871	0.311211	0.422715	-0.479529	0.186926	-55.4658	-154.085
chr1	120177301	120180000	E1	1	ZNF697	Within	0.702	1.438	2.036	2.606	1.192	1.211	0.7	1.276	1.569	1.676	2.726	2.159	2.355	1.73	2.221	1.867	0.166848	0.78152	0.950341	0.158353	0.434193	0.0727443	-260.232	45.6881
chr1	120400201	120403300	E4	5	NBPF7	Upstream	2.684	4.31	1.296	1.676	3.234	3.079	3.184	3.577	1.782	2.318	2.199	2.594	2.593	3.108	2.63	2.99	-0.147961	0.747547	-1.08669	0.043197	-0.622582	0.129257	-420.773	57.2918
chr1	120510801	120511800	E1	1	NOTCH2NLR	Downstream	1.557	1.714	2.909	2.664	1.213	1.821	1.043	1.724	1.628	1.961	1.55	1.106	1.104	1.473	0.96	1.397	-0.108549	0.76432	0.877112	0.112907	0.242324	0.527527	223.239	27.6274
chr1	120527201	120532700	E1	1	NOTCH2NLR	Downstream	1.833	2.118	5.026	4.816	1.873	2.113	1.925	1.781	3.506	3.673	2.465	2.458	2.273	2.409	2.449	2.524	0.0132249	0.933942	1.30376	0.00319369	0.848644	0.0121697	-6417.03	65.0918
chr1	120560201	120564300	E1	2	NOTCH2NLR	Within	2.079	1.783	4.332	3.462	1.478	1.531	1.74	1.05	3.1	2.799	2.022	3.076	1.756	3.14	1.989	3.073	-0.359848	0.203493	1.37303	0.11341	0.971242	0.0591085	269.903	70.7371
chr1	120585101	120586100	E1	1	NOTCH2NLR	Within	0.609	0.8	1.746	2.156	1.073	1.264	1.206	1.347	1.764	1.728	1.163	1.509	2.103	1.6	1.92	1.28	0.729563	0.0752806	0.739643	0.118568	0.579283	0.0948356	-79.4015	78.3193
chr1	120592101	120596000	E2	3	NOTCH2NLR	Within	4.441	2.957	2.86	2.34	1.518	1.419	1.612	1.56	1.808	1.304	1.311	1.997	1.374	1.812	1.517	2.058	-1.33273	0.203096	0.82401	0.133379	0.0832855	0.787747	6.24923	10.1073
chr1	120623101	120625100	E4	6	NOTCH2	Upstream	4.77	3.313	1.983	1.585	3.101	2.415	2.704	2.961	1.797	1.33	1.511	1.684	1.156	1.599	1.579	1.629	-0.551319	0.298418	-0.628717	0.163425	-0.818856	0.118191	-148.527	130.242
chr1	120627501	120629800	E4	5	NOTCH2	Upstream	3.324	4.618	1.885	1.984	3.305	3.375	3.626	3.183	2.668	2.699	3.369	5.485	3.381	4.811	3.459	5.025	-0.249745	0.50768	-0.787907	0.00307544	-0.315955	0.0142157	-126.511	40.1006
chr1	120647001	120648900	E4	5	NOTCH2	Upstream	1.068	1.864	0.362	0.5	1.448	1.134	1.166	0.765	0.928	1.474	2.447	2.381	1.549	1.949	2.272	2.409	-0.183382	0.739558	-1.5825	0.0760493	-0.104552	0.807743	-57.0134	6.60677
chr1	120658901	120662200	E4	6	NOTCH2	Upstream	3.239	2.596	0.961	0.557	1.907	1.508	2.211	1.843	0.781	1.046	1.268	1.477	1.353	1.351	1.441	1.622	-0.772538	0.107384	-1.1699	0.0791259	-0.902687	0.0966046	-116.847	77.1592
chr1	120666101	120668100	E4	6	NOTCH2	Upstream	3.349	2.284	1.269	1.49	2.378	2.266	2.248	2.584	1.763	2.217	1.472	1.357	1.524	1.347	1.459	1.474	-0.278672	0.522598	-0.751594	0.0364823	-0.22283	0.371711	-79.9612	29.6476
chr1	120671201	120675900	E4	6	NOTCH2	Upstream	2.087	1.774	0.675	0.62	1.934	1.446	1.753	1.569	0.772	1.052	1.45	1.882	1.699	1.799	1.616	1.798	-0.191692	0.506754	-1.38422	0.142538	-0.890169	0.139742	-464.375	64.3083
chr1	121200301	121201900	E1	1	EMBP1	Upstream	1.142	1	2.082	2.14	1.691	1.997	1.446	2.221	1.123	1.225	1.066	0.943	1.478	1.157	1.074	1.624	0.784005	0.0818399	0.195109	0.323535	-0.651047	0.115374	83.0413	-333.684
chr1	121252101	121255000	E1	1	EMBP1	Upstream	0.98	1.221	2.26	2.972	2.283	2.574	2.089	2.599	2.887	2.671	1.817	2.01	2.265	2.118	2.054	1.885	1.14224	0.0214899	0.107312	0.69426	0.19438	0.203289	-17.0174	181.135
chr1	144566901	144572000	E1	1	NBPF8	Upstream	0.531	0.694	2.777	1.951	0.896	0.845	0.837	0.876	1.209	0.997	0.972	0.64	1.154	1.039	0.917	0.798	0.507136	0.169819	1.44179	0.170575	0.342309	0.258246	-67.4984	23.742
chr1	144906901	144909400	E1	1	PDE4DIP	Within	6.847	6.03	13.724	11.941	6.901	5.928	5.982	7.17	9.437	9.314	3.75	4.443	4.729	5.604	4.045	5.553	-0.0054129	0.973386	1.00035	0.0435811	0.547555	0.0992304	10115.7	54.7365
chr1	145000501	145005400	E1	1	PDE4DIP	Upstream	3.175	4.405	8.5	7.656	2.769	3.554	2.819	3.372	3.687	4.094	4.869	4.194	4.578	4.825	4.021	4.494	-0.261501	0.493279	1.35334	0.0136777	0.299273	0.279855	114.444	22.1136
chr1	145013901	145016900	E1	1	PDE4DIP	Upstream	2.819	4.682	7.154	8.64	3.233	3.863	2.986	4.127	5.062	4.666	5.191	5.595	5.044	6.213	5.023	5.661	-0.0802641	0.865707	1.15444	0.0713699	0.455235	0.0912382	567.172	39.4335
chr1	145020101	145028500	E1	2	LOC100996724	Within	4.992	7.286	4.492	5.009	2.558	3.377	2.478	3.658	2.707	3.649	4.758	5.335	4.015	5.168	4.296	4.56	-1.04863	0.191161	0.678659	0.0854555	0.0986668	0.768565	9.40915	14.5385
chr1	145139001	145140700	E4	6	SEC22B3	Downstream	5.931	4.905	3.359	2.088	4.06	3.169	4.217	3.642	2.892	2.828	0.866	0.858	1.144	0.916	0.894	0.935	-0.584038	0.119829	-0.40824	0.38126	-0.337865	0.338394	-57.8498	82.7614
chr1	145143201	145149700	E4	6	SEC22B3	Downstream	2.612	1.932	0.772	0.624	2.216	1.782	2.21	1.863	1.043	1.213	2.312	2.234	2.263	2.129	2.398	2.612	-0.184587	0.578819	-1.51783	0.078789	-0.825904	0.120018	-447.433	54.4135
chr1	145151301	145152900	E4	6	SEC22B3	Downstream	2.284	2.142	1.223	0.753	2.39	2.09	2.261	2.053	1.06	1.429	1.598	2.136	1.643	2.157	2.174	1.988	0.0175354	0.890756	-1.18124	0.0618331	-0.847985	0.0564086	4835.84	71.7878
chr1	145154301	145162100	E4	6	SEC22B3	Downstream	3.373	2.752	0.942	0.682	2.026	1.852	1.963	1.856	1.038	1.178	2.065	1.881	1.886	1.893	1.921	1.958	-0.659515	0.150657	-1.25556	0.0266689	-0.806923	0.0198692	-122.351	64.2679
chr1	145170501	145171500	E4	6	NOTCH2NLA	Upstream	2.302	2.628	1.217	1.015	2.1	2.118	2.347	1.454	2.137	1.868	3.101	3.923	3.838	4.126	3.4	2.833	-0.225091	0.272518	-0.918668	0.0626684	-0.0749352	0.573374	-33.2911	8.15694
chr1	145225401	145229300	E2	3	NOTCH2NLC	Within	3.608	2.46	2.738	1.82	1.088	1.247	1.194	1.214	1.53	1.495	1.311	1.404	1.468	1.197	1.301	1.461	-1.37749	0.184213	0.964671	0.241192	0.373296	0.130592	27.0997	38.6968
chr1	145235301	145236400	E1	1	NOTCH2NLC	Within	0.985	1.662	2.933	2.767	2.248	1.554	1.956	1.616	2.867	2.801	2.255	1.737	2.007	2.22	2.836	2.328	0.5225	0.355802	0.58429	0.207846	0.57628	0.224027	-110.293	98.6291
chr1	145257801	145261100	E1	2	NOTCH2NLR	Within	1.886	1.834	4.597	3.514	1.455	1.317	1.619	1.158	3.092	2.39	3.263	2.589	2.659	3.06	2.798	3.137	-0.424435	0.0629123	1.54904	0.122652	0.983526	0.150207	231.726	63.4925
chr1	145397801	145399400	E3	4	HJV	Upstream	1.692	1.571	1.983	2.06	2.944	3.367	3.422	2.221	3.518	3.18	1.162	1.037	0.953	1.341	0.65	1.236	0.951839	0.0691544	-0.64237	0.10818	0.0857294	0.552054	-9.00671	-13.3458
chr1	145421101	145423000	E1	1	HJV	Downstream	0.677	0.782	2.115	1.735	0.761	0.938	0.909	1.218	1.178	0.933	1.346	1.19	1.245	1.107	1.157	1.061	0.220782	0.386422	1.17975	0.0699767	0.312965	0.31702	-141.753	26.528
chr1	145604701	145607700	E1	1	POLR3C	Within	0.609	1.37	2.608	3.612	1.01	0.953	0.912	1.166	1.525	1.758	1.291	1.692	1.471	1.192	1.306	1.15	-0.0115853	0.986626	1.66353	0.146459	0.741513	0.0957117	6400.49	44.5746
chr1	145619201	145622000	E3	4	POLR3C	Upstream	0.459	0.571	1.076	0.973	1.932	1.923	1.664	1.5	1.223	1.317	1.328	0.754	1.558	1.412	1.784	1.551	1.90395	0.0243369	-0.911549	0.034955	-0.602385	0.0436422	31.6388	66.0837
chr1	146501401	146502400	E2	3	LOC728989	Within	1.692	1.486	2.01	1.649	0.747	0.818	0.685	0.916	1.696	2.381	1.55	1.257	1.525	1.389	2	1.203	-1.02279	0.0567313	1.22604	0.0982814	1.38219	0.166202	135.139	112.736
chr1	146517401	146518800	E1	2	LOC728989	Upstream	1.16	1.959	1.964	1.313	0.6	0.743	0.885	0.962	0.823	1.167	1.218	0.862	0.939	0.962	0.885	1.607	-1.21573	0.260848	1.28733	0.193291	0.567851	0.282355	46.7087	44.1107
chr1	146687301	146689400	E1	1	FMO5	Within	0.483	1.033	2.014	2.052	1.355	1.22	1.443	0.974	2.034	1.422	1.218	0.694	1.652	0.982	1.675	1.256	0.763646	0.291612	0.659173	0.0427125	0.424591	0.378348	-55.6005	64.4127
chr1	146743701	146746900	E1	1	CHD1L	Within	0.592	0.928	2.197	1.961	1.02	0.859	0.652	0.791	1.123	0.758	0.896	0.581	0.854	0.552	0.575	0.521	0.305871	0.469098	1.14597	0.0217679	0.00168394	0.996628	-0.550539	0.146945
chr1	147105901	147107900	E2	3	BCL9	Downstream	3.383	2.856	2.591	2.282	1.562	1.504	2.02	1.238	2.17	2.17	2.518	3.443	2.549	2.42	2.658	2.637	-1.0246	0.101374	0.667997	0.0983007	0.500934	0.0289627	48.8908	74.9905
chr1	147193401	147194700	E4	6	GJA5	Downstream	2.395	3.691	1.058	1.317	1.328	2.029	1.203	1.698	1.487	1.4	1.192	1.547	0.809	1.781	1.415	1.492	-0.858399	0.241554	-0.499514	0.377672	-0.21745	0.623528	-25.332	43.5323
chr1	147208601	147211200	E4	6	GJA5	Downstream	2.576	3.163	0.488	1.024	1.004	1.557	1.09	1.76	1.004	1.202	1.341	1.894	1.031	1.311	1.43	1.656	-1.16383	0.0591159	-0.760694	0.306398	-0.215286	0.636579	-18.498	28.3012
chr1	147272701	147274900	E4	6	GJA5	Upstream	2.891	2.648	0.913	1.21	1.272	1.401	0.889	1.003	1.433	2.355	1.585	1.828	1.242	1.186	1.217	1.234	-1.05103	0.0213552	-0.332295	0.285519	0.502724	0.437104	47.8316	-151.288
chr1	147775001	147776200	E3	4	MIR5087	Downstream	0.733	1.238	0.749	0.793	1.477	1.672	1.032	1.167	0.791	1.634	1.356	2.179	1.533	2.42	1.933	2.069	0.67606	0.226899	-1.03042	0.0651615	-0.37695	0.545237	55.7569	36.582
chr1	147816701	147818200	E3	4	MIR5087	Upstream	0.722	0.838	0.529	0.972	1.617	1.759	1.151	2.262	1.356	1.463	2.377	1.642	1.892	2.385	2.186	2.638	1.11386	0.0114092	-1.16929	0.121696	-0.260018	0.0971172	23.3438	22.2371
chr1	147824901	147826000	E4	6	MIR5087	Upstream	2.585	3.948	1.731	1.441	2.799	2.534	1.778	2.742	1.85	2.674	2.396	3.52	3.107	3.062	2.836	3.316	-0.292623	0.537943	-0.749455	0.032057	-0.237389	0.49917	-81.1246	31.6749
chr1	148527001	148529100	E1	1	NBPF15	Upstream	0.387	0.49	1.913	1.328	0.4	0.425	0.388	0.538	0.936	0.667	0.996	0.79	0.801	0.641	0.742	0.683	-0.08815	0.702597	1.9755	0.150673	0.95962	0.209344	1088.62	48.5761
chr1	148530001	148532300	E1	1	NBPF15	Upstream	0.883	0.795	3.057	2.122	1.5	1.76	1.53	1.826	1.636	1.704	1.819	1.552	2.033	1.738	1.912	2.006	0.959196	0.077708	0.667531	0.271353	0.0348302	0.811104	-3.63119	5.21776
chr1	149354901	149356900	E2	3	FCGR1CP	Upstream	2.165	2.056	1.56	1.141	0.979	0.706	0.782	0.431	1.729	1.727	1.24	1.784	1.498	1.767	1.419	1.959	-1.32485	0.0409763	0.680455	0.199651	1.03613	0.0973535	78.2077	152.271
chr1	149722501	149723600	E1	2	LOC101929798	Upstream	0.862	0.727	1.394	2.191	0.509	0.811	0.948	0.93	1.511	1.528	1.128	1.234	1.29	1.416	1.091	1.305	-0.267603	0.532259	1.44172	0.182668	1.2032	0.109792	449.622	83.4559
chr1	149968501	149970900	E1	1	OTUD7B	Within	0.366	0.904	1.674	1.743	1.263	1.331	1.14	1.077	1.229	1.517	2.873	2.974	3.022	2.454	2.848	2.812	1.0295	0.241231	0.397644	0.0135831	0.0819118	0.690887	-7.95643	20.5993
chr1	149974401	149977500	E1	1	OTUD7B	Within	0.611	0.589	1.825	2.106	0.647	0.563	0.567	0.399	1.389	1.686	1.824	1.07	1.78	1.696	2.102	1.363	0.0111838	0.925238	1.6998	0.0480583	1.34549	0.0812756	-12030.7	79.1556
chr1	150061701	150063700	E4	5	VPS45	Within	1.353	1.885	0.529	1.046	2.192	2.47	2.46	1.965	0.932	1.213	2.673	2.739	2.444	2.63	2.518	2.734	0.525867	0.180723	-1.56601	0.0583235	-1.11954	0.023793	212.895	71.4903
chr1	150147601	150150300	E4	6	LOC105371433	Within	2.907	1.734	0.783	0.915	1.882	1.321	1.339	1.216	1.092	0.881	2.669	2.401	2.627	2.369	2.369	2.341	-0.535009	0.420266	-0.915059	0.212356	-0.698573	0.243704	-130.572	76.3419
chr1	150154601	150157200	E4	6	LOC105371433	Downstream	2.888	2.636	1.423	1.268	1.811	2.157	2.03	1.822	1.825	1.49	2.712	2.61	2.85	2.379	2.229	2.416	-0.477151	0.0777138	-0.56052	0.125952	-0.259631	0.308052	-54.4126	46.3196
chr1	150534801	150538600	E3	4	ADAMTSL4	Downstream	2.029	2.254	3.964	3.869	5.313	4.965	5.418	5.127	3.559	3.463	2.161	2.288	2.904	2.967	3.124	3.326	1.26265	0.00862849	-0.391771	0.0725951	-0.549667	0.0521986	43.5326	140.303
chr1	150543501	150544900	E3	4	MCL1	Downstream	0.725	1.551	1.624	2.038	2.266	2.256	2.491	2.385	2.495	2.567	2.491	2.586	2.703	3.217	2.999	2.355	0.990487	0.224309	-0.304107	0.285466	0.162943	0.0794341	-16.4508	-53.5807
chr1	150575301	150578700	E1	2	ENSA	Downstream	1.612	1.948	3.498	3.56	1.481	1.409	1.361	1.488	2.652	2.539	2.119	1.921	2.627	2.759	2.386	2.053	-0.300673	0.285151	1.28816	0.000594436	0.84475	0.00666315	280.953	65.578
chr1	150586401	150588200	E2	3	ENSA	Downstream	6.579	4.887	4.788	4.05	3.472	2.704	3.277	2.901	3.692	3.397	3.315	3.323	3.387	3.951	3.109	2.995	-0.89267	0.154583	0.517152	0.12987	0.198889	0.432393	22.2802	38.4584
chr1	150593801	150595200	E1	1	ENSA	Downstream	1.112	1.061	2.191	2.808	2.199	2.521	2.607	2.692	2.543	3.134	2.048	1.616	1.877	2.165	3.142	2.327	1.11931	0.0738371	0.0826683	0.737996	0.266364	0.323476	-23.7973	322.209
chr1	150724701	150726000	E1	1	CTSS	Within	1.197	1.758	2.522	3.609	3.014	3.115	2.507	2.734	2.53	2.621	1.312	1.392	0.93	1.133	1.138	0.985	1.05251	0.102479	0.000411871	0.99883	-0.250773	0.019331	23.8263	-60886.2
chr1	150813401	150815500	E1	1	ARNT	Within	0.87	0.979	2.543	2.022	1.777	1.557	2.405	1.487	2.47	2.267	2.804	3.471	3.178	3.226	3.103	3.14	0.850117	0.0522017	0.453765	0.219879	0.506988	0.043162	-59.6374	111.729
chr1	150817601	150820400	E1	1	ARNT	Within	0.459	1.264	1.548	1.856	0.6	0.61	0.652	0.75	1.126	1.067	0.913	0.664	0.976	0.796	0.685	0.637	-0.510747	0.638795	1.49268	0.0885031	0.857888	0.0333606	167.967	57.473
chr1	150941001	150942700	E3	4	CERS2	Within	0.438	0.403	0.933	0.746	1.344	1.202	1.361	0.918	1.017	1.455	1.595	1.538	1.453	1.312	1.576	1.962	1.59808	0.0415905	-0.600846	0.0734662	-0.0425378	0.894947	2.66181	7.07964
chr1	150943901	150945100	E3	4	CERS2	Within	0.959	0.952	0.881	1.162	2.333	1.858	2.119	2.154	1.865	2.801	2.842	3.478	2.935	3.122	2.966	2.942	1.13271	0.130693	-1.03576	0.08309	0.155155	0.708231	-13.6977	-14.9799
chr1	151209901	151211500	E1	2	PIP5K1A	Within	1.65	1.428	1.95	1.664	0.583	0.906	0.794	1.111	1.208	1.167	1.405	1.477	1.511	2.052	1.299	1.552	-1.04785	0.0680197	1.27965	0.0399811	0.67385	0.217869	64.308	52.6588
chr1	151281601	151285700	E1	1	PI4KB	Within	1.171	1.588	2.72	3.787	1.433	1.395	1.351	1.392	4.307	4.814	2.985	2.537	3.037	3.099	2.934	2.657	0.0354556	0.895692	1.20235	0.179312	1.68948	0.0499996	-4765.04	140.514
chr1	151580801	151582400	E4	5	SNX27	Upstream	3.384	3.142	1.917	2.021	3.644	3.738	4.114	3.668	3.157	3.209	3.245	2.011	2.759	2.551	3.024	2.909	0.178006	0.140311	-0.90676	0.00173978	-0.213577	0.0231082	119.983	23.5538
chr1	151592801	151595100	E4	5	SNX27	Within	3.412	3.228	2.299	2.894	5.251	4.748	4.958	4.868	3.257	3.145	3.604	2.972	3.176	2.543	3.215	3.204	0.590548	0.0664126	-0.945481	0.0270004	-0.643253	0.0763175	108.925	68.0344
chr1	151654401	151655500	E1	1	SNX27	Within	0.738	1.143	2.308	2.306	1.4	1.419	1.719	1.42	1.48	1.528	1.198	1.463	1.386	1.837	1.636	1.411	0.583299	0.258862	0.711059	0.00615403	0.0938191	0.122335	-16.0842	13.1943
chr1	151756501	151757800	E4	6	TDRKH	Within	1.874	2.373	0.814	0.878	1.722	1.715	1.554	1.367	1.722	1.939	2.325	2.591	2.467	2.784	2.338	1.88	-0.30528	0.351458	-1.02296	0.0217996	0.0908423	0.489779	29.7571	-8.88035
chr1	151839401	151842000	E1	1	THEM4	Downstream	2.498	2.109	5.103	5.704	4.502	4	4.586	3.147	4.759	5.007	1.609	2.03	1.88	1.796	1.522	2.088	0.883999	0.0295045	0.34626	0.102317	0.200057	0.197493	-22.6309	57.7765
chr1	151896901	151899200	E4	5	THEM4	Upstream	0.647	1.043	0.621	1.02	1.804	2.148	1.629	2.762	0.958	1.542	0.977	0.809	0.777	1.061	0.852	0.725	1.22565	0.0515328	-1.2688	0.0501366	-0.660771	0.194563	53.9119	52.0784
chr1	151912001	151914800	E1	2	THEM4	Upstream	4.663	4.854	5.022	5.93	2.664	2.719	2.234	2.48	5.072	4.466	2.518	2.962	2.759	2.599	2.998	2.853	-0.821937	0.0193145	1.02456	0.101848	0.825168	0.0899609	100.393	80.5391
chr1	151917201	151919800	E1	2	THEM4	Upstream	5.985	4.964	6.466	6.728	3.461	2.971	3.734	3.644	6.584	6.048	3.218	3.499	3.456	3.253	3.582	3.043	-0.767282	0.0960149	1.03635	0.0166701	0.973605	0.0137716	126.89	93.9459
chr1	153336701	153338500	E1	1	S100A9	Downstream	1.015	1.967	2.467	1.972	1.14	1.156	1.14	1.376	1.657	1.763	2.583	3.323	3.095	3.273	2.798	2.392	-0.377476	0.602476	0.951448	0.144193	0.57529	0.0548918	152.404	60.4647
chr1	153497501	153500300	E4	5	S100A6	Downstream	0.894	1.387	0.302	0.747	1.382	1.817	1.443	1.692	0.763	1.167	2.297	2.351	2.064	2.164	2.17	1.939	0.488266	0.299203	-1.60878	0.0745848	-0.729807	0.166698	149.469	45.3639
chr1	153504701	153506400	E3	4	S100A6	Downstream	0.637	1.21	1.648	1.715	2.963	2.142	2.3	2.122	2.772	3.13	1.914	2.454	2.041	2.55	2.328	2.19	1.46702	0.0959775	-0.601693	0.278611	0.209428	0.502291	-14.2757	-34.8065
chr1	153526001	153527000	E1	1	LOC101928034	Downstream	1.76	1.829	2.433	4.122	1.726	1.858	1.76	2.639	2.035	2.568	3.644	3.571	2.629	3.831	3.32	3.376	-0.00163916	0.977112	0.870878	0.327669	0.36081	0.293336	22011.9	41.4307
chr1	153544201	153545200	E1	1	S100A2	Upstream	1.557	2.057	3.333	3.044	2.053	2.23	2.249	2.639	3.765	3.409	3.566	3.168	3.681	3.831	3.36	3.104	0.24492	0.393644	0.574209	0.0388524	0.74409	0.03994	-303.809	129.585
chr1	153594201	153596100	E4	6	S100A13	Within	2.137	2.645	1.085	1.301	1.448	1.095	1.235	1.02	0.767	0.884	1.917	2.249	2.517	2.215	2.357	1.98	-0.911093	0.0811331	-0.091727	0.7474	-0.622752	0.214172	-68.3521	678.918
chr1	153616101	153617400	E1	2	CHTOP	Within	0.989	1.406	1.831	2	0.969	0.915	0.877	1.243	1.513	1.365	1.252	1.624	1.577	1.684	1.753	1.522	-0.34691	0.433298	1.02407	0.0375025	0.611414	0.0660506	176.246	59.7043
chr1	153669601	153670900	E1	1	NPR1	Downstream	1.093	0.879	1.953	1.512	0.682	1.058	0.802	1.574	1.148	1.149	1.55	1.547	1.779	1.263	2.061	1.104	-0.181323	0.657308	0.994183	0.0996521	0.401128	0.378011	221.222	40.3474
chr1	153704401	153706600	E1	1	INTS3	Within	0.492	0.779	1.73	1.585	0.572	0.827	0.74	0.93	1.202	1.061	1.303	0.8	1.194	1.492	1.399	1.005	0.139241	0.770926	1.24389	0.0392793	0.692878	0.12992	-497.612	55.7025
chr1	153741601	153743000	E2	3	INTS3	Within	3.771	2.611	2.04	1.857	1.799	1.698	1.932	2.423	2.204	2.467	2.491	3.196	3.154	2.676	3.227	3.103	-0.867653	0.241207	0.155775	0.230511	0.417458	0.106295	48.1135	267.988
chr1	153775601	153777400	E2	3	GATAD2B	Downstream	2.368	2.031	1.439	1.866	0.959	1.094	0.905	1.167	1.224	1.556	3.315	3.211	2.599	2.829	2.843	3.038	-1.09987	0.0593015	0.687641	0.184209	0.437716	0.240905	39.797	63.6547
chr1	153778201	153779300	E1	1	GATAD2B	Within	2.338	1.87	3.654	4.035	3.393	2.703	2.252	3.476	3.607	3.353	3.03	3.063	3.059	3.444	2.799	3.668	0.534525	0.168886	0.335141	0.215556	0.191377	0.415231	-35.8031	57.1034
chr1	153821601	153823300	E4	6	GATAD2B	Within	5.573	5.309	3.141	2.349	4.17	4.305	4.102	4.877	3.57	3.459	3.191	3.519	2.412	3.045	3.292	3.103	-0.360575	0.0327785	-0.626248	0.156555	-0.269865	0.0159208	-74.843	43.0924
chr1	153823601	153828000	E4	6	GATAD2B	Within	2.69	2.647	1.117	1.195	2.416	2.616	2.384	2.361	1.548	1.771	2.518	2.878	2.185	2.467	2.561	2.837	-0.0850017	0.36109	-1.12173	0.0256095	-0.600444	0.03003	-706.391	53.5285
chr1	153843701	153847200	E4	5	GATAD2B	Within	2.281	2.219	1.54	1.557	3.051	3.385	3.062	3.476	1.956	2.413	2.147	2.024	2.042	2.212	2.284	2.338	0.516278	0.0994102	-1.05489	0.0628595	-0.55872	0.0769326	108.221	52.9649
chr1	153852101	153854800	E4	5	GATAD2B	Within	1.228	1.227	1.018	1.197	2.418	2.146	2.208	2.173	1.758	2.333	1.664	1.973	1.537	1.589	1.48	2.111	0.894771	0.0816512	-1.04274	0.0272585	-0.157854	0.560132	17.6419	15.1383
chr1	153874901	153878200	E1	2	GATAD2B	Within	0.574	1.073	1.153	1.824	0.537	0.585	0.642	0.962	1.068	0.933	1.009	0.624	0.796	0.88	0.593	0.611	-0.553453	0.482792	1.40797	0.219436	0.834764	0.0696901	150.829	59.2885
chr1	154101201	154102200	E4	6	MIR5698	Upstream	3.656	2.857	1.534	2.029	3.499	3.271	3.293	2.909	3.087	2.988	3.411	3.571	4.732	3.284	2.84	3.337	0.0558573	0.803308	-0.92588	0.0586811	-0.156283	0.16178	279.79	16.8794
chr1	154140301	154145200	E1	1	TPM3	Within	0.939	1.258	2.6	3.75	1.751	1.872	1.642	1.834	3.756	3.199	1.28	1.384	1.415	1.253	1.395	0.918	0.721374	0.106711	0.809715	0.250974	0.941003	0.0930923	-130.446	116.214
chr1	154318601	154320100	E1	1	ATP8B2	Within	0.993	1.295	2.327	2.578	2.052	1.858	2.433	2.297	2.713	2.458	2.428	2.245	2.593	3.535	2.639	2.664	0.773459	0.0608219	0.327071	0.0955232	0.403266	0.0657993	-52.138	123.296
chr1	154326101	154327100	E3	4	ATP8B2	Downstream	1.354	2.514	1.957	1.776	2.939	2.936	2.412	2.532	1.56	1.914	2.016	2.464	2.208	2.947	3.08	2.755	0.603059	0.333631	-0.654416	0.0536072	-0.75786	0.093171	125.669	115.807
chr1	154358201	154359200	E1	1	IL6R-AS1	Downstream	0.542	1.486	2.169	1.903	1.586	1.635	1.891	2.532	1.119	1.541	3.256	2.213	2.156	3.242	3.52	2.328	0.668268	0.425726	0.337703	0.183048	-0.276292	0.408334	41.3445	-81.8152
chr1	154383301	154384300	E3	4	IL6R-AS1	Upstream	0.948	1.371	1.164	1.839	2.473	2.23	2.706	2.639	2.035	2.708	2.636	3.218	1.577	2.779	2.92	3.298	1.01991	0.0605594	-0.64718	0.211522	0.0123561	0.962964	-1.21149	-1.90922
chr1	154385101	154386800	E4	5	IL6R-AS1	Upstream	1.353	1.075	0.809	1.231	2.03	2.163	1.993	2.217	1.895	1.565	1.96	2.543	2.041	2.748	2.117	2.464	0.788079	0.0585638	-1.04016	0.098752	-0.277598	0.237543	35.2246	26.6879
chr1	154402501	154405600	E1	2	IL6R	Within	7.747	5.563	9.805	8.157	5.144	4.037	5.118	4.15	8.255	7.917	3.249	3.34	2.966	3.841	3.21	3.477	-0.535744	0.274924	0.96815	0.0602227	0.816739	0.0781734	152.449	84.3608
chr1	154450101	154451100	E4	5	SHE	Downstream	1.015	1.486	0.635	0.824	1.633	1.895	1.76	1.562	1.289	1.307	3.023	3.168	2.734	2.442	2.96	3.298	0.496446	0.231006	-1.27386	0.029604	-0.442595	0.173005	89.1527	34.7445
chr1	154492201	154493900	E4	5	TDRD10	Within	0.597	0.941	0.498	0.858	1.509	1.705	0.997	2.059	0.499	0.851	2.553	1.508	1.206	1.807	1.74	1.483	1.06319	0.07584	-1.24549	0.07164	-1.25149	0.0679545	117.71	100.481
chr1	154594901	154597200	E4	6	ADAR	Within	2.324	2.582	0.988	1.24	1.602	1.567	1.417	1.451	1.046	1.299	1.954	2.316	2.285	2.14	1.668	2.175	-0.630966	0.0889476	-0.507613	0.16079	-0.434097	0.183941	-68.7987	85.5173
chr1	154691401	154694200	E4	6	KCNN3	Within	2.755	2.325	1.02	0.815	1.332	1.459	1.059	1.192	1.271	1.233	3.154	3.267	2.721	3.396	3.512	3.241	-0.863722	0.0964417	-0.605691	0.0774738	-0.15654	0.244513	-18.1239	25.8449
chr1	154719301	154720400	E3	4	KCNN3	Within	0.492	1.143	0.673	0.692	1.315	1.689	1.126	2.056	0.771	1.061	2.044	2.149	1.816	1.913	2.109	2.081	0.877553	0.240706	-1.13802	0.142032	-0.713535	0.139288	81.3096	62.6995
chr1	154720601	154721900	E4	5	KCNN3	Within	1.666	1.055	0.854	1.024	2.117	1.944	2.231	1.45	1.2	0.934	2.444	1.47	1.941	2.04	2.645	1.761	0.577723	0.253761	-1.11212	0.0121324	-0.928466	0.0369625	160.711	83.4857
chr1	154979001	154982100	E3	4	ZBTB7B	Within	0.829	1.363	1.739	1.635	2.376	2.444	2.102	1.875	2.701	2.559	1.724	2.221	2.017	2.66	1.869	2.264	1.13668	0.12287	-0.514382	0.0122244	0.12574	0.153617	-11.062	-24.4449
chr1	154984801	154986900	E4	5	ZBTB7B	Within	1.128	1.251	0.554	1.087	2.021	1.963	1.924	1.538	1.501	1.911	2.767	3.04	2.227	2.485	2.912	2.715	0.744103	0.0215863	-1.28019	0.138835	-0.223481	0.392428	30.0336	17.4569
chr1	154989801	154990900	E3	4	ZBTB7B	Within	0.985	0.831	1.154	1.095	1.739	1.824	1.867	2.056	1.665	1.825	2.678	3.108	2.629	3.023	2.69	2.575	0.972666	0.0215121	-0.663694	0.00936454	-0.0299563	0.736339	3.07981	4.51357
chr1	155008701	155010100	E3	4	DCST1	Within	0.532	0.734	0.491	1.087	1.499	1.407	1.187	1.5	0.727	1.034	2.546	2.011	2.29	3.427	2.342	2.965	1.19843	0.0434895	-0.880958	0.262278	-0.723214	0.143268	60.3469	82.0941
chr1	155043001	155044900	E4	5	EFNA4	Downstream	1.638	1.804	0.89	1.501	3.068	2.62	2.59	2.04	2.337	2.481	2.243	1.773	2.102	2.237	2.672	2.368	0.724749	0.0938023	-1.24985	0.0570441	-0.239394	0.281863	33.0313	19.1538
chr1	155056901	155059100	E4	5	EFNA3	Within	0.8	0.986	0.841	0.663	1.95	1.587	1.777	1.346	1.818	1.697	1.233	1.165	1.242	1.798	1.272	1.093	0.985806	0.0820476	-1.23406	0.0684826	-0.00898739	0.9621	0.91168	0.72828
chr1	155156901	155158800	E3	4	TRIM46	Downstream	1.068	1.202	1.725	1.735	2.381	3.715	2.744	4.307	1.392	1.13	1.958	2.011	1.604	2.259	2.167	2.592	1.42456	0.210576	-0.816951	0.298237	-1.27339	0.216771	89.3884	155.872
chr1	155188101	155191400	E4	6	MTX1	Downstream	4.428	6.195	1.265	2.343	3.278	3.781	3.277	4.486	1.726	2.587	3.169	3.213	3.073	2.996	3.173	2.679	-0.589542	0.275285	-0.968199	0.148661	-0.710837	0.139002	-120.574	73.4185
chr1	155467401	155472800	E1	1	ASH1L-AS1	Upstream	1.165	1.205	3.23	3.72	1.209	1.32	1.285	1.256	3.144	3.292	1.506	1.507	1.761	1.831	1.687	1.702	0.0935074	0.370876	1.4584	0.0589558	1.34759	0.00317897	-1441.15	92.4019
chr1	155477201	155485000	E1	2	ASH1L-AS1	Upstream	1.058	1.332	2.182	2.071	0.675	0.876	0.802	1.132	1.377	1.687	1.331	1.179	1.212	1.079	1.035	1.103	-0.623577	0.143399	1.45509	0.0165432	0.981885	0.0705763	157.46	67.4793
chr1	155496001	155499200	E2	3	ASH1L-AS1	Upstream	2.41	2.106	2.098	1.98	0.772	1.045	0.977	1.093	1.843	2.246	2.445	2.685	2.085	2.735	2.148	2.254	-1.31357	0.0228088	1.1666	0.0444079	1.17019	0.0546358	89.0852	100.308
chr1	155932801	155934900	E3	4	MIR6738	Upstream	0.741	0.925	0.831	1.449	1.799	1.875	1.707	1.871	1.453	1.489	1.771	1.604	1.577	1.222	1.466	1.367	1.14108	0.0321438	-0.688453	0.261571	-0.320536	0.0329569	28.0906	46.5589
chr1	155940401	155942900	E4	5	ARHGEF2	Within	3.464	3.381	2.622	2.865	5.931	4.606	5.617	4.716	4.325	3.602	3.068	2.694	3.027	2.996	2.334	2.28	0.622389	0.218185	-0.94141	0.153542	-0.410475	0.260942	65.9515	43.6021
chr1	155959701	155963200	E2	3	ARHGEF2	Upstream	13.801	10.898	14.287	12.892	7.646	5.889	7.008	6.597	8.657	7.825	2.346	2.771	2.387	2.957	2.992	2.803	-0.867676	0.104878	1.00573	0.0292481	0.284206	0.313821	32.7549	28.2586
chr1	156059401	156061300	E4	6	LMNA	Within	3.597	3.848	1.642	2.002	2.651	2.933	2.744	2.635	2.605	2.358	2.161	2.989	2.323	2.636	2.861	2.776	-0.415021	0.0398266	-0.61585	0.0565325	-0.169929	0.241593	-40.9448	27.5926
chr1	156072101	156073800	E4	5	LMNA	Upstream	1.632	1.747	0.84	0.932	1.893	2.251	2.3	2.344	1.615	2.251	2.917	3.4	3.215	3.565	3.433	3.742	0.29429	0.256257	-1.22557	0.0793031	-0.0998548	0.748332	33.9308	8.14761
chr1	156077001	156078100	E4	6	LMNA	Upstream	3.323	2.597	1.443	1.268	1.569	1.824	1.689	1.91	1.634	1.995	1.198	1.6	1.434	0.804	1.054	0.847	-0.802837	0.147875	-0.324104	0.174428	0.0967443	0.651934	12.0503	-29.8498
chr1	156089401	156091700	E3	4	LMNA	Upstream	1.647	2.235	1.747	1.681	3.426	3.085	3.442	3.3	1.946	2.272	2.796	2.841	3.039	3.421	2.885	2.968	0.74605	0.085376	-0.925543	0.0616093	-0.626343	0.0399774	83.9546	67.6731
chr1	156128201	156132700	E4	6	SEMA4A	Within	4.149	3.223	1.609	1.774	1.761	1.84	1.889	1.758	1.446	1.597	1.412	1.597	1.191	1.299	1.243	1.267	-1.03338	0.151067	-0.0901131	0.393946	-0.243268	0.117711	-23.541	269.958
chr1	156367501	156369400	E4	5	C1orf61	Downstream	1.104	0.962	0.445	0.534	1.743	1.29	1.303	1.275	1.195	0.983	1.264	1.296	1.023	1.041	1.241	1.245	0.553985	0.257363	-1.63137	0.12722	-0.477776	0.277565	86.2434	29.2869
chr1	156446501	156448100	E1	2	MEF2D	Within	1.311	1.785	2.247	2.734	1.253	1.37	1.161	1.111	2.225	2.246	2.083	1.54	1.643	1.578	2.199	1.309	-0.239033	0.495674	0.925036	0.114043	0.769236	0.0347425	321.812	83.1574
chr1	156483901	156487800	E2	3	IQGAP3	Downstream	2.602	2.665	0.583	0.747	0.359	0.562	0.276	0.469	0.408	0.646	1.45	1.482	1.28	1.294	1.025	1.302	-2.5164	0.0183507	0.531255	0.26289	0.196098	0.712993	7.79281	36.9123
chr1	156492801	156496300	E4	6	IQGAP3	Downstream	4.504	3.915	2.054	2.137	2.065	2.196	2.029	2.153	2.198	2	2.479	2.685	2.627	2.801	2.706	2.404	-0.982363	0.0774154	-0.0241582	0.702878	-0.0216142	0.818876	-2.20022	89.4692
chr1	156659501	156663500	E4	6	CRABP2	Downstream	4.38	4.111	1.612	1.838	4.487	3.305	3.714	3.283	3.796	3.138	1.801	2.01	2.207	2.324	2.228	2.026	-0.12386	0.659575	-1.17557	0.158596	-0.168501	0.605927	-136.042	14.3336
chr1	156714801	156716400	E4	5	HDGF	Within	3.341	3.856	2.049	2.615	5.13	4.226	4.745	4.678	3.941	4.026	4.02	3.33	3.121	3.367	3.074	3.636	0.378571	0.205759	-1.00439	0.0651537	-0.231884	0.365517	61.2523	23.0871
chr1	156749801	156752600	E1	2	PRCC	Within	1.764	2.407	2.945	2.739	1.182	1.393	0.873	1.519	1.501	2.333	1.328	1.669	1.407	1.728	1.285	1.454	-0.695531	0.218684	1.14226	0.0088942	0.574282	0.360723	82.5674	50.276
chr1	156931501	156934200	E1	1	MIR765	Upstream	3.107	3.215	6.559	7.159	4.335	3.755	4.296	4.885	3.653	3.163	1.865	2.327	1.927	2.15	2.191	2.126	0.355798	0.191856	0.761868	0.0213498	-0.247244	0.238808	69.4899	-32.4523
chr1	157073101	157078100	E1	2	ETV3L	Upstream	4.045	3.882	8.087	7.781	3.711	3.55	3.974	4.133	3.633	3.676	2.432	2.643	2.711	3.113	2.398	2.792	-0.12669	0.100786	1.12788	0.00583188	0.00957668	0.816743	7.55915	0.84909
chr1	157081201	157084800	E3	4	ETV3	Downstream	1.259	1.808	3.186	2.693	4.118	4.147	3.475	4.156	2.702	2.955	2.69	2.429	2.744	2.91	3.12	2.962	1.4302	0.066316	-0.491415	0.128671	-0.547053	0.0585913	38.2501	111.322
chr1	157113401	157116200	E4	5	ETV3	Upstream	1.232	1.509	0.699	0.792	1.765	1.897	1.582	2.326	0.86	1.183	1.107	1.364	1.22	1.352	1.199	1.316	0.417703	0.140572	-1.2966	0.00822143	-0.842154	0.0891293	201.615	64.9508
chr1	157123601	157125400	E3	4	ETV3	Upstream	0.865	1.713	2.996	2.43	3.55	3.158	3.621	4.337	2.336	2.593	2.97	3.184	2.453	3.133	3.132	2.866	1.3794	0.0861815	-0.305801	0.219041	-0.444602	0.0788784	32.2315	145.389
chr1	157373501	157374700	E4	6	FCRL5	Downstream	1.918	1.809	0.926	0.634	1.05	1.239	1.086	1.391	0.989	0.622	2.002	1.802	2.103	2.385	2.166	2.554	-0.703753	0.0380055	-0.553057	0.192007	-0.505784	0.281645	-71.8695	91.4525
chr1	157924501	157928100	E3	4	LOC105371458	Downstream	1.71	1.681	3.583	3.802	3.976	3.765	4.226	4.186	3.182	3.149	2.195	2.708	2.437	2.664	2.209	2.757	1.19076	0.0280064	-0.0680039	0.362493	-0.290012	0.0880881	24.3552	426.463
chr1	157931101	157933400	E1	1	LOC105371458	Downstream	0.5	0.745	2.23	3.114	0.993	1.227	0.878	1.194	1.651	2.151	1.112	1.289	0.937	1.464	0.921	1.416	0.834958	0.102758	1.26672	0.156514	0.77544	0.150734	-92.8717	61.2165
chr1	158122401	158124400	E1	2	LINC01704	Upstream	1.489	1.314	2.67	3.138	1.119	1.337	1.417	1.077	2.814	2.543	2.518	2.589	3.022	3.03	2.558	3.18	-0.189958	0.345299	1.24133	0.0506521	1.12488	0.0160574	592.175	90.6191
chr1	158770301	158771600	E4	6	OR6N2	Upstream	3.905	3.955	1.749	2.292	2.117	2.144	2.407	1.906	1.826	1.58	2.921	3.442	3.073	3.27	3.445	3.223	-0.883396	0.00130335	-0.0761891	0.75495	-0.32305	0.174689	-36.5691	424.01
chr1	158779301	158784000	E4	6	MNDA	Upstream	2.965	2.673	1.439	1.631	2.688	2.402	2.814	2.015	2.293	2.76	3.049	3.197	3.32	3.025	3.01	3.127	-0.14734	0.312045	-0.729065	0.037659	-0.0106528	0.953373	-7.23013	1.46117
chr1	158787301	158790900	E4	6	MNDA	Upstream	5.036	5.234	1.527	1.373	3.018	2.816	3.013	2.512	2.156	2.281	3.443	2.89	3.153	2.98	3.331	3.123	-0.815932	0.00404802	-1.00837	0.00941714	-0.394859	0.0415139	-48.3936	39.1581
chr1	158804501	158805700	E3	4	MNDA	Within	2.2	3.142	3.526	3.857	5.443	4.552	4.835	4.712	3.815	4.124	1.55	1.299	1.84	1.333	1.4	1.713	0.903736	0.0699581	-0.436894	0.177215	-0.332188	0.233971	36.7572	76.034
chr1	159059401	159062100	E1	1	AIM2	Upstream	1.453	1.734	3.446	3.075	1.554	1.912	2.003	1.396	2.913	2.281	2.726	2.531	2.725	2.945	3.02	3.131	0.120943	0.605335	0.911644	0.0273997	0.583381	0.172769	-482.36	63.9921
chr1	159082801	159084800	E1	1	AIM2	Upstream	0.981	1.371	2.723	4.849	1.143	1.894	1.368	2.1	2.017	2.8	1.124	1.081	1.156	1.452	1.159	0.562	0.368869	0.526377	1.318	0.253288	0.665553	0.242773	-180.431	50.4974
chr1	159474001	159476700	E4	6	OR10J5	Downstream	2.681	2.876	1.018	1.221	1.882	1.334	1.677	1.156	1.406	0.985	2.238	1.787	1.79	1.278	1.791	1.767	-0.788846	0.115813	-0.52293	0.301839	-0.427884	0.361769	-54.2417	81.8242
chr1	159616001	159617300	E4	5	APCS	Downstream	2.343	1.846	1.017	1.951	3.014	2.944	2.582	2.403	2.635	2.945	3.577	3.79	2.952	4.177	3.168	4.446	0.508397	0.168419	-1.00541	0.191033	-0.0948165	0.430698	18.6501	9.43064
chr1	159633801	159635800	E2	3	CRP	Downstream	6.124	5.14	3.384	3.359	3.311	1.95	3.144	2.288	3.255	2.8	2.131	2.764	1.839	2.251	1.859	2.288	-1.09821	0.0803496	0.358024	0.472879	0.202632	0.664196	18.4511	56.5974
chr1	159725701	159727600	E4	5	DUSP23	Upstream	0.926	1.503	0.584	1.068	1.939	2.092	1.886	1.899	1.178	1.277	2.121	2.011	1.715	2.547	2.146	2.103	0.730821	0.201665	-1.28698	0.102977	-0.715475	0.0206022	97.9002	55.5933
chr1	159800901	159802400	E4	6	SNHG28	Downstream	1.895	2.209	0.881	0.845	2.177	1.882	2.346	1.544	1.741	1.618	3.823	2.648	2.768	2.665	2.745	2.534	-0.0157625	0.926378	-1.2332	0.0762942	-0.273253	0.219369	-1733.57	22.1581
chr1	159858601	159860300	E4	6	MIR4259	Downstream	2.349	2.285	1.151	0.858	2.25	1.158	1.84	1.457	2.593	2.855	3.191	3.46	2.752	3.367	3.222	3.171	-0.443174	0.46279	-0.76276	0.412475	0.676857	0.300377	152.729	-88.7379
chr1	159919201	159920900	E4	6	SLAMF9	Downstream	5.374	3.36	2.239	2.275	2.826	2.404	2.703	2.66	2.692	2.306	4.376	4.702	3.865	4.926	4.398	4.837	-0.739901	0.322854	-0.212264	0.337416	-0.0651761	0.724549	-8.80876	30.7053
chr1	160046701	160048600	E4	5	KCNJ9	Upstream	1.246	3.066	0.64	1.001	1.645	1.701	1.732	2.097	1.338	1.891	1.917	4.339	2.489	4.142	2.672	3.776	-0.366339	0.689346	-1.02774	0.125836	-0.050862	0.867388	-13.8838	4.94891
chr1	160076901	160080000	E3	4	ATP1A2	Upstream	0.371	0.7	1.33	1.676	1.76	2.276	2.049	2.865	2.077	1.866	0.95	0.762	1	0.95	1.315	1.163	1.91405	0.0547899	-0.424907	0.256603	-0.033348	0.889315	1.74227	7.8483
chr1	160185101	160186700	E1	1	DCAF8	Within	1.1	0.785	2.247	2.179	1.895	1.997	1.446	1.649	2.204	1.838	0.727	0.566	1.018	0.999	1.474	0.824	1.04575	0.0752387	0.185772	0.0622054	0.0545684	0.753492	-5.2181	29.3738
chr1	160187901	160190200	E1	1	DCAF8	Within	0.735	0.795	2.712	2.012	1.48	1.47	1.827	1.568	2.24	1.583	0.842	0.787	1.691	1.244	1.443	0.776	0.947023	0.0231496	0.679463	0.239203	0.3741	0.410674	-39.5027	55.0582
chr1	160278301	160281200	E2	3	SUMO1P3	Upstream	4.433	3.702	2.607	3.409	1.544	1.319	1.618	1.262	3.086	2.784	2.618	2.184	2.392	1.93	3.129	2.607	-1.50668	0.0667249	1.07142	0.137564	1.03583	0.0191531	68.7491	96.6785
chr1	160294601	160295800	E1	1	SUMO1P3	Downstream	0.677	1.714	2.16	3.17	1.166	1.548	0.842	1.571	1.526	1.284	0.969	0.712	0.526	0.421	0.533	0.388	0.183207	0.810673	0.973419	0.202947	0.049799	0.854652	-27.1819	5.11589
chr1	160316901	160318300	E2	3	COPA	Upstream	3.191	2.611	3.248	2.762	1.899	1.353	1.699	1.885	2.446	1.8	2.104	2.765	2.478	2.585	2.256	2.272	-0.834963	0.0856867	0.885988	0.064947	0.384758	0.363727	46.0808	43.427
chr1	160330801	160332900	E1	2	NCSTN	Downstream	0.677	1.251	2.14	2.566	0.644	1.22	0.791	1.282	1.259	1.533	1.808	3.351	2.678	3.266	2.893	2.327	-0.0480544	0.944434	1.33558	0.0663249	0.582792	0.326749	1212.78	43.6359
chr1	160340401	160347000	E2	3	NHLH1	Downstream	4.448	4.585	2.394	1.901	1.702	1.339	1.742	1.133	1.864	1.965	2.641	2.885	2.961	3.085	3.136	2.602	-1.57044	0.0207063	0.498049	0.188206	0.332251	0.256872	21.1566	66.7105
chr1	160401201	160403300	E1	1	VANGL2	Downstream	2.32	2.556	4.708	4.859	3.375	3.131	3.584	3.256	4.133	3.378	1.992	2.848	2.277	2.945	2.17	2.881	0.416041	0.0408278	0.556304	0.0156814	0.20708	0.396964	-49.7739	37.2242
chr1	160458401	160462100	E1	2	SLAMF6	Within	1.518	1.636	2.4	2.655	0.643	1.024	0.828	1.062	0.971	1.248	1.068	1.372	1.207	1.512	1.005	1.205	-0.920103	0.134909	1.60088	0.0255356	0.413397	0.371564	44.9294	25.8232
chr1	160471301	160472600	E1	2	SLAMF6	Within	2.239	2.812	2.441	2.341	1.256	1.143	1.404	1.367	1.252	1.365	2.266	1.663	2.628	2.266	2.922	1.999	-1.07409	0.124456	0.995047	0.00423931	0.125163	0.305747	11.6529	12.5786
chr1	160520701	160523800	E1	1	CD84	Within	0.786	1.105	2.831	3.005	2.346	3.007	2.396	3.125	3.007	3.718	1.874	1.313	1.949	1.696	1.947	1.589	1.50145	0.0759872	0.124458	0.596369	0.328971	0.29374	-21.9103	264.322
chr1	160566201	160568200	E1	1	SLAMF1	Downstream	0.338	0.571	1.533	1.49	0.326	0.78	0.586	0.888	1.153	1.937	0.891	0.578	1.104	1.178	0.919	0.679	0.282965	0.74733	1.44987	0.145314	1.4813	0.190564	-523.492	102.168
chr1	160580301	160581300	E3	4	SLAMF1	Within	0.812	1.371	0.846	1.459	2.1	2.156	1.337	1.885	0.814	1.447	0.775	1.257	1.42	1.473	1.76	1.63	0.962404	0.164615	-0.884478	0.191271	-0.911947	0.193221	94.7572	103.106
chr1	160595401	160597700	E1	1	SLAMF1	Within	1.03	1.539	2.62	3.031	1.581	1.663	1.346	1.709	1.577	1.501	2.425	2.36	2.605	2.268	2.746	2.192	0.3369	0.40718	0.80054	0.0970163	-0.0759357	0.276583	22.5396	-9.48556
chr1	160597901	160599000	E1	1	SLAMF1	Within	0.492	1.247	2.308	1.384	2.121	2.027	1.393	2.301	2.467	2.334	1.55	1.463	1.625	2.296	1.491	1.305	1.25411	0.188702	-0.168053	0.708119	0.21103	0.0676182	-16.8271	-125.574
chr1	160633101	160646000	E1	1	CD48	Downstream	1.174	1.514	6.985	5.756	2.089	2.369	2.098	2.424	1.975	2.054	1.903	1.998	2.118	2.093	2.047	2.131	0.729732	0.0601897	1.5152	0.0808506	-0.145671	0.354813	19.9622	-9.61392
chr1	160650901	160655800	E1	1	CD48	Within	1.45	1.864	5.965	4.617	2.921	3.501	2.858	3.866	2.981	3.294	2.419	2.523	2.798	2.541	2.488	2.485	0.954569	0.0582	0.720431	0.159826	-0.0333691	0.849518	3.49572	-4.63182
chr1	160663301	160665000	E1	1	CD48	Within	0.557	0.874	1.493	1.827	0.576	0.983	0.479	1.489	1.177	1.757	1.276	0.946	1.484	1.708	1.529	1.688	0.124214	0.828413	1.09015	0.083067	0.911671	0.206329	-733.952	83.6279
chr1	160686401	160687700	E4	5	CD48	Upstream	2.499	3.164	1.831	1.707	2.906	3.716	3.034	3.687	1.904	1.652	4.293	4.37	4.448	4.533	5.813	4.775	0.225713	0.459881	-0.904507	0.15654	-0.897043	0.139447	397.427	99.1748
chr1	160735401	160738800	E1	1	SLAMF7	Downstream	1.731	1.612	4.991	4.697	2.167	2.327	2.386	2.818	2.941	3.609	2.005	1.774	2.009	2.215	2.292	2.144	0.426505	0.0343517	1.10836	0.0111124	0.543718	0.184221	-127.482	49.056
chr1	160741001	160744500	E1	1	SLAMF7	Downstream	0.831	1.24	3.625	3.947	1.412	2.027	1.359	2.045	2.072	2.24	1.04	1.062	1.546	1.707	1.279	1.407	0.731548	0.223728	1.13876	0.0500965	0.326464	0.379288	-44.6264	28.6685
chr1	160757901	160760200	E2	3	LY9	Upstream	10.885	7.3	6.827	6.366	4.602	3.359	4.363	3.441	4.79	3.835	1.044	2.207	1.736	2.14	1.773	2.462	-1.1916	0.185968	0.728616	0.115908	0.115453	0.715455	9.68885	15.8455
chr1	160761401	160762700	E2	3	LY9	Upstream	2.499	1.758	1.139	1.171	0.933	1.115	1.479	1.284	1.174	1.472	1.49	1.006	0.89	0.842	0.677	1.194	-1.05582	0.18965	0.17367	0.381064	0.369893	0.254109	35.0336	212.986
chr1	160796101	160798900	E1	1	LY9	Within	0.87	1.672	3.587	4.821	1.199	1.804	1.257	2.442	1.416	1.617	2.214	2.118	1.914	2.359	2.27	2.105	0.240336	0.694323	1.48541	0.0962102	0.0142862	0.968976	-5.94425	0.961767
chr1	160978601	160979600	E3	4	F11R	Within	1.219	1.029	1.058	1.015	1.96	2.416	2.021	2.208	1.899	2.568	1.938	3.068	2.366	2.694	3.48	2.445	0.961331	0.0965983	-1.07794	0.121812	0.0300583	0.921966	-3.12674	-2.78849
chr1	160987001	160988000	E3	4	F11R	Within	1.76	1.943	2.592	2.981	4.013	3.382	3.488	3.447	3.087	3.782	3.566	4.023	3.155	3.663	3.12	3.997	0.997797	0.0872066	-0.408124	0.157935	-0.106456	0.632099	10.6691	26.0843
chr1	161091601	161092600	E4	5	NIT1	Downstream	1.828	2.171	0.899	1.522	3.313	2.564	2.641	2.532	2.408	2.288	2.868	3.621	2.997	3.536	2.36	2.871	0.555389	0.201804	-1.27934	0.0745456	-0.323645	0.354701	58.2735	25.2978
chr1	161152701	161157600	E4	6	ADAMTS4	Downstream	4.804	4.148	1.931	1.681	3.054	2.509	3.005	2.625	2.289	2.333	3.067	3.425	3.388	3.151	2.855	3.236	-0.68648	0.0610944	-0.622983	0.129705	-0.267225	0.332713	-38.9268	42.8944
chr1	161354701	161359600	E1	2	CFAP126	Upstream	2.43	2.004	3.29	3.298	0.818	0.803	0.804	0.857	0.948	1.038	0.696	0.769	0.847	0.97	0.661	0.538	-1.45116	0.095336	2.02236	0.000131679	0.292028	0.145736	20.1238	14.44
chr1	161359801	161360800	E2	3	CFAP126	Upstream	2.64	3.2	1.693	1.712	1.213	1.561	1.239	0.862	1.119	0.934	1.706	1.106	0.894	1.431	1.12	0.737	-1.07401	0.0601358	0.295662	0.320139	-0.434158	0.246641	-40.4238	-146.843
chr1	161456001	161457600	E1	1	FCGR2A	Upstream	0.761	1.357	2.049	1.545	1.866	2.415	1.955	2.524	1.632	2.071	1.356	1.1	1.15	1.368	1.399	1.43	1.01512	0.117169	-0.252079	0.454544	-0.209111	0.500944	20.5997	82.9547
chr1	161483001	161485000	E1	1	FCGR2A	Within	0.237	0.343	1.005	1.363	0.583	0.892	0.733	0.754	1.729	2.03	0.852	0.578	0.631	0.905	1.099	0.834	1.34729	0.183256	0.683094	0.202292	1.35019	0.0339187	-100.215	197.658
chr1	161498801	161503700	E3	4	HSPA6	Downstream	2.223	2.703	2.848	2.78	5.176	4.782	5.006	4.58	4.226	4.361	1.581	1.631	1.565	1.631	1.321	1.796	1.01547	0.0165877	-0.823208	0.051498	-0.213733	0.149055	21.0478	25.9635
chr1	161531701	161533600	E4	6	FCGR3A	Upstream	4.559	2.705	1.976	1.568	2.749	2.796	3.361	2.295	2.248	2.334	1.672	2.037	2.711	2.702	2.104	2.715	-0.3896	0.523985	-0.64588	0.124136	-0.275266	0.0222335	-70.6534	42.6187
chr1	161540301	161541300	E4	5	FCGR2C	Upstream	1.151	2.286	1.058	1.585	2.286	3.382	1.467	3.07	1.526	2.475	2.171	1.106	1.683	1.347	1.44	1.28	0.721961	0.293088	-1.10052	0.177492	-0.502546	0.371206	69.6085	45.6645
chr1	161541401	161543200	E3	4	FCGR2C	Upstream	0.639	1.269	1.674	1.796	1.969	2.332	2.046	2.602	1.978	2.437	1.421	1.201	1.168	1.403	1.266	1.357	1.17244	0.108819	-0.30966	0.237149	0.0376502	0.864379	-3.21126	-12.1586
chr1	161612501	161614600	E4	6	FCGR3B	Upstream	4.769	4.243	1.737	1.932	3.842	3.361	3.693	2.692	2.809	2.845	1.734	2.082	2.227	2.064	2.208	2.235	-0.323215	0.12744	-0.973168	0.0548289	-0.349384	0.189961	-108.096	35.9017
chr1	161694901	161698700	E4	6	FCRLB	Within	4.201	3.907	1.377	1.568	3.816	3.704	3.866	4.929	2.069	2.259	1.875	2.076	1.894	2.137	2.135	1.684	-0.108676	0.267892	-1.35257	0.00598379	-0.796829	0.0104937	-733.214	58.9122
chr1	161708101	161709600	E4	6	DUSP12	Upstream	10.828	7.235	5.076	3.297	6.499	5.771	6.561	6.605	4.024	3.734	2.118	3.217	2.803	2.974	2.932	3.957	-0.557963	0.345367	-0.551296	0.240553	-0.661418	0.0690754	-118.541	119.975
chr1	161922101	161923700	E1	2	ATF6	Within	2.115	3.07	2.313	2.932	1.079	1.602	1.263	2.053	1.462	2.217	3.148	3.645	3.384	4.682	3.523	3.709	-0.951722	0.183734	0.968429	0.0901615	0.456787	0.402436	47.9958	47.1678
chr1	161971101	161975200	E4	6	OLFML2B	Within	2.805	3.314	1.921	1.283	1.365	0.978	1.374	0.735	1.843	1.707	2.173	2.169	2.012	2.175	1.93	1.854	-1.38514	0.0322194	0.451526	0.388731	0.599731	0.167629	43.2976	132.823
chr1	162061001	162062500	E4	6	NOS1AP	Within	2.662	2.97	1.022	1.733	1.804	2.477	1.629	2.979	1.288	2.085	2.842	2.078	2.593	1.796	2.852	2.172	-0.395985	0.260261	-0.635583	0.259759	-0.343549	0.478039	-86.758	54.0526
chr1	162205301	162207600	E1	2	MIR4654	Downstream	1.618	2.135	1.425	3.059	0.649	1.017	0.496	1.872	0.707	0.974	2.729	2.207	2.125	2.47	2.59	1.872	-1.1716	0.0930834	1.42821	0.324101	0.0130484	0.97693	1.11373	0.913623
chr1	162279901	162281600	E2	3	MIR556	Upstream	1.871	1.546	1.026	1.454	0.631	0.852	0.786	0.538	1.376	1.428	2.826	3.253	3.432	2.525	3.057	2.624	-1.20372	0.04983	0.741972	0.215327	0.918592	0.091273	76.3126	123.804
chr1	162295901	162298500	E2	3	MIR556	Upstream	6.558	6.413	4.859	4.802	3.282	3.143	3.333	2.629	3.729	4.379	3.248	3.305	3.779	4.402	3.905	3.609	-1.01356	0.000949766	0.588619	0.0119025	0.335675	0.222326	33.1183	57.0275
chr1	162321601	162322600	E4	6	MIR556	Downstream	2.911	2.743	1.005	1.649	1.633	2.156	1.304	1.67	0.814	1.541	2.326	2.866	3.996	2.947	4.24	2.794	-0.577557	0.147747	-0.513547	0.309454	-0.686015	0.26263	-118.779	133.584
chr1	162392001	162394600	E4	6	SH2D1B	Upstream	1.848	2.548	0.529	0.731	1.076	1.257	0.852	1.325	0.613	0.7	2.533	2.841	2.85	2.638	2.66	2.789	-0.91368	0.190358	-0.888944	0.0595009	-0.829752	0.0688648	-90.8142	93.3413
chr1	164675501	164676700	E1	1	LOC100505795	Downstream	0.282	0.667	1.41	1.532	0.894	1.517	0.679	1.301	1.78	2.373	0.646	0.754	1.139	0.702	1	0.905	1.34608	0.208857	0.287239	0.548351	0.784436	0.180409	-58.2754	273.095
chr1	164677301	164681000	E1	1	LOC100505795	Downstream	0.585	1.173	3.214	3.425	2.344	2.198	2.078	2.618	2.446	2.396	1.822	1.915	1.931	1.978	1.912	1.886	1.36944	0.11589	0.547836	0.0204307	0.092218	0.264346	-6.73397	16.8331
chr1	164688501	164689600	E3	4	LOC100505795	Downstream	0.985	1.87	1.923	2.421	2.714	2.804	2.4	3.085	1.017	1.91	2.185	2.606	2.868	2.564	3.236	2.152	0.95101	0.201154	-0.34505	0.246709	-0.91463	0.208268	96.1745	265.072
chr1	164689901	164690900	E3	4	LOC100505795	Downstream	0.542	1.486	1.27	1.903	1.866	3.01	2.021	2.155	1.865	2.335	4.419	4.275	3.944	4.126	4.08	4.229	1.26638	0.199372	-0.620479	0.352254	-0.215477	0.662217	17.0153	34.7276
chr1	165566401	165569000	E1	1	LRRC52-AS1	Upstream	1.067	2.065	2.806	2.243	1.22	1	1.266	1.242	1.799	1.4	1.371	1.43	1.597	1.521	1.291	1.148	-0.496603	0.525283	1.18562	0.0910311	0.527401	0.199769	106.202	44.4833
chr1	165822401	165825600	E4	6	UCK2	Within	7.294	4.747	2.99	2.812	3.147	3.041	2.688	2.96	2.637	3.208	3.244	2.795	3.35	2.945	3.098	3.029	-0.960317	0.260813	-0.0928921	0.231322	-0.082204	0.655166	-8.56009	88.4941
chr1	165831601	165832600	E4	6	UCK2	Within	3.859	1.714	1.058	1.459	1.12	2.193	1.63	1.67	1.323	1.681	2.713	3.621	3.47	3.494	3.04	3.492	-0.750536	0.474525	-0.396484	0.591878	-0.141181	0.823667	-18.8107	35.6083
chr1	166871101	166873400	E2	3	ILDR2	Downstream	5.531	3.873	2.735	3.004	2.352	2.277	2.55	2.27	2.992	2.901	3.537	3.016	3.062	2.708	3.198	3.17	-1.02258	0.21214	0.31013	0.130654	0.3484	0.00971384	34.0706	112.34
chr1	167354301	167357300	E1	2	POU2F1	Within	1.556	3.045	1.286	1.817	0.777	0.941	0.966	1.238	0.915	1.167	1.42	1.809	1.524	1.543	1.159	1.603	-1.42138	0.3005	0.852965	0.20978	0.277033	0.366451	19.4904	32.4788
chr1	167423701	167426700	E1	1	CD247	Within	1.285	0.99	2.855	2.049	3.637	2.748	3.127	2.566	2.327	1.649	1.136	0.754	0.963	0.996	0.799	0.711	1.48876	0.108494	-0.380884	0.343491	-0.683369	0.172822	45.902	179.417
chr1	167533701	167534700	E3	4	CREG1	Upstream	1.692	2.628	2.962	3.298	4.573	3.717	4.401	3.77	2.476	2.054	3.799	4.627	4.364	4.968	4	5.471	0.939849	0.089598	-0.405042	0.222128	-0.871536	0.0955516	92.7314	215.172
chr1	167574501	167576100	E3	4	RCSD1	Upstream	0.846	1.357	0.958	0.753	1.866	2.02	1.487	1.851	1.399	1.575	1.453	1.759	2.004	1.789	2.049	1.988	0.819035	0.164063	-1.18317	0.0169675	-0.38584	0.0616128	47.1091	32.6108
chr1	167582301	167583300	E4	6	RCSD1	Upstream	3.046	2.857	1.851	1.015	2.52	2.564	1.989	1.885	1.289	1.167	2.558	2.665	2.419	3.031	3.2	2.445	-0.215625	0.129351	-0.82686	0.22865	-1.04952	0.0155827	-486.733	126.928
chr1	167606101	167607100	E4	5	RCSD1	Within	1.354	1.371	1.217	1.268	2.146	3.159	2.347	1.939	1.458	1.588	3.566	4.777	3.733	3.999	4.999	4.035	0.960989	0.238103	-1.09419	0.218788	-0.800513	0.263954	83.3009	73.1601
chr1	167616301	167619800	E3	4	RCSD1	Downstream	0.831	1.109	1.616	0.96	2.718	2.886	2.876	2.476	1.821	2.266	2.745	2.584	2.372	2.68	2.763	2.914	1.52996	0.0149551	-1.12147	0.118196	-0.455396	0.148039	29.7652	40.6071
chr1	167627301	167628600	E3	4	RCSD1	Downstream	1.978	0.967	1.668	2.487	2.978	2.973	2.708	3.562	2.713	2.478	3.219	2.553	2.345	2.752	2.676	3.76	1.01471	0.206539	-0.518135	0.272363	-0.197196	0.190773	19.4338	38.0588
chr1	167632601	167633600	E3	4	RCSD1	Downstream	2.031	3.086	2.327	2.41	4.059	5.054	2.967	6.625	1.967	2.521	3.101	2.012	2.944	2.021	3.72	2.483	0.832859	0.110741	-0.943955	0.140218	-1.02176	0.0823983	122.681	108.243
chr1	167639901	167641800	E4	5	RCSD1	Downstream	2.956	2.405	1.697	1.501	3.682	3.011	3.533	3.485	1.82	1.523	2.855	3.201	3.624	3.544	3.808	3.491	0.320148	0.269256	-1.06507	0.0992571	-1.00148	0.0855719	312.817	94.0291
chr1	167647501	167652800	E1	1	RCSD1	Within	0.804	1.099	2.553	2.188	2.507	2.487	2.126	2.61	2.225	1.972	1.725	1.138	1.992	2.111	2.307	2.129	1.3921	0.0595205	-0.0751155	0.614022	-0.250892	0.19378	18.0226	334.009
chr1	167655101	167662100	E1	1	RCSD1	Within	2.474	2.088	7.097	5.033	3.836	3.575	3.978	3.521	3.989	3.539	1.383	1.608	1.471	1.616	1.473	1.374	0.70019	0.0347747	0.710776	0.258144	0.0225433	0.847353	-3.21959	3.17164
chr1	167664501	167668400	E4	5	RCSD1	Within	1.214	1.728	1.003	0.861	2.69	2.209	2.731	2.153	1.469	1.448	1.728	2.242	1.549	1.737	1.834	2.118	0.735794	0.109223	-1.39398	0.0794175	-0.748368	0.150978	101.709	53.6855
chr1	167681701	167683500	E4	5	RCSD1	Downstream	1.353	2.031	1.645	1.162	3.679	2.91	3.385	3.769	1.865	1.971	1.421	1.424	1.46	1.216	1.488	1.207	0.961298	0.0906558	-1.23101	0.0708119	-0.780774	0.167705	81.2208	63.4256
chr1	167737301	167738300	E4	6	MPZL1	Within	2.979	2.171	1.164	1.142	1.493	1.895	1.76	1.67	1.425	1.214	2.403	1.358	1.525	1.305	2.16	1.358	-0.603964	0.23425	-0.555707	0.225575	-0.360888	0.27864	-59.7532	64.9421
chr1	167743901	167746400	E1	1	MPZL1	Within	0.677	1.553	2.39	2.51	1.287	1.189	0.834	1.034	1.6	2.259	1.426	0.885	2.228	1.683	2.19	1.334	0.150788	0.825867	0.984839	0.00477654	0.640293	0.277433	-424.632	65.015
chr1	167753501	167754700	E2	3	MPZL1	Within	2.256	3.714	2.16	2.114	1.011	1.393	0.978	1.212	1.328	1.595	1.033	0.964	1.709	1.052	1.366	1.52	-1.31211	0.229836	0.829747	0.124015	0.282027	0.392769	21.4941	33.9895
chr1	167755101	167756400	E1	2	MPZL1	Within	1.77	2.461	1.627	2	0.502	0.972	0.652	1.491	0.783	1.616	1.133	1.083	0.768	0.712	0.707	0.477	-1.52115	0.0956574	1.29885	0.0749829	0.702224	0.457915	46.1641	54.065
chr1	167762601	167764200	E1	2	MPZL1	Downstream	1.438	1.714	2.71	2.258	0.991	1.393	1.059	1.75	1.441	1.984	1.259	0.911	1.872	1.815	1.874	1.479	-0.402551	0.271287	1.05922	0.0518914	0.522405	0.273386	129.773	49.3196
chr1	167787201	167791000	E1	2	ADCY10	Within	0.659	1.202	2.42	2.268	0.38	0.586	0.66	0.793	1.284	1.375	0.917	0.41	0.705	0.742	0.726	0.439	-0.944704	0.324956	2.27789	0.00652997	1.45999	0.0439954	154.544	64.0938
chr1	167873801	167875100	E4	6	ADCY10	Within	6.039	3.34	2.115	2.682	4.27	3.03	3.786	2.817	3.104	1.939	2.623	2.939	3.478	3.4	3.414	3.044	-0.361625	0.581608	-0.605453	0.258716	-0.53351	0.316295	-147.531	88.1175
chr1	167891101	167892300	E1	1	MPC2	Within	1.805	1.428	2.997	3.223	1.477	2.508	1.575	2.199	2.6	2.684	1.873	2.305	2.278	1.473	3.266	3.524	0.301754	0.597184	0.64221	0.263301	0.40696	0.426057	-134.865	63.3687
chr1	168048101	168052500	E2	3	GPR161	Within	4.705	3.737	2.679	2.938	1.886	1.772	1.843	1.529	1.941	2.237	1.954	1.999	2.305	2.046	1.989	2.053	-1.20629	0.123019	0.618517	0.0493694	0.191721	0.305044	15.8934	30.9968
chr1	168078701	168081600	E1	2	GPR161	Within	1.33	1.378	1.531	1.508	0.498	0.628	0.607	0.557	1.239	0.788	1.042	0.797	1.16	1.175	1.199	0.856	-1.26611	0.0311582	1.43247	0.0376019	0.848427	0.277477	67.0106	59.2284
chr1	168151701	168153500	E1	1	TIPRL	Within	1.241	1.523	2.614	3.064	1.218	1.63	1.34	1.705	1.676	1.426	1.636	1.536	1.927	1.473	2.021	1.81	0.0434437	0.883629	0.995389	0.0441127	0.123348	0.660354	-283.926	12.3919
chr1	168439901	168443500	E1	1	LOC101928565	Within	0.883	0.888	2.114	2.781	1.101	1.455	1.14	1.42	1.572	2.177	1.011	0.851	1.255	1.18	1.199	1.088	0.528659	0.269648	0.937944	0.125761	0.5532	0.25967	-104.642	58.9801
chr1	168453001	168455200	E1	1	LOC101928565	Within	0.769	1.194	1.947	2.334	0.784	1.013	0.785	0.954	0.986	1.442	2.148	1.668	2.317	1.97	2.362	1.992	-0.127214	0.772166	1.25183	0.0484586	0.434279	0.37763	341.376	34.6917
chr1	168471401	168480600	E2	3	LOC101928565	Upstream	4.507	2.83	2.999	3.113	1.1	1.187	1.041	1.059	1.742	2.216	2.45	2.78	2.747	2.917	2.815	2.672	-1.68216	0.203294	1.41864	0.00198168	0.791918	0.16614	47.0773	55.8224
chr1	169008901	169015800	E4	6	LINC00970	Within	6.431	4.981	1.8	1.855	2.52	2.599	2.393	2.605	2.019	2.143	3.244	3.605	3.594	3.304	3.625	3.798	-1.15648	0.14326	-0.486098	0.00676311	-0.298733	0.0338645	-25.8312	61.4553
chr1	169462901	169465800	E1	1	SLC19A2	Upstream	0.513	0.788	1.732	2.535	0.74	1.217	0.629	1.002	1.239	1.963	1.202	1.109	1.232	1.32	1.24	1.03	0.588636	0.380725	1.12502	0.159806	0.710837	0.305209	-120.76	63.1843
chr1	169480401	169482400	E1	2	F5	Within	2.368	1.77	3.014	2.916	1.516	1.616	1.32	1.373	2.322	2.613	2.402	2.036	2.628	2.546	2.339	2.695	-0.402342	0.335505	0.921031	0.0024995	0.656395	0.0754335	163.143	71.2675
chr1	169635801	169638200	E1	1	SELL	Downstream	0.987	0.904	2.093	2.535	1.205	1.579	1.262	1.391	1.285	1.283	2.002	1.403	1.533	1.403	1.799	1.567	0.557683	0.239752	0.733588	0.0891058	-0.115777	0.666576	20.7603	-15.7822
chr1	170524901	170527700	E1	2	GORAB	Downstream	2.247	1.632	2.511	2.331	0.966	1.035	0.884	1.077	1.344	0.933	2.684	2.118	1.895	1.818	1.941	1.717	-0.955191	0.197699	1.27534	0.0215486	0.186756	0.622763	19.5517	14.6436
chr1	170554801	170555800	E1	1	GORAB	Downstream	1.083	1.371	2.751	1.903	1.26	0.966	1.663	1.347	1.085	1.121	2.326	2.866	2.839	2.947	2.8	2.833	-0.140973	0.635276	1.06373	0.185154	-0.0130658	0.956835	-9.26829	-1.2283
chr1	170556501	170557700	E1	1	GORAB	Downstream	1.579	1.238	4.143	2.959	1.866	1.61	2.363	1.526	1.243	1.128	2.713	2.514	3.286	2.596	3.132	3.104	0.303251	0.27152	1.03069	0.187818	-0.551625	0.102734	181.904	-53.5201
chr1	171406401	171412600	E1	2	PRRC2C	Upstream	0.535	1.16	0.989	1.983	0.316	0.563	0.31	0.512	0.732	1.189	0.712	0.584	0.737	0.753	0.567	0.55	-0.94756	0.400052	1.75761	0.267739	1.12851	0.219511	119.097	64.2072
chr1	171437101	171438600	E1	1	PRRC2C	Upstream	1.94	3.047	3.525	9.002	3.11	6.985	3.498	6.892	4.159	5.85	1.705	1.81	2.138	2.441	1.999	2.379	1.01741	0.402251	0.311588	0.755058	-0.0121749	0.98633	1.19665	-3.90738
chr1	171457501	171458500	E1	1	PRRC2C	Within	0.948	1.029	2.275	2.981	1.166	1.301	1.63	1.347	2.781	2.148	2.636	2.414	2.576	2.231	2.76	2.988	0.320076	0.114559	1.09086	0.147249	0.998439	0.147256	-311.938	91.5278
chr1	171468301	171469300	E1	1	PRRC2C	Within	0.542	1.257	1.693	1.966	1.54	1.301	1.434	0.862	2.544	2.335	0.93	1.006	1.683	1.095	1.48	2.134	0.659196	0.366903	0.365175	0.155087	0.780285	0.024465	-118.369	213.674
chr1	171472001	171473900	E1	1	PRRC2C	Within	0.677	1.743	2.31	2.169	1.154	1.271	1.561	0.935	2.462	2.358	0.938	0.899	0.94	1.085	0.8	0.796	0.00257258	0.997018	0.885258	0.00884436	0.991496	0.00449195	-38540.9	112.001
chr1	171475901	171477900	E1	1	PRRC2C	Within	0.88	1.142	2.406	2.821	1.586	1.709	1.336	1.157	2.763	2.683	2.286	1.659	2.312	1.873	2.399	2.424	0.704276	0.0856608	0.66581	0.112137	0.725322	0.00832938	-102.988	108.938
chr1	171705601	171706900	E4	6	VAMP4	Within	4.686	3.34	2.156	2.292	5.167	3.43	4.889	2.858	3.834	2.119	2.266	2.282	2.386	2.266	2.215	2.507	0.0992229	0.820617	-0.950549	0.250677	-0.530183	0.391959	534.336	55.7765
chr1	171761301	171764700	E1	2	EEF1AKNMT	Within	0.836	1.444	1.321	2.46	0.288	0.666	0.575	0.728	1.047	1.578	1.595	1.227	1.561	1.237	1.352	0.924	-1.25653	0.229309	1.98659	0.218251	1.45977	0.137473	116.174	73.4808
chr1	172063901	172066700	E2	3	DNM3	Within	1.691	3.426	0.831	1.494	0.45	0.796	0.5	1.346	0.678	0.783	1.688	1.113	1.088	1.337	1.299	1.288	-2.03874	0.2581	0.900243	0.3221	0.230401	0.645598	11.3012	25.5932
chr1	172308601	172310600	E1	1	DNM3	Within	1.15	1.199	2.881	3.074	2.658	3.046	2.639	3.849	2.068	2.427	2.906	1.91	2.102	2.819	2.698	2.502	1.27957	0.0694095	0.0622447	0.638755	-0.343782	0.150221	26.867	-552.307
chr1	172310901	172311900	E4	5	DNM3	Within	2.302	3.543	2.169	2.346	4.013	4.162	3.097	3.77	2.442	2.568	4.031	3.52	4.785	3.747	4.839	4.113	0.484155	0.308092	-0.856429	0.00447872	-0.706373	0.00424167	145.898	82.4789
chr1	172343901	172345400	E1	2	DNM3	Within	1.669	2.133	2.679	2.747	1.555	1.362	1.608	1.256	1.13	1.494	1.033	0.905	1.261	1.263	1.199	1.241	-0.382226	0.278254	0.895508	0.0299429	-0.152792	0.570043	-39.9744	-17.0621
chr1	172467201	172468700	E4	6	C1orf105	Downstream	1.76	2.59	0.987	1.226	1.119	1.065	0.717	0.718	0.814	0.934	2.893	2.949	3.679	2.665	2.772	2.664	-0.993439	0.231721	0.0185642	0.923613	-0.322156	0.128261	-32.4284	-1735.36
chr1	172484101	172486700	E4	6	SUCO	Upstream	2.524	3.295	1.586	1.219	2.027	1.4	1.792	1.553	1.134	0.951	1.699	2.204	2.041	1.99	1.706	2.357	-0.763934	0.142984	-0.288882	0.500094	-0.716389	0.259005	-93.7763	247.987
chr1	172548401	172549400	E1	2	SUCO	Within	1.219	2.286	2.275	2.664	1.54	1.189	1.043	0.593	2.205	1.914	1.318	0.805	0.999	0.884	1	1.164	-0.360719	0.597804	0.855592	0.0528225	0.593941	0.0967691	164.655	69.4187
chr1	172902701	172903800	E1	2	TNFSF18	Downstream	1.415	2.182	2.26	3.286	1.23	1.554	1.541	1.959	2.467	2.037	2.185	3.383	3.632	3.406	2.836	2.998	-0.36961	0.471556	0.994249	0.202022	0.693996	0.0940522	187.764	69.801
chr1	172916501	172919100	E1	2	TNFSF18	Downstream	0.625	0.922	0.773	1.487	0.251	0.3	0.313	0.414	0.834	1.31	1.013	0.561	0.808	1.052	0.6	0.626	-1.48915	0.176476	2.03575	0.250604	1.96036	0.181628	131.642	96.2969
chr1	173162401	173164700	E2	3	TNFSF4	Within	1.912	2.086	0.965	1.295	0.649	0.694	0.609	0.679	1.046	1.623	1.988	1.945	1.896	1.628	1.686	2.074	-1.57353	0.0310087	0.751009	0.214515	0.990929	0.259599	62.975	131.946
chr1	173264101	173267100	E4	6	LOC100506023	Within	3.608	3.655	1.128	1.711	1.679	1.721	1.314	1.597	1.909	2.349	2.944	2.463	2.662	2.118	2.838	2.146	-1.09524	0.000290003	-0.25997	0.511747	0.324912	0.299381	29.6658	-124.981
chr1	173298101	173302200	E2	3	LOC101928673	Downstream	3.151	2.284	1.354	1.36	1.353	1.277	1.295	1.326	1.281	1.263	1.757	1.924	1.973	1.908	1.803	2.251	-1.04711	0.188501	0.045058	0.467412	-0.0479003	0.454561	-4.57454	-106.308
chr1	173390301	173395900	E4	6	LOC101928673	Within	6.39	5.2	3.049	2.772	4.271	3.826	3.385	3.873	2.79	3.191	3.126	3.966	4.137	4.169	4.253	4.459	-0.517378	0.176647	-0.476155	0.0668965	-0.437058	0.0727565	-84.4754	91.789
chr1	173397501	173401400	E4	6	LOC101928673	Within	6.366	5.446	2.263	2.259	4.746	3.542	4.602	3.961	2.955	2.381	2.9	2.912	3.355	3.236	3.013	3.42	-0.511119	0.154211	-0.874127	0.196988	-0.635467	0.205481	-124.329	72.6973
chr1	174174501	174175500	E1	2	RABGAP1L	Within	1.828	1.257	2.433	2.6	1.4	1.189	1.858	0.916	4.002	2.195	2.481	2.213	3.26	2.568	2.56	2.483	-0.252846	0.539978	0.959125	0.0139611	1.25913	0.292153	497.982	131.279
chr1	175102101	175103800	E4	6	TNN	Within	1.672	3.83	0.56	1.342	0.96	1.945	0.978	1.964	0.838	1.4	1.914	1.804	2.071	1.461	2.187	1.802	-0.921388	0.426859	-0.610871	0.512493	-0.376498	0.629032	-40.862	61.633
chr1	175164401	175165800	E4	6	KIAA0040	Upstream	2.127	2.775	0.907	1.268	1.966	1.964	1.792	2.616	1.09	2.101	2.823	3.052	2.929	2.916	3.227	3.076	-0.318889	0.374332	-0.853677	0.129141	-0.300624	0.598163	-94.2724	35.2153
chr1	175286501	175288500	E4	6	TNR	Downstream	2.504	2.284	1.005	0.919	1.469	1.523	1.303	1.4	0.78	1.003	1.511	2.212	1.866	1.515	1.559	1.648	-0.678342	0.0639634	-0.637269	0.0156344	-0.746718	0.100694	-110.08	117.175
chr1	175947001	175949100	E1	2	SCARNA3	Upstream	0.741	1.414	1.737	2.928	0.622	1.044	0.698	1	1.227	1.533	1.328	1.125	1.501	0.862	1.428	1.385	-0.371991	0.611023	1.48598	0.212238	0.728928	0.182875	195.953	49.0536
chr1	176020101	176022100	E1	1	SCARNA3	Upstream	0.71	1.199	1.956	2.852	1.143	1.69	1.271	1.669	1.644	2.497	1.86	1.005	1.34	0.863	1.659	1.28	0.568734	0.336307	0.763429	0.226388	0.54779	0.344404	-96.3175	71.7538
chr1	176022301	176023500	E1	1	SCARNA3	Upstream	0.79	1.524	2.336	2.589	1.205	1.858	1.277	2.154	1.3	2.412	1.938	1.467	1.577	1.263	2.033	1.035	0.405097	0.526401	0.685153	0.180921	0.277218	0.674828	-68.4326	40.4608
chr1	176071801	176074600	E1	1	COP1	Within	2.561	3.385	4.475	7.039	3.73	4.908	3.444	4.172	5.012	5.766	1.992	1.454	2.327	1.563	2.17	1.994	0.53864	0.216671	0.414573	0.451665	0.319278	0.286097	-59.2749	77.0138
chr1	176112501	176115300	E1	1	COP1	Within	1.184	1.387	3.096	3.689	1.682	2.361	1.873	1.903	2.288	2.083	0.941	1.005	1.107	0.541	0.956	1.288	0.653239	0.254968	0.747056	0.0952922	0.11256	0.714501	-17.231	15.0671
chr1	176156301	176158100	E1	2	COP1	Within	1.504	1.967	2.086	3.24	1.347	1.28	1.086	1.286	2.373	2.489	2.109	1.48	1.869	1.964	1.777	1.745	-0.402036	0.314574	1.01957	0.256272	0.888314	0.00873155	220.954	87.1261
chr1	178025501	178028600	E4	6	CRYZL2P-SEC16B	Upstream	4.867	4.679	2.149	1.881	2.737	2.815	3.027	2.622	2.384	2.303	2.849	2.01	2.305	2.416	2.566	2.214	-0.781564	0.0132137	-0.462682	0.0900938	-0.244718	0.0165497	-31.3113	52.8911
chr1	178030501	178031600	E4	6	CRYZL2P-SEC16B	Upstream	3.015	2.597	1.443	1.614	1.272	1.892	1.185	1.665	1.048	1.401	3.876	2.103	2.533	1.99	3.054	1.481	-0.826777	0.0974458	-0.0499115	0.892226	-0.369715	0.444371	-44.7176	740.74
chr1	178033601	178035500	E4	6	RASAL2-AS1	Downstream	5.663	4.208	2.56	1.868	2.651	2.991	3.001	2.522	1.856	2.186	3.752	3.677	3.458	2.968	3.829	3.266	-0.806933	0.196029	-0.349482	0.298771	-0.481264	0.0777177	-59.6411	137.708
chr1	178055501	178057300	E2	3	RASAL2-AS1	Downstream	2.18	1.777	1.704	1.514	0.803	0.949	0.67	0.778	0.791	1.322	2.196	1.815	1.81	1.52	1.532	1.422	-1.17508	0.0852803	0.876716	0.0298949	0.27013	0.618594	22.9881	30.8115
chr1	178087601	178088600	E2	3	RASAL2-AS1	Upstream	2.437	2.057	2.327	1.332	1.166	0.892	1.239	1.616	2.103	1.167	2.558	2.213	2.734	2.358	2.52	1.513	-1.12654	0.0426389	0.830016	0.340408	0.667856	0.40767	59.2838	80.4631
chr1	178089101	178090200	E4	6	RASAL2-AS1	Upstream	3.754	3.116	1.827	1.845	2.121	2.196	2.252	2.203	2.436	2.504	5.497	4.206	4.636	3.98	4.69	3.704	-0.670507	0.151719	-0.233348	0.0608887	0.1946	0.0259908	29.0228	-83.3947
chr1	178093201	178098900	E1	2	RASAL2-AS1	Upstream	6.361	5.068	10.784	12.395	4.425	4.274	4.943	4.098	7.64	6.753	2.215	2.221	2.691	2.273	2.825	2.966	-0.39388	0.278031	1.41399	0.0683969	0.726495	0.0906753	184.446	51.379
chr1	178107401	178109200	E1	1	RASAL2-AS1	Upstream	3.083	2.158	4.906	6.198	3.291	4.334	3.928	3.171	4.972	4.563	1.722	1.089	2.307	0.912	2.31	2.844	0.540974	0.231153	0.54231	0.176779	0.322718	0.292113	-59.655	59.5081
chr1	178111601	178115200	E1	1	RASAL2-AS1	Upstream	3.646	3.014	7.841	9.435	3.238	3.951	3.954	3.932	5.705	4.951	1.829	1.633	2.102	1.659	1.865	1.809	0.110428	0.635261	1.26494	0.0619632	0.567878	0.0794428	-514.25	44.8937
chr1	178136401	178138500	E4	5	RASAL2-AS1	Upstream	2.739	2.556	1.687	2.415	3.442	4.316	3.662	4.204	3.309	3.2	1.992	1.34	1.902	1.342	2.17	2.124	0.551008	0.20493	-0.919548	0.0883054	-0.253157	0.385867	45.9444	27.5306
chr1	178207801	178209900	E1	2	RASAL2	Upstream	0.87	1.795	1.813	2.747	0.777	1.044	0.9	1.128	1.647	2.111	2.177	1.269	1.827	1.142	1.751	2.142	-0.549461	0.524327	1.32422	0.187997	1.04526	0.0948666	190.234	78.9343
chr1	178246101	178249000	E4	6	RASAL2	Upstream	6.555	5.789	2.242	2.797	2.749	3.548	2.707	2.896	2.782	3.234	3.045	3.241	3.171	2.858	3.432	3.503	-0.971144	0.0320346	-0.321411	0.338308	-0.0658751	0.795005	-6.78325	20.4956
chr1	178312801	178316100	E1	1	RASAL2	Within	1.804	2.111	4.325	5.243	1.964	2.645	2.438	3.001	4.838	5.062	2.488	2.665	2.977	2.422	2.374	2.832	0.235323	0.485444	1.05381	0.056768	1.10301	0.058931	-468.72	104.668
chr1	178376901	178380100	E1	1	RASAL2	Within	3.34	3.39	7.516	7.387	4.75	3.969	4.316	5.248	5.095	4.593	1.622	1.743	1.675	2.301	2.048	1.939	0.37345	0.237007	0.773337	0.0732472	0.151971	0.421873	-40.6938	19.6513
chr1	178386501	178388800	E1	1	RASAL2	Within	1.324	1.093	3.195	3.334	1.581	1.47	1.728	1.662	3.744	3.267	1.684	1.77	2.308	1.665	2.103	1.787	0.336497	0.178764	1.09767	0.00324115	1.20016	0.0639884	-356.664	109.338
chr1	179000101	179004300	E1	2	FAM20B	Within	0.87	1.278	1.221	2.308	0.611	0.743	0.597	1.205	0.823	0.866	2.25	2.094	2.152	2.153	1.951	1.976	-0.666307	0.28107	1.3829	0.291336	0.320215	0.21387	48.0582	23.1554
chr1	179056601	179058000	E3	4	TOR3A	Within	1.354	1.387	1.398	1.404	3.232	2.335	3.282	2.923	2.374	2.501	2.713	2.945	2.103	3.157	2.513	3.159	1.02231	0.19525	-0.990789	0.199694	-0.191785	0.580701	18.7599	19.3568
chr1	179058401	179063400	E1	1	TOR3A	Within	1.096	1.325	2.579	3.029	2.993	2.934	3.068	3.175	2.433	2.473	1.565	1.93	1.492	2.28	1.822	2.171	1.29196	0.0309575	-0.0796849	0.606781	-0.27267	0.00794396	21.1051	342.186
chr1	179142801	179146200	E1	2	ABL2	Upstream	2.368	2.821	4.524	4.157	1.728	1.835	1.543	2.533	2.074	2.566	1.686	1.818	1.87	1.708	1.716	1.528	-0.542439	0.157382	1.28473	0.031914	0.380978	0.26105	70.2341	29.6542
chr1	179155901	179158600	E1	1	ABL2	Within	0.927	1.48	2.663	2.535	0.967	1.224	0.917	1.954	1.343	2.057	1.463	1.284	1.79	1.574	1.717	1.235	-0.135757	0.76881	1.24607	0.0235036	0.633646	0.318161	466.75	50.8518
chr1	179158801	179161800	E1	1	ABL2	Within	1.285	1.485	4.123	3.697	1.57	1.473	1.444	1.471	2.169	1.882	1.343	1.022	1.261	1.374	1.199	0.892	0.135563	0.382525	1.3617	0.0463861	0.412889	0.14809	-304.573	30.3217
chr1	179271501	179272700	E1	2	SOAT1	Within	1.241	1.238	1.851	1.902	1.011	0.774	1.168	0.898	1.752	1.712	1.421	1.802	1.621	1.438	1.6	1.326	-0.473789	0.209451	1.07232	0.0655715	0.956555	0.0819502	201.895	89.2042
chr1	179294701	179297500	E2	3	SOAT1	Within	7.925	5.506	5.154	4.685	3.264	3.051	3.781	3.038	4.6	4.05	3.099	3.249	3.247	3.291	3.412	2.978	-1.08883	0.20628	0.639843	0.0484811	0.453922	0.112607	41.6888	70.9427
chr1	180101101	180102200	E2	3	CEP350	Downstream	1.908	1.558	1.971	1.614	0.806	0.811	0.8	0.979	1.264	1.061	2.185	2.423	2.485	2.832	2.763	1.693	-1.10025	0.119037	1.1492	0.114184	0.524353	0.177576	47.6575	45.6275
chr1	180246701	180249200	E4	6	LHX4	Downstream	5.196	4.34	2.22	2.256	4.905	3.848	5.539	3.876	4.271	4.498	2.82	4.001	3.3	4.746	3.342	3.707	-0.123566	0.625165	-0.96743	0.153882	0.00264497	0.990422	2.14054	-0.273402
chr1	180540101	180541900	E1	2	OVAAL	Downstream	1.466	1.587	1.057	2.5	0.622	0.949	0.579	1.017	0.998	1.608	2.755	3.072	2.657	2.338	2.465	2.435	-0.958234	0.106119	1.17915	0.391983	0.729891	0.308108	76.1705	61.8997
chr1	180826301	180827800	E4	6	XPR1	Downstream	3.203	1.98	1.163	1.437	1.555	1.858	1.868	1.472	1.695	1.463	3.358	2.681	3.259	2.553	2.772	3.31	-0.603165	0.374905	-0.392078	0.186132	-0.111827	0.576836	-18.5401	28.5216
chr1	180981201	180985500	E4	6	STX6	Within	5.302	4.249	2.114	2.24	2.938	2.677	2.735	2.453	2.349	2.17	3.495	3.693	3.519	3.571	3.727	3.381	-0.766174	0.149434	-0.366996	0.084883	-0.313474	0.0880112	-40.9143	85.4164
chr1	181010401	181015200	E4	5	MR1	Within	2.692	2.379	1.674	1.756	3.477	4.031	3.746	4.373	2.132	2.274	2.824	3.224	3.021	3.216	2.847	3.126	0.566229	0.0886387	-1.13039	0.0803282	-0.768694	0.0956227	135.757	68.0026
chr1	181053301	181054300	E4	5	IER5	Upstream	1.692	2.514	0.952	1.395	2.146	2.379	2.021	1.778	0.95	1.121	2.713	2.414	1.945	1.852	2.12	2.445	0.105187	0.76559	-0.946837	0.0785794	-1.12801	0.0175027	1072.39	119.135
chr1	181080601	181083200	E4	6	IER5	Downstream	2.602	2.284	0.834	1.219	1.327	1.986	1.579	2.816	1.043	1.131	2.622	2.822	2.91	2.994	3.305	3.072	-0.560719	0.211655	-0.690708	0.269212	-0.607919	0.329948	-108.418	88.014
chr1	181092301	181104100	E4	6	IER5	Downstream	3.863	3.812	1.545	1.38	3.433	3.524	3.588	4.634	1.476	1.704	2.658	3.325	2.827	3.058	3.061	2.858	-0.141778	0.0369519	-1.25003	0.00656574	-1.1295	0.019309	-796.666	90.3578
chr1	182106501	182107500	E4	6	LINC01344	Downstream	2.843	2.4	1.587	1.205	1.446	1.375	1.076	1.293	0.95	1.307	2.326	2.313	3.102	2.231	2.6	1.901	-0.894	0.107959	-0.0152421	0.951968	-0.322004	0.351632	-36.0183	2112.6
chr1	182111701	182113000	E4	6	LINC01344	Downstream	6.716	5.01	3.092	2.487	3.911	3.287	4.086	4.018	2.269	2.011	2.504	2.63	2.386	2.525	2.153	1.82	-0.704008	0.198967	-0.367589	0.203652	-0.749918	0.0967361	-106.521	204.01
chr1	182120201	182121200	E2	3	LINC01344	Downstream	2.776	2.514	0.846	1.268	1.12	0.743	0.978	1.077	1.119	0.607	2.326	1.961	1.63	1.263	1.28	1.397	-1.50552	0.0237766	0.182759	0.701211	-0.110024	0.85092	-7.308	-60.2015
chr1	182136801	182139900	E4	6	LINC01344	Downstream	4.452	4.384	2.541	1.574	3.219	2.672	3.079	2.778	1.728	1.626	2.474	3.08	2.78	3.054	2.888	2.939	-0.585022	0.112466	-0.517507	0.282094	-0.81285	0.125268	-138.944	157.07
chr1	182142501	182146400	E4	6	LINC01344	Downstream	2.741	2.372	0.976	1.089	1.303	1.324	1.194	1.27	1.173	1.196	2.483	2.435	2.425	2.416	2.398	2.595	-0.960763	0.092914	-0.347439	0.116586	-0.148621	0.0146118	-15.4691	42.7763
chr1	182159901	182161100	E4	5	LINC01344	Downstream	0.903	1.238	0.573	1.162	1.672	1.579	1.603	1.481	0.537	0.973	1.033	0.838	0.876	1.158	1.233	1.002	0.60299	0.166021	-0.905546	0.228931	-1.10673	0.143278	183.54	122.216
chr1	182165301	182167700	E4	6	LINC01344	Downstream	2.481	2.379	1.366	1.241	2.584	2.368	2.077	1.884	1.582	2.255	2.583	2.911	2.781	2.665	2.931	3.167	0.0269645	0.749766	-0.925669	0.0216597	-0.36789	0.32791	1364.35	39.7431
chr1	182173801	182176800	E4	6	LINC01344	Within	3.428	3.426	1.974	1.458	3.046	3.194	2.465	3.266	1.525	2.255	2.324	2.245	2.259	2.202	2.198	1.991	-0.135307	0.150523	-0.862937	0.0950792	-0.723021	0.171861	-534.356	83.7861
chr1	182179201	182182300	E4	6	LINC01344	Within	2.139	2.431	0.682	0.9	1.489	1.569	1.24	1.302	0.908	1.008	2.274	2.545	2.068	1.981	2.102	1.889	-0.579419	0.10212	-0.951442	0.06516	-0.674738	0.0142584	-116.451	70.9174
chr1	182228001	182229700	E4	6	LINC01344	Within	2.786	3.696	1.773	1.305	1.893	2.032	1.84	2.059	1.077	1.483	2.644	2.72	2.875	3.119	2.846	3.696	-0.723698	0.210936	-0.350807	0.304014	-0.616936	0.155055	-85.2477	175.862
chr1	182429601	182430600	E1	1	RGSL1	Within	1.083	1.371	2.698	2.473	1.446	1.97	1.011	1.67	2.035	2.288	3.566	2.816	2.892	2.905	2.72	3.104	0.476905	0.282515	0.598088	0.144658	0.339663	0.30339	-71.2224	56.7915
chr1	182488701	182491400	E1	2	RGSL1	Within	0.752	1.438	1.566	2.16	0.38	0.812	0.519	0.598	2.097	2.022	1.463	1.117	1.343	1.169	1.702	1.35	-0.878046	0.362669	1.64474	0.084816	1.78932	0.0854394	203.785	108.791
chr1	182577101	182578800	E1	1	RGS16	Upstream	1.035	1.344	3.919	2.2	1.619	1.726	1.342	1.489	1.695	2.196	2.826	2.306	3.834	2.896	3.198	2.236	0.491715	0.167847	0.8713	0.35234	0.218344	0.467807	-44.4046	25.0596
chr1	183149501	183151300	E1	1	LAMC2	Upstream	0.602	1.269	2.056	2.43	0.959	1.383	1.014	1.196	1.13	1.037	0.732	0.279	1.051	0.888	0.999	0.905	0.323773	0.620983	0.938098	0.0645758	-0.111515	0.751314	34.4424	-11.8873
chr1	183205801	183207600	E4	6	LAMC2	Within	3.308	3.49	1.351	1.796	1.477	2.002	1.34	2.303	1.281	1.296	2.497	1.983	2.073	1.473	1.843	1.487	-0.96668	0.0732753	-0.144471	0.678278	-0.432756	0.33538	-44.7673	299.546
chr1	183211001	183214100	E4	6	LAMC2	Within	5.609	4.273	1.569	1.124	2.482	2.732	2.018	2.257	1.148	1.505	2.749	2.642	3.102	2.511	3.03	2.377	-0.922618	0.167279	-0.952888	0.061048	-0.974445	0.0356539	-105.617	102.262
chr1	183285601	183289500	E3	4	NMNAT2	Upstream	0.538	1.083	1.586	2.129	2.415	2.771	2.08	3.243	1.642	1.866	1.43	0.58	1.805	1.036	2.08	1.133	1.67759	0.0436366	-0.481481	0.171506	-0.56361	0.0756293	33.5963	117.058
chr1	183331401	183333100	E4	6	NMNAT2	Within	3.861	3.024	2.55	1.902	1.564	1.989	1.533	1.647	1.376	1.483	2.689	2.336	2.659	2.401	2.963	2.761	-0.954689	0.107713	0.325738	0.381525	-0.313445	0.337882	-32.8322	-96.2262
chr1	183333501	183335000	E1	1	NMNAT2	Within	2.346	1.295	2.291	2.24	1.43	0.941	1.325	1.149	1.515	1.245	2.222	2.145	2.138	1.992	2.026	2.095	-0.61844	0.425374	0.934133	0.138456	0.218412	0.575323	35.3166	23.3812
chr1	183436001	183437500	E1	1	SMG7-AS1	Within	1.985	1.523	3.349	3.17	2.332	2.056	2.846	2.154	2.78	2.085	1.55	1.139	1.402	1.15	0.96	1.009	0.322713	0.270314	0.57109	0.0333218	0.148979	0.616879	-46.1645	26.0867
chr1	183534701	183539200	E4	6	NCF2	Within	4.014	3.883	1.938	2.267	4.186	3.384	4.003	2.978	3.111	3.131	2.152	2.077	1.763	2.374	2.185	2.68	-0.0610385	0.753751	-0.847937	0.111335	-0.278202	0.345733	-455.781	32.8093
chr1	183548201	183549400	E4	6	NCF2	Within	3.384	2.952	1.014	1.955	1.438	1.982	1.521	1.571	1.752	1.751	2.261	2.43	1.665	1.789	1.6	2.004	-0.889533	0.0570337	-0.20422	0.727028	0.0344352	0.903612	3.87116	-16.8618
chr1	183555201	183557100	E3	4	NCF2	Within	2.6	2.285	3.256	3.103	5.351	4.379	5.128	4.817	4.675	3.955	1.509	1.958	2.213	2.015	1.978	1.674	0.994317	0.100323	-0.613811	0.171371	-0.173202	0.466053	17.4192	28.2175
chr1	183591701	183592800	E3	4	ARPC5	Downstream	1.046	1.039	1.827	1.499	2.036	2.331	2.697	2.546	1.819	1.825	2.396	2.423	2.772	2.526	2.763	2.469	1.06655	0.0816947	-0.392796	0.143644	-0.261012	0.246509	24.4724	66.4496
chr1	183594501	183596800	E4	5	ARPC5	Within	3.089	2.284	2.276	2.618	5.413	4.441	5.411	4.049	2.83	3.287	3.032	2.688	3.359	3.201	2.763	3.153	0.874999	0.0745918	-1.0099	0.0941301	-0.688021	0.116971	78.6311	68.1277
chr1	183601501	183602700	E3	4	ARPC5	Within	1.692	1.809	3.173	3.699	4.432	3.375	3.558	3.725	3.476	3.929	1.679	0.67	1.577	0.947	1.366	0.905	1.15687	0.149529	-0.184034	0.536163	-0.0762193	0.773211	6.58843	41.4159
chr1	183810601	183812400	E1	1	RGL1	Within	1.203	1.904	3.202	3.381	1.943	2.6	1.865	2.662	1.827	2.282	1.248	1.173	1.168	1.613	1.377	1.379	0.54839	0.274113	0.534811	0.178581	-0.145156	0.647332	26.4695	-27.1416
chr1	183849001	183850700	E1	1	RGL1	Within	1.035	1.747	3.359	2.685	2.689	3.475	2.799	4.086	2.154	3.102	1.914	1.597	3.123	3.243	3.786	2.92	1.14751	0.0869397	-0.0281797	0.91854	-0.229632	0.539965	20.0113	814.883
chr1	183869901	183873000	E1	1	RGL1	Within	2.793	2.542	5.627	6.399	3.189	4.037	3.752	4.723	2.821	3.402	2.099	2.01	2.068	2.47	2.063	2.965	0.437629	0.248179	0.734865	0.0534128	-0.21569	0.443353	49.286	-29.351
chr1	184119901	184124200	E1	1	TSEN15	Downstream	1.18	1.487	3.528	3.036	2.927	2.755	2.894	2.691	2.916	3.157	1.982	1.963	2.407	2.221	2.026	2.335	1.09126	0.0263756	0.207994	0.302007	0.0960686	0.329053	-8.80344	46.1883
chr1	184126601	184133100	E1	1	TSEN15	Downstream	1.249	1.774	5.643	5.157	3.593	3.748	3.608	3.593	3.712	4.048	2.395	2.984	2.603	3.236	2.527	3.161	1.27995	0.0584961	0.556996	0.0665376	0.0801469	0.41433	-6.2617	14.3891
chr1	184133101	184134200	E1	1	TSEN15	Downstream	0.677	1.039	0.962	1.729	1.866	1.554	1.956	1.322	1.634	1.995	1.832	2.88	2.199	3.559	2.181	3.598	0.99523	0.0727005	-0.34588	0.509426	0.0854706	0.704926	-8.58802	-24.7111
chr1	184161701	184164900	E1	1	TSEN15	Downstream	0.317	0.928	1.867	3.01	0.889	1.474	0.998	1.884	1.472	2.041	0.823	0.267	1.018	0.933	0.612	0.606	0.924316	0.317412	1.04549	0.23096	0.572498	0.294245	-61.9375	54.7591
chr1	184386301	184387300	E1	1	C1orf21	Within	1.083	1.943	3.015	4.122	1.26	2.787	1.467	2.37	1.899	3.829	3.101	2.766	2.997	2.863	2.28	2.949	0.419507	0.632474	0.818474	0.254734	0.501171	0.568309	-119.467	61.2324
chr1	184563901	184566200	E4	5	C1orf21	Within	2.236	3.675	1.08	1.295	1.399	2.326	1.162	1.826	0.973	1.765	2.56	1.945	2.079	2.067	2.537	2.108	-0.66625	0.347898	-0.648794	0.374028	-0.443954	0.505004	-66.6347	68.4275
chr1	184566601	184567600	E4	6	C1orf21	Within	3.114	4.571	0.793	1.839	2.286	3.01	1.663	2.801	1.798	2.942	2.946	2.062	2.892	2.273	2.8	2.6	-0.537053	0.320269	-1.0086	0.186849	-0.160406	0.727409	-29.8679	15.9039
chr1	184583301	184584300	E4	6	C1orf21	Within	2.369	3.886	1.534	2.22	1.4	1.561	1.206	2.047	1.153	2.008	3.411	2.816	2.734	2.652	3.36	2.483	-1.07909	0.271746	0.342365	0.447662	0.0944461	0.854204	8.75236	27.5863
chr1	184606501	184608200	E1	1	C1orf21	Downstream	0.717	1.142	1.804	2.2	1.289	2.163	1.744	1.932	1.755	2.141	1.55	1.892	1.979	2.203	1.858	2.464	0.893369	0.287112	0.213671	0.64405	0.174391	0.705002	-19.5206	81.6164
chr1	184670601	184671900	E1	1	EDEM3	Within	1.562	1.934	2.929	4.585	1.938	2.315	1.529	2.817	2.426	2.119	1.61	2.05	1.698	1.068	1.692	2.238	0.282923	0.289176	0.821085	0.287242	0.0957128	0.611286	-33.83	11.6569
chr1	184774801	184775900	E1	1	FAM129A	Within	0.862	0.623	1.394	1.96	1.654	1.959	1.63	1.665	1.511	2.165	1.409	1.463	1.721	2.067	2.109	2.116	1.2831	0.0356541	-0.107332	0.736046	0.024488	0.941139	-1.9085	-22.8151
chr1	184792701	184794100	E4	5	FAM129A	Within	1.837	2.285	1.435	1.811	2.832	3.317	2.537	4.039	1.744	2.601	2.657	3.16	3.942	3.758	3.741	3.131	0.577094	0.0924457	-0.921422	0.0470206	-0.501233	0.240676	86.8547	54.3978
chr1	184794501	184796800	E1	1	FAM129A	Within	1.912	1.788	3.839	3.555	2.21	3.036	2.436	2.809	2.491	2.475	2.021	2.229	2.216	2.726	2.781	2.782	0.503751	0.307073	0.495029	0.206181	-0.0791065	0.791939	15.7035	-15.9802
chr1	184914001	184916700	E1	1	FAM129A	Within	1.829	2.2	4.699	3.451	3.074	2.793	2.787	2.133	3.817	3.56	3.271	3.444	3.737	3.646	3.864	4.021	0.542154	0.0656254	0.474217	0.307484	0.330468	0.0588658	-60.9547	69.6872
chr1	184920701	184924600	E1	1	FAM129A	Within	1.96	2.313	4.134	5.346	2.558	2.666	2.472	2.47	2.842	3.84	2.125	2.087	2.816	2.427	2.972	2.366	0.28997	0.203073	0.859516	0.174184	0.354976	0.379916	-122.418	41.2995
chr1	184950301	184951500	E3	4	FAM129A	Upstream	0.508	0.952	0.881	1.321	1.594	1.827	1.385	2.199	1.243	1.79	1.744	1.048	1.577	1.754	2.499	2.004	1.22854	0.0916569	-0.635246	0.172366	-0.173603	0.607244	14.1307	27.3284
chr1	184986801	184988300	E1	2	LINC01633	Downstream	1.218	1.676	1.657	2.029	0.653	1.016	0.782	0.862	0.791	1.494	1.808	1.743	1.857	2.16	1.813	1.5	-0.794386	0.177632	1.14334	0.0605044	0.453522	0.540244	57.091	39.6664
chr1	185031001	185032800	E1	1	RNF2	Within	1.165	1.84	3.231	2.676	1.917	2.126	1.846	1.675	2.825	2.645	2.755	3.239	2.628	2.572	2.909	2.93	0.427693	0.351642	0.547139	0.150783	0.436093	0.0370326	-101.964	79.7042
chr1	185313801	185316300	E4	5	GS1-279B7.1	Upstream	4.005	5.893	2.453	2.054	4.719	4.442	4.652	5.405	2.468	2.744	2.262	3.277	2.943	2.811	2.766	3.056	-0.111706	0.763261	-1.02355	0.0153832	-0.813814	0.00966353	-728.535	79.5092
chr1	185342101	185348000	E2	3	GS1-279B7.1	Upstream	6.306	5.884	5.061	5.488	2.094	2.159	2.026	2.153	2.614	2.823	2.114	2.691	2.431	3.337	2.316	2.885	-1.51914	0.03008	1.3107	0.0388833	0.354279	0.0879539	23.321	27.0297
chr1	185373901	185379200	E1	1	GS1-279B7.1	Upstream	0.676	1.207	3.74	3.79	0.994	1.352	0.903	1.351	1.183	1.417	1.198	1.28	1.051	1.508	1.056	1.346	0.31735	0.553809	1.68224	0.0402641	0.148271	0.621122	-46.7214	8.81388
chr1	185406401	185411500	E1	2	GS1-279B7.1	Upstream	2.852	3.627	7.597	8.3	2.688	3.175	2.555	2.67	3.981	4.4	2.385	2.788	2.73	2.854	2.594	2.82	-0.144295	0.581374	1.43918	0.0108095	0.515618	0.0615078	357.336	35.8273
chr1	185450101	185459500	E2	3	LINC01350	Downstream	6.023	5.43	5.324	4.772	2.623	2.797	2.304	2.634	2.524	2.864	2.101	2.71	2.398	2.219	2.597	2.701	-1.07923	0.0458639	0.897473	0.0545213	-0.0088235	0.943069	-0.817573	-0.983149
chr1	185464301	185466000	E4	6	LINC01350	Downstream	2.388	2.553	1.306	2.61	0.988	1.399	1.323	1.9	1.476	2.059	2.051	2.425	1.855	2.525	2.281	2.487	-1.05033	0.0684938	0.714865	0.439477	0.566951	0.262376	53.9786	79.3089
chr1	185468201	185471600	E2	3	LINC01350	Downstream	4.477	4.232	3.001	3.691	1.646	1.933	1.782	1.963	2.632	3.252	2.415	2.158	2.334	2.091	1.951	2.121	-1.28296	0.005901	0.902693	0.100929	0.717292	0.123054	55.909	79.4613
chr1	185487201	185491400	E2	3	LINC01350	Downstream	6.974	5.275	6.167	5.794	2.742	2.962	3.079	3.204	3.68	3.533	1.66	1.555	1.526	1.412	1.503	2.003	-1.10261	0.156638	1.06824	0.0105089	0.338499	0.039692	30.6998	31.6877
chr1	185500801	185505700	E4	6	LINC01350	Downstream	7.413	5.919	4.099	3.285	3.473	3.16	3.291	2.944	3.064	2.99	2.276	2.359	2.38	2.069	2.561	2.864	-1.00721	0.127325	0.154668	0.519592	-0.13185	0.303408	-13.0906	-85.247
chr1	185519001	185521300	E4	6	LINC01350	Downstream	3.265	3.526	1.241	1.681	1.784	1.97	1.728	2.107	1.636	2.009	2.089	2.447	1.988	2.268	2.242	2.226	-0.855075	0.015034	-0.361519	0.280232	-0.0428096	0.825638	-5.00654	11.8416
chr1	185527701	185528800	E2	3	LINC01350	Within	2.892	2.805	1.01	1.845	0.848	1.486	1.156	1.665	0.987	1.019	2.185	2.606	2.342	1.531	2.654	3.598	-1.287	0.114013	0.289979	0.672121	-0.219456	0.697671	-17.0518	-75.68
chr1	185536401	185540000	E2	3	LINC01350	Within	1.842	1.427	1.395	1.531	0.376	0.495	0.244	0.374	0.499	0.726	1.442	2.038	1.401	1.496	1.232	1.82	-1.90853	0.0888422	1.74877	0.00813499	0.492182	0.336352	25.7885	28.1445
chr1	186050001	186051300	E4	6	HMCN1	Within	3.384	2.373	1.383	1.219	1.615	1.143	1.429	0.911	1.252	0.898	0.954	0.967	0.566	0.712	0.892	1.194	-1.06174	0.163606	-0.0837541	0.799257	-0.359423	0.418243	-33.8523	429.141
chr1	186480301	186483000	E4	5	LOC102724919	Downstream	0.952	1.988	0.764	0.939	1.848	2.82	2.1	4.107	0.992	1.434	1.406	1.154	1.265	0.857	1.525	0.905	0.66681	0.348335	-1.4551	0.19233	-0.944047	0.222812	141.577	64.8786
chr1	186583201	186591800	E1	2	PTGS2	Downstream	2.186	2.217	6.987	5.047	1.588	2.06	1.549	1.877	1.891	1.871	1.396	0.935	1.533	1.448	1.533	1.285	-0.271703	0.354771	1.72205	0.128463	0.0448277	0.849151	16.4988	2.60316
chr1	186627201	186630800	E2	3	PTGS2	Downstream	3.232	3.077	2.481	1.778	0.868	1.155	0.787	1.002	1.045	1.166	2.195	2.108	2.204	1.952	2.165	2.219	-1.64086	0.0145585	1.07404	0.156708	0.128437	0.631909	7.8274	11.9582
chr1	186718401	186720900	E1	2	PACERR	Downstream	0.514	1.325	1.29	1.673	0.317	0.609	0.313	0.689	0.569	0.579	1.519	0.965	1.03	0.724	0.688	0.745	-0.989545	0.45172	1.67769	0.0580105	0.309835	0.586108	31.3109	18.4679
chr1	186814101	186816300	E1	1	PLA2G4A	Within	1.415	1.038	3.028	2.679	1.95	1.773	1.673	1.786	1.772	1.824	2.007	2.056	2.508	2.219	2.071	2.538	0.601821	0.138984	0.616377	0.0654447	-0.0499309	0.601971	8.29663	-8.10071
chr1	186817301	186818700	E1	2	PLA2G4A	Within	2.03	2.53	3.702	2.128	1.233	1.619	1.676	1.154	2.204	1.967	4.096	2.801	3.454	3.788	3.77	3.768	-0.677308	0.121586	1.03175	0.296407	0.548686	0.124257	81.0099	53.18
chr1	186926401	186932300	E1	2	PLA2G4A	Within	0.642	0.968	2.392	1.837	0.45	0.592	0.536	0.629	0.925	1.17	0.866	0.613	1.131	0.799	0.955	0.69	-0.627424	0.303928	2.02071	0.0930509	1.00762	0.0905644	160.597	49.8648
chr1	186942301	186945700	E1	1	PLA2G4A	Within	0.458	1.075	2.534	2.46	0.946	1.081	0.795	1.172	1.695	2.539	1.208	0.828	1.375	1.237	1.587	1.232	0.40392	0.567972	1.30057	0.00783239	1.06208	0.225336	-262.943	81.6625
chr1	186946201	186949300	E1	1	PLA2G4A	Within	0.698	0.884	2.507	2.617	1.068	1.414	0.799	1.111	1.564	1.957	1.924	1.427	1.831	2.009	1.715	1.889	0.649055	0.186314	1.04583	0.0613395	0.504416	0.187696	-77.7154	48.231
chr1	186962301	186963800	E1	1	PLA2G4A	Downstream	0.993	1.447	2.397	1.944	0.777	1.09	1.238	0.79	1.56	1.711	2.325	1.005	2.488	0.87	2.825	1.526	-0.38582	0.419434	1.21729	0.0570804	0.808949	0.093966	209.67	66.4551
chr1	186969701	186971500	E1	1	PLA2G4A	Downstream	1.466	2.158	3.231	4.05	1.347	2.311	1.955	2.094	2.938	3.734	2.54	1.983	3.095	2.525	2.177	2.37	0.0138327	0.979977	0.992793	0.106417	0.866758	0.14191	-6266	87.305
chr1	192443301	192447600	E2	3	RGS1	Upstream	2.879	1.912	2.114	1.813	0.867	0.829	0.962	0.789	1.931	1.79	1.207	0.888	0.99	0.792	1.05	1.235	-1.49778	0.192312	1.21085	0.0812356	1.13328	0.0324284	75.664	93.594
chr1	192457701	192459300	E2	3	RGS1	Upstream	2.749	2.713	2.379	2.179	1.283	1.277	1.446	1.447	1.695	1.721	0.92	0.911	1.314	1.026	1.199	1.358	-1.09357	0.00635348	0.832641	0.0633011	0.416509	0.0140608	38.0871	50.0226
chr1	192515001	192517700	E4	5	RGS1	Upstream	2.581	2.623	1.782	1.502	3.592	3.288	2.848	2.751	1.933	1.78	1.636	1.75	1.713	1.589	2.013	2.083	0.402883	0.108812	-1.06693	0.0132219	-0.889613	0.0274726	220.812	83.381
chr1	192549701	192550700	E1	2	RGS1	Downstream	2.166	4	3.015	2.6	1.446	1.561	1.076	1.239	2.51	1.821	1.706	0.553	1.209	1.642	1.12	0.97	-1.0359	0.333964	0.900872	0.0818526	0.526193	0.298845	50.7956	58.4093
chr1	192561301	192563200	E1	2	RGS1	Downstream	1.638	2.405	2.477	2.435	1.08	1.251	1.098	1.303	3.515	4.249	1.672	1.746	2.489	1.86	1.915	1.919	-0.794322	0.255723	1.07521	0.0322772	1.73578	0.07252	218.524	161.436
chr1	192572001	192580200	E2	3	RGS1	Downstream	4.809	3.467	1.347	1.522	1.279	1.245	1.434	1.122	2.339	2.361	1.634	1.93	1.775	1.606	1.871	2.08	-1.71302	0.145721	0.184739	0.2899	0.896745	0.000914907	52.3489	485.413
chr1	192847301	192848300	E1	2	LINC01032	Downstream	2.505	3.771	4.126	3.044	1.586	2.081	1.891	1.993	2.34	3.315	3.101	3.47	4.417	4.631	3.68	3.415	-0.775037	0.258687	0.967138	0.147566	0.62481	0.252496	80.6168	64.604
chr1	192875701	192878700	E2	3	LINC01032	Downstream	4.195	3.236	2.52	2.429	1.445	1.647	1.433	1.543	1.672	1.929	2.737	3.283	3.013	2.791	2.904	3.063	-1.2649	0.126006	0.678646	0.0370634	0.219796	0.266422	17.3766	32.3875
chr1	192904601	192907700	E2	3	LINC01032	Within	4.059	3.352	2.046	1.819	1.654	1.677	1.587	1.424	1.957	1.897	2.624	2.691	2.695	2.999	2.824	3.102	-1.1535	0.108923	0.214447	0.253031	0.209952	0.0460093	18.2013	97.904
chr1	192919701	192922700	E1	2	LINC01032	Upstream	1.06	1.256	1.903	1.479	0.699	0.706	0.565	0.628	0.87	1.104	1.679	1.558	1.892	1.823	1.719	1.81	-0.721098	0.134522	1.26715	0.134413	0.490696	0.248129	68.0484	38.7245
chr1	197751501	197753700	E4	6	DENND1B	Upstream	5.505	4.517	2.595	2.535	2.777	2.431	2.192	2.129	2.096	2.461	2.324	2.376	2.866	2.429	2.507	2.362	-0.944364	0.0996956	-0.0215936	0.859246	-0.192908	0.325142	-20.4273	893.355
chr1	197949501	197952500	E1	1	LHX9	Downstream	0.541	0.876	2.308	1.584	0.637	0.743	0.63	0.807	1.028	1.369	1.291	0.804	1.366	1.402	1.532	1.215	-0.0379305	0.930957	1.49606	0.172246	0.796451	0.181507	2099.76	53.2366
chr1	198097101	198098100	E1	2	NEK7	Upstream	2.166	2.286	2.116	4.186	0.793	1.487	1.337	1.885	2.205	3.082	1.318	1.609	1.788	1.6	1.92	3.065	-0.965553	0.188194	1.46679	0.280352	1.21337	0.121331	125.666	82.7233
chr1	198181701	198183300	E1	2	NEK7	Within	0.888	1.428	1.454	1.268	0.583	0.557	0.489	0.942	1.123	1.254	1.114	1.32	1.215	1.026	1.074	0.921	-1.02238	0.273411	1.25529	0.0697477	1.06006	0.05843	103.686	84.4476
chr1	198544801	198545800	E4	6	ATP6V1G3	Upstream	3.25	3.086	1.481	2.473	1.773	1.561	1.206	1.67	2.306	2.195	2.481	2.565	3.365	2.821	2.52	2.833	-0.926151	0.00974815	0.246237	0.643703	0.433005	0.066984	46.7532	175.849
chr1	198610601	198613000	E1	1	PTPRC	Within	3.721	2.903	7.379	6.312	4.08	3.281	3.38	3.028	6.723	4.958	1.55	1.654	2.124	1.858	1.849	1.826	0.152189	0.58532	0.895208	0.0481333	0.666189	0.208145	-437.739	74.4172
chr1	198649101	198653200	E4	6	PTPRC	Within	12.688	8.049	4.912	4.049	7.357	6.368	7.373	6.629	4.265	3.585	2.211	2.096	3.114	1.908	2.651	2.903	-0.595438	0.363896	-0.615012	0.0701093	-0.806017	0.0496893	-135.365	131.057
chr1	198666401	198667400	E2	3	PTPRC	Downstream	1.76	1.829	1.058	1.712	0.887	0.855	1.304	1.239	1.153	0.794	1.473	1.157	0.684	0.547	0.68	0.97	-1.04329	0.00803329	0.669839	0.360207	0.161074	0.669577	15.4391	24.0467
chr1	198693801	198695400	E1	1	PTPRC	Downstream	1.565	1.856	3.173	4.358	1.399	2.786	2.546	3.702	2.14	2.567	1.453	1.822	1.445	1.552	1	1.43	0.29086	0.679288	0.847421	0.211141	0.169509	0.772507	-58.2784	20.0029
chr1	198699001	198704600	E1	2	PTPRC	Within	0.906	1.448	2.444	2.512	0.891	1.054	1.198	1.528	1.15	1.35	0.871	0.583	0.45	0.571	0.407	0.609	-0.275052	0.586081	1.34945	0.0157978	0.361762	0.169566	131.525	26.808
chr1	198722701	198724100	E1	2	PTPRC	Within	1.064	1.224	1.398	2.038	0.866	0.982	0.931	0.846	1.138	1.234	1.107	1.005	0.788	0.812	0.857	1.136	-0.307735	0.16803	0.894378	0.234961	0.35999	0.0772605	116.98	40.2503
chr1	198849201	198851500	E1	1	MIR181A1	Upstream	2.353	1.887	4.114	4.905	3.305	2.697	3.329	2.996	3.773	3.571	2.897	2.469	2.49	2.378	2.868	3.035	0.501157	0.156605	0.587691	0.101741	0.291191	0.246736	-58.1037	49.5483
chr1	199659401	199660500	E1	2	LOC400800	Downstream	1.108	1.247	1.971	1.614	0.848	0.98	0.83	1.077	1.819	1.486	2.96	3.291	4.11	4.401	4.181	3.316	-0.365054	0.111074	0.971961	0.0960417	0.854235	0.105565	234.003	87.8878
chr1	199660601	199662200	E1	1	LOC400800	Downstream	1.438	1.285	2.71	2.575	1.312	1.649	1.303	1.851	2.479	2.888	2.083	1.917	2.628	2.446	2.199	2.764	0.120438	0.60953	0.836233	0.0600236	0.858437	0.048364	-712.762	102.655
chr1	199762101	199764700	E1	1	NR5A2	Upstream	0.416	0.747	1.85	2.852	0.968	1.686	1.053	1.656	1.473	1.543	1.281	0.831	1.152	1.23	1.261	1.148	1.19025	0.250439	0.825125	0.251085	0.184731	0.702666	-15.5204	22.3883
chr1	200153001	200154000	E4	5	NR5A2	Downstream	2.437	2.743	1.058	1.459	2.286	2.602	1.695	2.316	1.187	1.354	2.868	3.872	3.523	4.42	3.4	4.268	-0.0837443	0.575151	-0.957735	0.0479513	-0.943672	0.042868	-1126.85	98.5315
chr1	200271001	200272000	E3	4	LINC00862	Downstream	0.542	1.371	1.587	1.585	2.1	2.416	1.565	1.562	1.865	1.774	1.395	1.408	1.052	1.179	0.8	0.931	1.23902	0.162534	-0.509278	0.146999	-0.310977	0.198982	25.0986	61.0624
chr1	200324501	200327200	E4	6	LINC00862	Within	3.258	3.172	1.527	1.784	2.556	2.105	2.184	2.831	1.62	2.039	2.726	2.96	2.569	2.587	3.109	2.643	-0.464294	0.148381	-0.493195	0.152735	-0.349138	0.245789	-75.1977	70.7911
chr1	200329001	200330000	E4	6	LINC00862	Within	3.927	3.428	1.481	1.776	2.799	3.159	2.771	2.855	2.442	3.035	3.334	4.224	4.574	3.873	4.12	4.307	-0.303769	0.163653	-0.871488	0.0310012	-0.121542	0.572675	-40.0112	13.9465
chr1	200384101	200386700	E1	1	ZNF281	Upstream	1.301	1.45	3.05	4.242	1.883	2.443	1.779	2.754	3.22	2.818	2.771	2.088	2.445	2.266	2.352	2.342	0.653206	0.198885	0.753186	0.202515	0.481061	0.143614	-73.6461	63.8701
chr1	200557301	200560500	E2	3	KIF14	Within	4.567	2.605	1.85	2	1.603	1.23	1.344	1.06	2.044	1.458	2.663	2.843	2.742	2.406	2.473	2.726	-1.33999	0.261102	0.442662	0.188703	0.306007	0.452286	22.8364	69.1288
chr1	200596401	200597700	E1	1	KIF14	Upstream	2.343	1.846	5.329	3.707	2.655	2.372	2.482	2.195	3.704	2.729	3.279	2.707	3.437	3.756	3.291	2.924	0.263424	0.309867	0.845785	0.236446	0.355644	0.373172	-135.008	42.0489
chr1	200607901	200610000	E1	1	DDX59	Downstream	3.448	2.502	6.344	6.882	3.642	3.378	3.165	3.615	4.455	4.356	2.583	2.657	2.803	2.525	2.97	2.752	0.238747	0.452964	0.913774	0.0244511	0.327784	0.0641066	-137.294	35.8715
chr1	200748801	200750800	E1	2	CAMSAP2	Within	0.947	1.542	1.084	1.902	0.466	0.669	0.684	0.996	0.966	1.143	1.511	0.93	1.13	1.241	1.059	0.931	-1.13309	0.238058	1.39527	0.249786	0.894277	0.0705798	78.9235	64.0935
chr1	200960701	200962500	E4	5	KIF21B	Within	0.977	2.094	0.499	0.599	1.218	1.94	1.321	1.854	0.377	0.363	1.55	2.485	0.964	2.081	1.399	2.133	0.0398646	0.954665	-1.52395	0.20901	-2.09388	0.184609	5252.47	137.398
chr1	201371601	201376000	E1	1	TNNI1	Within	0.984	1.22	2.607	2.362	1.865	1.831	1.466	2.079	1.679	1.813	0.687	0.628	1.313	1.453	1.317	1.075	0.746157	0.0942275	0.426758	0.115499	-0.0818876	0.358864	10.9746	-19.1883
chr1	201418601	201419900	E4	5	PHLDA3	Downstream	2.135	2.197	1.098	1.171	2.512	2.429	2.332	2.817	1.826	1.329	3.041	2.398	2.871	2.882	3.137	3.163	0.189893	0.0331017	-1.12288	0.00185183	-0.647434	0.164556	340.947	57.6584
chr1	201451301	201452800	E3	4	CSRP1	Downstream	0.632	0.914	0.811	0.676	1.99	1.808	1.564	1.651	1.876	1.307	1.498	0.704	0.981	0.701	1.253	0.75	1.29715	0.0316373	-1.35285	0.0123598	-0.254867	0.466736	19.6483	18.8392
chr1	201480501	201482200	E4	5	CSRP1	Upstream	1.234	1.68	0.964	1.268	2.195	2.469	1.783	2.249	1.396	1.592	3.51	3.164	3.092	3.49	2.963	2.715	0.678648	0.101223	-1.06325	0.0278558	-0.642225	0.0463985	94.633	60.402
chr1	201491901	201493300	E4	6	RPS10P7	Downstream	1.837	2.04	0.793	0.815	1.533	0.929	1.373	1.154	0.848	1.234	1.273	1.113	1.201	0.872	0.971	0.665	-0.655483	0.231482	-0.613923	0.391644	-0.241993	0.65701	-36.9183	39.4174
chr1	201503501	201505500	E1	1	RPS10P7	Downstream	0.913	0.971	2.088	2.504	1.073	1.3	1.124	1.211	1.051	1.283	2.053	1.709	2.26	2.167	1.959	1.687	0.332451	0.261221	0.952624	0.0681476	-0.0235378	0.915347	7.0801	-2.47084
chr1	201508101	201509600	E1	1	RPS10P7	Downstream	1.76	1.904	4.089	3.212	3.203	2.601	2.759	1.903	2.464	1.898	1.498	1.341	1.086	1.206	0.746	0.879	0.663638	0.158632	0.331267	0.309214	-0.411903	0.223551	62.0674	-124.342
chr1	201512101	201516200	E1	1	RPS10P7	Downstream	0.907	1.309	3.055	2.272	2.468	2.364	2.193	2.901	2.042	2.162	1.908	2.267	2.691	2.976	2.642	2.998	1.12422	0.0807176	0.140919	0.640708	-0.200776	0.0603271	17.8592	-142.476
chr1	201550601	201551700	E1	1	RPS10P7	Downstream	1.415	2.493	3.222	4.324	1.909	3.345	2.282	4.162	1.572	2.377	1.48	1.326	1.673	1.416	1.6	1.411	0.426527	0.536896	0.522382	0.340119	-0.411589	0.529847	96.4978	-78.7909
chr1	201561801	201562800	E1	1	NAV1	Upstream	0.812	1.486	2.275	1.585	2.006	3.865	2.021	4.955	0.611	1.307	3.178	2.917	3.365	4.042	3.64	3.453	1.35331	0.280771	-0.605109	0.465122	-1.61419	0.251912	119.277	266.76
chr1	201718201	201719300	E4	5	NAV1	Within	0.923	1.766	0.721	0.692	1.442	1.723	1.571	2.154	0.74	0.764	3.101	3.2	3.776	4.095	2.727	2.998	0.235076	0.673397	-1.16341	0.0982722	-1.07344	0.104607	456.636	92.2671
chr1	201759701	201761600	E4	5	MIR1231	Upstream	1.282	1.142	0.835	0.901	3.363	1.427	2.71	1.502	1.499	1.277	3.303	2.831	2.932	3.211	3.156	2.776	0.982392	0.435795	-1.46458	0.359438	-0.786944	0.485996	80.1049	53.7318
chr1	201852001	201853000	E2	3	IPO9	Within	3.114	2.4	2.698	2.981	1.4	1.561	1.174	2.047	2.408	2.661	3.178	2.263	2.839	1.937	2.84	2.095	-0.897189	0.159263	0.939557	0.026815	0.775957	0.0298717	86.4875	82.5875
chr1	202499701	202502200	E1	1	PPP1R12B	Upstream	0.622	0.64	1.797	1.927	0.429	0.847	0.626	1.313	0.583	0.877	1.952	2.352	1.976	1.986	2.174	2.342	0.0156918	0.97869	1.54546	0.0846272	0.194833	0.756705	-1241.62	12.6068
chr1	202583601	202585600	E4	5	SYT2	Within	1.15	1.77	1.11	1.141	2.215	2.842	2.427	3.392	1.576	1.75	2.557	2.362	2.365	2.714	2.419	2.637	0.791884	0.136314	-1.16752	0.139206	-0.604242	0.20136	76.3044	51.7542
chr1	202728601	202731200	E1	1	KDM5B	Within	0.572	0.615	1.484	1.779	1.489	1.743	1.566	2.008	1.108	1.059	0.685	0.754	0.93	1.084	1.092	0.895	1.44426	0.071669	0.0143848	0.943921	-0.576398	0.138336	39.9095	-4007
chr1	202804701	202806300	E4	6	MGAT4EP	Downstream	2.707	2.927	1.388	1.545	2.39	2.415	2.464	1.615	1.801	2.771	4.601	3.959	3.646	3.814	3.823	3.636	-0.229656	0.161217	-0.712077	0.0480949	-0.0715888	0.849931	-31.1722	10.0535
chr1	202806601	202807800	E4	6	MGAT4EP	Downstream	7.389	6.189	3.878	2.378	4.976	4.211	3.884	4.488	3.165	3.385	4.198	5.112	3.549	3.823	4.032	3.815	-0.563595	0.111128	-0.554353	0.264852	-0.488206	0.157844	-86.6236	88.0678
chr1	202902201	202904200	E1	1	KLHL12	Upstream	1.827	2.056	3.939	4.342	2.099	2.21	2.036	2.234	1.763	2.217	1.472	1.257	1.682	1.767	1.139	1.454	0.150109	0.280951	0.942495	0.0492288	-0.114645	0.599065	76.3748	-12.164
chr1	202919301	202920900	E1	2	ADIPOR1	Within	1.48	2.856	2.082	2.298	1.02	1.161	1.548	1.111	1.144	1.459	2.761	2.828	2.332	2.131	1.899	2.739	-0.991329	0.359608	1.00581	0.0208095	0.254969	0.389647	25.7199	25.3496
chr1	202950401	202954000	E1	2	LOC100506747	Downstream	0.77	1.142	1.879	2.376	0.544	0.598	0.48	0.628	0.706	0.687	1.205	1.2	1.124	1.145	1.088	1.454	-0.743494	0.281158	1.89753	0.0975066	0.286301	0.105243	38.5075	15.0881
chr1	203103701	203105300	E3	4	ADORA1	Within	0.423	0.857	0.562	0.991	1.458	1.788	1.344	1.245	1.144	1.604	3.1	3.016	2.431	2.104	2.774	2.061	1.34254	0.076407	-1.06395	0.0962077	-0.239628	0.479896	17.8489	22.5226
chr1	203141001	203142700	E3	4	MYBPH	Within	0.318	0.403	0.467	0.671	1.07	1.049	0.748	0.95	0.738	1.016	1.778	1.863	1.608	1.56	2.046	1.437	1.55397	0.0292337	-0.897116	0.127372	-0.272873	0.413431	17.5597	30.4167
chr1	203185501	203188600	E4	5	CHIT1	Within	0.982	1.621	0.904	0.94	2.376	2.145	2.049	2.188	1.378	1.836	2.174	1.394	2.136	1.724	2.166	1.689	0.796446	0.173761	-1.29367	0.0497561	-0.492268	0.168016	61.8081	38.0521
chr1	203206401	203208800	E4	5	CHIT1	Upstream	4.482	4.854	2.996	2.324	5.44	5.277	4.29	5.406	3.333	3.539	3.002	3.351	3.219	2.963	3.531	3.264	0.199034	0.126181	-1.01057	0.0654112	-0.641177	0.00569705	322.145	63.4468
chr1	203236201	203237500	E4	5	LINC01353	Upstream	1.354	1.934	1.22	0.829	2.225	2.229	2.457	2.403	1.643	2.334	1.61	1.354	1.173	1.198	0.954	1.343	0.43827	0.293843	-1.11983	0.102573	-0.163305	0.61536	37.2613	14.583
chr1	203239001	203241200	E4	5	LINC01353	Upstream	0.707	0.986	0.601	0.634	1.526	1.57	1.288	1.64	0.74	1.273	1.409	1.782	1.194	1.549	2.053	1.657	0.870302	0.117837	-1.32652	0.00132857	-0.621692	0.289393	71.434	46.8663
chr1	203241901	203243000	E4	5	LINC01353	Upstream	2.154	2.597	1.971	1.268	3.86	4.088	3.912	4.358	1.942	1.57	2.255	1.829	2.199	2.105	2.072	2.01	0.742259	0.0458377	-1.29462	0.0708578	-1.17784	0.0172704	158.683	90.98
chr1	203289601	203291500	E3	4	BTG2	Downstream	1.068	2.044	1.113	1.168	2.356	2.776	2.127	2.295	1.766	2.8	3.793	3.836	3.485	3.477	3.619	3.838	0.721626	0.253892	-1.17018	0.088527	-0.168552	0.683676	23.3572	14.404
chr1	203292101	203298600	E4	5	FMOD	Downstream	2.872	2.811	1.602	1.628	3.729	3.559	3.588	3.834	2.341	2.268	2.3	2.381	2.279	2.362	2.435	2.541	0.359022	0.0438345	-1.17419	0.0234855	-0.661185	0.0188119	184.163	56.3097
chr1	203330701	203332800	E4	5	FMOD	Upstream	1.257	2.339	0.529	0.543	0.799	1.344	1.086	1.897	0.436	0.711	1.919	1.795	1.627	1.463	1.656	1.237	-0.746029	0.388121	-0.999843	0.299499	-0.902285	0.285427	-120.945	90.2427
chr1	203337001	203338400	E3	4	FMOD	Upstream	0.628	0.898	0.907	1.087	1.666	1.752	0.908	2.154	0.993	1.8	1.218	1.616	1.877	1.443	1.342	1.247	1.16305	0.067816	-0.777687	0.0430944	-0.290845	0.579888	25.0071	37.3987
chr1	203379301	203381000	E4	6	FMOD	Upstream	2.07	2.285	0.746	0.895	1.948	1.486	2.089	1.9	1.137	1.537	3.008	3.578	2.813	3.639	3.88	3.377	-0.342723	0.261697	-1.06488	0.134093	-0.360694	0.34181	-105.244	33.8717
chr1	203483101	203486800	E4	5	OPTC	Downstream	0.878	0.895	0.8	0.719	2.155	1.726	2.131	1.586	1.759	2.081	1.863	2.798	1.747	2.16	2.214	2.463	1.13057	0.127339	-1.35302	0.104593	-0.0155882	0.946506	1.3788	1.1521
chr1	203487001	203488300	E3	4	OPTC	Downstream	1.302	0.703	1.098	1.171	2.153	1.915	2.256	1.574	2.556	1.975	2.206	1.895	1.456	2.137	1.938	2.775	1.02091	0.143723	-0.842305	0.0632759	0.155624	0.569106	-15.2437	-18.4759
chr1	203516401	203517700	E1	2	OPTC	Downstream	1.926	2.285	2.237	3.121	1.471	1.229	1.354	1.077	1.826	1.76	1.669	2.785	1.779	2.299	1.815	3.014	-0.641255	0.0880922	0.988848	0.184581	0.409091	0.149688	63.7953	41.3704
chr1	203527501	203529200	E1	2	OPTC	Downstream	0.796	0.538	1.089	1.193	0.357	0.612	0.671	0.76	2.094	1.455	2.006	1.715	1.731	1.609	1.999	1.962	-0.461572	0.420284	1.23635	0.0862301	1.87362	0.118218	405.921	151.544
chr1	203611401	203613800	E1	1	ATP2B4	Within	0.507	0.761	1.542	1.32	1.496	1.764	1.29	2.49	0.65	1.342	0.872	0.586	0.854	0.842	1.066	0.969	1.36149	0.0328882	-0.187832	0.374662	-0.711305	0.292338	52.2447	378.693
chr1	203620601	203623300	E1	1	ATP2B4	Within	0.752	1.354	2.33	2.606	1.537	1.898	1.906	2.014	1.883	2.022	1.492	2.271	1.693	2.462	2.339	2.916	0.706418	0.226146	0.52272	0.0882168	0.184933	0.401391	-26.1789	35.3789
chr1	203661201	203663500	E1	1	SNORA77	Upstream	0.382	0.596	1.77	2.012	1.176	1.486	1.544	1.966	1.238	1.826	1.145	0.393	1.302	1.592	1.807	1.45	1.44393	0.0576146	0.506651	0.111293	0.20312	0.623237	-14.0672	40.0908
chr1	204072001	204073700	E4	6	SOX13	Within	3.185	3.83	1.524	1.939	2.606	2.95	3.009	4.181	2.992	2.416	1.823	1.922	1.453	1.98	1.435	2.51	-0.336234	0.222052	-0.682092	0.0637302	-0.0391797	0.849833	-11.6525	5.74405
chr1	204254701	204255900	E4	5	PLEKHA6	Within	1.579	1.143	0.881	0.898	2.255	1.827	2.037	2.064	1.356	1.245	4.392	3.52	2.891	3.613	3.932	3.653	0.584517	0.155984	-1.19752	0.116511	-0.649889	0.160739	111.184	54.2698
chr1	204331701	204333200	E4	5	PLEKHA6	Upstream	0.767	0.762	0.494	0.718	1.337	1.536	1.716	1.041	1.288	1.618	1.033	1.977	1.437	1.206	1.359	1.526	0.910191	0.0934061	-1.24499	0.0319945	0.016901	0.94102	-1.85687	-1.35753
chr1	204388101	204393500	E1	1	PIK3C2B	Downstream	1.09	1.945	4.874	3.685	2.884	3.15	2.763	3.379	2.969	3.231	1.492	1.275	2.072	2.524	2.361	2.19	0.991088	0.151836	0.50453	0.26803	0.0393144	0.700096	-3.9668	7.79229
chr1	204400101	204401500	E3	4	PIK3C2B	Within	0.58	1.632	0.793	1.087	1.733	2.017	1.257	1.039	1.114	0.8	1.052	1.185	1.464	1.413	1.828	1.773	0.761181	0.370238	-0.995892	0.0447102	-0.969841	0.0501634	127.413	97.3842
chr1	204462601	204464600	E4	5	PIK3C2B	Upstream	1.252	1.371	1.031	0.887	2.448	2.117	2.297	2.342	1.61	1.283	1.046	1.307	0.999	1.178	0.819	0.659	0.799887	0.0786432	-1.25094	0.046275	-0.657915	0.0694826	82.251	52.5938
chr1	205229501	205230500	E4	6	TMCC2	Within	4.4	3.086	1.534	2.473	3.546	3.345	3.488	3.393	3.29	3.502	4.264	4.124	3.26	4.126	3.48	4.385	-0.119515	0.729404	-0.782051	0.187508	-0.0208565	0.767053	-17.451	2.6669
chr1	205231701	205233200	E3	4	TMCC2	Within	0.722	1.447	0.987	0.845	1.804	2.378	1.977	3.267	1.718	2.116	2.738	2.581	2.838	2.104	3.145	2.353	0.946938	0.168073	-1.19023	0.135664	-0.125113	0.672977	13.2124	10.5117
chr1	205242401	205244300	E4	5	TMCC2	Downstream	1.104	1.563	0.779	0.834	1.964	1.838	1.458	2.522	1.463	1.818	1.713	1.455	1.743	1.55	2.462	1.715	0.511247	0.225886	-1.2366	0.016119	-0.212492	0.363339	41.5634	17.1835
chr1	205253401	205258800	E4	6	TMCC2	Downstream	6.714	6.048	1.84	2.206	4.351	4.436	4.868	5.84	2.799	3.188	3.127	3.834	3.24	3.365	3.671	3.41	-0.538456	0.101131	-1.11877	0.0392656	-0.553464	0.0761812	-102.787	49.4709
chr1	205263501	205264500	E3	4	NUAK2	Downstream	0.88	1.371	1.957	2.22	2.1	2.527	2.217	2.747	1.967	2.661	2.558	2.213	2.366	3.157	2.6	2.639	1.03916	0.0694556	-0.147621	0.480223	0.000582191	0.999152	-0.0560251	-0.394382
chr1	205293901	205295300	E3	4	NUAK2	Upstream	0.677	1.142	0.567	1.223	1.666	1.645	1.117	1.846	1.453	1.634	1.052	1.221	1.652	1.774	1.742	1.136	0.864024	0.191708	-0.887998	0.258937	-0.101201	0.430654	11.7128	11.3965
chr1	205461301	205463900	E4	5	CDK18	Upstream	0.937	1.362	0.366	0.926	1.56	1.714	1.253	1.553	1.343	1.92	1.55	1.778	1.334	1.618	2.075	1.447	0.510575	0.233671	-1.34136	0.154971	-0.00499269	0.987985	0.977856	0.37221
chr1	205560101	205561800	E4	5	MFSD4A	Within	1.314	1.747	0.56	1.044	1.975	1.945	1.763	1.9	1.556	1.455	1.687	1.538	1.453	1.436	1.529	1.894	0.357048	0.296011	-1.28929	0.129994	-0.380826	0.0525218	106.66	29.5377
chr1	205578501	205581700	E3	4	ELK4	Within	1.67	2.106	2.61	3.604	4.225	4.909	4.754	5.013	3.76	3.806	1.985	1.9	2.2	1.814	2.236	2.266	1.27461	0.0330287	-0.555764	0.152394	-0.271868	0.260608	21.3296	48.9179
chr1	205637501	205641000	E4	5	SLC45A3	Within	1.894	2.186	1.284	1.72	3.717	3.045	3.472	4.075	2.605	2.653	2.125	2.168	2.732	2.488	2.215	2.326	0.728768	0.115509	-1.17065	0.0566608	-0.362975	0.266104	49.8066	31.0064
chr1	205680301	205681700	E1	1	NUCKS1	Downstream	0.532	1.551	2.002	2.808	1.133	1.088	1.024	1.385	2.107	2.501	1.163	0.503	0.901	0.631	1.057	0.831	0.0929702	0.914323	1.1148	0.191178	1.05294	0.100489	-1132.56	94.4516
chr1	205893501	205896500	E1	2	SLC26A9	Within	1.691	1.37	2.749	2.704	1.041	1.028	0.858	1.202	2.282	2.597	1.498	1.424	1.033	1.444	1.572	1.396	-0.565532	0.19873	1.39816	0.0045149	1.23796	0.0706447	218.902	88.5421
chr1	205897501	205899500	E1	1	SLC26A9	Within	0.44	0.628	1.348	1.363	0.513	0.576	0.603	0.754	0.966	1.213	1.317	1.206	0.972	1.22	1.159	0.95	0.0276868	0.930328	1.31615	0.0181161	1.00137	0.124242	-3616.77	76.0831
chr1	205902201	205904500	E1	2	SLC26A9	Within	1.736	1.986	2.253	3.5	1.257	1.518	1.374	1.709	2.594	2.881	2.291	3.147	2.856	2.799	2.694	2.445	-0.423553	0.120219	1.05163	0.240991	0.980353	0.0205013	231.459	93.2224
chr1	206239201	206240200	E2	3	RHEX	Within	2.843	4.343	3.174	2.41	1.633	1.933	1.369	2.37	1.798	1.728	3.101	4.174	3.207	5.052	3.08	3.725	-1.01105	0.239484	0.647073	0.196828	-0.0164178	0.916179	-1.62384	-2.53724
chr1	206290701	206293200	E4	5	RHEX	Upstream	1.949	2.604	1.184	1.242	2.462	2.585	2.333	3.187	1.437	2.389	3.192	2.975	2.606	3.265	2.67	3.226	0.148789	0.587185	-1.05665	0.0107725	-0.39947	0.418986	268.481	37.8054
chr1	206325801	206330500	E4	6	CTSE	Within	3.238	2.988	1.237	1.294	2.361	2.197	2.169	2.084	2.538	2.462	3.23	3.678	3.599	3.365	3.172	3.663	-0.450283	0.0421044	-0.848284	0.0322493	0.133746	0.184515	29.7026	-15.7666
chr1	206330601	206332100	E4	6	CTSE	Within	1.714	2.056	0.423	1.183	0.715	0.644	0.587	0.61	1.085	1.089	1.24	1.307	1.156	1.543	1.759	1.345	-1.47217	0.0789519	0.241147	0.800049	0.677723	0.0546223	46.0356	281.041
chr1	206553601	206555300	E2	3	SRGAP2D	Upstream	2.15	1.546	2.488	1.976	1.235	0.809	1.073	1.077	1.735	1.62	0.456	0.384	0.711	0.718	0.706	0.662	-0.854835	0.169061	1.12776	0.071484	0.715509	0.180581	83.7014	63.4453
chr1	206607101	206608700	E1	2	SRGAP2	Within	1.776	1.785	2.082	2.219	0.758	1.115	0.978	1.413	1.038	1.867	1.986	1.571	1.971	1.289	1.699	1.624	-0.927527	0.132492	1.1997	0.0629394	0.633786	0.415372	68.3307	52.8288
chr1	206629701	206630700	E1	2	SRGAP2	Downstream	1.151	2.4	2.486	3.107	0.747	1.487	1.532	1.831	2.069	2.475	2.636	2.967	3.575	2.947	2.56	3.065	-0.669075	0.47839	1.32472	0.0768623	1.0248	0.145748	153.166	77.3595
chr1	206668801	206672400	E1	1	IKBKE	Downstream	0.977	1.427	3.568	2.746	2.461	2.765	2.479	3.364	2.627	3.046	1.872	2.485	2.642	2.77	3.153	3.048	1.11973	0.0458091	0.273019	0.39649	0.118429	0.486317	-10.5766	43.3776
chr1	206687501	206690600	E1	1	RASSF5	Within	0.917	1.363	3.121	2.985	1.79	1.977	1.482	1.754	1.782	2.228	2.749	3.096	2.644	3.583	3.223	3.04	0.724458	0.146698	0.696773	0.0129436	0.0902797	0.685373	-12.4617	12.9568
chr1	206733401	206734500	E1	1	RASSF5	Within	1.169	1.35	2.741	2.709	0.891	1.892	1.482	1.812	4.039	4.202	2.96	2.926	3.632	3.062	3.09	2.963	0.143136	0.836296	0.969915	0.22828	1.5664	0.108038	-1094.35	161.499
chr1	206745801	206757800	E2	3	RASSF5	Within	7.356	5.737	4.519	3.458	2.323	2.379	2.261	2.233	3.191	3.405	3.137	3.814	3.76	3.771	3.373	3.47	-1.47729	0.120984	0.762417	0.1986	0.488265	0.056968	33.0514	64.0418
chr1	206762101	206765400	E1	2	RASSF5	Downstream	0.554	0.761	1.618	1.863	0.424	0.641	0.424	0.832	1.068	1.216	0.822	0.594	0.939	1.096	0.727	0.635	-0.303565	0.492365	1.70801	0.018583	1.10032	0.0547811	362.467	64.4213
chr1	206836901	206838000	E4	5	DYRK3	Downstream	1.292	1.662	0.962	1.326	2.121	2.095	2.193	2.252	1.603	1.995	3.523	1.966	2.677	3.176	3.381	2.398	0.512714	0.180039	-0.881785	0.117288	-0.228363	0.358933	44.5401	25.8978
chr1	206852701	206855700	E1	1	MAPKAPK2	Upstream	1.06	1.18	2.749	3.19	2.129	1.82	1.813	2.01	1.83	1.789	2.247	2.831	2.54	3.057	2.971	2.999	0.818031	0.0810191	0.588602	0.0779117	-0.125948	0.477094	15.3965	-21.3978
chr1	206878501	206882200	E1	1	MAPKAPK2	Within	1.499	2.161	4.972	4.539	1.663	2.73	1.884	2.313	2.556	3.253	3.371	3.083	3.536	4.014	3.251	3.322	0.263613	0.628389	1.11413	0.0945954	0.402974	0.397705	-152.866	36.1694
chr1	206886901	206887900	E1	2	MAPKAPK2	Within	0.88	1.371	1.64	1.903	0.793	0.78	0.978	1.239	1.119	1.588	2.868	2.866	3.26	3.368	3.4	2.794	-0.516746	0.398891	1.17059	0.0838395	0.782487	0.249435	151.426	66.8456
chr1	206898701	206900000	E1	1	MAPKAPK2	Within	0.573	0.879	1.546	1.073	1.507	1.858	1.128	1.077	1.017	1.724	2.802	2.862	2.467	2.655	2.338	2.298	1.21292	0.056181	-0.361628	0.341826	-0.295894	0.536893	24.3951	81.8228
chr1	206912101	206913200	E1	1	MAPKAPK2	Downstream	0.862	0.831	2.981	2.191	1.909	2.162	1.422	2.203	2.682	2.25	2.607	3.703	3.202	3.482	3.636	3.033	1.26603	0.0639432	0.345392	0.382168	0.27686	0.256411	-21.8684	80.1582
chr1	206921201	206922200	E4	6	MAPKAPK2	Downstream	2.708	3.086	1.693	1.395	1.586	2.193	1.989	1.724	2.34	2.335	3.334	3.671	3.313	3.831	3.8	4.113	-0.616403	0.129156	-0.29142	0.446686	0.306906	0.379052	49.7898	-105.314
chr1	206925001	206928200	E1	1	IL10	Downstream	1.966	2.391	5.881	4.852	2.317	2.53	2.504	1.733	4.173	4.039	2.881	3.094	2.808	3.221	3.147	3.199	0.153624	0.442303	1.14691	0.0987116	0.760737	0.0104334	-495.193	66.3291
chr1	206959701	206971600	E1	1	IL19	Upstream	0.955	1.18	5.138	3.237	1.661	1.766	1.514	1.841	2.073	2.274	0.989	1.06	1.722	2.015	1.545	1.388	0.682687	0.068531	1.28924	0.232621	0.343002	0.0873647	-50.2429	26.6049
chr1	206973701	206977000	E1	1	IL19	Within	0.984	0.9	4.854	2.708	1.71	1.441	1.037	1.501	2.896	3.365	2.254	1.477	2.516	2.868	2.677	1.774	0.741778	0.108659	1.26322	0.28424	0.991106	0.0472621	-133.612	78.4589
chr1	207023601	207028000	E1	1	IL19	Downstream	0.799	1.168	3.964	2.952	1.155	1.072	1.162	0.905	1.456	1.315	1.056	1.062	1.003	1.071	1.09	1.348	0.17875	0.607849	1.63507	0.133292	0.31523	0.10548	-176.352	19.2793
chr1	207031901	207034000	E1	1	IL20	Upstream	1.547	1.632	4.733	3.531	2.132	2.193	2.327	2.41	2.292	2.556	1.956	1.484	2.202	2.545	2.132	2.031	0.444491	0.011469	0.934168	0.187759	0.164605	0.285332	-37.0323	17.6205
chr1	207062201	207065400	E1	2	IL24	Upstream	2.812	2.855	5.022	3.862	1.909	2.101	1.955	1.884	1.758	2.041	2.155	1.806	2.02	2.577	2.098	2.108	-0.499148	0.0621175	1.14775	0.140709	-0.0775321	0.607495	-15.5329	-6.75516
chr1	207102501	207105700	E4	6	PIGR	Within	4.101	3.747	1.867	1.842	2.404	2.53	2.321	2.658	2.489	2.931	3.099	3.078	3.432	3.471	3.397	3.26	-0.669615	0.0522345	-0.412019	0.0566397	0.135448	0.462153	20.2278	-32.8743
chr1	207196501	207200000	E4	6	C1orf116	Within	2.687	3.295	0.755	0.851	1.758	1.91	1.629	2.076	1.181	1.413	2.501	2.757	2.507	2.5	2.683	2.227	-0.70552	0.146338	-1.19156	0.0133828	-0.499672	0.0764444	-70.8233	41.9345
chr1	207507701	207512000	E1	1	CD55	Within	1.573	1.726	4.671	4.112	2.136	2.513	2.288	3.004	2.893	2.93	1.892	1.472	1.955	2.035	2.045	2.2	0.494774	0.136043	0.917696	0.0347249	0.324607	0.194901	-65.6072	35.372
chr1	207528001	207529000	E1	1	CD55	Within	1.015	1.257	2.063	2.473	1.026	1.375	1.141	1.831	1.696	1.494	1.938	1.911	1.735	1.558	1.88	2.949	0.0796546	0.793076	0.917525	0.060549	0.409594	0.220101	-514.212	44.6412
chr1	207537101	207538100	E4	5	CD55	Downstream	2.911	4.686	1.322	2.093	3.173	4.72	2.445	4.794	1.832	4.482	3.489	5.331	4.101	4.336	4.16	4.268	0.0551668	0.911645	-1.20854	0.165535	-0.321959	0.668602	583.611	26.6403
chr1	207580201	207582900	E1	1	CR2	Upstream	1.103	1.311	2.839	2.887	1.157	1.898	1.448	1.974	0.929	1.123	2.324	2.736	2.472	3.039	2.354	2.671	0.340045	0.542056	0.906202	0.170985	-0.574075	0.395124	168.823	-63.3496
chr1	207671901	207672900	E1	1	CR1	Within	2.166	1.829	4.126	3.488	3.639	3.679	3.521	3.717	2.747	2.381	3.334	3.319	3.733	3.073	3.68	4.191	0.873433	0.0610923	0.057066	0.723455	-0.512998	0.102055	58.7336	-898.956
chr1	208020401	208025300	E2	3	MIR29B2CHG	Upstream	3.092	3.799	2.61	2.069	1.427	1.394	1.482	1.472	1.833	1.961	2.972	3.292	3.024	3.005	3.083	3.062	-1.28816	0.108861	0.729827	0.179231	0.427296	0.0679697	33.171	58.5476
chr1	208037101	208042300	E4	5	CD34	Downstream	2.237	2.525	1.454	1.304	3.461	2.885	3	2.567	2.138	2.638	2.205	2.3	2.203	2.217	2.244	1.916	0.413986	0.176507	-1.20249	0.0845439	-0.410147	0.178301	99.0727	34.108
chr1	208042501	208044300	E4	5	CD34	Downstream	1.165	2.094	0.676	0.986	1.995	2.27	1.991	1.884	1.074	1.219	2.282	2.178	2.044	2.081	2.043	2.284	0.387911	0.466874	-1.35999	0.0252755	-0.895867	0.0452499	230.946	65.873
chr1	208045101	208047800	E4	6	CD34	Downstream	3.383	4.23	1.41	1.549	2.09	2.421	1.81	2.193	1.544	1.936	3.07	2.364	2.588	2.509	2.813	2.499	-0.755063	0.13427	-0.608284	0.0956202	-0.37435	0.185778	-49.5786	61.5419
chr1	208062501	208064000	E3	4	CD34	Within	0.857	1.295	1.41	1.944	1.679	2.427	1.89	1.651	2.08	1.743	1.808	2.111	2.838	2.525	2.239	2.715	0.932214	0.182467	-0.291881	0.506917	-0.103481	0.775074	11.1006	35.4531
chr1	208064101	208065300	E3	4	CD34	Within	0.846	1.143	1.454	1.849	1.905	3.933	3.287	4.039	1.837	2.412	1.809	1.802	2.585	1.684	2.699	2.231	1.55352	0.30359	-0.821228	0.424226	-0.458251	0.574154	29.4977	55.8007
chr1	208135701	208137600	E4	6	CD34	Upstream	1.709	1.263	0.64	0.701	2.013	1.564	1.303	1.473	0.607	0.958	1.468	1.72	1.66	1.329	1.431	1.592	0.267246	0.439977	-1.41576	0.120788	-1.19285	0.0778025	446.35	84.2551
chr1	208259001	208260000	E3	4	PLXNA2	Within	0.609	1.029	0.635	0.888	1.493	1.933	2.119	2.262	1.018	0.981	1.628	2.665	2.524	3.031	2.8	2.988	1.06459	0.0991203	-1.16982	0.0900764	-0.777761	0.188248	73.0571	66.4854
chr1	208385201	208388500	E4	6	PLXNA2	Within	3.895	3.634	0.849	1.306	0.735	1.868	1.185	1.941	0.781	1.103	3.24	3.548	2.946	3.085	2.919	3.173	-1.53229	0.129175	-0.272541	0.76404	-0.46674	0.639285	-30.4603	171.255
chr1	209212301	209213300	E1	2	LINC01774	Downstream	1.422	1.714	2.116	2.537	1.166	1.189	1.5	0.754	2.51	3.082	2.946	2.414	2.629	3.073	2.56	2.328	-0.412703	0.225949	0.981861	0.114473	1.24709	0.110873	302.176	127.013
chr1	209571701	209573400	E2	3	LINC01698	Downstream	2.15	3.225	1.897	1.492	1.07	1.399	1.093	1.679	1.017	0.714	2.553	2.247	2.442	2.203	2.752	2.099	-1.12261	0.202328	0.457151	0.225162	-0.512092	0.241556	-45.6161	-112.018
chr1	209585301	209586500	E4	6	MIR205HG	Upstream	3.497	2.857	1.587	1.585	2.216	2.477	2.445	2.738	1.611	2.373	3.553	3.813	4.469	3.999	4.132	4.171	-0.437054	0.199055	-0.565239	0.108172	-0.23635	0.516974	-54.0781	41.8143
chr1	209779401	209782700	E1	1	CAMK1G	Within	3.239	4.049	7.08	7.624	3.999	3.838	4.008	4.045	3.954	4.03	2.277	1.888	2.42	2.499	2.374	2.327	0.104621	0.619792	0.907993	0.0354871	0.0269646	0.524314	-25.7736	2.96969
chr1	209830001	209831900	E1	1	HSD11B1-AS1	Downstream	1.959	2.886	4.647	4.871	2.577	2.835	2.401	3.599	2.801	3.537	2.365	2.196	2.683	3.034	2.23	2.96	0.159857	0.650046	0.814452	0.00736135	0.227924	0.414345	-142.58	27.985
chr1	209832201	209835500	E1	2	HSD11B1-AS1	Downstream	3.998	3.738	5.751	6.51	2.783	3.241	2.636	3.213	2.136	2.489	1.902	2.178	2.372	2.473	2.301	2.667	-0.360549	0.112018	1.0251	0.0321866	-0.381455	0.144734	-105.799	-37.2114
chr1	209839601	209841700	E1	2	HSD11B1-AS1	Within	1.901	2.067	3.399	2.747	1.332	1.698	1.365	1.282	1.743	1.889	1.956	1.556	1.802	2.204	1.332	1.662	-0.388829	0.197054	1.01997	0.0787264	0.261371	0.324245	67.22	25.6254
chr1	209863401	209866400	E1	1	HSD11B1	Within	0.541	1.104	1.833	2.387	1.818	2.142	1.596	2.171	1.333	1.571	1.291	0.921	1.576	1.935	1.812	1.642	1.2673	0.0969926	0.0915619	0.732674	-0.447463	0.130353	35.3084	-488.7
chr1	210517601	210518600	E2	3	HHAT	Within	3.588	3.086	1.693	1.712	1.633	1.524	1.271	2.155	2.34	2.615	3.644	2.514	3.05	2.4	3.32	2.833	-1.08001	0.0785689	0.109188	0.255638	0.650454	0.0647385	60.2266	595.717
chr1	210520001	210521800	E1	2	HHAT	Within	1.917	2.475	2.291	3.733	1.555	1.589	1.159	1.555	3.56	4.719	1.421	2.262	2.161	2.338	2.088	2.176	-0.482503	0.266646	0.938287	0.295377	1.39696	0.141056	289.523	148.884
chr1	211513701	211516000	E1	1	TRAF5	Upstream	0.5	0.695	1.977	1.709	0.933	0.727	0.992	0.889	1.665	1.846	1.785	2.163	2.125	2.47	1.547	2.647	0.473218	0.243192	1.15116	0.0310165	1.08158	0.0221665	-228.559	93.9556
chr1	211516601	211517600	E1	2	TRAF5	Upstream	0.88	1.371	1.851	2.22	0.84	1.152	0.782	0.916	1.323	1.728	2.558	2.464	2.419	3.115	2.8	2.716	-0.176674	0.706476	1.0312	0.0524727	0.614816	0.182354	347.994	59.6213
chr1	211755501	211757800	E4	5	SLC30A1	Upstream	1.883	1.589	0.827	0.909	2.169	1.97	1.7	1.732	1.209	1.359	2.863	3.081	2.925	3.037	2.833	2.765	0.253806	0.218229	-1.253	0.0281946	-0.688879	0.0289198	271.42	54.9782
chr1	211767301	211768900	E4	5	SLC30A1	Upstream	1.015	1.499	0.529	0.951	1.603	1.579	1.914	1.817	1.229	1.254	2.373	2.168	2.168	1.894	1.874	1.818	0.339757	0.398726	-1.10473	0.153727	-0.357675	0.00246826	105.274	32.3766
chr1	212090201	212092900	E1	1	INTS7	Downstream	0.652	0.931	1.605	1.667	0.691	0.715	0.603	0.598	1.13	1.296	2.267	1.768	2.121	2.073	1.865	2.126	-0.170127	0.639907	1.2185	0.00926807	0.786911	0.0969731	462.544	64.5802
chr1	212105001	212107000	E4	6	INTS7	Downstream	3.722	2.97	1.56	1.49	2.192	2.192	1.922	2.665	1.576	1.4	2.712	2.865	3.39	3.345	3.518	2.87	-0.610236	0.20052	-0.523615	0.0333752	-0.558474	0.0791668	-91.5178	106.657
chr1	212111201	212112200	E3	4	INTS7	Downstream	1.557	1.371	1.534	3.678	2.986	2.787	2.249	3.016	2.713	2.848	2.093	2.012	2.103	2.021	1.92	2.018	0.979306	0.00918381	-0.147539	0.83718	-0.0539274	0.481693	5.50669	36.5513
chr1	212203401	212204800	E1	1	DTL	Upstream	1.015	1.877	2.229	4.393	1.199	2.15	1.327	2.077	2.567	2.101	3.432	2.406	2.816	3.608	2.999	2.438	0.211629	0.756142	0.983347	0.348975	0.479006	0.37693	-226.342	48.7118
chr1	212357501	212358800	E4	5	LINC02608	Downstream	1.145	1.758	0.732	1.122	1.83	2.058	1.68	1.533	1.565	1.149	3.756	3.21	3.316	3.076	2.922	2.895	0.421358	0.333408	-1.06835	0.0673674	-0.518483	0.166874	123.05	48.5312
chr1	212428701	212431000	E4	6	LINC02608	Upstream	4.207	3.625	2.023	2.012	3.69	3.65	3.584	4.073	3.228	3.104	3.032	3.169	3.359	3.311	3.719	3.237	-0.0936178	0.552895	-0.863372	0.0042896	-0.213066	0.0564813	-227.591	24.6784
chr1	212465801	212467300	E1	1	PPP2R5A	Within	1.128	1.295	2.503	2.747	1.866	2.477	2.629	2.297	3.142	1.992	1.963	2.313	2.102	1.796	2.346	2.457	0.841926	0.176226	0.27382	0.357061	0.241419	0.621569	-28.6746	88.1672
chr1	212574201	212579500	E1	1	TMEM206	Within	1.646	1.831	4.767	5.595	1.575	2.116	1.629	2.407	2.628	2.993	2.397	2.323	2.28	2.333	2.39	1.975	0.0856659	0.762423	1.48944	0.0308355	0.607012	0.11406	-708.581	40.7544
chr1	212650401	212664700	E2	3	NENF	Downstream	7.96	6.627	5.359	4.776	3.312	3.181	2.952	4.053	3.237	3.722	2.925	3.141	2.88	3.165	3.023	3.08	-1.16781	0.10119	0.642459	0.0881038	0.100087	0.507575	8.5705	15.5788
chr1	212671601	212675900	E1	2	LINC01740	Upstream	2.674	3.32	3.798	2.579	1.279	1.46	1.121	1.502	2.286	2.572	2.45	2.629	2.786	2.534	2.807	2.2	-1.1299	0.104517	1.21932	0.199371	0.82652	0.0364247	73.1502	67.7855
chr1	212700801	212709500	E2	3	LINC01740	Upstream	7.635	6.116	6.628	6.635	2.706	2.983	2.699	3.303	3.638	3.995	2.573	3.09	3.019	3.123	2.963	3.093	-1.27316	0.109299	1.22101	0.0231874	0.423984	0.0555514	33.3016	34.724
chr1	212727101	212728500	E4	6	LINC01740	Within	3.432	2.448	1.435	1.721	1.699	1.805	1.653	2	2.01	1.634	2.048	2.37	2.628	1.533	2.028	2.023	-0.747002	0.246702	-0.150741	0.424867	0.0566002	0.774372	7.57698	-37.5479
chr1	212753401	212757300	E4	6	ATF3	Within	3.296	3.426	0.854	1.3	2.642	2.847	2.406	3.519	1.547	2.189	2.721	2.538	2.573	2.416	2.808	2.625	-0.29221	0.0510723	-1.34973	0.0482913	-0.555016	0.198536	-189.937	41.1205
chr1	212758101	212763600	E4	6	ATF3	Upstream	8.179	5.689	1.566	1.636	3.738	3.896	3.553	4.619	2.003	2.036	2.873	3.051	2.923	2.593	3.132	2.947	-0.861213	0.240756	-1.25326	0.00816973	-0.918616	0.0222221	-106.665	73.2983
chr1	212777701	212779000	E2	3	ATF3	Upstream	2.135	2.109	1.505	1.609	0.754	0.915	0.727	1.533	1.096	1.257	1.908	1.47	1.051	0.939	1.538	1.313	-1.34716	0.0352513	0.900819	0.0260115	0.495862	0.0952413	36.8081	55.0457
chr1	212792201	212793200	E1	1	ATF3	Within	0.542	1.143	1.957	2.029	1.866	1.487	0.945	1.508	1.865	2.475	2.093	1.71	1.367	2.105	1.56	1.203	0.993179	0.166375	0.249726	0.336007	0.372335	0.324704	-37.4892	149.097
chr1	212810501	212812600	E1	1	FAM71A	Downstream	1.643	1.197	4.255	3.32	1.31	1.521	1.552	1.513	1.953	2.245	2.878	3.088	3.278	3.286	3.483	2.936	-0.0043142	0.987662	1.41972	0.110056	0.568126	0.0727913	13168.8	40.0169
chr1	212840001	212843100	E1	1	BATF3	Downstream	3.252	2.579	6.531	6.481	3.128	3.151	3.31	2.987	5.03	4.079	2.549	3.648	3.593	3.569	3.558	3.928	0.107	0.626064	1.0511	0.000843331	0.536611	0.206205	-501.503	51.0525
chr1	212853301	212858300	E1	1	BATF3	Downstream	0.528	0.868	4.207	4.03	1.389	1.567	1.329	1.808	1.539	1.95	2.184	2.321	2.28	3.088	2.342	2.838	1.08309	0.0869562	1.47834	0.00225214	0.238894	0.401183	-22.0567	16.1596
chr1	212889301	212892100	E1	1	NSL1	Downstream	0.362	1.02	2.511	1.901	1.099	1.326	1.117	1.057	1.356	1.467	0.885	0.503	1.576	1.533	1.085	1.33	0.811398	0.339603	0.863218	0.156858	0.218592	0.299059	-26.9402	25.323
chr1	213240001	213241000	E1	2	RPS6KC1	Within	1.015	2.057	1.693	1.903	0.793	1.041	1.076	0.377	2.578	2.288	2.171	2.012	2.103	2.484	2.08	1.552	-0.744595	0.438557	0.971247	0.0343071	1.4078	0.0165652	189.069	144.948
chr1	213242701	213245400	E1	1	RPS6KC1	Within	0.677	0.804	1.605	3.239	1.744	1.651	2.196	1.575	3.377	3.439	1.263	0.838	1.713	1.247	1.214	1.494	1.19756	0.00917052	0.513029	0.537899	1.00559	0.00220058	-83.9695	196.01
chr1	213417501	213421300	E4	6	RPS6KC1	Within	4.789	4.297	1.53	1.934	3.325	3.694	3.42	3.399	2.025	2.05	2.242	2.394	2.212	2.037	2.335	2.653	-0.372375	0.086743	-1.01863	0.0233498	-0.784458	0.0781917	-210.663	77.0114
chr1	213457401	213459100	E4	5	RPS6KC1	Downstream	1.911	2.486	1.244	1.715	2.716	2.863	2.511	2.66	1.835	2.251	2.37	1.567	2.041	1.535	1.764	1.917	0.343423	0.273224	-0.91462	0.0897005	-0.449218	0.142456	130.806	49.1152
chr1	213498701	213502700	E4	6	RPS6KC1	Downstream	8.202	6.623	1.982	2.471	6.912	5.413	6.735	5.329	3.932	3.476	2.556	3.405	2.653	2.566	2.498	2.918	-0.266556	0.369941	-1.4685	0.0941299	-0.734484	0.164428	-275.545	50.0159
chr1	213503101	213505500	E4	6	RPS6KC1	Downstream	2.622	2.189	0.881	0.951	1.826	1.579	1.846	1.66	1.017	1.011	2.744	3.016	3.306	2.84	2.748	3.102	-0.498671	0.136472	-0.894365	0.0799236	-0.747568	0.112819	-149.912	83.5864
chr1	218523601	218524600	E1	1	TGFB2-AS1	Upstream	1.692	1.143	3.174	2.917	2.1	1.747	2.478	2.047	2.306	2.101	1.55	2.967	2.892	2.779	2.28	2.988	0.440003	0.281382	0.663193	0.043085	0.196487	0.330566	-44.6559	29.6275
chr1	218634901	218645100	E4	6	TGFB2	Downstream	9.052	4.791	2.207	1.888	2.587	1.908	2.491	1.873	2.206	1.839	2.217	2.512	2.323	2.375	2.053	2.478	-1.62295	0.265655	-0.133999	0.665272	-0.152102	0.633739	-9.37194	113.509
chr1	218645601	218653200	E2	3	TGFB2	Downstream	3.026	1.968	1.551	1.776	1.129	0.914	1.226	0.991	2.056	1.479	1.824	1.745	1.804	1.965	1.867	1.847	-1.29004	0.207681	0.703852	0.0542182	0.7915	0.203989	61.3545	112.453
chr1	218698701	218699800	E2	3	C1orf143	Within	2.523	1.974	1.683	1.845	1.145	0.946	1.008	1.175	1.172	1.358	2.255	1.783	1.768	1.646	1.854	1.834	-1.10468	0.111488	0.754465	0.0332846	0.274782	0.248909	24.8744	36.4207
chr1	219361601	219362800	E1	1	LYPLAL1	Within	4.851	3.333	7.316	9.881	5.948	5.605	6.193	5.296	9.185	8.092	1.744	2.179	2.541	2.07	3.032	3.265	0.497424	0.256821	0.573942	0.266816	0.580586	0.0959764	-116.719	101.158
chr1	219363001	219364900	E3	4	LYPLAL1	Within	2.03	1.984	2.56	3.37	4.565	3.891	4.013	2.919	3.533	3.07	2.202	2.328	2.517	1.595	2.293	2.184	1.07497	0.0945721	-0.512041	0.142837	-0.3568	0.167727	33.1915	69.6819
chr1	219632301	219633500	E4	6	LYPLAL1-AS1	Within	9.138	6.951	6.17	3.593	4.821	3.53	5.432	6.328	2.515	1.673	4.328	5.238	4.688	4.35	4.599	4.494	-0.9461	0.119529	0.225498	0.687248	-0.995613	0.133548	-105.233	-441.517
chr1	219802501	219803800	E1	1	ZC3H11B	Upstream	1.822	2.021	2.929	3.414	1.902	3.287	1.981	3.562	1.539	2.585	1.789	1.895	2.467	2.04	1.384	1.97	0.432882	0.507203	0.289802	0.553855	-0.331174	0.606011	76.5043	-114.276
chr1	220905801	220907000	E3	4	MARC2	Upstream	1.128	2	1.807	2.8	2.682	2.973	2.906	2.558	2.798	2.84	2.002	1.844	1.577	2.28	1.833	1.907	0.85444	0.184337	-0.295567	0.475594	-0.00443515	0.962944	0.519071	1.50056
chr1	221128901	221132200	E1	1	HLX	Downstream	2.542	2.492	4.773	4.782	2.035	2.836	1.885	2.708	2.013	2.856	2.7	2.452	2.93	3.098	2.943	2.456	-0.0475174	0.87224	0.972184	0.107787	-0.000411197	0.998784	-0.865362	-0.0422962
chr1	221135201	221137100	E1	2	HLX	Downstream	2.635	3.607	4.091	3.036	1.497	2.131	1.218	2.777	1.57	2.284	1.713	3.122	2.766	2.835	3.177	2.817	-0.78284	0.173317	0.973896	0.130495	0.0872588	0.835207	11.1464	8.95977
chr1	221171201	221176900	E1	2	HLX	Downstream	1.032	1.462	2.077	1.912	0.523	0.827	0.651	0.67	0.832	0.892	1.454	1.631	1.383	1.557	1.584	1.442	-0.885107	0.175906	1.56223	0.0330314	0.352366	0.429194	39.8105	22.5553
chr1	221218601	221219800	E1	1	HLX	Downstream	1.523	2.476	3.041	2.959	1.866	1.27	1.467	1.301	1.526	1.284	1.873	2.263	1.796	1.754	1.733	2.263	-0.350772	0.535835	0.936239	0.125076	-0.158237	0.683878	-45.111	-16.9013
chr1	221244601	221246200	E3	4	HLX	Downstream	1.057	1.142	2.379	1.189	2.944	2.601	2.587	2.726	0.826	1.167	2.906	3.173	4.172	3.314	3.248	3.515	1.33376	0.0522934	-0.635962	0.329781	-1.47596	0.0180427	110.661	232.083
chr1	221269501	221276800	E1	2	HLX	Downstream	3.28	3.019	8.883	7.308	2.759	2.726	2.566	2.993	2.307	2.582	2.409	2.519	2.49	2.864	2.485	2.703	-0.19955	0.192759	1.56165	0.0928668	-0.165996	0.271398	-83.1853	-10.6296
chr1	221335001	221341800	E1	2	C1orf140	Downstream	3.123	3.912	4.508	3.299	2.173	2.25	2.079	2.667	1.904	2.285	3.337	3.355	3.26	3.848	3.544	4.008	-0.669687	0.183854	0.819646	0.217233	-0.0786633	0.648783	-11.7463	-9.59723
chr1	221356701	221357900	E1	2	C1orf140	Downstream	2.143	1.428	2.204	2.8	1.205	1.332	1.304	1.212	1.272	1.867	1.356	1.508	1.971	1.052	2.066	2.877	-0.49369	0.379566	0.980201	0.138031	0.307418	0.492156	62.2695	31.3628
chr1	221360901	221363200	E1	1	C1orf140	Downstream	1.471	1.589	3.632	2.976	1.886	1.776	2.196	1.592	2.181	1.785	1.954	1.945	1.942	2.195	2.242	2.597	0.259104	0.0653883	0.851572	0.131312	0.115342	0.580723	-44.5159	13.5446
chr1	221888801	221889800	E3	4	DUSP10	Within	1.692	1.6	2.063	2.22	3.546	2.936	2.869	3.07	3.087	2.802	3.566	3.52	2.682	2.779	2.36	2.639	0.977305	0.113791	-0.597959	0.154123	-0.138655	0.50228	14.1875	23.1881
chr1	221900101	221901100	E1	1	DUSP10	Within	2.776	1.943	4.549	4.059	3.313	3.754	3.064	3.178	3.765	3.595	2.093	2.866	2.892	2.526	2.76	3.027	0.582664	0.168555	0.284687	0.145782	0.0587717	0.626662	-10.0867	20.6443
chr1	221927501	221931100	E1	1	DUSP10	Upstream	0.526	0.952	1.821	2.482	0.777	1.021	0.869	1.062	1.704	1.866	1.571	1.452	1.343	1.846	1.377	1.519	0.283216	0.595832	1.25857	0.131639	0.989406	0.0362274	-349.346	78.6133
chr1	221947101	221951900	E1	1	DUSP10	Upstream	1.55	1.832	4.779	4.291	1.991	2.282	1.853	2.13	2.259	2.683	2.259	2.649	2.955	3.322	2.714	3.134	0.337501	0.159069	1.08564	0.0244557	0.209735	0.336937	-62.1438	19.3191
chr1	221966201	221970100	E1	1	LINC01655	Downstream	0.607	1.288	4.54	5.46	1.554	2.181	1.503	2.084	2.303	2.943	2.046	1.482	2.694	2.449	2.511	2.058	0.97845	0.18605	1.42092	0.0396509	0.490204	0.233805	-50.1001	34.4992
chr1	221976101	221980500	E1	2	LINC01655	Downstream	0.723	0.856	1.742	1.829	0.593	0.819	0.711	0.832	1.44	1.198	1.144	1.085	0.991	1.281	1.035	1.137	-0.161246	0.602381	1.33849	0.0408005	0.901983	0.0662925	559.381	67.3879
chr1	221982101	221983100	E1	1	LINC01655	Downstream	2.099	1.6	5.607	2.981	2.426	1.412	1.989	1.4	2.815	2.615	2.868	2.866	2.944	3.957	2.92	2.755	0.0535583	0.916885	1.16174	0.296246	0.500402	0.353592	-934.311	43.0735
chr1	222084601	222086800	E1	2	LINC02257	Downstream	0.707	1.194	1.081	2.276	0.339	0.675	0.578	0.71	1.402	1.527	1.409	1.394	1.839	1.473	1.599	1.534	-0.906351	0.287269	1.72658	0.283244	1.52987	0.0799681	168.794	88.6069
chr1	222133701	222134800	E4	5	LINC02474	Upstream	2.4	3.324	1.25	2.191	3.52	3.142	3.526	3.085	2.806	2.929	3.664	2.926	2.724	2.334	3.054	3.351	0.218885	0.486644	-0.95324	0.144237	-0.216358	0.221817	98.8458	22.6971
chr1	222159701	222162900	E1	1	LINC02474	Downstream	2.918	3.141	6.509	6.872	3.759	3.47	4.062	3.347	5.614	5.176	1.743	2.371	2.775	2.498	2.386	2.884	0.255022	0.0922421	0.88819	0.00680059	0.577761	0.03011	-226.554	65.0493
chr1	222165301	222166300	E1	1	LINC02474	Downstream	1.896	1.829	3.333	2.727	3.499	3.196	3.814	2.532	5.02	3.222	3.101	2.565	3.26	2.779	2.72	2.289	0.846321	0.0543062	-0.144006	0.476476	0.299727	0.545841	-35.4153	-208.135
chr1	222166601	222168900	E1	1	LINC02474	Downstream	4.53	3.476	9.608	6.917	5.596	3.343	5.397	2.575	8.283	5.458	2.83	2.469	3.062	3.073	3.094	2.782	0.158907	0.756012	0.886498	0.167114	0.620337	0.320684	-390.377	69.9761
chr1	222169301	222174000	E1	1	LINC02474	Downstream	1.497	1.263	4.386	3.425	2.103	1.399	1.809	1.454	3.627	2.273	1.533	1.155	1.341	1.253	1.267	1.295	0.343157	0.474907	1.15746	0.0780251	0.752841	0.294693	-219.387	65.0427
chr1	222456501	222461400	E4	6	HHIPL2	Downstream	1.836	2.447	0.626	0.918	0.628	0.788	0.658	1.032	0.47	0.581	1.012	1.866	0.718	1.339	0.636	1.646	-1.59667	0.115406	0.124536	0.7468	-0.430016	0.217014	-26.9321	-345.294
chr1	222627701	222630800	E1	2	HHIPL2	Downstream	1.091	1.216	1.825	2.208	0.902	0.97	0.725	1.476	1.465	1.43	1.075	1.102	1.458	1.059	0.722	0.963	-0.300699	0.125923	1.10641	0.103	0.628339	0.0155086	208.959	56.7909
chr1	222755601	222757400	E3	4	TAF1A-AS1	Upstream	1.842	1.079	3.055	2.993	3.394	3.137	3.349	2.871	3.202	2.437	2.282	2.346	2.423	2.899	1.866	2.112	1.1609	0.104963	-0.110802	0.298607	-0.211838	0.440556	18.2477	191.187
chr1	222826701	222829900	E1	1	MIA3	Within	2.452	1.82	5.352	7.189	3.701	3.319	4.561	3.381	6.175	5.628	1.501	1.963	2.02	1.867	1.874	2.121	0.716446	0.0872637	0.837071	0.192318	0.749622	0.0253389	-104.631	89.553
chr1	223283301	223285500	E1	1	TLR5	Within	1.384	2.025	3.076	4.639	2.395	3.934	2.103	4.135	1.803	2.588	1.162	1.005	1.553	1.855	1.363	1.587	0.89276	0.279736	0.285548	0.592084	-0.527562	0.410905	59.0933	-184.754
chr1	223306401	223307400	E3	4	TLR5	Within	0.88	0.457	0.846	0.888	1.773	1.821	1.76	1.293	0.882	1.074	1.473	0.905	1.052	0.8	0.88	0.97	1.4264	0.114212	-1.05135	0.00129004	-0.877877	0.0604887	61.5449	83.4996
chr1	223309601	223312100	E4	5	TLR5	Within	0.974	0.959	0.465	0.811	1.903	1.917	1.811	1.981	1.614	1.624	2.355	2.372	2.669	2.794	2.254	2.885	0.981882	0.000122612	-1.58106	0.085616	-0.238367	0.001516	24.2766	15.0765
chr1	223347101	223355000	E4	6	TLR5	Upstream	7.834	6.258	2.81	2.727	6.426	5.307	5.9	5.927	3.934	3.478	3.206	3.345	3.471	3.525	3.308	3.578	-0.264386	0.357929	-1.08342	0.112143	-0.662646	0.123804	-250.635	61.1622
chr1	223406201	223408200	E4	5	SUSD4	Downstream	0.778	1.314	0.661	1.078	1.749	1.802	1.531	1.723	1.356	1.493	2.557	2.011	2.523	2.188	3.118	2.463	0.763288	0.221262	-1.03018	0.139172	-0.317302	0.0893142	41.5704	30.8005
chr1	223723901	223725000	E4	6	CAPN8	Within	2.585	2.493	1.25	1.384	2.375	2.331	1.837	2.252	1.603	1.231	2.607	3.931	3.632	3.712	3.963	3.386	-0.109661	0.108544	-0.837447	0.025773	-0.731649	0.120782	-667.194	87.3667
chr1	223798501	223800400	E4	6	CAPN8	Within	2.244	1.323	0.473	0.867	1.522	1.427	1.406	1.785	1.16	0.958	3.099	3.016	2.711	2.636	2.735	2.817	-0.274187	0.623421	-1.1375	0.136779	-0.477705	0.106953	-174.226	41.9959
chr1	223806801	223810100	E2	3	CAPN8	Within	5.33	3.876	3.428	2.9	2.43	1.834	2.014	1.615	2.516	2.206	2.676	3.03	2.659	3.149	2.774	3.161	-1.11017	0.144441	0.569269	0.123925	0.147018	0.585037	13.2429	25.8257
chr1	223861201	223863200	E4	5	CAPN8	Upstream	1.624	1.199	1.031	1.046	3.498	2.396	2.884	2.8	1.424	1.237	2.441	2.262	2.234	2.356	2.239	2.424	1.06175	0.185971	-1.50474	0.178874	-1.1474	0.200838	108.067	76.2525
chr1	223866201	223867500	E4	6	CAPN8	Upstream	5.206	4.219	2.644	2	4.521	3.801	5.014	5.634	3.73	3.088	3.219	3.558	3.397	4.792	3.445	3.133	-0.179468	0.46943	-0.8417	0.0637909	-0.287626	0.260887	-160.266	34.172
chr1	223912901	223914800	E1	1	CAPN2	Within	1.638	1.383	3.061	3.069	3.117	2.522	2.71	2.409	4.996	4.864	2.121	2.407	2.434	2.658	2.567	2.429	0.900505	0.102641	0.12043	0.560768	0.805996	0.0770607	-89.5049	669.263
chr1	224000201	224001900	E1	1	TP53BP2	Within	0.637	1.277	1.897	2.387	1.043	1.53	1.303	1.837	2.593	2.828	2.188	1.508	1.793	1.386	1.928	1.323	0.426687	0.503887	0.735884	0.131606	1.07542	0.0652292	-252.039	146.139
chr1	224057501	224059600	E4	5	TP53BP2	Upstream	2.03	2.176	1.183	1.177	2.887	2.583	2.932	3.563	1.824	1.844	1.845	2.202	2.002	2.545	1.827	1.773	0.379073	0.104349	-1.21233	0.0619407	-0.576121	0.105154	151.982	47.5218
chr1	224254101	224256000	E1	2	LOC100287497	Downstream	0.855	0.842	1.002	1.668	0.295	0.508	0.36	0.368	0.981	1.376	0.897	1.111	0.996	0.952	1.031	0.959	-1.07924	0.147757	1.73353	0.192924	1.55365	0.106467	143.958	89.6235
chr1	224353301	224355100	E4	5	FBXO28	Downstream	0.714	1.142	0.323	0.528	1.166	1.321	0.941	1.107	0.942	0.985	0.818	1.368	1.226	1.52	0.888	1.228	0.421618	0.361427	-1.54643	0.0283207	-0.36789	0.151257	87.2567	23.7897
chr1	224355301	224359000	E4	6	FBXO28	Downstream	3.858	3.796	2.014	1.97	4.574	3.684	4.094	3.186	3.838	4.376	2.219	3.219	2.386	2.854	2.398	3.28	0.109526	0.620245	-1.05155	0.12996	-0.00769245	0.970811	7.02341	0.731531
chr1	224393401	224395200	E3	4	LOC101927143	Downstream	0.789	1.142	1.704	1.655	2.176	2.043	2.263	1.914	2.034	1.997	1.894	2.346	2.102	2.689	2.288	2.456	1.12717	0.0676591	-0.329118	0.0688098	-0.0660759	0.380296	5.8621	20.0767
chr1	224397201	224398900	E3	4	LOC101927143	Within	0.438	1.21	0.715	0.634	1.509	1.53	1.687	1.52	1.595	1.4	1.96	1.981	1.762	2.129	1.787	1.917	0.883204	0.322379	-1.17121	0.0217373	-0.0205254	0.85886	2.32397	1.7525
chr1	224564601	224573700	E2	3	CNIH4	Downstream	5.894	4.868	1.394	1.776	1.265	1.546	1.167	1.177	1.285	1.661	2.758	2.755	2.355	2.293	2.564	2.488	-1.93646	0.0648862	0.172702	0.53406	0.0671348	0.802616	3.46689	38.8732
chr1	224616401	224617500	E1	1	WDR26	Within	2.031	1.558	3.751	3.344	3.181	2.703	3.408	3.134	3.916	3.905	2.044	2.286	1.577	2.105	2.545	2.434	0.71311	0.0761882	0.269917	0.196745	0.410549	0.153859	-57.5717	152.102
chr1	224643901	224646800	E4	5	CNIH3	Within	3.009	3.82	1.604	1.858	3.714	3.202	3.37	3.063	2.571	2.896	2.271	2.218	2.446	1.973	2.605	2.353	0.0181433	0.937311	-0.998444	0.0521873	-0.338999	0.161773	1868.46	33.9527
chr1	224647201	224648200	E4	6	CNIH3	Within	3.588	3.657	1.904	1.966	2.566	2.527	4.075	3.555	3.765	2.521	2.713	2.866	2.419	3.031	3.08	3.415	-0.508362	0.00425202	-0.396207	0.00719438	0.303573	0.513226	59.7159	-76.6198
chr1	224675601	224677900	E1	1	CNIH3	Within	1.03	1.291	2.781	3.417	2.575	3.456	2.507	2.996	2.638	2.922	1.112	1.42	1.942	1.665	1.86	1.905	1.37777	0.125545	0.0395236	0.893181	-0.117311	0.688256	8.51458	-296.813
chr1	224689301	224693100	E4	5	CNIH3	Within	1.762	1.803	1.043	1.117	2.675	2.375	2.872	3.286	1.57	2.112	2.263	2.367	2.157	2.557	2.366	2.245	0.50204	0.121463	-1.22474	0.0531312	-0.455807	0.192583	90.791	37.2166
chr1	224731901	224735200	E1	2	CNIH3	Upstream	3.567	2.492	4.693	4.782	1.695	2.341	1.599	1.843	2.229	3.125	2.723	2.772	2.946	2.83	2.931	2.327	-0.585967	0.274133	1.2311	0.0706106	0.407452	0.36535	69.535	33.0967
chr1	224898401	224899500	E4	6	CNIH3	Within	3.569	3.324	2.02	1.441	2.926	3.784	2.193	2.448	1.757	2.122	3.03	2.149	2.342	2.373	3.708	3.457	-0.038882	0.8675	-0.955287	0.104007	-0.790451	0.147832	-2032.95	82.7448
chr1	224914301	224922500	E1	2	CNIH3	Within	5.271	4.261	8.243	5.347	3.383	3.306	3.09	4.161	3.901	3.766	2.22	2.071	2.441	2.36	2.563	2.113	-0.51112	0.215575	1.0229	0.252746	0.197125	0.0414374	38.5673	19.2712
chr1	224933201	224934500	E4	6	CNIH3	Downstream	3.28	2.812	1.79	1.219	2.296	2.344	2.256	1.864	1.565	1.724	2.444	3.713	2.103	2.623	2.645	2.984	-0.392841	0.195326	-0.624784	0.212273	-0.496665	0.0556656	-126.429	79.4938
chr1	224949801	224952600	E2	3	CNIH3	Downstream	2.392	1.632	2.511	1.086	0.749	0.915	0.861	0.98	1.102	0.667	1.411	1.436	1.539	1.427	1.67	1.288	-1.27329	0.184955	1.11177	0.402099	0.0870925	0.852108	6.83996	7.83369
chr1	224978201	224979200	E4	6	CNIH3	Downstream	2.302	2.4	0.899	1.142	2.426	1.672	1.793	1.616	1.764	1.167	3.644	3.721	4.522	2.905	3.84	4.812	-0.198027	0.569089	-1.00603	0.198355	-0.483734	0.354304	-244.277	48.0834
chr1	225516101	225518700	E4	6	DNAH14	Within	2.108	2.855	0.549	0.975	1.255	1.614	0.99	1.139	0.691	1.167	2.116	2.648	1.92	1.715	1.906	2.625	-0.790351	0.174121	-0.912983	0.140717	-0.627465	0.241305	-79.3907	68.727
chr1	225631301	225633300	E4	6	LBR	Upstream	3.789	2.97	1.639	1.394	2.891	2.359	3.307	2.746	2.034	1.82	3.061	2.966	3.074	2.861	2.518	2.967	-0.364466	0.281724	-0.791383	0.106242	-0.445947	0.19719	-122.356	56.3504
chr1	225637401	225640100	E4	6	LBR	Upstream	3.934	3.003	1.41	1.502	3.091	2.27	3.222	2.193	1.958	1.78	2.496	3.053	1.732	2.244	2.546	2.643	-0.371866	0.333643	-0.880516	0.202177	-0.520035	0.287205	-139.845	59.0603
chr1	225641101	225644300	E4	6	LBR	Upstream	6.279	5.246	2.329	2.872	4.692	4.387	4.306	3.717	4.004	3.747	4.188	3.455	4.006	4.01	3.61	3.26	-0.344209	0.233625	-0.803768	0.0429563	-0.228088	0.082699	-66.2645	28.3774
chr1	225644401	225649800	E4	6	ENAH	Downstream	3.608	3.003	1.067	1.056	2.141	1.664	1.906	1.585	1.895	1.996	3.299	3.62	3.415	2.804	3.338	3.059	-0.796743	0.0733761	-0.841909	0.175755	0.0321891	0.887006	4.04008	-3.82334
chr1	225653901	225655500	E2	3	ENAH	Downstream	8.163	6.14	6.477	4.873	4.081	2.972	4.338	4.106	4.217	3.326	2.615	2.388	2.792	2.446	2.499	2.715	-1.02002	0.12053	0.686468	0.17404	0.0967856	0.7647	9.48856	14.0991
chr1	225655501	225656800	E4	6	ENAH	Downstream	4.582	3.428	2.075	1.707	3.624	2.372	3.71	3.024	2.4	1.472	2.385	2.204	2.103	2.396	2.338	2.089	-0.417569	0.359119	-0.66506	0.310956	-0.631004	0.315523	-151.114	94.8793
chr1	225992401	225994700	E3	4	EPHX1	Upstream	0.883	1.043	1.08	0.689	1.784	2.196	2.224	1.592	1.253	1.035	1.886	1.704	1.851	1.482	1.147	1.383	1.04781	0.0922279	-1.1698	0.0603718	-0.799152	0.101123	76.2688	68.3151
chr1	226000801	226002400	E4	5	EPHX1	Within	1.734	1.571	1.058	1.228	2.419	2.276	2.403	2.255	1.759	1.75	2.809	3.268	3.614	3.472	3.024	2.982	0.506507	0.0244783	-1.03842	0.0092787	-0.420003	0.07538	82.9214	40.4465
chr1	226218901	226220000	E4	6	H3F3A	Upstream	4.369	3.948	2.597	1.672	2.587	2.804	2.045	3.329	2.374	2.632	2.537	3.246	2.533	2.334	2.763	2.257	-0.625428	0.048356	-0.336938	0.431973	-0.107073	0.374681	-17.12	31.7783
chr1	226224001	226225100	E4	5	H3F3A	Upstream	1.231	1.247	0.481	0.865	1.781	1.554	1.689	1.567	1.295	2.334	1.268	1.051	1.243	0.995	1.491	1.199	0.429033	0.163308	-1.30965	0.06761	0.121862	0.82517	-28.4038	-9.30492
chr1	226284501	226289500	E1	1	LINC01703	Downstream	1.245	1.393	6.089	4.715	1.277	1.641	1.173	1.636	2.671	2.855	1.518	1.407	1.902	2.187	1.854	1.357	0.146044	0.580668	1.88804	0.0920687	0.920835	0.0470872	-630.518	48.7719
chr1	226368201	226369700	E1	1	ACBD3	Within	1.534	1.295	2.644	2.959	2.83	2.229	2.433	2.549	4.408	3.672	2.738	2.48	2.558	2.104	2.479	2.974	0.83863	0.131289	0.147271	0.529284	0.675517	0.0907719	-80.5501	458.69
chr1	226813001	226815000	E4	6	ITPKB	Downstream	9.033	6.853	3.965	2.947	5.899	4.123	5.278	5.168	3.475	3.944	2.712	2.563	3.258	2.672	3.338	2.637	-0.664573	0.177538	-0.535916	0.297379	-0.434074	0.36986	-65.3163	80.9966
chr1	226817401	226820500	E4	6	ITPKB	Downstream	11.588	7.221	4.792	3.516	5.851	5.559	5.675	5.4	4.581	4.32	2.574	3.55	2.932	2.633	3.468	2.99	-0.721137	0.338433	-0.457725	0.23487	-0.358216	0.024244	-49.6738	78.2601
chr1	226822401	226825300	E4	6	ITPKB	Within	2.753	2.56	1.477	1.071	2.412	1.703	2.325	1.856	1.788	1.818	1.977	1.82	1.721	1.48	1.806	1.444	-0.368496	0.326115	-0.691939	0.226589	-0.190338	0.603533	-51.6526	27.5079
chr1	226828401	226834100	E4	6	ITPKB	Within	7.12	5.769	1.827	1.479	3.901	3.218	3.834	3.579	3.223	2.947	3.112	3.209	2.903	2.539	3.477	3.156	-0.856352	0.0979906	-1.10706	0.0669324	-0.206749	0.378719	-24.143	18.6756
chr1	226836301	226839500	E3	4	ITPKB-IT1	Downstream	1.332	1.356	2.66	1.584	3.133	2.913	2.718	2.607	2.637	2.625	1.477	1.115	1.626	1.709	1.824	2.011	1.16937	0.039455	-0.51054	0.334164	-0.200308	0.173243	17.1296	39.2345
chr1	226841601	226847900	E4	6	ITPKB-IT1	Within	8.751	6.561	7.24	3.913	4.225	3.413	4.069	3.255	4.782	4.502	2.766	3.43	3.127	2.931	3.191	3.625	-1.00335	0.144182	0.546086	0.476896	0.281627	0.267766	28.0687	51.5718
chr1	226853701	226855500	E4	6	ITPKB-IT1	Within	4.248	3.427	2.027	1.866	2.513	2.167	2.172	2.303	2.769	2.541	3.143	3.379	2.949	2.992	3.176	2.887	-0.71359	0.131043	-0.265588	0.225494	0.182062	0.285949	25.5135	-68.5507
chr1	226867701	226871100	E4	6	ITPKB-IT1	Upstream	5.89	3.93	2.721	2.069	4.183	3.364	3.938	3.309	3.25	3.801	2.711	2.261	2.797	2.462	2.633	2.657	-0.379764	0.440224	-0.655955	0.125089	-0.0980128	0.671307	-25.8089	14.942
chr1	226873001	226874000	E4	6	ITPKB-IT1	Upstream	2.437	2.286	1.217	1.142	2.613	2.193	2.184	1.831	2.408	2.428	2.636	2.112	2.261	2.231	2.2	2.561	0.0250742	0.877972	-1.02705	0.099529	0.00915297	0.954616	-36.5036	-0.891187
chr1	226878301	226881400	E4	6	ITPKB-IT1	Upstream	5.15	5.968	2.473	2.78	5.084	4.72	5.38	4.324	4.122	3.883	2.849	3.68	2.915	3.176	3.236	3.377	-0.181491	0.329057	-0.900288	0.0117879	-0.292411	0.0687754	-161.116	32.4797
chr1	226891701	226893500	E4	6	ITPKB-IT1	Upstream	3.459	3.554	1.762	1.409	3.627	3.054	3.313	2.393	2.693	3.008	2.109	2.374	2.044	2.081	2.576	2.78	-0.06969	0.665366	-1.07524	0.050599	-0.228988	0.305291	-328.581	21.2964
chr1	226894701	226899100	E4	6	ITPKB	Within	5.196	4.516	2.667	2.088	4.652	4.001	4.701	4.257	3.674	4.114	2.87	2.878	2.555	2.811	2.707	3.067	-0.166747	0.377665	-0.863582	0.0476681	-0.151739	0.399022	-90.9998	17.5709
chr1	226899301	226901200	E4	5	ITPKB	Within	1.674	2.104	1.057	1.368	2.995	2.229	2.384	2.607	1.749	2.8	2.651	3.386	2.517	2.768	3.198	3.144	0.467337	0.273541	-1.10683	0.1327	-0.199483	0.659675	42.6851	18.023
chr1	226901701	226902700	E4	5	ITPKB	Within	0.948	1.829	0.741	1.332	2.146	2.081	1.5	1.885	2.137	2.755	2.016	2.716	1.63	2.273	1.8	2.677	0.606651	0.346389	-1.02855	0.166795	0.21052	0.475389	-34.702	-20.4676
chr1	226904001	226905100	E4	6	ITPKB	Within	4.431	3.636	2.26	1.787	4.581	3.513	4.03	3.476	3.268	3.438	2.466	2.514	2.772	2.794	3.09	3.069	0.00487964	0.985795	-0.999999	0.122375	-0.271383	0.413586	5561.54	27.1384
chr1	226905801	226906900	E4	5	ITPKB	Within	2.154	1.766	1.346	1.326	2.46	2.263	2.193	2.497	1.727	1.952	2.325	3.428	1.721	2.067	2.327	2.928	0.269025	0.248215	-0.82178	0.0586229	-0.360522	0.0749968	134.011	43.8708
chr1	226964501	226966900	E4	6	ITPKB	Upstream	4.06	4.235	2.247	1.954	3.186	3.838	3.597	3.723	1.963	2.275	1.743	1.843	1.686	2.244	1.949	1.874	-0.239834	0.286066	-0.74166	0.102301	-0.728965	0.100776	-303.946	98.2883
chr1	226968401	226969900	E4	6	ITPKB	Upstream	2.211	2.513	0.635	1.141	1.43	1.882	1.086	1.867	1.243	1.151	2.635	2.145	1.892	2.862	2.532	2.638	-0.512006	0.139505	-0.899655	0.153479	-0.468251	0.281326	-91.4543	52.0479
chr1	227032901	227035400	E3	4	PSEN2	Upstream	0.433	1.142	0.529	0.913	1.511	1.619	1.16	1.68	1.003	0.915	1.302	2.111	1.724	1.868	1.871	2.001	0.990789	0.266267	-1.11888	0.12154	-0.706677	0.0146223	71.3247	63.1594
chr1	227069401	227071300	E1	1	PSEN2	Within	0.748	1.142	2.031	2.202	1.301	1.857	1.406	1.785	1.285	1.67	1.794	1.164	1.217	1.927	2.146	1.327	0.740617	0.217549	0.422647	0.284448	-0.0959736	0.795425	12.9586	-22.7078
chr1	227079401	227080500	E4	5	PSEN2	Within	1.785	2.285	1.491	0.98	2.587	2.297	2.608	2.399	1.295	1.995	2.114	2.103	1.816	2.22	1.891	2.363	0.263145	0.321713	-0.983325	0.0796371	-0.570198	0.229999	216.686	57.9867
chr1	227085501	227087500	E1	1	PSEN2	Downstream	0.406	1.142	2.326	2.504	1.772	2.637	1.792	2.611	1.441	1.517	0.93	0.503	1.156	1.031	1.279	1.435	1.51	0.13118	0.131421	0.711778	-0.576226	0.34052	38.1608	-438.457
chr1	228272901	228275000	E1	1	ARF1	Within	3.931	3.59	7.578	6.58	5.352	4.457	5.88	3.512	7.151	6.6	4.354	3.973	3.503	3.927	3.407	2.955	0.383265	0.205605	0.529393	0.0846065	0.487376	0.0848583	-127.164	92.0631
chr1	228279601	228281200	E1	1	MIR3620	Upstream	1.142	1.071	2.479	2.575	1.37	1.649	1.65	1.716	2.628	3.209	2.858	2.985	2.727	2.578	2.574	2.909	0.447913	0.194822	0.743526	0.0618961	0.951214	0.0847032	-212.366	127.933
chr1	228416601	228417900	E4	5	OBSCN-AS1	Upstream	1.77	2.461	0.854	1.219	1.435	1.972	1.579	1.16	1.069	1.472	2.504	1.006	1.981	0.939	1.476	0.985	-0.312326	0.45095	-0.716564	0.193263	-0.422878	0.334576	-135.397	59.0147
chr1	228658801	228661700	E4	5	MIR4666A	Downstream	2.823	3.072	1.349	1.399	2.894	3.458	3.393	3.452	2.01	2.591	2.778	3.518	3.388	3.003	2.784	3.37	0.107829	0.564254	-1.20907	0.096636	-0.465306	0.163195	431.521	38.4845
chr1	228662201	228664500	E4	5	RNF187	Upstream	1.5	2.384	0.667	1.157	2.311	3.036	2.663	3.207	1.43	1.968	2.628	3.453	2.833	2.634	2.624	3.305	0.461318	0.3332	-1.55174	0.0698396	-0.654275	0.174089	141.828	42.1639
chr1	228665801	228667800	E4	5	RNF187	Upstream	1.353	1.428	0.449	0.634	1.422	1.82	1.694	1.104	0.78	1.26	2.092	2.865	1.971	2.861	2.199	2.734	0.221464	0.448989	-1.58174	0.0742537	-0.668706	0.198049	301.948	42.2766
chr1	228677101	228678700	E1	1	RNF187	Within	0.55	1.357	2.181	2.734	1.049	2.067	1.079	2.053	1.356	1.692	2.567	2.576	2.234	2.841	2.499	3.03	0.708793	0.454628	0.65754	0.294782	-0.0317243	0.95822	4.47582	-4.82469
chr1	228687101	228689100	E4	5	RNF187	Downstream	1.015	0.971	0.476	0.792	1.632	1.449	1.368	1.534	0.848	1.19	1.86	2.161	1.839	2.567	2.079	2.463	0.633585	0.0906148	-1.28063	0.0585967	-0.596506	0.1515	94.1478	46.5793
chr1	228913201	228916400	E1	1	RHOU	Downstream	1.12	1.677	3.601	3.387	1.253	1.66	1.395	1.43	3.358	3.908	1.501	1.555	1.478	2.104	1.511	1.466	0.0580609	0.88318	1.26244	0.0276383	1.31868	0.0290562	-2271.2	104.455
chr1	228960101	228965300	E1	1	RHOU	Downstream	1.6	1.932	5.255	5.995	1.614	1.921	1.466	1.656	2.49	2.539	1.087	1.904	2.041	2.613	1.883	2.177	0.000949773	0.995312	1.67027	0.0339914	0.508566	0.121679	-53546	30.4481
chr1	228976901	228979500	E1	1	RHOU	Downstream	0.703	1.625	2.196	2.876	0.968	0.9	0.965	1.056	2.386	2.549	1.222	1.411	1.455	1.861	1.599	1.506	-0.317201	0.705361	1.44082	0.130147	1.40104	0.0154143	441.687	97.239
chr1	229124001	229128000	E4	6	MIR4454	Downstream	4.617	3.483	1.269	0.966	1.958	1.885	1.816	1.453	1.118	1.108	2.537	3.078	2.745	3.124	2.768	2.84	-1.07573	0.164457	-0.781928	0.103198	-0.787369	0.0260155	-73.1942	100.696
chr1	229162801	229163800	E4	6	MIR4454	Downstream	2.911	1.943	1.005	1.015	1.866	1.449	1.434	1.616	0.916	1.541	3.721	3.168	2.892	2.989	2.88	2.561	-0.549786	0.333111	-0.715176	0.198145	-0.432659	0.386234	-78.6959	60.4968
chr1	229262901	229265300	E4	5	MIR4454	Downstream	0.648	0.857	0.286	0.502	1.224	1.315	1.235	1.458	0.749	0.797	2.841	3.518	3	3.594	3.281	3.943	0.754798	0.0874379	-1.68808	0.0467318	-0.71624	0.0242041	94.8917	42.4293
chr1	229265601	229267700	E4	5	MIR4454	Downstream	1.224	1.904	0.504	0.845	1.355	1.946	1.629	2.435	1.146	1.444	3.284	3.59	3.554	3.687	3.103	3.472	0.077326	0.865758	-1.29109	0.132801	-0.349301	0.427133	451.725	27.0547
chr1	229268401	229269400	E1	1	MIR4454	Downstream	1.083	1.486	2.962	2.6	1.586	1.487	1.532	1.508	3.29	2.428	2.713	1.911	1.84	2.526	2.28	2.6	0.258518	0.4215	0.856064	0.0743337	0.895885	0.196613	-346.546	104.652
chr1	229272301	229274500	E4	5	MIR4454	Downstream	1.415	1.038	1.009	1.066	2.141	2.077	1.955	2.153	0.986	1.252	2.747	2.879	3.296	3.615	2.798	3.49	0.78181	0.125658	-1.0231	0.00170699	-0.914412	0.0713222	116.961	89.3763
chr1	229332701	229337200	E4	5	MIR4454	Upstream	1.624	2.538	1.245	1.296	2.88	2.839	2.562	3.122	1.68	1.783	2.066	2.2	2.569	2.393	2.496	2.249	0.4588	0.337475	-1.17061	0.00056418	-0.723829	0.013454	157.766	61.8334
chr1	229714001	229717000	E4	6	TAF5L	Downstream	4.443	3.617	1.568	1.648	3.87	3.541	4.072	3.786	1.921	1.789	2.221	2.479	2.207	2.637	2.012	2.404	-0.121	0.573579	-1.20435	0.0391437	-0.998427	0.0318084	-825.146	82.9017
chr1	229717301	229719200	E4	5	TAF5L	Downstream	1.14	1.323	0.445	0.734	1.399	1.545	1.098	1.53	0.696	0.933	2.039	2.355	2.406	2.303	2.062	2.225	0.257599	0.182519	-1.31978	0.0592567	-0.853358	0.0592008	331.274	64.6588
chr1	230166501	230167500	E1	1	LINC01736	Downstream	1.557	2.4	3.227	2.664	1.306	1.747	1.597	1.831	2.646	3.969	1.938	2.665	3.05	2.779	3	2.445	-0.374089	0.46888	0.948022	0.0635312	1.11531	0.199821	298.14	117.646
chr1	230239001	230240500	E4	5	GALNT2	Downstream	0.587	1.904	0.846	0.888	1.866	1.907	1.629	1.436	1.266	1.307	1.86	2.279	1.472	1.88	1.626	2.017	0.599177	0.508476	-1.12187	0.000830376	-0.552325	0.00232658	92.1806	49.2325
chr1	230259801	230261300	E3	4	GALNT2	Downstream	0.496	0.838	1.058	1.183	1.337	1.907	1.499	1.867	1.153	1.743	1.137	1.173	1.086	0.814	1.439	1.707	1.28204	0.128638	-0.533747	0.318857	-0.164112	0.712735	12.8008	30.7472
chr1	230261401	230263000	E4	5	GALNT2	Downstream	0.973	1.428	0.925	1.07	1.778	2.229	2.383	1.784	1.229	1.459	1.889	2.105	3.088	2.446	3.173	2.376	0.739098	0.129045	-1.00613	0.114434	-0.576261	0.162299	77.9682	57.2752
chr1	230304701	230306900	E3	4	GALNT2	Downstream	1.292	1.713	1.322	2.391	4.091	3.225	3.495	2.936	2.928	3.542	2.641	1.668	2.413	1.951	2.162	1.974	1.28364	0.0811186	-0.978436	0.125339	-0.177223	0.516861	13.8063	18.1129
chr1	230325201	230328700	E4	6	GALNT2	Within	5.547	4.601	1.843	1.992	3.85	2.801	3.527	2.83	2.692	2.2	2.545	2.556	2.267	2.512	2.638	2.271	-0.609509	0.133006	-0.794671	0.221229	-0.443254	0.314113	-72.7231	55.7783
chr1	230347001	230348800	E4	6	GALNT2	Within	4.662	3.427	2.644	1.585	2.254	1.734	2.498	1.525	1.921	1.504	2.368	2.318	2.015	3.063	2.909	2.241	-1.02031	0.147208	0.0845505	0.862994	-0.219455	0.490831	-21.5087	-259.555
chr1	230565201	230566600	E4	6	PGBD5	Upstream	2.61	2.53	0.68	1.404	1.266	1.38	1.257	1.192	0.751	1.134	2.879	3.232	3.417	3.608	3.313	3.685	-0.957987	0.00497048	-0.344673	0.578576	-0.489714	0.277989	-51.1191	142.081
chr1	230644101	230645100	E4	6	PGBD5	Upstream	3.25	3.657	1.481	1.903	1.866	2.23	1.271	1.993	1.899	1.774	2.326	2.716	1.998	2.273	2.48	2.367	-0.753672	0.0366476	-0.275712	0.331982	-0.157056	0.441431	-20.8387	56.9636
chr1	231107801	231109700	E2	3	TTC13	Within	2.778	3.307	2.226	2.235	1.473	1.681	1.423	1.728	1.41	1.228	2.732	2.778	2.987	2.835	2.609	2.654	-0.947895	0.08026	0.500272	0.0999401	-0.257922	0.205103	-27.21	-51.5563
chr1	231530801	231532600	E1	1	EGLN1	Within	0.752	1.396	2.086	2.536	1.244	1.796	1.647	1.436	2.015	2.93	2.626	2.541	2.861	3.366	2.798	2.823	0.500665	0.405472	0.604575	0.161577	0.702372	0.243075	-140.288	116.176
chr1	231532701	231534600	E1	1	EGLN1	Within	0.819	1.142	2.087	2.369	1.743	2.033	1.852	1.7	1.802	2.358	1.958	1.931	2.241	2.436	1.809	2.858	0.944993	0.0537689	0.238795	0.234867	0.139786	0.619716	-14.7922	58.5379
chr1	231545501	231547300	E1	1	EGLN1	Within	1.504	2.856	4.112	5.811	2.617	3.261	2.263	2.871	3.409	5.938	2.841	2.96	2.745	2.899	3.243	2.327	0.431079	0.451429	0.755544	0.222663	0.669221	0.391327	-155.243	88.5747
chr1	231628501	231630300	E1	1	SNRPD2P2	Upstream	1.617	2.158	3.701	4.543	2.099	2.167	1.919	1.795	2.825	2.619	2.023	2.569	1.635	2.174	2.088	3.211	0.176594	0.529567	0.950584	0.130827	0.351901	0.0846978	-199.271	37.0195
chr1	231799001	231801100	E3	4	DISC1	Within	2.449	1.849	1.913	1.238	3.331	2.919	3.119	3.384	1.437	1.067	3.062	2.513	3.178	2.465	2.608	3.158	0.540063	0.130953	-0.987998	0.0799418	-1.31986	0.0217927	244.389	133.589
chr1	231801201	231802200	E4	6	DISC1	Within	3.046	3.2	1.64	1.585	2.426	2.193	1.728	1.939	1.153	1.121	3.411	3.47	3.47	2.736	3.4	3.259	-0.435442	0.0388199	-0.518153	0.0911012	-1.02245	0.0587878	-234.806	197.325
chr1	231912301	231914400	E4	5	DISC1	Downstream	1.708	2.448	1.611	1.871	3.442	3.715	2.948	4.358	1.663	2.333	2.73	2.896	3.128	3.266	3.464	2.862	0.784313	0.121458	-1.0391	0.0104414	-0.840668	0.0963875	107.185	80.9038
chr1	232004401	232005800	E4	6	DISC1	Downstream	2.32	2.856	1.171	1.449	1.966	1.486	1.304	1.346	1.187	1.367	2.934	3.052	3.304	2.615	2.485	3.242	-0.584624	0.140325	-0.39778	0.300723	-0.434744	0.287345	-74.3631	109.293
chr1	233067201	233070900	E4	6	NTPCR	Upstream	4.224	3.92	1.071	1.13	1.991	1.787	1.919	1.586	1.402	1.438	1.633	1.942	1.818	1.524	1.642	1.121	-1.10814	0.0111535	-0.778744	0.0634768	-0.412035	0.127368	-37.1826	52.9102
chr1	233247001	233251500	E2	3	PCNX2	Within	5.457	5.024	3.688	3.549	2.549	2.641	2.642	2.691	2.659	3.09	3.03	3.16	2.825	3.076	2.984	3.162	-1.01416	0.0433345	0.479773	0.0108884	0.147546	0.411512	14.5486	30.7533
chr1	233313401	233318000	E4	6	PCNX2	Downstream	3.573	3.426	0.885	1.364	0.841	1.607	0.977	1.849	0.891	1.014	1.617	1.497	1.359	1.527	1.147	1.374	-1.51574	0.0962861	-0.122458	0.849482	-0.361098	0.606528	-23.8232	294.875
chr1	233387001	233388500	E2	3	PCNX2	Downstream	2.346	2.361	1.481	1.775	1.213	1.09	0.978	1.579	1.153	1.463	1.808	2.178	2.488	2.048	1.946	1.733	-1.03164	0.0301977	0.499771	0.151936	0.1838	0.488571	17.8163	36.7768
chr1	234465401	234468600	E2	3	SLC35F3	Downstream	4.63	3.64	2.263	3.149	1.399	1.834	1.323	1.581	2.203	2.406	2.832	3.706	3.333	3.445	3.085	3.247	-1.35525	0.083835	0.743496	0.203493	0.511806	0.150927	37.7648	68.8379
chr1	234504701	234506000	E1	1	COA6-AS1	Downstream	2.03	1.934	3.132	3.707	1.615	2.287	1.705	2.858	1.382	1.365	1.967	2.282	2.952	1.716	2.307	2.149	-0.0230319	0.941569	0.809857	0.0825525	-0.506071	0.335315	-2197.26	-62.4889
chr1	234634001	234635100	E1	2	TARBP1	Upstream	2.831	2.909	3.847	2.825	2.333	1.723	2.134	2.791	2.621	2.716	2.607	3.2	3.346	3.368	3.018	2.293	-0.500996	0.216485	0.718067	0.186953	0.396123	0.276751	79.0671	55.1652
chr1	234638201	234641800	E1	1	LINC01354	Downstream	1.409	1.681	3.7	4.242	1.658	1.599	1.982	1.585	3.709	3.124	1.291	1.242	1.328	1.578	1.177	1.303	0.0755333	0.648853	1.28616	0.0704063	1.06908	0.100372	-1415.37	83.1216
chr1	234652501	234655600	E4	6	LINC01354	Downstream	3.819	4.089	1.995	1.717	2.813	2.983	2.68	2.778	2.919	2.514	2.974	3.291	2.966	3.501	2.656	2.952	-0.448372	0.0334754	-0.642677	0.0368344	-0.0932586	0.529673	-20.7994	14.511
chr1	234660101	234661200	E4	6	LINC01354	Downstream	3.569	2.285	1.25	2.075	1.569	1.453	1.333	2.105	2.158	1.528	2.466	2.194	1.768	2.794	2.036	2.822	-0.95411	0.268778	0.138086	0.776123	0.286653	0.479763	30.044	207.59
chr1	234749101	234751000	E4	6	IRF2BP2	Upstream	10.755	8.597	5.51	3.97	7.756	7.527	8.026	8.671	3.569	3.758	2.896	2.698	2.794	2.503	2.946	2.858	-0.340546	0.307698	-0.689034	0.158542	-1.06072	0.00167051	-311.477	153.944
chr1	234799701	234804600	E4	6	LOC101927787	Downstream	4.404	5.01	1.726	1.849	2.854	3.244	2.865	3.163	2.103	2.58	2.387	2.851	2.434	2.739	2.275	2.564	-0.626504	0.0589616	-0.770326	0.0748664	-0.380925	0.153464	-60.8016	49.4498
chr1	234819501	234820700	E4	6	LOC101927787	Downstream	2.99	2.952	1.454	1.268	1.4	1.92	1.684	2.199	1.498	1.984	2.454	3.101	2.234	3.473	3.032	3.524	-0.839868	0.123047	-0.285943	0.444519	0.0689543	0.841188	8.21013	-24.1147
chr1	234842101	234844500	E4	5	LINC01132	Upstream	0.761	1.856	0.749	1.373	2.137	2.724	2.511	2.759	2.232	2.664	2.518	2.848	2.08	2.752	2.615	3.215	0.893278	0.249605	-1.19573	0.0858889	0.0101541	0.9664	-1.13672	-0.849199
chr1	234844501	234846400	E3	4	LINC01132	Upstream	0.605	1.022	0.779	1.101	1.718	2.17	1.595	1.984	1.606	2.186	1.672	1.958	1.715	1.373	1.662	1.653	1.25653	0.0673208	-1.04834	0.0796279	-0.0361991	0.908702	2.88089	3.45299
chr1	234909301	234914000	E4	6	PP2672	Upstream	5.426	5.734	2.632	2.225	2.976	2.995	2.807	3.115	2.466	2.65	3.412	3.517	2.761	3.24	2.993	3.762	-0.902427	0.0370656	-0.298014	0.222347	-0.222652	0.131754	-24.6726	74.7119
chr1	234934901	234936700	E4	6	PP2672	Upstream	2.857	2.538	1.322	1.197	1.036	1.568	0.851	1.017	0.622	1.115	1.335	0.922	0.847	0.982	0.777	0.948	-1.05056	0.065716	-0.0482488	0.899798	-0.585046	0.355064	-55.6888	1212.56
chr1	234971001	234973800	E4	6	PP2672	Upstream	2.803	2.203	1.189	0.996	1.649	1.831	1.931	1.615	0.896	1.417	1.826	1.974	2.252	1.923	1.998	2.119	-0.524759	0.216084	-0.670878	0.0397645	-0.589374	0.24112	-112.313	87.8511
chr1	234974101	234976000	E4	6	PP2672	Upstream	2.6	2.345	0.779	1.168	1.448	1.779	1.458	1.473	1.124	0.909	3.222	4.074	2.738	3.654	3.177	3.348	-0.61548	0.0604458	-0.729211	0.132269	-0.666764	0.113017	-108.332	91.4364
chr1	234979201	234981300	E4	6	PP2672	Upstream	4.575	4.025	2.115	2.445	2.221	2.812	1.97	2.769	1.227	2.067	3.69	3.686	3.428	3.547	3.103	4.081	-0.772938	0.0480457	-0.142535	0.573672	-0.611789	0.246434	-79.1511	429.219
chr1	234982501	234991400	E4	6	PP2672	Upstream	4.727	4.413	1.871	1.388	1.98	2.099	2.002	2.183	1.382	1.4	2.663	3.291	2.928	3.242	3.076	3.236	-1.16422	0.0212473	-0.323692	0.326895	-0.55207	0.0533273	-47.4198	170.554
chr1	234997701	234999600	E4	6	LOC101927851	Downstream	1.745	2.224	0.612	0.767	1.203	1.349	0.926	1.36	0.625	0.786	1.346	1.667	1.936	1.572	1.809	2.021	-0.637475	0.183883	-0.887314	0.0316567	-0.85525	0.0351175	-134.162	96.3864
chr1	235000101	235001700	E4	6	LOC101927851	Downstream	2.792	3.427	1.289	1.466	1.749	1.718	1.894	2.221	1.611	2.217	1.744	1.822	1.281	1.447	1.574	2.061	-0.842815	0.143636	-0.331811	0.146142	0.142626	0.657919	16.9225	-42.9841
chr1	235002201	235004100	E4	6	LOC101927851	Downstream	3.205	3.908	1.753	1.668	2.405	2.327	2.247	2.182	1.856	2.186	2.08	2.011	1.715	1.838	1.326	1.796	-0.588007	0.179037	-0.467947	0.00785754	-0.227459	0.270749	-38.683	48.6078
chr1	235010901	235012900	E4	6	LOC101927851	Downstream	2.436	2.97	0.767	1.046	1.679	2.154	1.694	1.723	1.271	2.147	2.983	2.212	3.206	2.398	2.758	2.443	-0.495898	0.160425	-1.08063	0.0914234	-0.165426	0.727719	-33.3589	15.3084
chr1	235061401	235063100	E4	5	LOC101927851	Downstream	1.552	1.344	0.746	0.783	1.728	2.076	1.84	1.615	1.376	1.483	2.279	2.809	2.195	2.723	2.469	2.601	0.393413	0.182217	-1.31456	0.0935306	-0.412328	0.201183	104.808	31.3663
chr1	235093801	235094800	E4	6	LOC101927851	Within	1.828	2.171	0.688	1.142	1.446	1.635	0.848	1.67	1.425	1.494	1.706	2.213	2.576	2.4	2	1.669	-0.37601	0.178685	-0.752508	0.184756	-0.0783785	0.544442	-20.8448	10.4156
chr1	235107001	235108000	E2	3	LOC101927851	Upstream	4.13	5.143	2.486	2.22	1.913	2.193	1.989	1.67	1.73	2.428	1.861	2.565	2.208	2.947	2.48	1.94	-1.17529	0.103554	0.196803	0.260822	0.0181912	0.953883	1.5478	9.24338
chr1	235109101	235113800	E4	6	LOC101927851	Upstream	8.074	6.414	4.082	2.98	3.809	3.358	3.555	3.298	2.791	3.514	3.131	3.004	3.231	3.222	3.503	3.333	-1.01545	0.122292	-0.0213329	0.941149	-0.184964	0.435281	-18.2151	867.039
chr1	235120101	235121600	E4	6	LOC101927851	Upstream	4.828	4.722	2.856	1.986	5.069	4.508	4.845	4.918	2.622	2.489	2.377	3.418	3.89	3.507	3.465	3.724	0.00402864	0.969521	-0.983894	0.0594115	-0.905716	0.066579	22482	92.0543
chr1	235157201	235161500	E4	5	LOC101927851	Upstream	1.18	1.487	0.971	1.238	2.559	2.971	2.636	3.467	1.316	1.476	1.91	1.846	1.845	2.162	2.277	2.227	1.05196	0.0364969	-1.32382	0.0310347	-0.985953	0.06429	93.7257	74.478
chr1	235175801	235178300	E4	5	LOC101927851	Upstream	2.896	2.65	1.523	1.673	3.339	3.373	3.284	3.058	2.671	2.893	2.448	2.312	2.48	2.659	2.19	2.497	0.275266	0.126768	-1.07043	0.0206664	-0.270382	0.114906	98.2258	25.2591
chr1	235188901	235189900	E4	5	TOMM20	Downstream	1.828	1.943	1.428	1.205	2.613	2.75	1.369	2.585	1.865	1.634	1.783	1.308	1.84	1.979	1.44	1.94	0.508242	0.0135707	-1.02626	0.0164892	-0.615819	0.0337128	121.166	60.006
chr1	236005601	236006800	E3	4	MIR1537	Downstream	1.805	2.857	1.851	1.48	3.11	3.189	2.961	2.783	3.193	2.957	3.876	3.436	3.505	3.788	4.299	3.492	0.43442	0.362462	-0.919454	0.0684686	-0.0346254	0.641216	7.9705	3.76587
chr1	236054801	236058400	E4	6	LYST	Upstream	4.754	4.695	2.056	1.62	3.458	3.074	3.846	3.843	2.909	2.851	2.453	2.862	2.992	2.77	3.097	2.639	-0.532615	0.0773557	-0.82977	0.0402326	-0.181361	0.288182	-34.0511	21.8568
chr1	236078701	236079700	E4	6	LYST	Upstream	3.182	2.286	1.217	1.522	2.24	2.639	1.891	2.316	2.137	1.354	2.946	3.319	1.788	2.694	2.52	2.833	-0.164495	0.631609	-0.832908	0.0571478	-0.482777	0.294759	-293.49	57.9628
chr1	236096001	236097800	E4	6	NID1	Downstream	1.203	2.031	0.47	0.599	1.503	1.176	1.05	1.107	0.735	1.115	2.282	2.988	2.54	2.431	2.354	2.823	-0.271453	0.624155	-1.32595	0.092911	-0.534634	0.242758	-196.952	40.3208
chr1	236100901	236102000	E4	5	NID1	Downstream	1.6	2.597	1.25	1.268	2.545	2.736	2.697	2.742	2.158	2.419	3.946	4.388	4.827	5.472	5.272	5.044	0.33148	0.469388	-1.06835	0.0422367	-0.206304	0.172956	62.2372	19.3106
chr1	236104101	236105900	E4	6	NID1	Downstream	4.699	3.3	2.232	1.796	1.995	2.208	2.19	2.423	1.865	1.919	3.659	3.211	3.971	3.133	3.887	3.426	-0.928332	0.218165	-0.0612903	0.763859	-0.151852	0.285072	-16.3576	247.759
chr1	236110301	236111800	E4	5	NID1	Downstream	2.527	2.513	1.657	1.31	2.643	2.824	2.086	2.01	1.492	1.898	3.617	2.949	3.084	2.609	3.678	3.232	0.117258	0.253556	-0.881615	0.0453872	-0.689345	0.082503	587.886	78.1911
chr1	236114101	236115800	E4	5	NID1	Downstream	0.916	1.21	0.622	0.82	1.591	2.076	1.112	1.995	0.957	1.345	2.097	1.626	2.288	2.129	2.234	2.327	0.787163	0.138449	-1.34619	0.0997552	-0.671441	0.165155	85.2989	49.8772
chr1	236146301	236149200	E1	1	NID1	Within	0.28	0.866	2.206	2.251	0.579	1.05	0.663	1.039	0.853	1.175	1.256	0.918	1.142	1.059	1.075	1.043	0.506952	0.589045	1.45195	0.10248	0.315939	0.564882	-62.3214	21.7597
chr1	236283201	236285700	E1	2	GPR137B	Upstream	0.433	1.234	1.078	1.952	0.448	0.669	0.43	0.732	0.922	1.251	0.899	1.126	1.198	1.431	0.815	1.132	-0.578215	0.615561	1.44096	0.257495	0.960816	0.133927	166.169	66.6788
chr1	236321901	236327600	E1	1	GPR137B	Within	1.555	1.663	5.054	3.835	2.675	2.169	2.451	2.049	4.239	3.487	0.883	1.269	1.705	1.882	1.5	1.551	0.590312	0.179173	0.875817	0.148066	0.673542	0.102143	-114.099	76.9044
chr1	236330101	236331300	E1	2	GPR137B	Within	1.072	1.904	1.851	1.955	1.011	0.836	0.869	1.032	1.526	2.062	1.292	1.299	0.92	1.508	0.766	0.808	-0.68837	0.397386	1.04328	0.0199313	0.958109	0.163311	139.185	91.8362
chr1	236332901	236334200	E1	2	GPR137B	Within	1.197	1.494	1.749	1.756	0.969	0.915	1.304	1.036	1.565	1.58	1.073	0.928	0.809	1.004	1.077	0.955	-0.515076	0.215232	0.896059	0.0192044	0.739717	0.0181985	143.613	82.5522
chr1	236366101	236369000	E1	2	GPR137B	Within	0.77	1.497	1.622	2.557	0.241	0.576	0.461	0.742	0.935	1.062	1.282	0.693	1.268	0.972	1.006	0.789	-1.47109	0.261881	2.35395	0.141497	1.28856	0.14222	87.5917	54.7401
chr1	236694301	236695900	E1	1	LGALS8-AS1	Upstream	0.761	0.714	1.685	1.902	1.428	1.579	1.507	1.514	1.526	1.955	1.744	1.854	1.938	2.078	1.599	1.77	1.02744	0.0443932	0.254429	0.174633	0.210724	0.458332	-20.5097	82.8223
chr1	237032501	237035300	E1	2	MTR	Within	2.102	2.162	3.115	5.115	1.366	1.419	1.443	1.519	2.3	2.35	2.573	2.979	2.796	3.05	2.412	2.59	-0.614584	0.00312296	1.56339	0.223887	0.739588	0.00154976	120.34	47.3067
chr1	238427201	238429500	E1	1	LINC01139	Downstream	1.236	1.539	3.08	2.535	2.453	2.277	2.507	1.709	2.329	1.603	2.021	2.054	2.011	2.067	2.225	2.765	0.769458	0.0487893	0.247443	0.333843	-0.266832	0.463892	34.678	-107.836
chr1	240072301	240073800	E4	5	CHRM3	Within	1.354	1.676	0.917	0.803	1.648	2.13	1.76	2.441	0.836	1.058	2.842	2.715	2.663	2.834	2.879	2.508	0.318781	0.341654	-1.13559	0.13097	-0.99595	0.115542	312.425	87.7031
chr1	241704301	241707100	E1	1	KMO	Within	1.885	2.774	5.872	5.84	4.48	4.722	4.887	5.498	4.382	4.45	2.131	2.154	2.515	2.69	2.441	2.908	0.982118	0.103843	0.347908	0.0572855	-0.0592058	0.355546	6.02838	-17.0177
chr1	241707601	241709000	E3	4	KMO	Within	0.338	0.816	1.209	1.268	1.599	1.752	1.001	1.692	1.477	1.1	1.273	0.826	1.201	1.233	0.828	1.136	1.53729	0.110747	-0.436077	0.0781238	-0.378415	0.258318	24.6157	86.7771
chr1	241713401	241714700	E1	1	KMO	Within	2.551	2.197	4.109	2.731	4.916	4.087	4.914	3.231	4.956	3.986	4.412	3.403	4.246	3.367	3.66	3.85	0.922998	0.084306	-0.396435	0.334654	-0.00983043	0.966308	1.06505	2.47971
chr1	241755601	241757500	E1	1	OPN3	Within	3.455	2.345	8.849	5.972	5.596	3.187	4.699	3.089	7.119	4.348	2.365	2.355	2.517	2.481	2.714	2.409	0.598881	0.416804	0.75482	0.252626	0.384685	0.542101	-64.234	50.9638
chr1	241776401	241777400	E1	2	CHML	Downstream	4.874	5.486	5.554	5.961	3.406	2.118	3.553	1.939	5.732	5.136	2.016	1.861	1.788	1.516	1.04	2.445	-0.907098	0.120108	1.05967	0.109755	0.976223	0.106605	107.62	92.125
chr1	242127001	242128300	E1	2	BECN2	Downstream	1.458	2.461	2.563	3.024	1.256	1.801	1.153	1.574	2.295	3.232	1.49	2.05	2.062	2.202	1.722	1.432	-0.358463	0.54836	0.870101	0.0740684	0.85466	0.18048	238.423	98.2253
chr1	243375201	243377300	E1	1	CEP170	Within	0.967	1.142	2.14	2.173	0.91	1.256	0.977	0.974	1.711	1.644	1.218	0.981	1.126	1.182	0.99	1.2	0.0388117	0.900609	0.99348	0.0991697	0.631328	0.169438	-1626.64	63.5472
chr1	243397001	243400600	E1	1	CEP170	Within	1.052	1.174	3.083	3.661	2.046	2.827	2.298	2.392	3.154	3.266	1.011	1.34	1.343	0.888	0.833	1.379	1.1303	0.175422	0.469018	0.204743	0.397804	0.292552	-35.1944	84.8164
chr1	243401901	243404000	E3	4	CEP170	Within	1.096	1.033	2.14	1.841	2.198	2.37	2.7	2.23	2.438	3.156	1.956	1.292	1.752	1.683	1.846	2.198	1.10165	0.0259023	-0.198602	0.26118	0.291901	0.37941	-26.4968	-146.978
chr1	243406601	243410200	E3	4	CEP170	Within	2.349	1.903	2.481	2.869	4.261	4.034	4.579	3.439	4.35	4.16	2.066	2.387	2.408	2.22	2.287	2.466	0.963933	0.0332277	-0.632418	0.0376292	0.0370006	0.545181	-3.83851	-5.85065
chr1	243474901	243477500	E3	4	MIR4677	Upstream	1.717	1.889	2.664	2.291	3.981	3.357	3.483	2.671	3.872	3.643	2.771	3.247	2.85	3.042	2.767	2.938	1.02496	0.0867203	-0.566616	0.106454	0.0343699	0.826844	-3.35331	-6.06582
chr1	243582601	243585600	E1	1	AKT3	Downstream	1.15	1.637	3.63	4.352	1.647	2.748	2.107	2.943	2.327	2.442	2.402	2.245	2.487	2.861	2.518	2.637	0.657404	0.360488	0.860538	0.13142	0.117666	0.791646	-17.8986	13.6735
chr1	243614201	243616500	E4	5	AKT3	Downstream	0.735	1.043	0.552	0.799	1.784	1.68	2.054	1.732	1.459	1.542	1.381	1.792	1.142	1.756	1.721	1.568	0.961832	0.0882511	-1.35849	0.0435428	-0.206821	0.0787808	21.5028	15.2244
chr1	243634001	243635400	E2	3	AKT3	Downstream	2.949	2.285	1.36	1.766	1.233	1.592	1.606	1.769	1.574	2.034	3.155	2.909	3.717	3.487	3.37	3.464	-0.889584	0.119128	0.146004	0.635188	0.352977	0.31825	39.6789	241.758
chr1	243640901	243642700	E1	1	AKT3	Downstream	0.714	1.206	2.467	2.113	2.669	2.27	2.589	2.034	2.354	2.645	1.291	1.759	2.307	2.595	2.354	2.284	1.36304	0.0447921	-0.108702	0.571129	0.0174811	0.915312	-1.28251	-16.0817
chr1	243759201	243761500	E2	3	SDCCAG8	Downstream	2.412	1.887	1.195	1.571	0.608	0.791	0.85	1.1	1.4	1.258	2.661	2.885	3.016	2.579	2.781	3.086	-1.61912	0.0859708	0.982835	0.124044	0.925423	0.0366554	57.1558	94.1586
chr1	243889701	243893200	E4	6	AKT3	Within	3.788	2.317	1.767	0.887	1.305	1.284	1.433	1.169	1.133	1.16	2.988	2.599	2.387	2.476	2.558	2.814	-1.23737	0.252199	0.0356626	0.953065	-0.175503	0.015618	-14.1835	-492.121
chr1	244173901	244174900	E4	5	LOC339529	Within	1.692	2.4	0.846	1.332	2.146	2.713	2.119	2.747	1.119	1.681	2.403	2.062	1.63	2.315	1.6	2.445	0.247812	0.490455	-1.15766	0.0719975	-0.795216	0.123176	320.895	68.6914
chr1	244399901	244401700	E1	1	C1orf100	Upstream	1.504	1.523	1.851	3.381	2.902	3.158	2.788	3.589	3.202	3.215	2.884	2.094	2.365	2.455	2.354	2.586	1.00139	0.0524215	-0.212014	0.684042	0.0827201	0.395571	-8.2605	-39.0163
chr1	244450301	244451300	E4	5	C1orf100	Upstream	1.219	1.143	1.005	0.698	1.773	1.97	1.956	2.316	1.323	1.774	1.395	0.754	1.104	0.926	1.68	0.892	0.664461	0.0603615	-1.13632	0.0430652	-0.273178	0.367212	41.1128	24.0405
chr1	244465201	244469300	E4	6	C1orf100	Upstream	4.323	4.763	2.011	1.947	4.446	4.212	3.933	3.754	2.67	3.403	2.966	3.113	3.024	2.986	3.324	3.225	-0.0695361	0.504183	-1.12905	0.0218885	-0.511735	0.149863	-735.927	45.3243
chr1	244509401	244511600	E1	2	C1orf100	Upstream	2.399	2.596	4.806	3.083	1.865	1.469	1.836	1.444	4.607	3.245	0.916	0.914	1.099	0.899	0.745	0.811	-0.583085	0.101294	1.24249	0.216103	1.23585	0.16415	211.949	99.4655
chr1	244597201	244601400	E1	1	ADSS	Within	0.725	0.979	2.441	2.278	0.955	0.831	0.977	0.987	1.695	1.611	1.07	0.574	1.201	0.621	0.847	0.526	0.0679875	0.807741	1.40214	0.00634685	0.888237	0.0145044	-1306.47	63.3487
chr1	245003801	245005600	E1	1	COX20	Within	0.789	1.46	2.321	2.923	1.218	1.919	1.448	1.555	2.562	2.982	1.205	0.949	1.197	0.795	0.822	0.819	0.480089	0.456897	0.741111	0.153051	0.821329	0.124243	-171.078	110.824
chr1	245020101	245021100	E1	1	SNORA100	Upstream	1.015	1.029	1.904	3.742	2.706	2.081	2.347	2.532	2.815	2.475	2.016	2.162	2.314	2.231	2.16	2.483	1.22784	0.142466	0.23797	0.723428	0.14399	0.570895	-11.7271	60.5077
chr1	245022201	245023500	E1	1	HNRNPU	Within	0.677	1.494	2.563	2.487	1.364	1.972	1.554	1.616	2.974	2.083	2.564	2.127	2.831	2.525	2.522	2.507	0.619664	0.379292	0.598369	0.212431	0.600119	0.267536	-96.8459	100.292
chr1	245213401	245219900	E4	6	EFCAB2	Within	8.283	6.798	3	2.73	4.949	3.536	4.59	3.585	3.014	2.735	2.765	2.945	3.241	3.229	2.84	2.654	-0.829829	0.0847866	-0.566399	0.293088	-0.561828	0.294395	-67.7041	99.1929
chr1	245761601	245763000	E1	1	KIF26B	Within	0.628	0.653	1.586	1.766	1.099	0.982	1.024	1.423	1.138	1	1.329	1.831	1.051	1.563	1.114	1.69	0.699957	0.0809902	0.68771	0.0385856	0.0391061	0.783259	-5.58693	5.68642
chr1	245763201	245764200	E1	1	KIF26B	Within	0.406	1.714	2.751	2.473	1.446	2.341	0.945	2.101	1.764	1.681	1.395	2.464	1.104	2.315	1.36	2.251	0.83701	0.415308	0.463782	0.338267	-0.136998	0.767701	16.3676	-29.5394
chr1	245768201	245769300	E4	6	KIF26B	Within	2.4	3.532	1.298	1.326	1.357	1.892	1.363	1.91	1.727	1.868	2.114	3.383	2.199	3.291	2.509	2.645	-0.868501	0.214292	-0.308172	0.450322	0.145604	0.633617	16.765	-47.2475
chr1	246116601	246117900	E1	1	SMYD3	Within	1.041	1.318	2.359	3.707	1.938	2.801	2.156	3.148	2.556	2.837	2.683	1.199	1.981	1.554	1.876	1.641	1.00594	0.196216	0.356291	0.507105	0.18663	0.584716	-18.5528	52.3814
chr1	246312901	246317800	E4	6	SMYD3	Within	1.974	2.703	0.669	0.918	0.818	1.038	0.751	1	0.871	0.914	2.15	2.287	2.423	2.155	2.251	2.105	-1.33311	0.137243	-0.226338	0.504294	-0.0562402	0.80179	-4.21872	24.8479
chr1	246375801	246380600	E4	6	SMYD3	Within	4.947	4.853	1.266	1.743	3.04	2.94	2.959	3.117	2.005	2.099	2.259	2.868	3.021	2.927	2.431	3.183	-0.712592	0.00131482	-0.990891	0.0899095	-0.542861	0.00538974	-76.1812	54.7852
chr1	246735301	246738200	E3	4	CNST	Within	1.19	1.969	2.26	2.098	3.376	3.612	3.673	3.972	2.256	2.574	2.03	1.802	2.482	2.162	2.219	2.434	1.14549	0.104632	-0.681131	0.0168659	-0.532797	0.0381227	46.5126	78.2223
chr1	246749901	246751800	E1	1	CNST	Within	6.98	5.772	11.66	13.845	7.609	7.39	7.494	5.866	11.705	9.899	1.958	1.587	2.406	1.838	2.062	2.776	0.234199	0.306498	0.76587	0.127548	0.526397	0.165465	-224.765	68.732
chr1	246754601	246756500	E1	1	CNST	Within	0.712	1.202	1.531	2.068	0.835	0.723	0.703	0.878	1.017	0.933	1.02	0.926	1.079	0.753	0.842	0.531	-0.297465	0.598386	1.20794	0.15134	0.324179	0.116692	108.981	26.8373
chr1	247121901	247127700	E4	6	ZNF695	Within	4.164	3.682	0.747	1.016	1.35	1.351	1.337	1.457	0.789	1.19	2.364	2.772	1.938	2.43	2.005	2.293	-1.53815	0.059466	-0.615389	0.177794	-0.448659	0.322753	-29.1688	72.9065
chr1	247479201	247480900	E3	4	ZNF496	Within	0.955	0.806	1.026	0.708	1.783	1.748	1.993	1.077	1.615	1.373	1.14	1.774	1.67	1.807	1.787	1.62	1.00329	0.0429916	-1.02542	0.108036	-0.241011	0.261334	24.0221	23.5037
chr1	247484501	247486500	E3	4	ZNF496	Within	1.049	1.199	1.19	2.123	3.101	2.359	3.046	2.342	3.78	4.364	1.782	2.438	1.708	1.978	2.019	2.308	1.28016	0.132891	-0.720755	0.21983	0.576747	0.111204	-45.0528	-80.0198
chr1	247573801	247576400	E4	6	NLRP3	Upstream	3.461	1.757	1.342	1.268	2.923	2.214	2.281	2.195	1.708	1.579	3.546	4.272	3.577	3.56	3.244	3.967	-0.0224226	0.970624	-0.977293	0.170818	-0.644188	0.223824	-2872.95	65.9155
chr1	247597401	247599200	E4	6	NLRP3	Within	6.955	4.252	3.231	2.395	3.316	2.58	3.313	2.513	2.128	2.022	3.917	4.077	4.38	4.395	4.62	4.331	-0.926515	0.283548	-0.0677024	0.831375	-0.5064	0.248295	-54.6565	747.98
chr1	247601601	247602700	E4	6	NLRP3	Within	2.338	2.597	1.154	1.326	2.672	2.331	2.104	2.301	1.295	1.91	4.228	3.337	2.916	4.171	3.527	3.386	0.0195955	0.889333	-1.01252	0.0450432	-0.642527	0.158764	3278.96	63.4582
chr1	247607701	247610200	E2	3	NLRP3	Within	6.089	3.655	6.894	4.969	2.891	2.63	2.88	2.541	3.322	2.819	2.262	2.935	2.711	2.912	2.718	3.102	-0.819652	0.330256	1.10348	0.182109	0.153484	0.418668	18.7255	13.9091
chr1	248069801	248071400	E1	1	OR2W3	Downstream	1.565	0.928	2.809	3.17	1.866	2.113	1.609	1.346	2.013	1.634	1.453	1.037	1.314	0.999	1	0.897	0.674295	0.226708	0.587601	0.0559766	-0.12565	0.549951	18.6342	-21.3835
chr1	248871701	248876100	E4	6	LOC101928226	Downstream	4.582	4.101	1.598	1.469	3.2	3.098	2.969	2.654	1.841	1.644	2.87	3.084	2.746	2.266	2.979	3.022	-0.46327	0.114274	-1.03808	0.00327034	-0.853817	0.0166119	-184.302	82.2494
chr1	249071801	249074900	E4	6	SH3BP5L	Downstream	4.954	3.021	1.586	1.288	2.015	1.39	1.892	1.841	1.782	1.31	2.799	2.934	3.153	2.931	3.017	2.889	-1.22771	0.230747	-0.244796	0.54929	-0.139333	0.73059	-11.349	56.9177
chr1	249079301	249082200	E4	6	SH3BP5L	Downstream	2.333	2.363	0.857	0.896	0.916	0.743	0.82	1.188	0.853	0.676	2.591	2.513	2.482	2.423	2.536	2.113	-1.50081	0.0313719	0.0790553	0.683036	-0.117947	0.651858	-7.8589	-149.196
chr1	249093001	249094700	E4	6	SH3BP5L	Downstream	5.294	3.763	1.866	2.536	2.551	2.972	2.799	2.945	2.134	1.977	2.416	2.336	2.844	2.277	2.54	3.65	-0.713521	0.242039	-0.327443	0.313405	-0.426172	0.1515	-59.728	130.151
chr1	249097901	249102000	E4	6	SH3BP5L	Downstream	4.422	3.259	0.941	1.051	2.433	1.938	2.129	1.641	1.265	1.354	3.288	3.309	3.883	3.191	3.061	3.083	-0.812972	0.176769	-1.13393	0.116996	-0.739254	0.165845	-90.9322	65.1937
chr1	249156901	249158500	E4	5	ZNF692	Upstream	1.015	1.428	0.595	0.713	1.487	1.44	1.202	1.413	0.805	0.496	2.131	2.168	2.529	2.183	1.624	2.133	0.26036	0.447947	-1.16164	0.024747	-1.16926	0.112966	449.092	100.655
chr10	433801	434900	E4	6	DIP2C	Within	3.262	2.909	1.827	1.326	3.181	1.791	2.756	1.812	1.881	1.613	2.819	3.108	3.202	3.1	3.417	3.104	-0.311665	0.543417	-0.656908	0.400723	-0.508958	0.476597	-163.303	77.4778
chr10	914401	918000	E1	1	LARP4B	Within	1.127	1.491	2.496	3.468	2.525	2.651	2.579	2.631	3.314	3.642	1.399	1.089	1.387	1.297	1.443	1.271	0.983341	0.0645202	0.20423	0.565339	0.426211	0.0834731	-43.3432	208.692
chr10	964801	966700	E1	2	LARP4B	Within	0.962	1.443	1.586	2.002	0.712	0.782	0.84	1.162	1.142	1.228	1.346	1.296	1.023	1.152	1.01	1.306	-0.686661	0.304208	1.26408	0.116788	0.665913	0.0175532	96.9784	52.6794
chr10	1109201	1110500	E1	1	WDR37	Within	0.885	1.23	2.278	2.487	1.543	1.972	1.88	2.361	2.139	1.939	1.431	1.315	1.739	1.878	1.784	1.492	0.732547	0.1317	0.439055	0.165229	0.214306	0.396435	-29.2549	48.8106
chr10	1168001	1170700	E1	1	WDR37	Within	0.777	1.142	2.134	2.606	1.865	2.242	1.689	2.054	1.594	1.607	1.377	0.912	1.109	0.966	1.095	1.135	1.09795	0.0530825	0.20656	0.409205	-0.3594	0.250692	32.7336	-173.993
chr10	3021101	3023000	E4	6	PFKP	Upstream	2.386	2.164	0.835	0.901	1.767	1.642	1.423	1.899	0.892	1.179	2.569	2.619	1.853	2.148	1.915	2.592	-0.416422	0.0705325	-0.974156	0.017785	-0.719127	0.0944554	-172.692	73.8205
chr10	3136601	3139400	E1	2	PFKP	Upstream	3.238	2.651	5.173	5.998	2.281	2.255	2.374	3.114	2.215	2.366	2.103	2.297	2.365	2.419	2.184	2.119	-0.376473	0.260046	1.30015	0.0784952	0.014353	0.816016	3.81249	1.10395
chr10	3519201	3520300	E1	1	LOC101927880	Downstream	1.231	0.831	3.125	2.364	1.315	1.757	1.452	2.056	2.22	2.122	2.255	2.149	1.96	1.913	2.872	2.54	0.575022	0.233523	0.837589	0.140033	0.499428	0.19967	-86.8538	59.6269
chr10	3781701	3783500	E1	1	LOC105376360	Within	1.053	1.523	2.497	3.029	1.399	1.796	1.43	1.854	1.978	1.193	1.894	2.262	2.307	2.525	2.132	2.349	0.310683	0.422819	0.790437	0.0809106	-0.0109906	0.981447	3.53755	-1.39044
chr10	3792801	3793800	E3	4	LOC105376360	Downstream	0.812	1.486	1.217	1.776	2.706	3.419	2.021	3.34	1.899	2.521	3.411	2.816	3.891	3.536	3.16	4.113	1.41438	0.0601893	-1.03352	0.0804919	-0.470488	0.21565	33.2645	45.5228
chr10	3810801	3813200	E1	1	KLF6	Downstream	1.325	1.856	4.295	2.667	2.04	2.306	2.05	2.4	1.229	1.147	2.453	2.262	2.102	2.525	2.332	2.246	0.450241	0.23236	0.679924	0.348975	-0.871186	0.0646365	193.493	-128.13
chr10	3848401	3855900	E1	1	LOC105376365	Upstream	3.635	3.471	9.88	8.305	5.022	5.149	4.951	5.597	6.24	5.934	2.644	2.787	2.669	3.029	2.968	3.148	0.517468	0.00580305	0.838192	0.121611	0.259306	0.0626013	-50.1106	30.9364
chr10	3868201	3873200	E1	1	LOC105376365	Upstream	3.166	2.695	7.812	6.489	4.037	4.233	4.078	4.51	4.785	4.47	1.58	1.729	1.881	2.07	2.222	1.993	0.496961	0.0859765	0.789994	0.131033	0.162198	0.140848	-32.6381	20.5316
chr10	3889201	3893100	E1	1	LOC105376365	Downstream	3.209	3.104	7.874	7.556	4.112	3.895	4.285	3.892	6.144	4.881	2.205	2.925	2.991	3.268	2.839	3.052	0.343004	0.0433854	0.946407	0.00464931	0.461462	0.244364	-134.535	48.7593
chr10	3901601	3911200	E1	1	LOC105376365	Downstream	4.601	4.056	10.454	8.646	5.011	4.518	5.147	4.636	5.923	4.855	2.372	2.282	2.03	2.392	2.527	2.617	0.138525	0.358278	1.00322	0.0997904	0.177679	0.436925	-128.265	17.7108
chr10	3917601	3921900	E1	1	LOC105376365	Downstream	2.517	2.948	7.302	6.543	4.142	3.904	4.273	4.544	4.146	4.145	1.82	2.641	2.309	2.7	2.574	2.498	0.55798	0.0568933	0.783102	0.06176	0.0433185	0.490772	-7.76345	5.53165
chr10	3923701	3924900	E1	1	LOC105376365	Downstream	0.846	1.333	2.116	2.325	1.166	1.889	1.874	1.975	2.487	2.607	0.452	0.587	0.657	0.772	0.6	0.55	0.487479	0.433254	0.539462	0.288619	0.737395	0.209044	-151.267	136.691
chr10	3928301	3938800	E1	1	LOC105376365	Downstream	1.778	2.001	7.6	6.252	2.779	3.232	2.584	3.085	3.427	3.639	1.741	1.995	2.416	2.864	2.318	2.396	0.669794	0.0816386	1.2043	0.082291	0.233227	0.21916	-34.8207	19.3662
chr10	3973501	3976900	E1	1	MIR6078	Upstream	0.418	0.605	1.586	3.15	0.741	1.114	0.92	2.106	0.778	1.29	0.684	0.798	0.85	1.435	0.952	0.935	0.859157	0.227856	1.35244	0.304389	0.15676	0.771311	-18.2458	11.5909
chr10	4018601	4022500	E1	1	MIR6078	Upstream	0.52	0.644	2.263	2.47	0.861	1.209	1.044	1.118	1.46	1.615	1.668	1.301	1.226	1.596	1.476	1.203	0.829906	0.20441	1.19314	0.0365686	0.570927	0.171471	-68.7942	47.851
chr10	4023501	4025300	E1	1	MIR6078	Upstream	0.602	1.015	2.086	1.937	1.01	1.527	1.303	1.167	1.507	2.463	1.98	2.737	2.248	2.782	2.31	3.318	0.6503	0.304482	0.664568	0.19174	0.645628	0.349795	-99.2816	97.15
chr10	4048001	4049200	E1	1	MIR6078	Downstream	1.467	2.19	3.658	3.329	3.771	3.189	2.798	2.603	2.374	2.218	2.713	3.059	3.505	4.209	2.933	4.074	0.928662	0.0754304	0.00550826	0.972289	-0.600237	0.134042	64.6346	-10897
chr10	4075201	4077300	E1	1	LOC101927964	Upstream	0.741	0.816	2.115	1.841	1.044	1.22	1.148	1.384	1.501	1.378	0.959	0.766	1.101	1.623	1.199	1.2	0.540285	0.115578	0.805022	0.0485168	0.346619	0.117209	-64.1548	43.0571
chr10	4085501	4089600	E3	4	LOC101927964	Upstream	1.006	1.253	0.902	1.267	2.399	2.473	2.201	2.297	1.728	1.98	1.965	2.316	2.114	2.493	2.144	2.695	1.10834	0.0432846	-1.16697	0.0753434	-0.39401	0.113479	35.5494	33.7635
chr10	4263001	4265000	E1	1	LINC00702	Within	0.778	1.199	2.194	2.44	1.702	2.08	2.004	2.1	1.085	1.4	1.162	1.156	1.104	1.431	0.879	1.086	0.935609	0.0870815	0.293124	0.21981	-0.606102	0.122766	64.7815	-206.773
chr10	4492401	4495100	E1	1	LINC00703	Downstream	0.326	0.592	2.115	1.643	0.622	0.839	0.784	0.638	0.954	1.192	1.119	0.819	1.304	1.184	0.947	1.278	0.670311	0.259381	1.36304	0.0865514	0.555269	0.168366	-82.8375	40.7374
chr10	4560401	4561500	E1	1	LINC00703	Downstream	0.923	1.143	1.827	1.787	0.891	1.047	1.037	1.077	1.696	1.273	2.114	1.143	1.004	1.454	1.963	1.799	-0.0921676	0.686283	0.899171	0.0462406	0.615475	0.218177	667.778	68.4492
chr10	4562001	4563600	E1	1	LINC00703	Downstream	1.227	1.856	3.107	3.368	1.749	2.972	2.077	2.524	2.734	2.625	1.695	2.294	2.431	1.92	3.074	2.885	0.614809	0.389073	0.45561	0.379958	0.182857	0.693837	-29.742	40.1344
chr10	4685301	4687300	E1	1	MANCR	Downstream	1.15	1.371	2.749	2.662	1.282	1.95	1.14	1.804	1.542	1.75	2.17	2.714	2.707	2.041	2.618	2.657	0.358719	0.471619	0.743313	0.18429	0.0265048	0.943757	-7.38875	3.56577
chr10	4705101	4706700	E1	1	LINC00705	Downstream	1.353	1.499	2.974	3.09	1.807	2.693	2.281	2.591	2.522	3.092	1.84	1.948	1.938	1.999	1.899	2.255	0.657768	0.307734	0.430289	0.32423	0.318832	0.416979	-48.4717	74.0971
chr10	5701501	5703300	E4	5	ASB13	Within	0.564	1.333	0.352	0.387	0.933	1.197	0.869	1.376	0.527	0.467	1.679	2.457	1.548	1.987	1.777	2.133	0.167272	0.815079	-1.52534	0.114344	-1.09923	0.130954	657.154	72.0648
chr10	5752401	5753800	E3	4	FAM208B	Downstream	1.644	1.061	2.682	3.759	2.832	3.795	3.306	4.154	2.252	3.634	1.163	1.329	1.577	0.992	1.628	1.746	1.29299	0.0962556	-0.04118	0.90947	-0.170893	0.707446	13.2169	414.991
chr10	5904701	5906500	E4	5	ANKRD16	Within	0.977	1.65	0.94	1.479	2.176	2.827	1.955	3.2	1.978	1.893	1.335	1.145	0.788	1.496	1.355	1.53	0.929374	0.126632	-1.04858	0.0963604	-0.370526	0.328428	39.8683	35.336
chr10	6013801	6014900	E1	1	IL15RA	Upstream	2.154	1.662	4.376	2.479	3.605	3.412	4.267	2.007	2.898	2.08	2.607	2.697	2.39	3.444	2.727	3.351	0.878837	0.0656003	-0.0338455	0.945829	-0.495349	0.228404	56.3641	1463.56
chr10	6050501	6052100	E1	1	IL2RA	Downstream	0.719	1.499	2.644	2.021	2.624	2.415	2.22	2.759	1.886	2.771	2.034	1.728	2.825	3.235	3.049	2.57	1.18342	0.152278	-0.111214	0.656002	-0.11346	0.741161	9.58748	102.02
chr10	6073901	6078900	E1	1	IL2RA	Within	0.893	1.096	6.036	4.562	1.678	2.176	1.85	1.916	2.23	2.538	1.859	1.598	2.017	2.633	2.134	2.264	0.954393	0.128554	1.45925	0.109044	0.306864	0.282301	-32.1528	21.0289
chr10	6086101	6089000	E1	1	IL2RA	Within	0.397	0.63	3.172	1.726	1.286	1.204	1.326	1.374	1.555	1.464	1.202	1.074	2.374	1.901	2.191	2.073	1.27821	0.0732676	0.976024	0.343559	0.277716	0.0506142	-21.7269	28.4539
chr10	6106701	6109100	E1	1	IL2RA	Upstream	0.648	0.666	2.643	1.796	1.632	1.656	1.398	1.458	1.314	1.031	2.776	2.555	2.168	2.98	2.548	2.779	1.32255	0.000387304	0.433035	0.403732	-0.488216	0.183408	36.9147	-112.743
chr10	6109701	6111300	E3	4	IL2RA	Upstream	0.846	1.571	1.917	1.624	2.303	2.392	1.914	2.356	0.72	1.021	2.712	3.268	3.416	3.656	3.173	3.83	0.957926	0.191646	-0.406696	0.134309	-1.43064	0.0476129	149.347	351.771
chr10	6111501	6117500	E1	1	IL2RA	Upstream	1.15	1.694	4.862	3.042	1.779	2.036	1.677	2.395	1.293	1.415	2.608	2.412	2.671	2.748	2.951	2.779	0.424104	0.29429	1.05072	0.261274	-0.494313	0.100115	116.555	-47.0453
chr10	6162201	6164000	E1	1	RBM17	Downstream	0.639	1.587	2.82	2.254	0.777	1.321	0.851	1.406	0.885	1.011	0.603	0.475	0.701	0.748	1.155	0.69	-0.0851158	0.919806	1.27396	0.0632287	-0.145792	0.774384	-171.287	-11.444
chr10	6168901	6172900	E4	6	RBM17	Downstream	5.141	4.111	2.63	1.711	1.981	1.829	2.085	1.561	1	1.038	2.188	2.475	2.404	2.608	2.288	2.317	-1.27984	0.11287	0.187939	0.666138	-0.902854	0.0427006	-70.5444	-480.397
chr10	6197801	6201700	E1	1	MIR3155A	Downstream	1.058	1.845	6.302	4.663	2.068	2.257	2.147	2.001	3.181	2.764	1.271	1.379	1.374	1.812	1.383	1.471	0.575244	0.309628	1.34224	0.150039	0.458807	0.117317	-79.7588	34.1823
chr10	6201901	6205400	E1	1	MIR3155A	Downstream	1.411	2.056	4.002	3.476	2.251	1.942	2.103	1.722	3.002	2.653	1.837	1.709	1.997	2.116	1.793	1.651	0.274505	0.450571	0.834753	0.0508618	0.43148	0.0900335	-157.184	51.6895
chr10	6210901	6216100	E1	1	MIR3155A	Downstream	3.538	4.436	8.02	6.142	3.649	3.349	3.821	3.146	3.689	3.652	2.935	2.976	3.021	3.309	2.882	2.938	-0.188335	0.464434	1.01689	0.155652	0.0688826	0.455517	36.5745	6.77382
chr10	6224301	6225500	E3	4	PFKFB3	Upstream	0.62	1.143	0.881	1.321	1.788	1.827	1.738	2.289	0.933	1.323	1.098	0.796	0.657	1.052	1.166	0.97	1.03598	0.173504	-0.714977	0.189789	-0.680761	0.174861	65.7118	95.2144
chr10	6238701	6241600	E1	2	PFKFB3	Upstream	5.342	5.592	8.987	6.425	3.553	2.549	4.055	2.469	3.764	3.942	2.992	3.241	3.171	3.438	3.391	3.65	-0.841551	0.11377	1.33668	0.1354	0.336655	0.349783	40.0041	25.1859
chr10	6307801	6310800	E2	3	PFKFB3	Downstream	3.653	2.551	2.502	1.88	1.383	1.288	1.444	1.238	1.119	1.307	1.394	1.457	1.209	1.711	1.466	1.499	-1.2159	0.19022	0.714409	0.215284	-0.13925	0.398699	-11.4524	-19.4916
chr10	6315701	6316900	E1	2	PFKFB3	Downstream	4.682	4.19	9.873	6.975	3.615	3.313	3.504	3.545	3.25	2.879	2.325	4.4	2.672	4.665	3.832	3.944	-0.356563	0.100199	1.28185	0.177639	-0.176984	0.241889	-49.6361	-13.8069
chr10	6332701	6334100	E4	6	LOC399715	Upstream	2.272	2.285	1.095	0.86	1.266	1.592	1.141	1.923	0.896	0.834	2.989	3.376	3.267	3.157	3.084	3.962	-0.672899	0.120212	-0.547422	0.166202	-0.724687	0.16862	-107.696	132.382
chr10	6427101	6429600	E2	3	PRKCQ	Downstream	2.3	2.695	1.48	1.344	0.802	1.099	0.782	1.012	0.719	1.195	1.89	2.875	2.123	2.726	2.286	2.652	-1.39361	0.0293634	0.570572	0.155299	0.00890487	0.983969	0.638979	1.56069
chr10	6430801	6435200	E2	3	PRKCQ	Downstream	1.937	1.998	1.069	1.037	0.636	0.751	0.644	0.624	0.493	0.7	1.074	1.645	1.158	1.339	1.063	1.78	-1.50467	0.00823594	0.602677	0.0821973	-0.217516	0.518644	-14.4561	-36.0917
chr10	6436301	6439000	E2	3	PRKCQ	Within	4.46	2.876	5.972	2.77	2.072	1.362	1.677	1.495	1.331	1.141	2.209	2.308	2.277	2.041	2.073	1.867	-1.09513	0.207018	1.34789	0.335812	-0.474663	0.394454	-43.3429	-35.2153
chr10	6439201	6444700	E2	3	PRKCQ	Within	8.117	6	8.879	4.47	3.865	2.944	3.53	2.887	1.99	2.078	2.408	3.271	2.818	3.075	2.892	3.306	-1.05195	0.138658	0.97129	0.369906	-0.742939	0.203623	-70.6248	-76.4898
chr10	6958101	6963700	E4	6	LINC00707	Downstream	3.696	2.895	1.161	1.188	1.116	1.439	1.181	1.259	1.101	1.333	2.089	2.252	2.158	2.073	2.105	2.215	-1.3676	0.0891941	-0.120996	0.638389	-0.069479	0.792225	-5.08034	57.4224
chr10	6965101	6972600	E4	6	LINC00707	Downstream	12.419	8.617	3.833	3.455	4.854	4.085	4.716	4.004	4.758	4.472	2.582	3.189	2.844	2.967	2.867	3.231	-1.23465	0.182194	-0.294428	0.238947	0.0462559	0.772652	3.74649	-15.7104
chr10	7078301	7080100	E4	5	SFMBT2	Downstream	1.955	1.777	0.94	1.233	1.969	2.25	2.227	2.154	1.657	1.685	2.798	2.206	2.774	2.081	3.22	2.586	0.176921	0.301604	-0.957401	0.0373215	-0.335719	0.1944	189.757	35.0657
chr10	7086201	7090600	E4	6	SFMBT2	Downstream	3.167	2.933	0.745	1.008	0.985	1.038	0.962	1.089	0.963	1.071	1.831	2.57	2.173	2.142	2.035	2.555	-1.59187	0.0286536	-0.207116	0.487766	0.00729463	0.938109	0.458243	-3.522
chr10	7152501	7155600	E1	1	SFMBT2	Downstream	1.2	1.216	3.069	2.596	1.309	1.306	1.398	1.007	2.591	2.183	1.624	1.135	1.559	1.398	1.547	1.514	0.113869	0.0442363	1.11575	0.0979366	0.868652	0.118888	-762.855	77.8534
chr10	7197701	7200400	E2	3	SFMBT2	Downstream	2.631	2.834	1.508	1.455	1.019	1.376	1.243	1.176	1.155	1.313	2.066	2.327	2.199	1.745	1.762	2.126	-1.19052	0.0318678	0.307283	0.352751	0.0438691	0.875426	3.68487	14.2764
chr10	7247101	7249300	E2	3	SNORD129	Upstream	3.937	3.634	4.542	3.573	1.992	2.246	2.029	2.251	2.774	3.564	1.867	2.262	2.245	2.276	2.653	2.397	-0.837071	0.0150697	0.937079	0.137245	0.580453	0.204057	69.3433	61.9428
chr10	7284801	7287100	E1	2	SNORD129	Upstream	0.941	1.738	1.402	2.122	0.669	0.694	0.609	1.217	1.238	1.4	1.28	1.355	1.12	1.153	1.251	1.012	-0.974627	0.346449	1.36992	0.204376	0.952146	0.0745215	97.6933	69.5035
chr10	7296401	7301700	E4	6	SNORD129	Upstream	3.076	2.499	1.107	1.064	0.95	1.17	0.811	1.198	0.908	1.074	1.608	1.896	1.596	1.556	1.516	1.836	-1.39487	0.0741512	0.0342467	0.855515	-0.0972161	0.669496	-6.96954	-283.87
chr10	7306001	7308800	E1	2	SNORD129	Upstream	2.005	2.325	3.059	2.196	1.082	1.273	1.117	1.115	1.997	1.517	2.103	2.531	1.895	1.998	1.77	1.842	-0.87827	0.0511809	1.15719	0.170308	0.576858	0.217146	65.6812	49.8499
chr10	7332501	7333500	E1	1	SNORD129	Upstream	0.948	0.8	2.38	1.776	1.353	1.821	1.434	1.239	1.153	1.634	0.543	0.754	1.262	1.263	1.12	0.815	0.860877	0.176636	0.388841	0.334209	-0.187438	0.622462	21.7729	-48.2043
chr10	7343401	7344400	E1	1	SFMBT2	Within	1.422	1.714	3.333	2.981	1.866	2.118	1.858	2.047	2.578	2.335	1.473	1.056	1.315	1.431	2.52	1.203	0.345602	0.161679	0.663881	0.0404715	0.301941	0.117656	-87.3665	45.4812
chr10	7345701	7346700	E1	1	SFMBT2	Within	0.88	1.257	2.222	1.903	1.213	1.598	1.174	1.239	1.798	2.521	1.085	0.553	0.789	0.674	0.96	0.698	0.395479	0.337536	0.552931	0.123606	0.61952	0.244673	-156.651	112.043
chr10	7355701	7358000	E1	1	SFMBT2	Within	0.706	1.093	2.046	2.26	1.095	1.05	0.836	1.334	1.091	1.014	0.876	0.94	1.508	1.043	1.182	1.349	0.253856	0.534529	1.00548	0.0534529	-0.026766	0.706725	10.5438	-2.66201
chr10	7360601	7363200	E2	3	SFMBT2	Within	3.487	3.382	2.399	2.535	1.399	1.529	1.479	1.346	2.008	2.351	2.443	3.151	3.112	3.026	2.783	3.043	-1.23054	0.0022209	0.753241	0.00874285	0.574325	0.116098	46.6724	76.2472
chr10	7458701	7462000	E2	3	SFMBT2	Upstream	2.911	2.596	1.169	1.344	0.636	1.058	0.76	0.783	1.171	1.244	1.526	1.645	1.146	1.007	1.151	1.692	-1.70097	0.0227982	0.569586	0.273344	0.511933	0.33071	30.0965	89.8782
chr10	7486001	7489300	E4	6	SFMBT2	Upstream	2.112	3.218	0.849	1.191	0.819	1.26	0.997	1.435	0.791	1.23	2.089	2.467	2.42	2.435	1.998	2.515	-1.35757	0.173292	-0.0282513	0.950991	-0.0414938	0.934234	-3.05647	146.874
chr10	7498001	7502600	E4	6	SFMBT2	Upstream	5.323	5.263	2.666	2.686	2.757	2.995	3.165	3.697	1.975	2.566	2.273	2.753	2.558	2.853	2.841	3.017	-0.880088	0.0228069	-0.103939	0.340124	-0.341139	0.259143	-38.762	328.21
chr10	7507101	7508700	E4	6	SFMBT2	Upstream	2.918	2.57	1.091	1.347	2.449	2.415	2.159	2.793	1.78	2.625	3.003	3.079	2.497	3.156	3.198	2.958	-0.174507	0.321629	-0.996449	0.0628197	-0.142681	0.683197	-81.7621	14.3189
chr10	7512801	7515500	E4	5	SFMBT2	Upstream	2.957	3.13	1.214	1.455	2.539	3.219	2.522	2.931	1.469	1.763	2.296	2.383	2.666	2.4	2.724	3.045	-0.0802644	0.713576	-1.10903	0.107828	-0.83319	0.126783	-1038.06	75.1275
chr10	7893801	7895600	E1	2	TAF3	Within	1.429	2.475	1.204	2.113	0.725	0.764	0.76	1.077	1.281	1.089	2.109	2.122	1.518	1.449	1.799	1.508	-1.39037	0.259817	1.1556	0.293294	0.670333	0.124961	48.2125	58.0072
chr10	11186701	11187900	E4	5	CELF2	Upstream	1.579	1.809	0.793	1.321	2.099	3.128	2.417	3.501	1.017	1.595	2.777	2.43	2.979	2.947	2.499	3.039	0.625266	0.314132	-1.30574	0.155037	-1.00054	0.190424	160.018	76.6261
chr10	11201801	11203500	E4	5	CELF2	Upstream	1.831	2.621	0.933	1.342	2.058	2.076	1.898	2.09	0.618	1.098	2.689	2.661	3.123	2.649	2.469	2.898	-0.106977	0.756377	-0.861214	0.137275	-1.26798	0.124332	-1185.29	147.232
chr10	11215801	11217500	E4	6	CELF2	Within	4.737	3.965	2.022	1.417	3.429	2.076	3.029	2.154	2.633	2.279	3.601	4.465	3.926	3.738	3.857	3.97	-0.660444	0.208523	-0.67897	0.3455	-0.164731	0.73781	-24.9424	24.2618
chr10	11245901	11248800	E1	2	CELF2	Within	1.143	1.378	2.534	2.579	0.916	1.229	1.056	1.095	2.303	2.542	1.336	1.421	1.232	1.277	1.282	1.284	-0.232653	0.444772	1.25241	0.062108	1.17483	0.0244876	504.969	93.805
chr10	11272101	11275900	E1	1	CELF2	Within	0.908	0.962	2.24	2.718	1.153	1.251	1.14	1.19	1.864	1.78	1.08	1.203	1.231	1.295	1.283	1.449	0.362886	0.0655941	1.0441	0.106307	0.600111	0.0114888	-165.372	57.4764
chr10	11314401	11316400	E1	1	CELF2-AS1	Downstream	1.218	1.77	3.331	3.296	2.238	3.12	2.623	4.253	2.051	2.31	2.17	1.357	1.997	1.83	2.938	1.59	0.842504	0.174125	0.30644	0.386374	-0.297201	0.45259	35.276	-96.9852
chr10	11558001	11559800	E1	1	USP6NL	Within	0.789	0.571	1.527	2.254	1.088	1.94	1.159	2.004	1.092	1.556	1.808	1.061	2.219	1.59	1.799	1.81	1.15418	0.28613	0.320436	0.572141	-0.19347	0.742526	16.7625	-60.377
chr10	11580701	11581700	E1	2	USP6NL	Upstream	2.302	2.743	2.327	2.537	1.493	1.115	1.108	1.239	1.899	1.914	2.248	2.917	2.839	3.41	3.12	3.259	-0.951767	0.054514	0.89925	0.0569167	0.548276	0.193029	57.6061	60.9704
chr10	11636001	11638700	E1	2	USP6NL	Within	2.982	2.538	4.307	4.906	1.779	2.215	1.81	1.894	3.904	4.545	1.808	1.973	2.258	1.87	1.88	2.097	-0.466968	0.13377	1.20606	0.0247301	1.08123	0.0383522	231.543	89.6502
chr10	11664801	11666700	E4	5	USP6NL	Upstream	1.389	1.984	0.835	1.268	2.185	2.405	1.526	2.437	0.981	0.958	1.509	1.799	1.079	1.705	1.641	1.49	0.444295	0.262819	-1.12613	0.0644052	-1.24272	0.0504114	279.706	110.354
chr10	11702901	11704600	E3	4	USP6NL	Upstream	0.756	1.075	0.902	1.156	1.866	1.901	1.476	1.742	0.997	1.839	1.641	1.626	2.041	2.005	2.14	1.688	1.04032	0.100587	-0.872105	0.0888545	-0.409134	0.467849	39.3279	46.9134
chr10	11746001	11747900	E3	4	ECHDC3	Upstream	0.605	0.782	0.612	1.001	1.743	2.053	1.235	2.21	0.66	1.081	1.387	1.217	1.466	1.373	1.704	1.674	1.45236	0.0371375	-1.23452	0.0525837	-1.12443	0.067601	77.4206	91.082
chr10	11761001	11763000	E2	3	ECHDC3	Upstream	4.364	4.283	3.41	3.74	2.145	2.247	1.662	2.207	2.458	3.033	2.053	2.664	2.391	2.377	2.259	2.734	-0.977273	0.00123592	0.70287	0.056019	0.322087	0.299483	32.9578	45.8246
chr10	11764301	11765700	E3	4	ECHDC3	Upstream	0.387	0.979	1.511	1.63	1.766	2.229	1.467	2.039	1.574	1.534	1.107	1.041	1.952	1.744	2.171	1.635	1.54826	0.0790056	-0.346919	0.302349	-0.362222	0.304412	23.3955	104.411
chr10	12092601	12093700	E4	6	UPF2	Upstream	2.892	2.493	1.058	1.556	1.697	1.926	1.956	2.301	0.832	1.273	2.396	2.788	2.39	2.411	2.29	3.21	-0.572237	0.0874249	-0.470409	0.257461	-0.782502	0.130055	-136.744	166.345
chr10	12254901	12256400	E2	3	NUDT5	Upstream	1.399	1.523	0.705	1.141	0.466	0.594	0.543	0.826	0.701	0.84	0.878	0.436	0.491	0.337	0.613	0.595	-1.46166	0.00906768	0.799315	0.30545	0.538547	0.126679	36.8449	67.376
chr10	12306301	12307300	E3	4	CDC123	Downstream	1.219	0.8	1.058	1.839	2.706	2.304	2.575	2.262	2.442	2.381	1.861	1.358	1.525	2.105	2.72	1.94	1.31161	0.0358112	-0.790337	0.178905	-0.0548754	0.722873	4.18383	6.94329
chr10	12311101	12312600	E4	5	CDC123	Downstream	1.624	1.828	1.516	1.522	2.923	2.824	3.281	2.656	2.6	2.147	2.325	3.05	3.329	3.816	3.039	3.232	0.735206	0.0257	-0.919854	0.0227708	-0.275785	0.258872	37.5112	29.9814
chr10	12348301	12351800	E3	4	CAMK1D	Upstream	0.619	1.011	1.012	1.231	2.105	2.027	1.871	1.922	1.559	1.293	0.797	0.905	1.006	1.466	1.416	1.374	1.34178	0.0886247	-0.881152	0.0492871	-0.534566	0.108414	39.84	60.6667
chr10	12359701	12362500	E4	5	CAMK1D	Upstream	1.329	1.632	0.793	0.792	2.182	1.976	2.164	2.345	1.077	1.117	1.411	1.544	1.407	1.247	1.356	1.523	0.490043	0.0971758	-1.39125	0.0508557	-0.922331	0.0581719	188.214	66.2952
chr10	12496901	12498700	E1	1	CAMK1D	Within	0.451	0.888	1.527	1.479	1.503	1.734	1.285	1.645	1.205	0.959	0.99	0.894	0.759	1.099	1.088	1.379	1.27258	0.0934908	-0.10626	0.496161	-0.580139	0.0867379	45.5876	545.963
chr10	12658801	12662300	E1	2	MIR4481	Downstream	0.561	0.848	1.284	1.974	0.533	0.52	0.698	0.692	0.736	0.813	1.085	0.991	1.231	1.19	1.165	1.64	-0.420322	0.431627	1.62947	0.192959	0.55728	0.0904699	132.584	34.2001
chr10	13159201	13161800	E1	2	OPTN	Within	2.186	2.548	4.087	4.973	2.206	1.971	1.854	1.884	3.377	3.159	2.294	1.662	2.627	2.751	2.752	2.267	-0.180372	0.343597	1.11688	0.0962748	0.645706	0.0182455	357.986	57.8136
chr10	13753201	13758800	E4	6	FRMD4A	Upstream	5.496	4.996	2.275	2.173	3.48	3.203	3.554	3.729	2.905	2.933	2.462	2.638	2.28	2.456	2.362	2.368	-0.650753	0.0394362	-0.58755	0.0522784	-0.195102	0.198588	-29.9809	33.2059
chr10	13758901	13762300	E4	5	FRMD4A	Upstream	2.209	2.821	0.964	0.988	2.729	3.168	2.913	3.008	1.615	1.866	2.711	2.941	2.828	2.834	2.598	2.6	0.229328	0.378942	-1.5951	0.0698143	-0.760263	0.0629953	331.518	47.6623
chr10	13797801	13801900	E4	6	FRMD4A	Upstream	4.356	3.844	1.173	1.453	1.945	2.446	1.891	2.757	1.025	0.99	1.474	1.667	1.525	1.601	1.218	1.589	-0.901276	0.0336304	-0.741369	0.12257	-1.12343	0.130826	-124.648	151.534
chr10	13817101	13818400	E4	6	FRMD4A	Upstream	3.072	2.725	1.627	1.463	2.44	2.83	1.93	3.148	1.643	1.939	2.444	2.785	2.588	2.105	2.307	2.178	-0.137439	0.420224	-0.769914	0.0761835	-0.556766	0.0825029	-405.099	72.3153
chr10	13819601	13820600	E4	6	FRMD4A	Upstream	2.166	1.943	1.005	0.761	1.96	2.007	1.663	2.478	1.221	1.167	1.938	1.358	1.998	1.431	1.24	1.746	-0.0509548	0.638263	-1.16735	0.0618333	-0.731868	0.00224557	-1436.31	62.6948
chr10	13912901	13917700	E4	6	FRMD4A	Within	4.143	3.878	0.98	1.188	2.234	2.182	2.199	1.794	1.793	1.779	2.986	2.9	2.922	2.726	2.872	3.166	-0.861159	0.0396487	-1.02615	0.0464707	-0.305836	0.0282234	-35.5145	29.8043
chr10	13922301	13931300	E4	6	FRMD4A	Within	3.367	3.59	1.169	1.563	1.554	1.762	1.531	1.913	1.363	1.913	2.083	2.401	2.189	2.206	2.078	1.951	-1.06925	0.00706566	-0.279578	0.353675	-0.0174527	0.954814	-1.63224	6.24249
chr10	13946301	13949700	E4	5	FRMD4A	Within	0.617	1.31	0.311	0.522	1.07	1.824	0.881	1.678	0.528	0.906	0.957	1.049	0.85	1.089	1.023	1.323	0.586783	0.445318	-1.79686	0.203173	-1.01283	0.268	172.608	56.3668
chr10	13950101	13951700	E4	5	FRMD4A	Within	1.396	2.071	0.496	0.792	1.049	1.649	1.344	1.683	0.869	1.342	1.986	1.885	1.544	1.368	1.424	1.915	-0.361528	0.485245	-1.06659	0.214744	-0.287369	0.592171	-79.4872	26.9429
chr10	13952101	13955300	E4	6	FRMD4A	Within	2.41	2.141	0.595	0.931	1.909	2.031	1.955	1.951	1.324	1.196	2.518	2.638	2.381	2.248	2.436	2.629	-0.208188	0.226894	-1.36885	0.0609618	-0.64489	0.0152568	-309.763	47.1117
chr10	14058101	14059600	E4	5	FRMD4A	Upstream	1.489	2.666	0.599	0.972	1.151	1.659	1.238	0.933	0.746	0.934	1.395	2.614	1.752	2.75	1.439	2.302	-0.564126	0.445201	-0.838534	0.199503	-0.742554	0.240624	-131.629	88.5538
chr10	14067001	14068800	E4	6	FRMD4A	Upstream	2.331	3.744	1.557	2.641	1.166	1.754	1.34	2.393	1.318	2.23	1.421	1.983	1.752	2.151	1.288	2.284	-1.05684	0.234875	0.523675	0.435277	0.28108	0.629789	26.5962	53.6745
chr10	14083401	14084600	E1	1	LOC101928453	Upstream	2.369	2.38	3.746	5.442	2.216	4.087	3.069	4.129	2.628	3.19	1.679	2.64	1.928	2.315	2.466	3.168	0.408335	0.558752	0.543742	0.37256	-0.11552	0.840121	28.2905	-21.2454
chr10	14701901	14704500	E3	4	FAM107B	Upstream	1.769	1.757	1.83	2.291	3.461	3.486	3.709	3.333	2.933	2.979	3.308	3.17	3.476	2.88	3.029	3.49	0.978112	0.000722733	-0.753281	0.102105	-0.232571	0.00767919	23.7776	30.8745
chr10	14714801	14716300	E3	4	FAM107B	Upstream	0.902	1.523	1.234	1.817	2.457	2.725	2.694	2.908	1.379	1.649	2.687	2.849	2.768	2.89	2.426	2.896	1.0949	0.101108	-0.76385	0.126157	-0.77482	0.0298086	70.7663	101.436
chr10	14783501	14787200	E4	6	FAM107B	Within	2.212	2.809	0.929	0.976	0.983	1.124	1.065	1.062	0.687	0.782	2.387	2.839	2.783	2.422	2.387	2.463	-1.25274	0.113521	-0.145545	0.372461	-0.520529	0.0784755	-41.5513	357.641
chr10	15891001	15892600	E1	2	MINDY3	Within	1.311	0.714	1.355	1.624	0.7	0.65	0.652	0.808	1.017	1.313	1.356	2.105	1.183	1.736	1.499	1.43	-0.585344	0.460094	1.14235	0.0949356	0.787564	0.178367	134.547	68.9423
chr10	17008801	17010200	E1	2	CUBN	Within	0.919	1.959	1.926	3.261	1.066	1.274	1.141	0.846	1.744	2.001	2.214	2.693	2.478	3.277	2.171	2.217	-0.298068	0.696053	1.14837	0.272902	0.6782	0.0550939	227.531	59.0578
chr10	17066301	17070800	E1	2	CUBN	Within	4.435	3.527	6.261	6.055	2.445	2.41	2.686	1.926	4.541	4.292	2.978	2.859	3.292	2.982	3.162	3.326	-0.713702	0.180547	1.34302	0.0146808	0.863633	0.036325	121.007	64.3051
chr10	17070901	17072500	E1	1	CUBN	Within	2.242	2.142	4.131	4.398	3.323	3.111	3.544	2.49	3.433	2.859	4.02	3.11	3.581	3.814	2.999	3.588	0.553703	0.0329242	0.406539	0.028697	-0.0323798	0.848294	5.84787	-7.96476
chr10	17114601	17119600	E1	1	CUBN	Within	4.627	4.499	8.594	9.708	5.343	5.206	5.401	5.608	6.541	6.233	2.696	2.904	2.543	2.844	2.909	3.094	0.209068	0.0171396	0.794883	0.0868233	0.276093	0.0520614	-132.059	34.7338
chr10	17122301	17124100	E1	1	CUBN	Within	1.729	1.396	2.732	2.993	1.347	1.857	1.394	1.615	2.505	2.411	1.851	1.955	1.781	1.59	1.954	2.176	0.0361294	0.910334	0.837127	0.0793221	0.617404	0.174445	-1708.87	73.7528
chr10	17253801	17257000	E1	1	VIM-AS1	Downstream	2.685	2.427	5.451	4.238	5.216	5.339	5.253	5.013	5.307	4.564	2.832	3.062	2.348	2.485	2.723	2.581	1.04604	0.0107263	-0.123455	0.604875	-0.096731	0.52417	9.24731	78.353
chr10	17259001	17261300	E1	1	VIM-AS1	Within	3.618	3.178	9.861	8.322	6.65	6.201	7.026	6.975	8.917	7.73	2.729	2.972	3.496	4.372	3.215	3.288	0.919058	0.0106222	0.500669	0.156441	0.373337	0.159464	-40.6217	74.5677
chr10	17261901	17266200	E1	1	VIM-AS1	Within	1.353	1.487	6.171	5.453	3.296	3.221	3.379	3.805	3.728	3.461	2.99	2.454	3.165	2.739	3.55	3.138	1.19836	0.00531387	0.834649	0.0860103	0.141555	0.221115	-11.8124	16.9599
chr10	17502901	17503900	E4	5	ST8SIA6	Upstream	1.557	0.914	0.846	1.142	2.146	2.044	2.086	2.101	0.746	1.167	2.558	2.615	2.314	1.768	2.84	2.328	0.761785	0.22074	-1.07584	0.0603789	-1.13085	0.100942	148.448	105.113
chr10	17715101	17716300	E1	1	STAM	Within	2.087	2	3.658	4.121	2.216	1.982	2.2	2.289	4.635	3.89	3.617	2.975	3.592	2.736	2.833	2.845	0.0386864	0.720429	0.890096	0.0421668	1.02211	0.0850769	-2642.05	114.832
chr10	18566001	18569600	E1	2	CACNB2	Within	0.94	1.396	1.454	1.778	0.233	0.505	0.326	0.763	0.471	0.868	1.678	1.284	1.518	1.367	1.432	1.206	-1.66075	0.120795	2.12934	0.0295394	0.858383	0.351769	51.6866	40.3122
chr10	19928801	19930800	E2	3	LOC101928834	Downstream	1.421	2.17	0.819	1.173	0.63	0.613	0.635	0.538	0.746	0.583	1.666	1.885	1.866	1.557	1.779	2.017	-1.53125	0.196424	0.681089	0.280458	0.097312	0.690848	6.35507	14.2877
chr10	20111801	20120300	E4	6	PLXDC2	Within	10.552	7.093	3.656	3.079	5.764	4.5	5.338	4.369	4.019	3.694	2.387	2.636	3.065	3.142	2.736	2.987	-0.781669	0.251917	-0.607861	0.177456	-0.412286	0.277902	-52.7444	67.8257
chr10	20120401	20123700	E4	6	PLXDC2	Within	7.688	5.814	2.755	2.669	4.705	4.097	4.097	4.371	2.383	2.192	2.676	2.406	2.866	2.397	2.677	2.938	-0.617309	0.216734	-0.698255	0.107712	-0.944146	0.0689375	-152.945	135.215
chr10	20182801	20183800	E1	1	PLXDC2	Within	0.812	1.371	2.222	3.298	1.96	1.858	1.5	1.616	2.239	1.447	1.783	2.162	2.261	1.894	2.16	2.057	0.805958	0.200223	0.531737	0.357027	-0.0507012	0.895042	6.2908	-9.535
chr10	20207601	20209600	E3	4	PLXDC2	Within	0.609	0.8	1.322	1.585	1.469	1.764	1.874	2.046	1.322	1.377	1.821	1.659	1.839	1.894	2.359	1.803	1.19886	0.0481612	-0.153831	0.497146	-0.260717	0.313556	21.7471	169.483
chr10	20250901	20252000	E1	2	PLXDC2	Within	0.738	1.039	1.731	1.96	0.721	0.946	0.889	0.685	0.771	1.231	2.325	2.468	1.338	1.99	1.963	1.834	-0.0924754	0.799254	1.14682	0.0242662	0.263989	0.601109	285.469	23.0193
chr10	20262101	20264300	E1	1	PLXDC2	Within	1.999	0.986	2.716	2.708	1.378	1.334	1.185	1.272	2.404	1.782	2.43	2.285	2.15	2.104	2.308	2.838	-0.138839	0.832437	1.00012	0.00811871	0.626283	0.252796	451.087	62.6205
chr10	20282201	20283200	E2	3	PLXDC2	Within	3.114	2.286	2.539	2.029	1.353	1.449	1.565	1.239	1.798	1.681	2.481	3.269	3.47	2.821	3.64	3.221	-0.946175	0.192379	0.704975	0.16869	0.311772	0.0498097	32.9507	44.2245
chr10	20386701	20391100	E1	2	PLXDC2	Within	0.876	1.064	1.454	1.973	0.636	0.675	0.755	0.868	1.078	0.965	1.426	1.074	0.872	0.822	0.845	0.899	-0.565733	0.172611	1.38616	0.15139	0.640284	0.0713244	113.178	46.1911
chr10	20415701	20420000	E1	1	PLXDC2	Within	1.196	1.062	2.434	2.505	1.334	1.14	1.417	1.051	2.459	2.3	1.747	1.402	1.259	1.291	1.366	1.857	0.131649	0.466525	0.997641	0.0297559	0.944159	0.0133171	-717.178	94.6392
chr10	20447401	20449500	E1	1	PLXDC2	Within	0.773	1.469	1.838	2.384	1.11	0.973	1.086	0.872	1.566	1.311	1.402	1.005	1.451	0.902	1.085	0.886	-0.105906	0.857558	1.01924	0.14178	0.46578	0.147168	439.804	45.6986
chr10	20449801	20452400	E1	1	PLXDC2	Within	0.755	1.186	2.399	2.535	1.471	1.457	1.842	1.47	2.594	2.046	0.685	0.773	1.051	1.003	1.122	1.044	0.593224	0.261813	0.753088	0.0410959	0.66448	0.197016	-112.012	88.2341
chr10	21998501	21999800	E1	1	MLLT10	Within	1.041	1.494	2.237	2.975	0.933	1.572	1.128	1.036	1.722	1.903	1.848	1.238	1.375	1.36	1.046	1.79	-0.0174248	0.97326	1.0572	0.111604	0.533105	0.314477	3059.45	50.4262
chr10	22242501	22244200	E1	2	DNAJC1	Within	2.349	1.882	3.484	4.176	1.728	2.098	1.936	1.742	4.088	2.938	1.778	1.922	2.937	1.956	2.352	2.601	-0.144758	0.569964	1.0014	0.0653748	0.87679	0.194234	605.694	87.556
chr10	22533901	22538200	E1	2	LOC100130992	Upstream	0.818	1.779	2.508	2.594	0.629	0.743	0.629	0.688	1.482	1.845	1.693	1.052	1.417	1.419	1.338	1.01	-0.921196	0.421294	1.89503	0.00211629	1.27809	0.0928846	138.742	67.4445
chr10	22626901	22629300	E1	1	SPAG6	Upstream	0.789	0.904	2.401	2.113	1.671	1.408	1.629	1.234	1.78	1.692	1.259	1.215	1.861	1.543	1.699	1.664	0.862539	0.0802856	0.551714	0.0674058	0.172862	0.358891	-20.0411	31.3318
chr10	22778001	22779900	E1	1	PIP4K2A	Downstream	0.677	0.782	1.837	2.569	1.031	1.545	0.789	1.19	1.41	1.744	2.325	1.614	1.936	1.971	2.146	1.633	0.820612	0.264109	0.774475	0.191877	0.292173	0.458978	-35.6043	37.7253
chr10	22886301	22887400	E4	6	PIP4K2A	Within	2.646	2.389	1.298	0.98	1.866	1.588	1.897	1.567	1.973	2.334	2.255	3.108	2.533	2.449	2.036	2.575	-0.543872	0.0534	-0.600315	0.11055	0.318639	0.210277	58.5872	-53.0787
chr10	22892401	22893600	E4	6	PIP4K2A	Within	3.272	3.237	1.631	1.321	1.749	1.579	1.765	1.212	2.6	2.218	2.454	2.891	2.935	2.736	2.033	1.972	-0.967505	0.0276377	-0.173381	0.425191	0.533341	0.117675	55.1254	-307.612
chr10	22903601	22906300	E4	5	PIP4K2A	Within	2.481	2.961	1.605	2.206	3.903	3.838	3.379	3.987	2.988	3.595	2.152	2.401	2.608	2.322	2.428	2.499	0.508451	0.125658	-1.02197	0.0934004	-0.233835	0.30455	45.9897	22.8808
chr10	22940901	22941900	E3	4	PIP4K2A	Within	0.677	1.143	0.846	1.078	1.913	2.081	1.597	1.185	1.628	1.027	4.109	3.52	4.312	3.789	3.28	4.152	1.13413	0.103674	-1.05346	0.0237913	-0.589043	0.250217	51.9379	55.915
chr10	22993501	22994500	E4	6	PIP4K2A	Within	4.739	4.571	2.063	3.234	3.126	3.085	3.325	3.232	2.951	3.268	3.334	2.665	2.892	3.41	2.64	3.027	-0.584033	0.0258903	-0.22952	0.578007	0.00198119	0.983969	0.339225	-0.863188
chr10	22994601	22995600	E4	6	PIP4K2A	Within	2.776	2.057	0.846	1.205	1.586	1.449	1.695	1.347	1.357	1.167	2.171	1.76	1.472	1.221	2.16	1.746	-0.670754	0.232342	-0.565548	0.190014	-0.266355	0.173438	-39.7098	47.0968
chr10	22999501	23000600	E4	6	PIP4K2A	Within	3.569	2.701	1.587	1.326	2.842	2.838	2.815	1.42	2.251	2.377	2.255	3.291	3.25	2.641	3.89	3.633	-0.142764	0.619945	-0.963412	0.0598185	-0.295497	0.0756295	-206.983	30.6719
chr10	23104901	23107000	E1	1	PIP4K2A	Upstream	0.838	1.305	2.09	2.898	1.133	1.185	1.179	1.846	2.131	2.044	1.808	1.604	2.102	2.164	1.77	1.995	0.112945	0.771858	1.10556	0.185803	0.849239	0.00694499	-751.903	76.8151
chr10	23699901	23704200	E1	1	OTUD1	Upstream	2.58	2.496	5.618	5.158	2.993	2.798	3.121	2.541	4.698	4.427	2.144	1.928	1.918	2.279	2.1	2.173	0.189944	0.12907	0.895947	0.0315848	0.656013	0.013478	-345.372	73.22
chr10	23720001	23723200	E1	1	OTUD1	Upstream	2.896	2.177	5.022	4.575	2.36	1.961	2.117	1.598	2.722	2.639	2.687	2.607	2.759	2.8	2.823	2.896	-0.231285	0.479216	1.15087	0.0131571	0.310949	0.221483	134.444	27.0186
chr10	23800101	23802700	E1	1	OTUD1	Downstream	1.561	1.669	3.619	4.875	2.852	2.7	2.594	2.215	3.924	4.146	2.145	1.991	2.041	2.411	1.829	2.014	0.781097	0.00927758	0.613645	0.252841	0.539708	0.0164006	-69.0962	87.9513
chr10	23829501	23830500	E4	6	OTUD1	Downstream	2.437	2.057	1.005	1.142	2.333	1.375	2.51	1.508	1.323	0.981	3.411	4.023	4.732	4.547	4.28	4.268	-0.277427	0.559244	-0.788614	0.346147	-0.686919	0.363663	-247.603	87.1045
chr10	24891501	24893100	E1	2	ARHGAP21	Within	2.03	2.499	1.785	2.734	1.312	1.091	0.876	1.144	1.165	2.188	1.405	1.445	1.577	1.341	1.574	1.188	-0.914364	0.093856	0.910952	0.25498	0.480728	0.520142	52.5751	52.7721
chr10	25154301	25157400	E1	2	PRTFDC1	Within	1.571	1.216	2.933	3.864	0.917	1.39	1.009	1.198	2.34	3.01	1.649	1.718	1.881	2.09	1.547	1.739	-0.272555	0.507921	1.55868	0.0824962	1.21343	0.0769436	445.205	77.8497
chr10	25161001	25163700	E2	3	PRTFDC1	Within	2.18	3.257	1.566	1.69	1.157	1.183	1.038	1.635	1.142	1.296	2.066	1.917	2.53	2.213	2.161	2.241	-1.21627	0.212883	0.476706	0.0749067	0.0594948	0.638618	4.8916	12.4804
chr10	25201701	25203100	E1	1	PRTFDC1	Within	1.257	2.448	2.455	3.17	1.499	1.486	1.35	2.154	1.768	2.434	0.554	1.724	1.352	1.684	1.114	1.469	-0.311552	0.653838	0.913951	0.168276	0.493134	0.31868	158.283	53.9562
chr10	25210001	25213000	E1	1	PRTFDC1	Within	2.458	2.36	6.202	7.035	3.466	4.098	3.431	4.252	3.096	3.92	1.42	1.809	1.804	1.809	1.932	2.417	0.650568	0.136937	0.80742	0.0375757	-0.108593	0.653486	16.6921	-13.4494
chr10	25366701	25367900	E4	6	ENKUR	Upstream	1.918	2.476	1.014	1.374	0.661	1.115	0.543	1.616	0.537	0.856	0.775	1.006	1.139	1.228	1.366	1.229	-1.30703	0.07213	0.427169	0.406465	-0.350326	0.568396	-26.8032	-82.011
chr10	26041501	26043600	E1	1	LINC00836	Downstream	1.772	1.36	3.6	3.592	2.11	2.123	2.265	2.179	2.76	2.867	2.251	2.417	2.027	2.404	1.98	2.512	0.434368	0.227661	0.764969	0.000128832	0.410998	0.0458199	-94.6198	53.7274
chr10	26674401	26675900	E3	4	APBB1IP	Upstream	0.812	0.609	1.058	1.014	1.835	1.932	1.738	1.651	1.492	2.054	1.447	1.341	1.507	1.431	2.479	1.965	1.40591	0.0252106	-0.86226	0.015132	-0.0871833	0.76177	6.20118	10.111
chr10	26711501	26713500	E4	6	APBB1IP	Upstream	1.59	1.542	0.397	0.475	0.769	0.892	0.619	0.834	0.509	0.28	1.743	2.362	1.892	1.557	1.339	1.959	-0.915115	0.0302066	-0.929764	0.0460124	-1.07481	0.111655	-117.45	115.6
chr10	26768601	26769600	E4	6	APBB1IP	Within	5.213	5.028	3.121	3.234	5.832	4.497	5.835	5.279	4.545	4.716	4.419	3.923	4.68	3.999	4.719	4.85	0.012348	0.958191	-0.700714	0.204162	-0.157504	0.569529	1275.55	22.4776
chr10	26816901	26817900	E4	6	APBB1IP	Within	2.437	2.171	1.164	1.015	1.866	0.892	1.826	1.885	1.56	1.494	3.644	4.777	4.206	3.621	3.72	3.88	-0.740528	0.29271	-0.340487	0.658211	0.147108	0.812228	19.8653	-43.2051
chr10	26970401	26972400	E1	1	PDSS1	Upstream	0.778	1.085	2.617	2.25	2.099	1.876	1.922	1.319	3.339	2.427	1.666	1.433	1.655	1.704	1.999	2.366	1.09291	0.0375755	0.292365	0.199764	0.536821	0.286389	-49.1183	183.613
chr10	26978601	26981000	E3	4	PDSS1	Upstream	1.466	2.142	3.106	3.539	3.575	4.148	3.977	3.611	3.715	4.453	3.454	2.743	3.087	3.191	3.198	2.957	1.09811	0.0456146	-0.216911	0.280936	0.0807527	0.683354	-7.35376	-37.2284
chr10	26994001	26996700	E4	5	PDSS1	Within	1.128	1.142	0.764	0.986	2.245	2.228	2.329	2.392	1.557	1.728	2.209	1.489	1.518	1.589	2.013	1.738	0.978929	0.000132358	-1.35452	0.0505494	-0.445543	0.0883452	45.5132	32.8931
chr10	27015201	27016800	E3	4	ABI1	Downstream	0.804	1.142	1.586	1.743	1.924	1.834	1.69	1.447	1.653	1.429	1.017	1.508	1.084	1.052	1.025	1.261	0.949546	0.099152	-0.174691	0.172508	-0.286059	0.167641	30.1259	163.751
chr10	27027001	27030400	E1	1	ABI1	Downstream	8.019	5.676	15.314	11.966	7.94	7.035	8.221	8.026	8.643	6.889	2.233	2.675	2.488	2.598	2.245	3.056	0.12885	0.683661	0.865342	0.149368	0.052743	0.811844	-40.9337	6.09505
chr10	27030701	27035200	E1	1	ABI1	Downstream	1.909	2.258	5.885	5.041	3.605	3.161	3.25	3.146	3.864	3.732	1.549	1.742	2.23	1.804	1.829	2.102	0.69911	0.048829	0.69136	0.0782856	0.166935	0.294821	-23.8782	24.1459
chr10	27044601	27046100	E3	4	PDSS1	Downstream	3.384	2.437	3.913	4.142	4.882	5.152	5.04	3.733	3.978	3.392	1.395	1.542	1.612	1.403	1.706	2.069	0.78552	0.119452	-0.316904	0.0323819	-0.44508	0.0946653	56.6606	140.446
chr10	27068901	27072500	E1	1	PDSS1	Downstream	2.368	3.014	8.017	8.238	3.587	4.126	3.782	4.695	5.828	6.403	2.259	2.596	2.481	3.225	3.297	2.854	0.519506	0.113149	1.07537	0.0198014	0.664928	0.029385	-127.992	61.8326
chr10	27110701	27111700	E1	1	ABI1	Within	1.083	1.714	3.385	2.664	2.846	3.642	3.618	3.717	2.815	2.195	0.698	1.056	1.209	1.305	1.72	1.979	1.21375	0.0734252	-0.101155	0.722672	-0.373111	0.287547	30.7402	368.852
chr10	27111901	27113100	E1	1	ABI1	Within	0.564	1.238	2.16	2.114	1.866	1.239	1.82	1.661	1.95	1.439	1.744	1.383	2.103	1.649	1.733	1.843	0.784901	0.293182	0.460885	0.312098	0.126603	0.760242	-16.1297	27.4695
chr10	27118901	27120100	E1	1	ABI1	Within	0.959	1.047	2.116	2.166	1.322	1.332	1.467	1.616	1.809	1.945	2.325	2.011	2.585	2.034	2.166	2.263	0.403232	0.0825438	0.690489	0.0153822	0.50059	0.0769229	-124.145	72.4979
chr10	27815301	27819700	E1	1	RAB18	Within	0.938	1.194	2.33	3.096	0.932	1.443	0.837	1.443	1.155	1.251	1.285	1.165	1.29	1.071	1.244	1.718	0.156366	0.724563	1.19178	0.0963748	0.01867	0.961596	-11.9399	1.56656
chr10	27824901	27826000	E4	5	RAB18	Within	1.785	2.078	1.394	1.556	2.969	2.939	3.171	2.938	1.727	1.783	2.96	2.651	2.724	2.832	2.036	2.61	0.613223	0.0877781	-1.00152	0.029492	-0.75153	0.00295346	122.554	75.0393
chr10	27952301	27954100	E1	2	MKX	Downstream	1.353	2.158	2.056	2.571	0.674	1.176	0.869	1.286	0.885	1.089	1.937	2.653	2.569	2.782	2.488	3.017	-0.92437	0.245649	1.32254	0.0610616	0.0937605	0.849297	10.1432	7.08945
chr10	28466401	28467600	E3	4	MPP7	Within	1.354	1.143	1.278	2.325	2.216	2.694	1.956	2.244	1.583	2.256	1.809	1.508	1.884	1.438	1.433	1.617	0.975859	0.0844706	-0.446469	0.41401	-0.354967	0.335696	36.3748	79.5054
chr10	28606901	28608000	E1	1	MPP7	Upstream	0.369	1.247	1.394	2.652	1.993	2.601	1.363	3.134	1.387	2.207	1.057	0.731	1.004	1.033	1.418	1.199	1.5077	0.122818	-0.183401	0.745008	-0.354182	0.43794	23.4916	193.119
chr10	28688501	28693400	E4	6	LOC105376468	Downstream	6.406	5.523	3.247	2.871	4.795	4.911	5.458	6.272	3.016	3.209	3.415	3.876	3.678	4.232	3.442	4.344	-0.297443	0.235835	-0.665918	0.0479846	-0.640997	0.00904556	-215.503	96.2577
chr10	28699601	28701400	E1	2	LOC105376468	Downstream	0.639	1.269	1.204	2.958	0.7	1.073	0.652	0.987	1.413	1.815	1.851	1.313	1.489	1.613	1.244	1.12	-0.106327	0.874087	1.23148	0.396084	0.864493	0.11821	813.05	70.1995
chr10	28757501	28758700	E4	6	LOC105376468	Within	2.031	1.904	0.617	0.687	1.205	1.301	1.385	1.301	0.593	0.739	2.196	2.388	2.059	2.105	1.866	2.069	-0.651155	0.0151722	-0.942329	0.0128867	-0.910925	0.0307659	-139.894	96.6675
chr10	28767301	28768600	E4	5	LOC105376468	Within	2.291	2.9	1.505	2.39	4.844	3.001	4.638	3.852	2.504	2.657	3.518	4.293	3.68	4.112	3.783	4.148	0.595767	0.37098	-1.0102	0.240235	-0.604059	0.381751	101.392	59.7963
chr10	28908501	28910000	E4	6	WAC	Within	4.376	3.351	1.516	2.155	3.887	2.799	3.281	2.944	2.464	1.898	2.687	3.385	3.539	3.002	3.145	3.543	-0.208928	0.558439	-0.864764	0.168521	-0.616068	0.238556	-294.87	71.2411
chr10	29734001	29736200	E1	1	SVIL	Downstream	0.554	0.519	1.682	2.737	0.996	1.874	1.185	2.104	1.079	1.23	1.585	1.302	2.03	2.066	1.69	1.939	1.41988	0.288913	0.622544	0.379524	-0.314011	0.637418	22.1152	-50.44
chr10	29843001	29846400	E2	3	MIR604	Upstream	2.248	2.116	1.99	2.442	0.782	0.896	0.939	1.266	0.698	0.796	1.618	1.641	1.684	2.128	1.493	1.859	-1.37962	0.00457043	1.40168	0.0875577	-0.16723	0.347964	-12.1215	-11.9307
chr10	29875701	29880500	E2	3	MIR938	Downstream	3.96	2.712	4.195	2.759	0.942	0.859	0.753	1.065	1.08	1.458	1.743	1.654	1.839	1.753	1.657	1.745	-1.88943	0.158309	1.94924	0.171985	0.495123	0.290625	26.205	25.4009
chr10	29915301	29917900	E1	1	SVIL	Within	0.651	1.01	3.009	3.315	1.542	1.9	1.278	1.925	1.903	2.172	0.775	1.005	1.657	1.732	1.537	1.178	1.05143	0.0723527	0.877551	0.0271892	0.243455	0.30189	-23.1546	27.7426
chr10	29918201	29920200	E1	1	SVIL	Within	1.319	0.742	2.881	2.44	1.469	1.467	1.271	1.561	1.729	1.983	2.363	2.036	1.918	1.957	2.099	1.706	0.509997	0.371131	0.857931	0.116394	0.338356	0.201362	-66.3447	39.4386
chr10	29968901	29972900	E4	6	SVIL	Upstream	3.535	2.541	1.097	0.84	1.014	0.928	0.953	0.942	0.729	0.91	1.549	1.847	1.839	1.704	1.848	1.725	-1.6451	0.147935	-0.00448678	0.987825	-0.24552	0.314373	-14.9243	5472.07
chr10	29975301	29978900	E4	6	SVIL	Within	5.149	4.378	3.142	1.936	2.746	2.373	2.226	2.018	2.034	2.644	2.561	2.708	3.007	2.676	2.764	2.531	-0.896266	0.0671879	-0.0112721	0.978666	-0.12992	0.611328	-14.4956	1152.57
chr10	30039601	30042400	E2	3	SVIL	Upstream	3.238	3.182	1.076	1.064	0.833	0.889	0.57	0.75	0.847	0.883	2.075	2.459	2.308	2.179	2.441	2.368	-1.89885	0.00028405	0.314028	0.0736476	0.00775313	0.916972	0.408306	2.46893
chr10	30051301	30053300	E4	6	SVIL	Upstream	1.59	1.828	0.529	0.602	1.119	1.337	1.108	1.83	0.661	0.957	1.705	1.106	1.787	0.673	1.819	0.814	-0.476426	0.0974211	-1.11917	0.0782352	-0.60259	0.161274	-126.481	53.8427
chr10	30071301	30074800	E1	2	SVIL	Upstream	2.435	2.839	3.881	4.418	1.612	2.271	1.601	2.461	1.801	2.386	1.262	1.206	1.576	2.188	1.759	1.939	-0.441889	0.238915	1.09596	0.0381667	0.109046	0.763416	24.6773	9.94981
chr10	30116901	30119400	E1	1	SVIL	Upstream	1.055	1.645	3.489	3.017	2.611	3.254	2.893	3.079	2.088	2.669	1.89	2.211	1.934	2.541	1.983	2.249	1.1191	0.0690766	0.149642	0.512412	-0.301988	0.33048	26.985	-201.807
chr10	30508101	30510000	E4	6	LOC101929279	Within	2.244	2.345	0.696	1.101	1.375	1.603	1.698	1.842	0.464	0.909	2.365	2.513	2.185	2.768	2.588	2.49	-0.62376	0.0538221	-0.728923	0.158723	-1.11714	0.122735	-179.097	153.259
chr10	30684701	30687200	E4	5	GOLGA2P6	Upstream	0.893	0.959	0.571	0.761	1.716	1.827	1.355	1.55	1.071	1.661	2.262	1.99	1.955	1.952	2.254	1.768	0.935682	0.0121159	-1.41208	0.0191603	-0.374963	0.39461	40.0737	26.5539
chr10	30700701	30702000	E3	4	MAP3K8	Upstream	0.781	0.879	1.017	1.171	1.866	1.944	1.655	1.781	1.409	1.903	1.55	1.044	1.092	1.522	1.077	1.134	1.19854	0.00417366	-0.800278	0.0268297	-0.201995	0.495002	16.8535	25.2407
chr10	30708701	30710100	E4	5	MAP3K8	Upstream	1.499	1.551	0.944	1.449	2.532	2.123	2.537	2.846	1.381	1.334	1.661	1.58	1.614	1.864	1.742	2.272	0.610458	0.153976	-0.959763	0.0780981	-0.778314	0.128359	127.497	81.0943
chr10	30711701	30713700	E4	5	MAP3K8	Upstream	1.421	1.828	0.74	0.697	1.656	1.932	2.02	1.992	1.119	1.167	2.247	2.639	1.997	2.441	1.999	2.56	0.143039	0.570161	-1.31934	0.0751746	-0.650355	0.124299	454.67	49.294
chr10	30714701	30718600	E3	4	MAP3K8	Upstream	0.572	1.025	0.935	0.91	2.403	2.228	2.347	2.677	1.321	1.424	1.529	1.843	1.684	1.866	1.711	2.128	1.53578	0.0638846	-1.32766	0.0363491	-0.754771	0.0214462	49.1459	56.8498
chr10	30726701	30728600	E1	1	MAP3K8	Within	0.641	1.202	2.087	1.968	1.178	1.329	1.115	1.105	1.213	1.621	2.365	2.011	2.241	2.015	1.831	1.898	0.443934	0.438359	0.693509	0.0175633	0.176756	0.566736	-39.8159	25.4872
chr10	30734101	30735500	E1	1	MAP3K8	Within	0.822	1.551	2.682	2.355	0.833	1.778	1.234	1.039	2.446	2.867	3.1	2.909	3.079	3.307	2.799	2.466	0.138314	0.861419	0.947858	0.208815	1.02508	0.173553	-741.127	108.147
chr10	30777801	30779500	E1	1	MAP3K8	Downstream	1.194	1.882	3.359	2.722	3.347	2.95	2.396	2.977	3.57	3.349	3.875	3.814	4.236	4.901	4.186	4.221	1.03378	0.0799166	-0.0503293	0.805129	0.135942	0.334629	-13.1499	-270.104
chr10	30780701	30783200	E1	1	MAP3K8	Downstream	3.41	2.741	6.154	5.07	5.111	4.279	4.678	5.168	5.058	5.264	3.006	3.719	3.783	4.443	3.262	3.754	0.610207	0.0989045	0.257456	0.319046	0.136498	0.457444	-22.3691	53.018
chr10	30785201	30788500	E3	4	MAP3K8	Downstream	0.8	0.9	1.49	1.632	2.515	3.703	2.794	3.98	1.613	1.866	1.455	2.025	2.022	2.55	2.059	2.644	1.87143	0.161516	-0.993867	0.229149	-0.837713	0.248901	44.7634	84.2883
chr10	30790601	30791800	E4	5	MAP3K8	Downstream	1.015	1.428	0.881	0.74	1.711	1.889	1.44	1.885	1.074	1.011	1.938	2.43	1.621	1.999	1.966	2.166	0.558758	0.179514	-1.15068	0.0150642	-0.787448	0.0503276	140.928	68.4333
chr10	30798501	30800200	E1	1	MAP3K8	Downstream	0.916	0.941	1.742	2.014	1.92	1.814	1.955	1.774	2.134	2.196	1.778	1.981	2.597	2.673	2.375	3.491	1.00837	0.0275923	0.00816416	0.949852	0.213678	0.06002	-21.1905	2617.27
chr10	30811501	30812600	E3	4	MAP3K8	Downstream	1.108	0.831	1.635	0.98	2.248	2.061	1.63	0.881	2.621	1.231	2.396	2.149	2.151	2.679	2.072	2.046	1.1521	0.0270654	-0.720502	0.214476	-0.161792	0.797993	14.0432	22.4554
chr10	30820001	30822700	E3	4	MAP3K8	Downstream	1.228	0.973	1.801	1.573	2.504	2.27	1.919	2.173	2.021	1.936	1.808	1.861	1.829	2.166	2.28	2.011	1.11719	0.0179755	-0.500709	0.0504393	-0.270802	0.145778	24.2397	54.0837
chr10	30828001	30831100	E1	1	LYZL2	Downstream	1.2	1.805	3.308	2.576	1.459	1.474	1.24	1.788	2.023	2.122	2.299	2.464	2.644	2.619	2.785	2.439	-0.0354189	0.924597	1.00463	0.15466	0.499232	0.0472405	1409.51	49.6933
chr10	30836801	30838100	E3	4	LYZL2	Downstream	1.302	1.67	2.929	2.634	3.481	3.03	2.833	2.485	2.817	2.693	3.1	3.481	3.114	3.497	3.506	3.7	1.13154	0.0285453	-0.22694	0.240298	-0.240587	0.251662	21.2619	106.013
chr10	30839201	30840800	E4	5	LYZL2	Downstream	0.677	1.214	0.496	0.396	1.224	1.347	1.589	1.211	0.805	0.963	1.889	2.671	1.347	2.131	2.424	2.4	0.443569	0.418346	-1.52734	0.0101051	-0.540303	0.0626483	121.808	35.3755
chr10	30845001	30846000	E3	4	LYZL2	Downstream	2.437	1.6	2.645	2.283	4.199	3.605	3.651	3.124	3.087	3.689	3.954	4.073	4.101	4.336	4.12	4.423	0.950938	0.0780088	-0.663284	0.073712	-0.203988	0.348192	21.4513	30.7543
chr10	30846301	30848400	E1	1	LYZL2	Downstream	1.837	1.36	3.499	3.411	3.176	2.954	3.165	2.974	3.632	3.645	2.251	2.705	2.728	3.406	2.703	3.601	0.939336	0.0625312	0.172951	0.140425	0.247518	0.120691	-26.3503	143.115
chr10	30862201	30863800	E4	6	LYZL2	Downstream	3.257	2.499	1.652	1.268	3.265	2.484	3.625	2.625	2.84	2.596	3.487	3.77	3.219	4.314	3.673	3.806	-0.00161393	0.995453	-0.977276	0.124124	-0.0808861	0.758989	-5011.73	8.27669
chr10	30868301	30874200	E1	1	LYZL2	Downstream	0.596	0.832	3.297	2.352	2.276	2.631	2.286	2.417	2.223	2.617	1.431	1.167	1.656	2.11	1.951	1.906	1.78032	0.0217752	0.203204	0.573514	-0.0196078	0.911133	1.10137	-9.64931
chr10	30875301	30878800	E1	1	LYZL2	Downstream	0.445	0.946	2.235	1.756	2.091	2.483	2.299	2.63	2.305	2.506	1.571	1.795	1.771	2.368	1.953	2.338	1.71769	0.0422137	-0.196652	0.448981	0.0727541	0.659822	-4.23558	-36.9964
chr10	30887501	30890700	E1	2	LYZL2	Downstream	0.634	0.964	1.123	1.188	0.262	0.406	0.336	0.387	0.996	0.948	0.678	0.691	1.084	1.17	0.924	0.776	-1.25715	0.177638	1.7899	0.0274799	1.53965	0.0499113	122.472	86.0186
chr10	31030701	31033700	E1	1	LOC105376480	Downstream	1.218	1.561	3.031	4.077	2.331	3.38	2.389	4.252	1.537	2.551	0.749	1.072	1.296	2.146	1.399	1.991	1.03943	0.192642	0.315654	0.445209	-0.482588	0.381859	46.4283	-152.885
chr10	31051301	31055700	E4	6	LOC105376480	Downstream	2.767	2.985	1.009	1.282	0.954	1.047	0.777	1.407	0.747	0.891	0.915	1.005	0.645	0.707	0.599	0.82	-1.52391	0.0168556	0.19574	0.472034	-0.288325	0.189528	-18.9201	-147.3
chr10	31202601	31207600	E1	1	ZNF438	Within	0.961	1.096	2.886	3.625	1.38	1.797	1.687	1.97	1.993	1.829	1.828	1.658	1.366	1.514	1.639	2.032	0.627424	0.201534	1.03495	0.0854631	0.266386	0.344086	-42.4571	25.739
chr10	31262501	31265700	E1	1	ZNF438	Within	1.247	1.499	3.535	3.05	1.617	1.578	1.853	1.564	2.839	2.45	1.622	1.618	1.626	1.538	1.674	1.684	0.218697	0.320188	1.04301	0.0887135	0.726652	0.114007	-332.264	69.6687
chr10	31271301	31276800	E1	1	ZNF438	Within	1.488	1.308	5.199	5.023	2.085	1.749	1.984	1.615	3.284	3.189	2.056	1.663	2.054	1.973	2.005	2.256	0.455376	0.14886	1.41481	0.010619	0.755787	0.0629976	-165.97	53.4196
chr10	31294001	31295400	E1	1	ZNF438	Upstream	2.175	1.877	3.324	4.347	2.532	2.574	2.072	1.731	2.955	2.601	2.989	3.519	3.041	2.946	3.941	3.935	0.333548	0.169464	0.587184	0.241106	0.121619	0.42216	-36.4622	20.7123
chr10	31422701	31424200	E4	5	LOC101929352	Upstream	1.128	1.066	0.494	0.761	1.399	1.461	1.608	1.077	1.017	0.778	2.428	2.044	1.577	1.908	1.866	1.526	0.382622	0.0168947	-1.18944	0.0910438	-0.672223	0.122412	175.688	56.516
chr10	31870601	31872500	E4	5	ZEB1	Downstream	2.778	4.208	1.92	1.701	2.725	3.656	3.19	4.477	1.927	2.358	3.711	3.677	3.568	3.765	3.261	3.511	-0.13083	0.761616	-0.817085	0.191947	-0.574356	0.228384	-439.009	70.2933
chr10	31874601	31876800	E4	6	ZEB1	Downstream	2.214	2.284	0.745	0.691	1.611	1.351	1.925	1.395	0.955	1.018	1.585	2.033	1.457	1.913	1.399	1.833	-0.603124	0.0886642	-1.04393	0.0959818	-0.585627	0.147348	-97.0989	56.0981
chr10	31891401	31893100	E3	4	ZEB1	Downstream	0.637	0.806	0.84	0.895	1.893	1.464	1.514	1.489	1.735	1.016	1.185	1.419	1.206	1.089	0.941	1.027	1.21789	0.105108	-0.952518	0.159651	-0.287316	0.558676	23.5913	30.1639
chr10	31903101	31904900	E1	1	ZEB1	Downstream	0.977	1.206	2.232	3.205	1.71	2.724	1.503	3.081	1.544	1.582	1.851	1.313	1.956	1.683	1.999	1.595	1.02224	0.256771	0.294155	0.549561	-0.504324	0.41959	49.335	-171.448
chr10	31981401	31983100	E4	6	ARHGAP12	Downstream	2.587	2.285	1.026	1.119	2.167	1.748	1.61	1.9	0.917	0.933	1.96	1.774	1.855	1.584	1.411	1.643	-0.315328	0.217567	-0.868185	0.134139	-1.08102	0.127003	-342.823	124.515
chr10	31984801	31986300	E4	6	ARHGAP12	Downstream	6.091	3.58	2.397	1.733	4.384	2.675	3.302	2.585	3.052	2.427	2.118	2.581	2.348	2.16	2.266	1.991	-0.454046	0.490737	-0.773385	0.312271	-0.365686	0.518943	-80.5395	47.2839
chr10	31994201	31996500	E4	6	ARHGAP12	Downstream	12.708	8.045	5.7	4.85	7.562	6.524	7.352	6.46	6.19	5.377	3.133	2.863	2.468	2.616	2.59	1.838	-0.558987	0.38033	-0.417031	0.123563	-0.284345	0.20348	-50.8679	68.1831
chr10	31997801	31999600	E4	5	ARHGAP12	Downstream	2.03	2.221	0.999	1.479	2.306	2.58	2.697	2.542	2.185	2.204	2.583	2.96	2.423	2.385	3.198	3.146	0.200694	0.212595	-0.979501	0.0725109	-0.154747	0.319608	77.1062	15.7986
chr10	32008301	32011000	E4	6	ARHGAP12	Downstream	2.13	2.115	0.587	0.775	0.829	1.114	0.977	1.116	0.841	1.02	2.037	2.048	1.829	1.699	1.984	1.996	-1.1273	0.0777015	-0.512715	0.249745	-0.062507	0.833913	-5.54485	12.1914
chr10	32033501	32034700	E1	2	ARHGAP12	Downstream	2.256	2.285	2.204	3.329	1.244	1.486	1.63	1.93	2.063	2.373	2.584	1.886	2.672	1.789	2.799	1.293	-0.734078	0.0808399	1.01886	0.230716	0.700209	0.054498	95.3862	68.7251
chr10	32039701	32043800	E4	6	ARHGAP12	Downstream	4.834	5.403	2.166	2.257	2.752	2.745	2.582	2.586	2.439	2.435	3.08	3.383	2.986	3.304	2.817	3.234	-0.897337	0.0760184	-0.313642	0.0525378	-0.17342	0.000783695	-19.326	55.2922
chr10	32044601	32047200	E4	6	ARHGAP12	Downstream	2.862	4.349	1.24	1.536	2.08	2.086	1.692	1.781	1.76	2.172	1.996	2.049	1.758	1.586	2.275	1.909	-0.791562	0.289198	-0.585676	0.133447	-0.0835342	0.671165	-10.5531	14.2629
chr10	32247501	32251400	E4	6	ARHGAP12	Upstream	3.625	3.953	1.532	1.609	2.582	2.209	2.264	2.153	2.068	2.321	3.297	4.007	3.974	3.851	3.658	4.335	-0.661408	0.0314436	-0.609614	0.129475	-0.126481	0.477383	-19.123	20.7477
chr10	32330801	32331800	E1	1	KIF5B	Within	1.083	1.371	2.539	2.41	0.933	1.412	1.043	1.293	1.933	2.241	2.791	1.559	1.683	1.305	1.96	1.242	-0.0656112	0.8668	1.07727	0.097271	0.831768	0.103925	1267.72	77.211
chr10	32333501	32337100	E1	2	KIF5B	Within	1.485	1.681	3.113	3.309	1.671	1.217	1.547	1.181	2.994	3.136	1.894	2.052	2.102	1.823	1.876	1.971	-0.132494	0.652487	1.153	0.0482973	1.08591	0.0669543	819.59	94.1812
chr10	32610801	32613300	E1	1	EPC1	Downstream	1.705	1.371	5.139	2.992	3.115	2.957	3.857	2.239	3.661	2.856	2.076	1.829	2.207	2.121	2.494	3.226	0.9812	0.0364779	0.421222	0.512806	0.102122	0.678302	-10.4078	24.2441
chr10	32613401	32618000	E1	1	EPC1	Downstream	0.794	0.819	2.827	2.053	1.713	1.825	1.969	1.568	2.085	1.988	1.852	1.857	2.124	1.911	1.92	2.208	1.13264	0.0292824	0.463984	0.328405	0.203427	0.0709619	-17.9604	43.8435
chr10	32621701	32622700	E1	1	EPC1	Downstream	1.489	1.371	3.544	2.537	2.286	2.007	1.826	1.562	2.374	2.195	1.706	1.358	1.84	1.6	2.2	1.669	0.585644	0.0847098	0.502228	0.3113	0.0897747	0.505447	-15.3292	17.8753
chr10	32623301	32626800	E1	1	EPC1	Downstream	0.657	0.979	2.567	2.082	1.146	1.188	1.163	1.184	1.704	1.306	1.571	1.278	1.862	2.055	1.873	1.961	0.512645	0.270682	0.99429	0.129224	0.367311	0.336274	-71.6501	36.942
chr10	33268401	33271700	E4	6	ITGB1	Upstream	6.888	6.16	3.284	3.245	4.535	4.524	4.738	5.399	3.656	3.719	2.747	2.635	2.707	2.766	2.652	2.562	-0.526324	0.114852	-0.472534	0.00551165	-0.296783	0.0200575	-56.388	62.8068
chr10	33275701	33276700	E4	5	ITGB1	Upstream	1.896	2.171	0.899	0.824	1.446	2.156	1.369	1.939	1.119	0.934	1.706	2.162	2.261	2.231	1.76	2.289	-0.175149	0.631084	-1.06329	0.226753	-0.810955	0.257497	-463.008	76.2684
chr10	33481801	33484400	E1	2	NRP1	Downstream	0.963	1.01	1.728	1.706	0.771	0.671	0.877	0.911	1.63	1.077	1.847	1.682	1.011	1.197	1.261	1.104	-0.451831	0.0758816	1.25148	0.0250802	0.907774	0.253786	200.91	72.5357
chr10	33568201	33571100	E1	1	NRP1	Within	0.77	0.906	2.37	2.098	1.447	1.229	1.483	1.318	1.987	1.545	0.962	1.022	0.689	0.841	0.813	0.816	0.675661	0.0792196	0.739151	0.0394102	0.399972	0.268392	-59.1972	54.1124
chr10	33614001	33615200	E1	1	NRP1	Within	1.523	1.047	3.306	2.959	2.099	1.332	2.227	1.167	2.798	1.323	2.842	2.263	1.665	1.754	2.233	2.392	0.416561	0.457326	0.868665	0.125251	0.264277	0.72962	-63.4425	30.4233
chr10	33642601	33646400	E2	3	NRP1	Upstream	2.457	2.314	2.212	1.868	0.982	0.811	1.217	0.991	1.882	1.535	1.998	1.653	1.825	1.893	1.883	1.959	-1.41206	0.00625755	1.18624	0.0531934	0.930478	0.0875978	65.895	78.4394
chr10	33665101	33668300	E1	1	NRP1	Upstream	1.184	1.535	3.304	3.446	1.515	1.346	1.334	1.312	2.966	2.056	2.421	2.371	2.676	2.643	2.248	2.569	0.0740273	0.761809	1.23799	0.00364629	0.811342	0.244558	-1096	65.5369
chr10	33669701	33671500	E1	1	NRP1	Upstream	0.526	1.015	2.232	2.043	1.58	1.28	1.521	1.346	2.204	1.634	1.378	0.949	1.577	1.847	1.288	1.702	0.891519	0.173628	0.579885	0.0755047	0.424012	0.304678	-47.5606	73.12
chr10	33672001	33674200	E1	1	NRP1	Upstream	1.015	1.402	2.812	2.967	1.696	1.553	1.585	1.101	2.373	1.845	0.74	0.982	0.908	1.128	0.836	1.304	0.426977	0.249523	0.830828	0.00704139	0.376682	0.302486	-88.2208	45.3382
chr10	33695101	33697200	E1	2	NRP1	Upstream	0.548	1.305	1.41	1.298	0.378	0.425	0.59	0.769	1.356	1.178	1.144	1.005	0.951	1.202	1.313	0.776	-1.20824	0.396968	1.75535	0.0174995	1.65958	0.051024	137.355	94.544
chr10	33699101	33700300	E1	2	NRP1	Upstream	1.579	1.809	2.204	2.378	1.322	1.115	1.195	1.212	1.837	1.906	1.55	2.472	1.796	2.21	2.366	2.392	-0.475837	0.0928137	0.910981	0.0168738	0.619448	0.0750066	130.181	67.9979
chr10	33702701	33704200	E4	6	NRP1	Upstream	4.873	3.503	2.714	1.606	2.177	2.204	2.064	2.262	1.899	1.463	2.428	2.111	2.418	1.964	2.506	2.664	-0.935015	0.210196	-0.0200643	0.964989	-0.38225	0.256306	-40.8817	1905.13
chr10	33706101	33707100	E4	6	NRP1	Upstream	2.776	2.171	1.428	0.507	1.353	0.929	0.913	1.185	0.984	0.934	1.783	1.961	1.052	1.431	1.28	1.552	-1.11612	0.0810373	-0.237675	0.776316	-0.25123	0.547417	-22.5092	105.703
chr10	33794001	33798700	E1	1	NRP1	Upstream	3.469	2.6	6.624	6.121	2.916	2.315	2.613	2.21	4.168	3.355	2.555	2.716	2.225	2.793	2.372	2.533	-0.214106	0.519646	1.28466	0.0118105	0.524144	0.162341	244.806	40.8003
chr10	33831301	33833600	E1	2	NRP1	Upstream	1.059	1.043	1.862	1.681	0.304	0.63	0.538	0.562	0.531	0.609	1.617	1.114	1.485	0.988	1.46	1.214	-1.17026	0.17253	1.92349	0.036499	0.286695	0.640462	24.4984	14.905
chr10	33901101	33902200	E1	1	LINC00838	Downstream	2.092	1.247	2.981	3.171	1.569	1.52	1.867	1.763	2.775	2.589	2.185	2.606	2.916	2.526	1.854	2.751	-0.111998	0.816913	0.99363	0.0291893	0.795907	0.0394167	710.641	80.1009
chr10	33908801	33911200	E1	1	LINC00838	Downstream	0.62	1.19	3.524	1.849	1.574	1.068	1.208	0.852	1.568	1.225	2.583	1.885	2.321	2.402	2.515	2.65	0.545497	0.390338	1.02429	0.334279	0.0802391	0.830686	-14.7094	7.83364
chr10	33951401	33952700	E4	5	LINC00838	Downstream	2.707	2.725	1.627	1.463	3.122	2.83	2.958	2.278	2.217	2.478	2.921	3.249	2.628	3.076	3.014	4.208	0.131776	0.324834	-0.945442	0.026379	-0.342128	0.0862809	259.629	36.1871
chr10	33992101	33994400	E4	6	LINC00838	Downstream	2.206	2.235	0.644	0.799	0.973	1.437	0.694	1.475	0.575	0.852	2.392	2.382	2.628	2.561	2.555	2.799	-0.881556	0.141793	-0.740493	0.261452	-0.756379	0.238042	-85.8004	102.145
chr10	34082301	34085100	E4	6	LINC00838	Upstream	3.987	3.1	1.454	1.449	1.732	1.154	1.35	1.192	1.755	1.5	2.02	2.262	1.501	2.074	1.599	1.842	-1.29609	0.0738789	0.00818832	0.981281	0.173709	0.640368	13.4025	2121.42
chr10	34694401	34697200	E4	6	PARD3	Within	2.706	2.162	0.944	1.268	1.232	1.167	1.222	1.442	1.198	1.033	2.02	2.082	2.646	1.983	2.355	2.23	-1.02053	0.133804	-0.117756	0.666407	-0.10465	0.48569	-10.2544	88.8702
chr10	35283701	35287800	E4	5	CUL2	Downstream	2.607	1.95	1.083	0.974	2.934	2.618	2.924	2.875	1.339	1.673	2.059	2.942	2.678	2.914	2.486	2.705	0.284932	0.347072	-1.43258	0.0371932	-0.88217	0.0314535	309.607	61.5791
chr10	35346501	35348600	E1	2	CUL2	Within	3.029	3.427	2.669	3.199	1.599	1.433	1.381	1.487	2.486	2.445	2.029	2.537	2.477	2.705	2.056	1.921	-1.09041	0.0435846	0.952793	0.0936875	0.701649	0.0438546	64.347	73.6413
chr10	35498701	35503500	E4	6	CREM	Within	3.706	2.617	0.958	1.122	1.185	1.06	1.174	1.166	0.755	0.826	2.13	2.376	2.244	2.165	2.148	2.407	-1.49404	0.162128	-0.109951	0.512603	-0.505174	0.0667504	-33.8126	459.454
chr10	35577401	35578800	E1	1	CCNY	Within	0.387	0.326	1.058	1.63	0.8	1.327	0.815	1.192	1.889	1.767	1.716	1.185	1.014	1.082	1.371	1.385	1.57622	0.223225	0.337963	0.546083	0.781861	0.196633	-49.6036	231.345
chr10	35587801	35590500	E1	1	CCNY	Upstream	0.376	0.761	1.723	1.878	1.174	1.431	1.291	1.754	1.368	1.262	0.861	0.838	0.915	0.795	1.199	1.106	1.19571	0.103141	0.467052	0.103816	0.0138084	0.939955	-1.15483	2.9565
chr10	35620401	35622600	E1	1	CCNY	Upstream	1.538	1.506	2.812	4.206	1.526	2.11	1.984	2.545	3.313	3.394	2.36	2.399	2.58	2.486	2.998	2.045	0.256934	0.495347	0.948442	0.213721	0.883024	0.114112	-343.677	93.1025
chr10	35667501	35669800	E2	3	CCNY	Within	3.177	3.923	2.046	2.425	1.561	1.89	1.983	1.498	1.887	2.11	2.661	3.037	3.062	3.256	3.389	2.984	-1.04099	0.0880925	0.37366	0.181681	0.211925	0.318498	20.3579	56.7159
chr10	35678201	35682700	E4	6	CCNY	Within	6.735	5.05	2.584	2.225	3.699	2.649	3.409	3.134	3.208	2.644	2.048	1.943	1.494	1.552	1.599	1.465	-0.892572	0.134574	-0.400495	0.364575	-0.117246	0.728144	-13.1357	29.2752
chr10	35697801	35701700	E4	6	CCNY	Within	3.157	2.899	1.22	1.397	1.614	1.895	1.829	2.222	1.738	1.998	2.999	2.77	2.937	2.546	3.228	2.466	-0.787313	0.0221098	-0.422972	0.137495	0.0904945	0.61365	11.4941	-21.3949
chr10	35722401	35725600	E2	3	CCNY	Within	1.67	2.284	1.123	1.109	0.481	0.754	0.804	0.69	1.186	1.021	1.743	1.979	2.036	1.841	1.836	1.781	-1.67862	0.0998864	0.853783	0.169334	0.837315	0.117553	49.8811	98.0712
chr10	35737301	35738300	E4	5	CCNY	Within	2.234	2.971	1.375	1.205	2.146	2.416	1.793	2.37	1.492	2.335	2.791	3.319	3.681	3.368	3.24	3.143	-0.190339	0.53851	-0.822146	0.0371434	-0.25345	0.538966	-133.158	30.8279
chr10	35775401	35777000	E4	6	CCNY	Within	3.553	3.427	1.983	1.902	1.195	1.974	0.998	0.976	1.759	2.246	2.712	3.299	3.614	2.998	3.223	2.861	-1.13929	0.12084	0.293867	0.525907	0.33788	0.474256	29.6571	114.977
chr10	35805301	35806600	E1	1	CCNY	Within	1.77	1.23	2.685	3.512	2.261	1.858	2.156	1.823	3.339	2.873	3.696	2.514	2.264	2.752	2.676	2.775	0.456833	0.248528	0.589359	0.198574	0.592862	0.0790234	-129.776	100.594
chr10	43436401	43438400	E3	4	LINC01264	Downstream	0.406	0.628	0.291	0.697	1.399	1.876	1.059	1.615	0.356	0.513	1.317	0.704	1.314	0.673	1.339	1.067	1.66292	0.0900851	-1.72883	0.0701087	-1.91351	0.0983082	115.069	110.682
chr10	43480901	43486800	E4	6	LINC01264	Upstream	6.42	5.245	0.797	1.031	3.753	3.222	3.307	3.339	1.453	1.289	2.836	3.321	3.321	2.823	3.285	3.016	-0.741788	0.113424	-1.93184	0.0352599	-1.34704	0.0592392	-181.594	69.7285
chr10	43605401	43607200	E3	4	RET	Within	0.451	0.888	0.529	0.528	1.27	1.919	1.14	2.542	0.622	1.374	1.119	0.754	1.314	1.169	1.954	1.314	1.25128	0.159328	-1.59311	0.188118	-0.676118	0.354912	54.0343	42.4401
chr10	43614601	43616100	E4	5	RET	Within	1.173	1.219	1.163	0.803	2.923	2.155	2.238	2.369	1.695	1.525	1.757	1.642	1.857	1.74	1.999	1.655	1.08619	0.176188	-1.36866	0.109294	-0.657091	0.236771	60.495	48.0098
chr10	43617101	43618400	E4	5	RET	Within	2.343	2.461	2.156	1.658	3.696	3.115	4.387	3.273	3	1.688	2.862	3.983	4.003	3.561	3.691	3.581	0.503772	0.167547	-0.836511	0.0616973	-0.53913	0.326812	107.019	64.4498
chr10	43619301	43620700	E4	5	RET	Within	0.677	1.142	0.529	0.77	1.299	2.017	1.117	2.231	0.581	1.267	1.827	1.185	1.877	1.263	1.799	1.191	0.866222	0.242665	-1.35255	0.190495	-0.843406	0.27765	97.3661	62.3566
chr10	43782201	43783500	E4	5	RASGEF1A	Upstream	1.406	1.758	0.407	0.634	1.076	1.429	1.429	1.864	0.783	1.257	2.087	2.282	2.588	2.266	2.614	2.208	-0.336383	0.317129	-1.26739	0.0915103	-0.297029	0.519613	-88.3007	23.4362
chr10	43861101	43864000	E2	3	FXYD4	Upstream	2.59	2.245	1.568	1.224	0.981	0.82	0.764	0.798	1.332	1.175	1.496	1.005	1.323	0.841	1.282	0.789	-1.42495	0.0380282	0.632671	0.169555	0.477635	0.0883067	33.5193	75.4949
chr10	43898901	43900400	E1	1	HNRNPF	Within	0.947	0.762	2.609	1.986	1.959	1.709	2.086	1.615	2.351	2.583	2.377	2.882	2.628	2.89	2.905	3.155	1.10177	0.0295774	0.325117	0.356186	0.427656	0.0660831	-38.8154	131.539
chr10	43916801	43918000	E3	4	SNORD3J	Upstream	1.749	1.238	2.204	1.638	3.421	3.097	3.938	2.199	3.391	3.112	2.132	1.969	2.147	2.105	1.899	2.069	1.12591	0.0407656	-0.762593	0.0791041	-0.00311552	0.975263	0.276711	0.408543
chr10	43935301	43936300	E1	1	ZNF487	Within	1.015	1.371	2.751	2.41	1.866	1.71	1.826	1.885	1.594	1.728	2.558	2.514	2.734	2.189	2.84	2.561	0.583197	0.143955	0.529207	0.0922791	-0.106365	0.344613	18.2382	-20.0989
chr10	45425101	45429500	E3	4	TMEM72	Within	0.523	0.882	0.625	0.735	1.78	1.815	1.599	1.798	1.402	2.015	1.849	1.393	1.552	1.444	1.644	1.683	1.35518	0.100763	-1.40316	0.0190888	-0.0733275	0.820126	5.41089	5.22588
chr10	45430201	45433100	E3	4	TMEM72	Within	0.817	0.866	1.203	1.617	2.508	2.894	2.022	1.949	2.314	3.057	3.82	2.911	2.808	3.119	3.804	3.276	1.6827	0.0620997	-0.937836	0.0452615	-0.0083671	0.974771	0.497241	0.892171
chr10	45435301	45437400	E4	5	TMEM72	Downstream	3.19	2.665	1.989	1.902	4.13	3.608	3.677	3.23	2.567	2.778	1.808	1.987	2.252	1.703	2.018	2.438	0.402443	0.126023	-0.992184	0.0788137	-0.534041	0.100346	132.7	53.8248
chr10	45490901	45492100	E3	4	RASSF4	Downstream	0.79	1.143	0.661	1.268	1.633	2.322	1.277	1.975	1.328	1.362	2.132	1.467	1.884	1.859	2.266	1.907	1.03342	0.161366	-1.03571	0.16011	-0.556213	0.316914	53.8227	53.7037
chr10	45500701	45502000	E4	5	ZNF22	Downstream	1.145	1.055	0.854	1.073	2.261	2.001	1.579	2.195	1.696	1.795	3.816	3.326	4.205	3.173	4.152	3.014	0.953754	0.0557013	-1.14474	0.0221192	-0.287685	0.17374	30.1634	25.1309
chr10	45553301	45555600	E1	2	RSU1P2	Downstream	1.618	1.738	2.85	3.086	1.156	1.034	1.119	0.913	3.243	3.023	2.527	2.644	2.787	2.634	2.642	2.613	-0.616344	0.0208824	1.43923	0.0142224	1.51704	0.0099916	246.135	105.406
chr10	45639101	45641700	E1	1	RSU1P2	Within	1.743	2.196	3.884	5.143	2.242	2.229	1.779	1.946	3.468	3.607	2.265	2.184	2.344	2.217	2.368	2.342	0.182241	0.448933	1.01386	0.171606	0.662429	0.0325085	-363.49	65.3374
chr10	45654201	45657000	E1	1	MIR3156-1	Upstream	1.933	3.182	4.437	6.609	2.065	2.48	1.862	2.403	4.37	6.233	2.435	2.064	3.34	2.569	2.541	2.354	-0.170175	0.729127	1.28103	0.194871	1.22197	0.175985	718.066	95.3891
chr10	45745601	45749300	E4	6	OR13A1	Downstream	5.686	3.951	1.771	1.747	2.407	2.881	2.641	3.404	1.768	1.715	2.492	2.404	2.655	2.149	3.014	2.871	-0.865974	0.222937	-0.587636	0.165781	-0.602278	0.159688	-69.5492	102.492
chr10	45881601	45884200	E4	6	ALOX5	Within	4.294	3.778	2.074	1.463	1.776	2.014	2.255	2.195	1.382	1.095	3.129	3.421	3.133	2.8	2.736	3.028	-1.09071	0.0416961	-0.0997772	0.753361	-0.61365	0.0756117	-56.2613	615.02
chr10	45897801	45901500	E2	3	ALOX5	Within	5.43	4.012	2.7	2.552	2.18	2.168	2.439	2.269	1.594	1.892	3.12	3.504	3.124	3.559	3.035	3.06	-1.11882	0.172816	0.272519	0.101447	-0.319022	0.211405	-28.5141	-117.064
chr10	45903401	45908700	E1	2	LOC102724323	Downstream	1.889	2.327	3.61	3.515	1.575	1.513	1.371	1.615	1.784	1.84	2.192	2.105	2.121	2.437	2.006	2.18	-0.449153	0.230121	1.20626	0.0018046	0.230857	0.0240474	51.3984	19.1383
chr10	45919501	45921400	E4	6	LOC102724323	Downstream	2.814	2.285	1.057	1.034	1.792	1.408	1.543	1.757	0.856	1.056	2.692	3.148	3.07	3.389	3.093	3.103	-0.672104	0.112081	-0.613193	0.211127	-0.742242	0.134531	-110.436	121.045
chr10	45931701	45935000	E4	6	LOC102724323	Downstream	2.829	2.422	0.849	0.826	1.78	1.981	1.925	1.615	1.233	1.386	1.878	1.98	2.006	1.951	1.708	1.833	-0.481622	0.122154	-1.16717	0.0581993	-0.522556	0.0517146	-108.499	44.771
chr10	45958901	45961400	E4	6	MARCH8	Within	2.598	3.335	1.205	0.963	1.585	2.139	1.512	2.132	1.451	1.493	2.603	2.312	2.249	2.255	2.222	2.203	-0.671605	0.14844	-0.780346	0.178309	-0.339365	0.392107	-50.5305	43.4891
chr10	46203701	46207800	E4	5	WASHC2C	Upstream	2.59	2.785	1.122	1.407	3.036	2.962	2.979	3.741	1.794	1.809	1.379	1.74	1.474	1.385	1.54	1.882	0.158056	0.159489	-1.24644	0.0399334	-0.735221	0.0153836	465.166	58.9856
chr10	47626201	47628300	E4	6	ANTXRLP1	Within	1.643	2.883	0.755	0.634	0.444	0.637	0.45	1.051	0.291	0.511	1.218	1.125	1.201	1.002	0.78	0.923	-2.06599	0.213	0.361928	0.329701	-0.431118	0.442494	-20.8674	-119.117
chr10	47636701	47638700	E4	6	ANTXRLP1	Within	1.489	2.17	0.502	0.38	0.863	1.393	0.619	1.642	0.305	0.793	1.782	2.161	1.104	1.641	1.639	1.687	-0.697811	0.252825	-1.35378	0.220307	-1.03809	0.250059	-148.763	76.6804
chr10	48633201	48635500	E4	6	PTPN20	Downstream	2.589	2.682	1.241	1.378	2.129	1.728	1.346	1.755	1.017	1.197	2.762	3.387	3.381	2.836	3.007	3.355	-0.450483	0.160838	-0.558349	0.170834	-0.800736	0.109989	-177.75	143.411
chr10	49571401	49573700	E1	1	MAPK8	Upstream	0.883	1.39	1.954	4.216	1.764	2.649	1.955	3.136	1.43	1.826	1.381	1.377	1.736	1.573	1.894	2.124	0.956975	0.20239	0.483715	0.577236	-0.438603	0.398078	45.8322	-90.6739
chr10	49612301	49613300	E1	1	MAPK8	Within	1.896	1.486	3.227	3.932	2.473	2.639	2.086	2.909	2.51	2.195	2.248	2.464	2.261	2.147	2.2	2.251	0.596226	0.111221	0.48591	0.196029	-0.119742	0.401946	20.0833	-24.6428
chr10	49683501	49685000	E4	6	ARHGAP22	Within	1.805	2.056	1.199	0.761	1.026	1.783	1.021	1.651	0.927	1.214	4.495	3.351	4.52	2.525	4.505	2.534	-0.458712	0.382418	-0.519908	0.455018	-0.392429	0.534694	-85.5501	75.4804
chr10	49703801	49708300	E4	5	ARHGAP22	Upstream	1.037	1.573	0.529	0.817	2.01	2.401	1.904	3.002	1.634	1.794	2.272	1.775	1.775	1.402	2.282	1.68	0.756871	0.124321	-1.71329	0.0296317	-0.363869	0.206266	48.0754	21.238
chr10	49710901	49716000	E4	5	ARHGAP22-IT1	Downstream	3.395	3.65	1.461	1.578	3.218	3.874	3.027	5.129	1.582	2.113	2.081	2.69	2.215	2.277	2.57	2.592	0.00946276	0.955555	-1.22237	0.093642	-0.940601	0.0606499	9940.02	76.9489
chr10	49759701	49761500	E4	5	ARHGAP22	Downstream	0.827	0.952	0.676	0.74	1.632	1.568	1.34	1.555	1.111	0.882	1.162	1.452	1.256	1.543	1.11	1.336	0.847377	0.0236598	-1.17747	0.00256406	-0.68361	0.0994608	80.6736	58.0573
chr10	49815801	49817200	E3	4	ARHGAP22	Upstream	4.496	3.346	3.551	2.4	6.33	5.6	5.61	5.808	3.924	4.501	2.934	3.591	2.553	3.517	3.056	2.882	0.605361	0.116193	-1.00345	0.0646072	-0.501877	0.0691308	82.9055	50.0152
chr10	49820201	49824500	E1	1	ARHGAP22	Upstream	6.183	4.302	11.383	8.636	4.489	3.947	4.682	4.193	5.801	5.675	3.369	3.038	3.653	3.483	3.104	4.058	-0.313739	0.465166	1.24677	0.137079	0.444031	0.0981045	141.529	35.6144
chr10	49840201	49842300	E4	5	ARHGAP22	Within	2.32	2.992	1.863	1.811	3.82	3.378	3.646	3.82	2.809	3.556	3.948	3.734	4.054	3.907	4.359	3.915	0.4385	0.163135	-0.97024	0.0759244	-0.177544	0.457859	40.4889	18.299
chr10	49921501	49923600	E4	6	WDFY4	Within	5.026	4.895	2.392	2.505	4.863	3.945	4.453	3.153	3.729	2.889	3.468	3.758	3.378	3.246	3.712	3.14	-0.171808	0.43619	-0.846897	0.142225	-0.412378	0.221458	-240.022	48.6928
chr10	49955501	49958400	E3	4	WDFY4	Within	2.17	1.812	1.878	2.054	4.196	3.932	3.381	4.399	2.642	2.269	2.137	3.258	2.464	2.989	2.936	2.982	1.02976	0.0146858	-1.04776	0.00944611	-0.72715	0.0256865	70.6137	69.4005
chr10	49961501	49963300	E3	4	WDFY4	Within	1.241	1.65	1.821	2.183	2.98	2.951	2.824	3.38	2.091	2.152	1.894	2.039	1.46	1.73	2.177	2.133	1.03687	0.0838029	-0.566572	0.116329	-0.483238	0.00731779	46.6053	85.2915
chr10	49963501	49964500	E4	5	WDFY4	Within	0.88	1.486	0.846	1.459	2.146	2.007	1.011	1.4	1.221	1.494	1.008	0.855	1.367	0.968	0.96	1.669	0.811922	0.193658	-0.849473	0.189655	-0.613159	0.072738	75.5194	72.1811
chr10	49965201	49971600	E1	1	WDFY4	Within	3.858	3.586	9.497	8.673	7.255	6.974	7.517	7.921	8.864	8.077	2.445	2.591	2.775	2.747	2.878	2.793	0.93474	0.00332127	0.352698	0.103102	0.251661	0.148832	-26.9231	71.3531
chr10	50013101	50015200	E4	5	LRRC18	Downstream	1.547	1.958	1.057	1.449	2.643	2.565	2.653	3.153	2.002	2.267	1.919	2.465	1.602	2.525	1.827	2.77	0.571277	0.140355	-1.05507	0.0816815	-0.286847	0.152308	50.2116	27.1875
chr10	50347401	50349500	E1	2	FAM170B	Upstream	2.964	2.774	2.996	3.501	1.443	1.963	1.738	2.615	2.664	2.8	2.288	1.891	2.102	2.905	2.57	2.05	-0.752183	0.108078	0.931384	0.0509132	0.681437	0.138944	90.5946	73.1639
chr10	50372901	50374100	E3	4	TMEM273	Within	0.62	1.238	1.499	1.11	2.255	2.57	1.928	2.827	1.752	2.879	2.584	2.724	2.629	2.771	3.566	2.942	1.37651	0.0828595	-0.887488	0.0511944	-0.0591761	0.892531	4.29899	6.66782
chr10	50517501	50520100	E2	3	C10orf71	Within	4.788	3.602	5.307	4.534	2.726	2.186	2.719	2.464	3.611	3.356	2.89	2.938	2.769	3.657	3.321	3.565	-0.772465	0.167202	1.00256	0.0437052	0.504426	0.118322	65.3008	50.314
chr10	50564401	50566200	E1	2	DRGX	Downstream	1.541	1.713	1.704	1.655	0.544	0.867	0.434	0.838	0.659	0.622	1.033	1.201	1.431	1.87	1.51	1.616	-1.20596	0.0628068	1.25136	0.0982867	-0.138771	0.756494	-11.5072	-11.0896
chr10	50566301	50572600	E2	3	DRGX	Downstream	3.071	2.991	2.366	1.921	0.71	1.037	0.956	1.102	1.205	1.585	2.152	2.409	2.518	2.37	2.296	2.117	-1.79411	0.0375689	1.2944	0.0517569	0.674584	0.175805	37.5999	52.1156
chr10	51034801	51035800	E3	4	PARG	Within	1.625	1.486	2.063	0.761	2.706	3.085	2.706	2.532	1.391	1.214	1.395	1.81	1.84	1.179	1.92	1.552	0.896664	0.0617697	-1.03604	0.243367	-1.1527	0.0404644	128.554	111.26
chr10	51512801	51519500	E4	6	AGAP7P	Upstream	4.321	2.965	0.773	0.586	1.037	1.064	0.982	1.293	0.486	0.613	2.301	2.002	2.243	2.084	2.129	1.921	-1.79422	0.162721	-0.627994	0.150946	-0.935674	0.0695307	-52.1494	148.994
chr10	51579701	51581500	E1	1	NCOA4	Within	0.902	0.952	1.939	2.465	1.01	1.156	0.67	0.927	1.582	1.919	1.722	0.922	1.022	1.146	1.199	1.465	0.224395	0.25396	1.0236	0.126474	0.692536	0.116768	-308.623	67.6572
[truncated: 14,536 more rows]
