# Supplementary material for: Yersinia remodels epigenetic histone modifications in human macrophages
Source: PLoS Pathog. 2021 Nov 18;17(11):e1010074. doi: 10.1371/journal.ppat.1010074 (PMC8639070; doi:10.1371/journal.ppat.1010074)
Supplement: S5 Table — (XLSX) [file ppat.1010074.s011.xlsx]

## Sheet: Sheet1
S5 Table: Log2 fold change (lg2FC) and adjusted P-value (Padj) for genes (Gene Symbol) from DESeq2 analysis of RNA-seq data for comparisons between mock, WAC, WA314, WA314△YopM and WA314△YopP. Base mean: the mean of normalized counts of all samples normalizing for sequencing depth.
Gene Symbol	Base mean	lg2FC WAC vs mock	Padj WAC vs mock	lg2FC WA314 vs mock	Padj WA314 vs mock	lg2FC WAC vs WA314	Padj WAC vs WA314	lg2FC WA314△YopM vs WA314	Padj WA314△YopM vs WA314	lg2FC WA314△YopP vs WA314	Padj WA314△YopP vs WA314
ARHGEF25	0.492332	1.44645	NA	0.658114	NA	0.788118	NA	3.82044	NA	3.42899	NA
POTEE	0.569944	1.98287	NA	1.82772	NA	0.155149	NA	1.22692	NA	-0.305721	NA
MALL	0.582792	-0.531071	NA	-1.90303	NA	1.37189	NA	1.61583	NA	-0.692612	NA
SPATA4	0.622646	-0.953018	NA	-0.974225	NA	0.0211695	NA	2.83879	NA	-0.784527	NA
GLYATL1	0.634382	0.89966	NA	-0.925222	NA	1.82472	NA	-1.49889	NA	-1.23442	NA
SERPINB10	0.65235	2.17453	NA	2.12096	NA	0.0536597	NA	-2.56395	NA	2.14631	NA
LOC100132111	0.662813	0.0801456	NA	-0.332403	NA	0.412571	NA	-1.78141	NA	0.934529	NA
LOC643406	0.673464	0.15732	NA	1.14937	NA	-0.991909	NA	-2.42889	NA	-4.47368	NA
MIR9500	0.679237	-0.760847	NA	-0.995994	NA	0.235172	NA	0.547508	NA	-0.341206	NA
MT1HL1	0.689612	1.48522	NA	0.283201	NA	1.20205	NA	-0.893026	NA	-1.78465	NA
MIR6743	0.690313	0.61329	NA	-1.21853	NA	1.83176	NA	-0.0665468	NA	0.283335	NA
KLRG2	0.697141	0.85031	NA	-0.484929	NA	1.33522	NA	-0.96868	NA	-2.11247	NA
GGTLC1	0.697278	0.256719	NA	0.262143	NA	-0.00539712	NA	0.40588	NA	-2.03225	NA
HSPB6	0.701489	-1.52384	NA	-1.76358	NA	0.239754	NA	0.860933	NA	-0.767166	NA
MIR222	0.713159	1.0642	NA	0.125634	NA	0.938591	NA	-3.11948	NA	-2.855	NA
EXOC3L2	0.71598	2.25609	NA	1.93092	NA	0.325225	NA	0.210655	NA	-0.409147	NA
MEOX2	0.73556	2.33999	NA	2.32348	NA	0.016536	NA	-3.01997	NA	-0.194794	NA
ZNF812P	0.742384	2.13815	NA	0.658295	NA	1.47974	NA	-1.06503	NA	0.613469	NA
ROBO4	0.749233	-0.445759	NA	-1.78895	NA	1.34316	NA	3.70328	NA	0.762739	NA
GABRB2	0.752369	0.606552	NA	-1.20656	NA	1.81301	NA	-1.46525	NA	-1.20077	NA
MIR132	0.764724	2.32711	NA	0.658148	NA	1.66877	NA	0.0310541	NA	0.295529	NA
SFRP1	0.764933	1.89697	NA	2.00975	NA	-0.112709	NA	0.709937	NA	2.96775	NA
FAM83F	0.765292	0.264737	NA	1.99193	NA	-1.72716	NA	0.705782	NA	-3.1896	NA
SHROOM3	0.767788	0.176015	NA	-0.0625449	NA	0.238531	NA	0.138112	NA	0.498825	NA
GABRB3	0.773097	-0.747396	NA	-1.53622	NA	0.788831	NA	1.54441	NA	-2.38744	NA
GPR179	0.773524	0.663562	NA	0.254974	NA	0.408593	NA	0.617759	NA	-1.34552	NA
MEPE	0.774382	0.843992	NA	0.540979	NA	0.303085	NA	-3.69846	NA	-0.0825464	NA
SPATA17	0.780642	0.561075	NA	-0.253878	NA	0.814972	NA	-3.91704	NA	-3.65256	NA
BDKRB1	0.784371	1.92529	NA	4.15458	NA	-2.22907	NA	-2.03915	NA	0.362164	NA
FOXP2	0.78458	-0.437605	NA	-0.783646	NA	0.346046	NA	-3.0402	NA	-1.29484	NA
MAT1A	0.789386	1.48881	NA	1.58585	NA	-0.0970181	NA	-1.38569	NA	0.281223	NA
HCRTR1	0.797077	1.4661	NA	1.59397	NA	-0.127875	NA	1.39877	NA	-0.990537	NA
LINC01114	0.808046	-1.16268	NA	-0.359355	NA	-0.803297	NA	-0.734825	NA	-2.91792	NA
HOXC9	0.808236	2.41322	NA	1.96052	NA	0.452769	NA	-2.64214	NA	2.42795	NA
MIR6834	0.811619	2.19139	NA	1.63173	NA	0.559695	NA	-2.10383	NA	-1.06152	NA
ARG1	0.816629	0.196011	NA	0.131217	NA	0.0647991	NA	0.397826	NA	-0.459529	NA
PAX2	0.818797	2.2814	NA	3.489	NA	-1.20745	NA	-0.354277	NA	0.954775	NA
LANCL1-AS1	0.821328	0.342468	NA	-0.0307821	NA	0.373264	NA	-0.0306475	NA	-0.237729	NA
DAPL1	0.822436	1.0563	NA	0.290677	NA	0.765636	NA	-1.18951	NA	-1.7389	NA
SCTR	0.822579	0.641437	NA	-0.474231	NA	1.11565	NA	1.25698	NA	-2.05022	NA
SHANK2	0.823568	2.78448	NA	1.66651	NA	1.118	NA	0.852476	NA	-0.963493	NA
C8orf49	0.826234	1.89694	NA	0.65831	NA	1.23853	NA	-0.823806	NA	-0.559326	NA
MAP2K4P1	0.835447	0.0303103	NA	0.0496841	NA	-0.0193598	NA	-0.301033	NA	-3.53491	NA
EN2	0.841557	-1.89735	NA	-2.61558	NA	0.718185	NA	2.14281	NA	1.44404	NA
MIR4648	0.844835	-1.56484	NA	-2.14516	NA	0.580325	NA	1.68816	NA	-2.32204	NA
IMPG1	0.845983	1.69314	NA	-0.289054	NA	1.98221	NA	1.06795	NA	-1.82127	NA
LOC645434	0.846436	-0.390086	NA	-2.58336	NA	2.19322	NA	2.84644	NA	-0.204855	NA
SLFNL1	0.848642	2.1125	NA	-0.347004	NA	2.4595	NA	-0.152232	NA	0.171022	NA
KCNJ10	0.851143	-1.81218	NA	-1.58932	NA	-0.222864	NA	1.17169	NA	0.495838	NA
LRRC37A6P	0.851276	0.246601	NA	1.18038	NA	-0.933751	NA	-0.498999	NA	-0.484058	NA
ZNF750	0.851816	-2.31603	NA	-2.47124	NA	0.155173	NA	2.80599	NA	2.08419	NA
LOC101928386	0.854876	-0.682035	NA	-0.403778	NA	-0.278253	NA	1.68374	NA	-2.2889	NA
ELOVL4	0.856921	1.8217	NA	1.79685	NA	0.0248518	NA	-0.461314	NA	1.21279	NA
MIR6741	0.863493	-0.17604	NA	-0.0181546	NA	-0.157867	NA	0.0830579	NA	0.0885738	NA
METTL27	0.867403	1.79023	NA	1.41882	NA	0.371285	NA	-1.47792	NA	0.199595	NA
CD5L	0.868127	0.722537	NA	1.81554	NA	-1.09292	NA	-4.11938	NA	-3.8549	NA
GSDMC	0.871599	0.691612	NA	0.611619	NA	0.0800122	NA	-0.622689	NA	-0.740238	NA
TYRO3P	0.87361	0.984059	NA	-0.671029	NA	1.65506	NA	1.7578	NA	0.489754	NA
LOC102723769	0.875212	0.772531	NA	-1.13187	NA	1.90434	NA	-1.5977	NA	1.0281	NA
CXCR6	0.876558	0.3065	NA	-0.317419	NA	0.62391	NA	-0.199225	NA	1.79957	NA
TPTE2P1	0.87914	0.916002	NA	1.39897	NA	-0.482954	NA	-0.753796	NA	-0.490945	NA
FCN2	0.879939	2.73478	NA	1.92777	NA	0.80701	NA	-1.41539	NA	-1.2473	NA
MIR3190	0.881265	2.9	NA	3.50193	NA	-0.6019	NA	-0.637193	NA	-0.688106	NA
SHISA7	0.881495	4.55716	NA	0.658373	NA	3.89873	NA	2.3596	NA	0.73157	NA
SNORD9	0.883709	2.21639	NA	1.13944	NA	1.07695	NA	-0.713312	NA	1.71207	NA
EIF3IP1	0.890809	0.108766	NA	-0.967247	NA	1.076	NA	0.0293528	NA	0.742827	NA
LOC100506679	0.891614	-1.07173	NA	0.257593	NA	-1.3293	NA	-0.0295443	NA	-3.71107	NA
FAM83C-AS1	0.892267	1.20095	NA	0.0205801	NA	1.18034	NA	3.06739	NA	1.88718	NA
VAX2	0.898791	2.15061	NA	4.05298	NA	-1.90231	NA	0.688476	NA	-1.76311	NA
LOC101929897	0.900312	0.894252	NA	1.12016	NA	-0.225892	NA	-1.15907	NA	-1.43458	NA
CSNK1A1L	0.900506	-0.319606	NA	-1.26023	NA	0.940614	NA	-0.380145	NA	0.88497	NA
RGMB-AS1	0.900802	3.30449	NA	2.92421	NA	0.38031	NA	-4.59445	NA	-2.90766	NA
TAAR1	0.901024	1.41473	NA	4.72407	NA	-3.30877	NA	-0.551407	NA	-4.14227	NA
EFL1P1	0.901297	0.106088	NA	-0.122659	NA	0.228764	NA	0.107826	NA	-0.928969	NA
LRRC9	0.902315	3.46609	NA	1.37974	NA	2.08632	NA	-1.09474	NA	3.59267	NA
ENPP3	0.907074	2.10167	NA	2.23264	NA	-0.130951	NA	0.451534	NA	-1.46036	NA
EPO	0.917978	1.34633	NA	-0.202249	NA	1.54859	NA	-0.492909	NA	-1.1405	NA
SCGB3A1	0.918025	1.9707	NA	1.07726	NA	0.893422	NA	2.09157	NA	1.34911	NA
MIR1227	0.918528	2.7581	NA	-0.828299	NA	3.58637	NA	0.433143	NA	0.697401	NA
TCTE1	0.924914	1.15253	NA	1.8815	NA	-0.72897	NA	-1.25399	NA	-0.0367086	NA
SNORD98	0.925909	-0.930836	NA	-0.773216	NA	-0.157631	NA	0.400787	NA	2.46056	NA
LOC401134	0.929362	0.567477	NA	0.226701	NA	0.340792	NA	-0.379514	NA	-2.38914	NA
GJB3	0.931143	1.49172	NA	1.29773	NA	0.194007	NA	0.620138	NA	1.62447	NA
FAM86B2	0.932583	0.0206481	NA	-0.901589	NA	0.92223	NA	-0.487199	NA	-0.0119485	NA
TTLL9	0.933084	1.77664	NA	1.62233	NA	0.154332	NA	0.523785	NA	-2.47863	NA
PCDH10	0.939106	2.18573	NA	-1.35987	NA	3.54551	NA	1.28569	NA	0.148422	NA
LOC440300	0.940487	1.29751	NA	2.27116	NA	-0.973627	NA	1.26456	NA	-1.53988	NA
CCDC102A	0.94446	3.39321	NA	3.95407	NA	-0.560753	NA	0.408089	NA	-0.379468	NA
MIR548AE2	0.949333	1.68698	NA	0.658248	NA	1.0286	NA	-0.613951	NA	-0.349473	NA
RNF152	0.951869	0.968146	NA	-0.119364	NA	1.08746	NA	-2.07858	NA	1.1283	NA
MPP2	0.95439	1.52271	NA	1.17178	NA	0.350947	NA	0.188751	NA	-2.7815	NA
PRR36	0.958969	-1.95551	NA	-1.51917	NA	-0.436342	NA	2.23137	NA	-0.281981	NA
TBX18	0.962138	2.4443	NA	1.66615	NA	0.778167	NA	0.1733	NA	0.0466269	NA
IL12A-AS1	0.962276	0.503857	NA	1.63774	NA	-1.13387	NA	-1.85253	NA	-1.58805	NA
HRC	0.975818	2.16686	NA	2.87216	NA	-0.705297	NA	0.767047	NA	1.58216	NA
MIR3198-1	0.977695	2.64872	NA	1.18983	NA	1.45889	NA	-1.71578	NA	0.0482859	NA
MIR6789	0.983307	-0.769271	NA	-1.7225	NA	0.953225	NA	-1.35842	NA	-2.57061	NA
PSMA8	0.98385	0.336357	NA	0.24299	NA	0.0933887	NA	-0.784128	NA	-1.6788	NA
MLNR	0.98853	1.673	NA	-0.0589297	NA	1.73194	NA	-1.49997	NA	-3.5724	NA
RPL23AP87	0.995325	0.704263	NA	-0.314157	NA	1.01842	NA	0.483645	NA	-1.21702	NA
F10	1.00103	1.17589	NA	0.817773	NA	0.358121	NA	0.402145	NA	-3.22816	NA
CCR9	1.00241	-1.19956	NA	-1.6129	NA	0.413309	NA	0.877475	NA	-1.21341	NA
MIR378A	1.00512	0.760865	NA	0.641688	NA	0.119184	NA	-1.95421	NA	-1.65083	NA
SNORD18B	1.00545	-0.401435	NA	-0.645532	NA	0.244094	NA	-1.82778	NA	0.532162	NA
C1orf61	1.00557	1.26758	NA	0.119047	NA	1.14856	NA	-1.54498	NA	-4.2746	NA
GATA4	1.00687	2.14672	NA	4.49573	NA	-2.34894	NA	-1.33864	NA	-2.27875	NA
TSPO2	1.00839	1.33105	NA	1.56631	NA	-0.235263	NA	2.38054	NA	-2.3438	NA
BGLAP	1.01392	-0.823385	NA	0.289035	NA	-1.11241	NA	0.0890853	NA	-2.05665	NA
SLC4A3	1.01626	0.0203011	NA	0.884319	NA	-0.864007	NA	1.67998	NA	-0.195572	NA
SNORD18A	1.01949	-0.922593	NA	-2.50484	NA	1.58219	NA	2.21905	NA	-0.902883	NA
GYPA	1.0199	-2.27147	NA	0.240711	NA	-2.51212	NA	-0.00419473	NA	0.26028	NA
THEM5	1.02024	-0.189798	NA	0.0202781	NA	-0.210071	NA	-0.487515	NA	-1.81987	NA
ZNF727	1.02539	-2.31977	NA	-2.36956	NA	0.0497521	NA	1.47806	NA	0.606959	NA
CADM3	1.02573	1.4444	NA	1.17913	NA	0.265292	NA	0.153976	NA	1.21729	NA
PDE3A	1.0258	4.22516	NA	2.84286	NA	1.38234	NA	-3.37707	NA	-3.11259	NA
ALMS1P1	1.02658	2.61076	NA	1.43597	NA	1.1748	NA	1.87499	NA	-1.81626	NA
MIR6884	1.02777	0.699511	NA	0.852919	NA	-0.153395	NA	-0.299885	NA	0.963256	NA
CNTF	1.03035	-0.115205	NA	2.12258	NA	-2.23776	NA	-1.22591	NA	-1.07061	NA
LOC102723330	1.03063	-1.70317	NA	-3.25831	NA	1.55507	NA	-1.14028	NA	1.64654	NA
ERICH6B	1.03457	1.18848	NA	3.00672	NA	-1.81821	NA	-0.95605	NA	-2.19899	NA
ANKRD34B	1.04039	-1.8188	NA	-0.386359	NA	-1.4324	NA	-2.75429	NA	-4.00362	NA
CETN4P	1.04666	-0.808722	NA	-1.58226	NA	0.773517	NA	1.52523	NA	-1.60208	NA
LINC02586	1.04779	-0.824245	NA	-1.02496	NA	0.200687	NA	0.186041	NA	1.54186	NA
AS3MT	1.04843	-0.933537	NA	1.85099	NA	-2.78449	NA	1.11691	NA	-3.6299	NA
MIR1204	1.0507	-0.233841	NA	-0.98856	NA	0.754705	NA	-1.6926	NA	-0.00686856	NA
MIR6845	1.05702	0.35187	NA	0.172251	NA	0.179623	NA	1.02113	NA	-0.15547	NA
RPL31P11	1.0574	0.631451	NA	-0.171451	NA	0.802905	NA	-1.51694	NA	-0.320732	NA
LOC100507140	1.05923	2.02154	NA	-0.0629602	NA	2.08441	NA	-0.373449	NA	2.24823	NA
LOC105373300	1.06013	0.451627	NA	2.14937	NA	-1.69772	NA	0.244443	NA	-2.6996	NA
LOC101927164	1.06113	-1.84744	NA	0.486363	NA	-2.33379	NA	-0.754771	NA	-0.491083	NA
SLC25A52	1.06411	-0.801926	NA	1.03608	NA	-1.83801	NA	2.26026	NA	2.3514	NA
MIR6812	1.06442	-0.48111	NA	-0.921711	NA	0.440601	NA	0.609744	NA	0.331727	NA
TMEM98	1.06675	0.597351	NA	0.363616	NA	0.233753	NA	-0.300245	NA	0.463399	NA
HIST1H2BE	1.06843	0.625709	NA	1.87938	NA	-1.25368	NA	1.6175	NA	2.6542	NA
PRG3	1.06976	0.187483	NA	0.657895	NA	-0.470394	NA	-0.162988	NA	-1.42889	NA
PCDHGB1	1.07201	-1.30923	NA	-1.50708	NA	0.197844	NA	0.0392045	NA	0.953673	NA
LINC00824	1.07215	-1.64332	NA	1.35949	NA	-3.00277	NA	0.930743	NA	-1.28021	NA
C11orf42	1.07291	-1.64937	NA	-1.03794	NA	-0.611417	NA	0.774795	NA	0.433651	NA
SLC16A9	1.08193	0.241573	NA	-1.21191	NA	1.45347	NA	-0.0377001	NA	0.610467	NA
DLG3	1.08411	-1.43516	NA	0.177995	NA	-1.61314	NA	-0.380647	NA	0.783461	NA
LINC01500	1.08665	2.3908	NA	0.233979	NA	2.15683	NA	0.545751	NA	-1.72025	NA
SNORD51	1.08825	-1.87852	NA	-2.12404	NA	0.245499	NA	1.31832	NA	-0.645814	NA
FCRL2	1.08962	1.08911	NA	2.52422	NA	-1.43509	NA	0.420504	NA	-3.05973	NA
MAL	1.09176	2.04792	NA	-0.0589694	NA	2.10685	NA	2.93949	NA	1.82252	NA
C1orf100	1.09237	-0.73437	NA	-0.453045	NA	-0.281323	NA	1.2216	NA	-0.746326	NA
LOC101593348	1.09341	-0.318345	NA	-0.239793	NA	-0.0785532	NA	0.393417	NA	-0.506016	NA
OR5B12	1.09354	0.415632	NA	3.7746	NA	-3.35891	NA	0.374105	NA	-2.15044	NA
FAM3D	1.09573	0.609075	NA	0.155693	NA	0.453379	NA	1.51115	NA	-0.130975	NA
TBX2	1.0964	0.844339	NA	1.88762	NA	-1.04324	NA	-2.44287	NA	3.40464	NA
PCDHGA3	1.10005	0.707663	NA	-0.158546	NA	0.866212	NA	-0.464634	NA	0.357605	NA
NUDT11	1.10099	1.92203	NA	1.23311	NA	0.688917	NA	-0.282903	NA	1.67549	NA
SNORA14B	1.10134	-0.649455	NA	-0.328429	NA	-0.321024	NA	-1.11522	NA	0.586041	NA
MEP1B	1.10178	5.17072	NA	3.9792	NA	1.19158	NA	-1.04686	NA	-2.52238	NA
CLEC4M	1.10355	-0.583851	NA	-0.407175	NA	-0.176678	NA	-0.757693	NA	-1.40768	NA
EPHA7	1.10602	1.68551	NA	1.37499	NA	0.310484	NA	0.981374	NA	3.45075	NA
SNORD49B	1.11124	-1.20444	NA	-1.49745	NA	0.293031	NA	-0.878225	NA	-0.654913	NA
EPB41L4A-DT	1.11325	-1.15592	NA	-0.548935	NA	-0.607002	NA	2.75533	NA	2.74718	NA
SNORA74B	1.11446	4.17443	NA	1.26903	NA	2.9054	NA	-1.84955	NA	1.42262	NA
B3GNT4	1.11582	-0.707578	NA	-0.260642	NA	-0.446918	NA	1.3695	NA	0.247001	NA
HIGD2B	1.116	2.177	NA	0.658403	NA	1.51855	NA	0.390713	NA	2.16523	NA
MIR943	1.11786	2.36824	NA	-0.208485	NA	2.57673	NA	-0.825352	NA	-2.04802	NA
TCL1A	1.1216	-0.531633	NA	-1.79565	NA	1.26396	NA	3.90056	NA	-0.584671	NA
LINC01237	1.12373	-0.76593	NA	-1.51244	NA	0.746502	NA	1.92439	NA	-1.51488	NA
PRR18	1.13175	2.50298	NA	3.35384	NA	-0.850847	NA	0.230242	NA	-0.852762	NA
ERG	1.13234	-0.476868	NA	-0.00113286	NA	-0.475736	NA	-1.81533	NA	4.31099	NA
TP53AIP1	1.13436	0.152554	NA	1.92473	NA	-1.77217	NA	-1.78742	NA	1.53022	NA
SMLR1	1.13558	1.52353	NA	-1.17997	NA	2.7035	NA	-0.10748	NA	-1.78635	NA
MIPOL1	1.13826	-1.61201	NA	-0.0901399	NA	-1.52186	NA	-1.30453	NA	-2.01526	NA
HSD52	1.1402	2.75542	NA	0.658403	NA	2.09697	NA	3.43371	NA	2.90916	NA
GZMK	1.14098	-0.385847	NA	-0.895577	NA	0.509699	NA	2.45986	NA	3.8639	NA
LDOC1	1.14264	0.335446	NA	0.0832017	NA	0.252256	NA	-0.628128	NA	-0.174878	NA
COLEC11	1.14361	0.87285	NA	1.39353	NA	-0.520627	NA	-0.675826	NA	-1.22165	NA
RNF150	1.1438	-0.0839247	NA	0.0389404	NA	-0.122919	NA	2.17123	NA	-0.64046	NA
MIR6848	1.14571	0.496414	NA	0.132437	NA	0.363976	NA	1.05751	NA	-0.682159	NA
SNORD116-4	1.15085	0.244556	NA	-0.0364543	NA	0.281011	NA	0.378482	NA	-1.95972	NA
EPX	1.15163	-1.01983	NA	-1.43729	NA	0.41746	NA	0.930825	NA	-0.850794	NA
LKAAEAR1	1.15293	0.658964	NA	-0.124805	NA	0.783755	NA	1.4876	NA	0.193513	NA
OR52N2	1.15362	-0.523221	NA	2.5037	NA	-3.02689	NA	-1.25839	NA	-0.246456	NA
LOC101927237	1.15639	-0.562296	NA	3.3093	NA	-3.87156	NA	-2.05803	NA	-3.27749	NA
DKFZp451B082	1.16086	2.75225	NA	3.78897	NA	-1.03669	NA	-1.81447	NA	-2.10127	NA
MYOD1	1.16169	-1.3806	NA	-2.74261	NA	1.36191	NA	1.37024	NA	1.76238	NA
PRIMA1	1.1639	-1.62786	NA	-3.28265	NA	1.6547	NA	1.32637	NA	1.54919	NA
ZDHHC15	1.16456	0.263241	NA	2.61936	NA	-2.35604	NA	-1.92157	NA	-3.05989	NA
LOC101928626	1.16466	2.76574	NA	0.179307	NA	2.58642	NA	0.631724	NA	0.801562	NA
BMX	1.16582	-0.835813	NA	-0.260616	NA	-0.575206	NA	1.82214	NA	-0.333227	NA
LOC100130370	1.16637	2.19045	NA	2.96199	NA	-0.771517	NA	0.373743	NA	1.64647	NA
LINC00923	1.17287	-0.487994	NA	0.863995	NA	-1.35196	NA	-0.495607	NA	-2.50466	NA
LOC102724094	1.17595	-0.238062	NA	-0.199203	NA	-0.038874	NA	-0.748764	NA	-1.97415	NA
CCDC155	1.17681	-0.923289	NA	-1.31125	NA	0.387942	NA	1.32119	NA	-2.06261	NA
ZNF649-AS1	1.17991	0.47841	NA	-0.802569	NA	1.28097	NA	-0.0485754	NA	0.693112	NA
AKR1D1	1.18139	2.63292	NA	1.85406	NA	0.778863	NA	-2.37808	NA	1.82327	NA
FAAHP1	1.18527	-0.0995105	NA	-0.527885	NA	0.428362	NA	1.69179	NA	0.727471	NA
GRTP1-AS1	1.18681	1.25374	NA	1.32683	NA	-0.0730606	NA	1.21964	NA	-0.636736	NA
LPAL2	1.18684	3.46778	NA	1.7994	NA	1.66838	NA	1.09732	NA	-1.58195	NA
NELL2	1.18721	-0.562642	NA	-2.23	NA	1.66732	NA	2.9509	NA	-1.17294	NA
PGAM1P5	1.18739	0.957147	NA	-0.335128	NA	1.29228	NA	-0.338865	NA	1.00049	NA
CLUL1	1.18867	-0.582354	NA	-0.778287	NA	0.195927	NA	-0.240401	NA	0.331395	NA
ADH6	1.19193	-2.13111	NA	-1.73152	NA	-0.399595	NA	1.08066	NA	-2.15289	NA
IL17REL	1.19276	0.523614	NA	-0.156618	NA	0.68022	NA	3.32048	NA	2.34636	NA
MORC1	1.19439	-0.505888	NA	-0.958293	NA	0.452408	NA	0.172932	NA	-1.01528	NA
STPG2	1.19869	0.519794	NA	-0.262223	NA	0.782007	NA	-0.474157	NA	-2.56385	NA
PRKACG	1.20168	0.806436	NA	0.346246	NA	0.460199	NA	-1.70074	NA	-0.736681	NA
LINC01461	1.20296	-2.04423	NA	-1.82581	NA	-0.218461	NA	0.599546	NA	-0.544888	NA
CEACAM16	1.20312	0.26998	NA	-0.0128876	NA	0.282877	NA	-1.13912	NA	-0.933824	NA
LOC101929698	1.20354	1.15644	NA	2.07197	NA	-0.915502	NA	0.892614	NA	0.114775	NA
SLC44A5	1.204	1.41015	NA	0.988454	NA	0.421711	NA	0.694078	NA	-2.49189	NA
MIR6746	1.20461	2.0523	NA	1.9726	NA	0.0797084	NA	-1.46611	NA	0.626134	NA
DLL3	1.20764	0.143032	NA	1.09025	NA	-0.947208	NA	0.717674	NA	-1.08461	NA
GNA14	1.20914	0.235013	NA	1.076	NA	-0.840954	NA	-1.12803	NA	-0.743825	NA
AMBP	1.21024	0.247189	NA	1.90922	NA	-1.66202	NA	0.803115	NA	1.0181	NA
WBP11P1	1.21267	0.762871	NA	0.199901	NA	0.562974	NA	-0.242925	NA	0.7087	NA
HOXC4	1.21378	0.23792	NA	-0.404179	NA	0.64209	NA	-0.26595	NA	0.871798	NA
TNFRSF13C	1.21449	1.66824	NA	2.74272	NA	-1.07447	NA	1.45097	NA	1.28746	NA
SMIM6	1.2147	-1.12682	NA	-0.760954	NA	-0.365865	NA	2.45512	NA	-2.55613	NA
C12orf50	1.21664	4.4743	NA	2.49566	NA	1.97872	NA	-2.96572	NA	0.650077	NA
LINC01310	1.21819	2.6024	NA	0.304746	NA	2.29771	NA	-2.69947	NA	-3.99367	NA
GYPE	1.21819	-0.284643	NA	-0.322107	NA	0.0374638	NA	-3.16451	NA	-1.42371	NA
PCDH17	1.2226	3.20789	NA	0.706762	NA	2.50109	NA	-0.386998	NA	4.62618	NA
WDR49	1.22417	0.287303	NA	2.46092	NA	-2.17358	NA	0.025189	NA	-1.48092	NA
PCDHGA5	1.2251	-1.24623	NA	-1.26197	NA	0.0157359	NA	0.449958	NA	-0.62894	NA
LOC105376671	1.22559	-1.41294	NA	-0.559103	NA	-0.853819	NA	0.931568	NA	-0.952718	NA
MGAT5B	1.22599	-0.511933	NA	-0.359508	NA	-0.152421	NA	-0.247683	NA	0.77978	NA
CD200	1.22826	3.23228	NA	1.27795	NA	1.95435	NA	-1.60537	NA	2.25296	NA
TMEM133	1.22904	1.61361	NA	2.85386	NA	-1.24023	NA	-2.83352	NA	-1.67017	NA
KCNJ3	1.22954	0.200943	NA	2.01273	NA	-1.81177	NA	1.52367	NA	-0.578145	NA
MROH5	1.23005	2.73628	NA	0.658284	NA	2.07789	NA	-0.373499	NA	6.19166	NA
HIST1H4K	1.2303	3.38314	NA	2.04512	NA	1.33805	NA	-0.496157	NA	0.586784	NA
TMEM252	1.23045	0.089203	NA	0.810493	NA	-0.721276	NA	-0.632852	NA	0.698464	NA
NAV3	1.23389	0.492946	NA	0.879973	NA	-0.386992	NA	-1.45359	NA	-0.583749	NA
GPC5	1.237	-0.229512	NA	0.411876	NA	-0.641368	NA	1.52706	NA	0.883778	NA
LGALS8-AS1	1.23789	-0.750317	NA	-0.732274	NA	-0.0180219	NA	-1.19247	NA	-1.89824	NA
MAMDC2	1.2379	0.342449	NA	-1.32262	NA	1.66506	NA	-1.02168	NA	0.194484	NA
LINC00917	1.23892	3.68861	NA	0.658331	NA	3.03018	NA	-0.133029	NA	5.70409	NA
LRRIQ3	1.24315	0.291351	NA	2.22553	NA	-1.93417	NA	0.806846	NA	-2.00289	NA
SNORD42B	1.24379	-0.237363	NA	-1.52991	NA	1.29252	NA	1.17524	NA	2.33115	NA
OR10AD1	1.2443	-3.01122	NA	-0.433892	NA	-2.57732	NA	1.41098	NA	-2.83182	NA
LRRC73	1.24566	2.58925	NA	0.608698	NA	1.98055	NA	-0.28909	NA	0.386307	NA
RNASE3	1.24725	-0.290201	NA	-1.71182	NA	1.4216	NA	0.714605	NA	0.987256	NA
JCHAIN	1.24813	1.07216	NA	1.34066	NA	-0.268487	NA	0.784455	NA	-1.05026	NA
CNGA4	1.24925	-0.205089	NA	0.0142436	NA	-0.219334	NA	0.810839	NA	-0.243521	NA
TMEM262	1.25342	-2.70223	NA	-3.43572	NA	0.733445	NA	3.79177	NA	2.95234	NA
LOC101929626	1.25396	0.871091	NA	-0.130345	NA	1.00142	NA	-2.38863	NA	1.68708	NA
ARSE	1.25456	-1.66547	NA	-0.154714	NA	-1.51073	NA	-0.0981663	NA	-4.0354	NA
SOX5	1.2551	2.09951	NA	2.08636	NA	0.0131551	NA	0.488295	NA	3.22235	NA
VAV3-AS1	1.2552	-0.943061	NA	-1.34107	NA	0.397972	NA	0.02683	NA	-1.20537	NA
DLEU2L	1.25671	1.45306	NA	-0.024561	NA	1.47762	NA	1.62953	NA	0.568068	NA
FAM215A	1.25796	2.68037	NA	2.7444	NA	-0.0640134	NA	-0.701922	NA	-1.08572	NA
MIR6727	1.25822	-0.246188	NA	-0.56099	NA	0.314799	NA	1.24016	NA	-0.324939	NA
PRRX2	1.25956	3.08762	NA	0.923774	NA	2.16385	NA	0.832641	NA	2.92495	NA
SMOC1	1.26326	-1.61577	NA	-1.53261	NA	-0.0831746	NA	1.93606	NA	-2.03696	NA
INHA	1.26656	-0.225055	NA	0.663479	NA	-0.888531	NA	1.37094	NA	0.874306	NA
LOC101927087	1.26825	1.50185	NA	3.9015	NA	-2.39962	NA	-1.13593	NA	-1.02499	NA
OVOL1-AS1	1.27151	-2.80173	NA	-2.21565	NA	-0.586099	NA	1.80747	NA	1.64503	NA
SH2D6	1.27183	-0.633953	NA	0.424107	NA	-1.05805	NA	-0.977286	NA	-0.224847	NA
GAL3ST2	1.27718	3.78616	NA	-0.965006	NA	4.7511	NA	1.43287	NA	1.15902	NA
PPP4R1-AS1	1.27807	-2.91662	NA	-3.28194	NA	0.365275	NA	3.44978	NA	3.35904	NA
CR2	1.27948	0.527466	NA	0.293361	NA	0.234112	NA	-0.346614	NA	1.992	NA
HIST1H2AK	1.27992	-0.500736	NA	-0.669402	NA	0.168664	NA	1.20932	NA	1.21696	NA
TUB	1.28268	1.88392	NA	0.508036	NA	1.37589	NA	0.347037	NA	-1.27772	NA
SSTR3	1.2844	-0.357905	NA	0.649576	NA	-1.00747	NA	1.20668	NA	-0.106188	NA
TUBA3FP	1.28758	0.209	NA	0.178249	NA	0.0307859	NA	0.0838007	NA	-3.88883	NA
EMX1	1.2882	3.05849	NA	4.70168	NA	-1.64316	NA	0.221594	NA	-1.93284	NA
LOC339539	1.28845	-0.128482	NA	0.0250507	NA	-0.153527	NA	0.89542	NA	-2.15178	NA
LMF1-AS1	1.2897	-0.65978	NA	-0.361476	NA	-0.298311	NA	0.116833	NA	-0.228058	NA
THSD7A	1.29247	-1.34191	NA	-1.36436	NA	0.0224324	NA	0.902874	NA	0.663248	NA
GRAP2	1.29401	2.50761	NA	0.691637	NA	1.81597	NA	0.698067	NA	0.899605	NA
MIR4685	1.29664	1.83015	NA	-0.747442	NA	2.57759	NA	0.181288	NA	-3.30197	NA
HIST1H1B	1.30001	-0.249255	NA	-0.297871	NA	0.0486103	NA	0.0295069	NA	-1.61423	NA
GXYLT1P3	1.30097	-1.22501	NA	-0.666437	NA	-0.558576	NA	-2.69068	NA	-2.4262	NA
ARSJ	1.30446	2.22271	NA	3.71018	NA	-1.48743	NA	-2.68901	NA	-0.258754	NA
P2RX2	1.30719	4.23851	NA	2.57108	NA	1.66745	NA	-1.59908	NA	-0.0102987	NA
VWA3A	1.30766	-0.0756987	NA	1.9051	NA	-1.98078	NA	0.406027	NA	-0.690368	NA
SNORA80E	1.30835	-1.81059	NA	-2.18349	NA	0.372868	NA	1.69904	NA	2.65261	NA
ZNF534	1.30965	-1.4938	NA	-0.607751	NA	-0.886052	NA	2.23264	NA	-0.896562	NA
BVES	1.30965	3.95071	NA	1.53221	NA	2.41851	NA	-1.13102	NA	0.443275	NA
LYG2	1.3111	-0.698086	NA	0.817906	NA	-1.51597	NA	-1.75944	NA	-2.98931	NA
ALOX15	1.31241	-0.64701	NA	-0.777583	NA	0.130567	NA	-0.210837	NA	1.13059	NA
MFSD2B	1.31353	4.0267	NA	3.23062	NA	0.796101	NA	-0.21799	NA	1.18129	NA
WSCD2	1.31952	-0.650711	NA	0.291945	NA	-0.942635	NA	0.0949308	NA	0.0080703	NA
NHLH2	1.31955	3.95674	NA	0.658405	NA	3.29829	NA	0.617497	NA	1.8503	NA
BMP4	1.31979	4.69676	NA	2.77081	NA	1.92598	NA	-2.16022	NA	-0.882136	NA
SCT	1.32248	3.03715	NA	1.76439	NA	1.2728	NA	0.739355	NA	-4.05323	NA
DZIP1	1.32411	0.259682	NA	0.21159	NA	0.0480935	NA	-0.105083	NA	-0.581502	NA
AREG	1.32954	5.57132	NA	-0.0629224	NA	5.6342	NA	-1.05214	NA	-0.78766	NA
MIR8061	1.33015	0.537574	NA	-0.108631	NA	0.646205	NA	-1.58415	NA	0.703919	NA
LOC102724450	1.3325	0.512987	NA	0.551733	NA	-0.0387376	NA	0.566112	NA	-3.64445	NA
AJUBA	1.3346	2.14255	NA	3.45933	NA	-1.31668	NA	-2.23145	NA	-3.61968	NA
WDR86-AS1	1.33572	4.86477	NA	2.54292	NA	2.32184	NA	-0.791863	NA	1.25411	NA
CDIPTOSP	1.33673	0.572708	NA	0.286291	NA	0.286432	NA	-0.0604524	NA	-0.535292	NA
HIST1H2BF	1.33703	0.42368	NA	0.530418	NA	-0.106733	NA	-0.222954	NA	1.07394	NA
PRSS3	1.33754	-0.516763	NA	0.312945	NA	-0.829704	NA	0.241555	NA	-0.597361	NA
LOC100129924	1.33825	-0.0440265	NA	0.726064	NA	-0.77008	NA	-0.616837	NA	-1.39555	NA
RUNDC3A-AS1	1.33849	-2.34811	NA	0.699223	NA	-3.0473	NA	1.55414	NA	1.03944	NA
LOC441601	1.33859	2.21639	NA	-0.448342	NA	2.66474	NA	0.539526	NA	0.797477	NA
POU4F3	1.33917	-0.460469	NA	0.164895	NA	-0.62536	NA	-0.22854	NA	-0.73698	NA
MSH5	1.33937	-1.67758	NA	-1.72727	NA	0.04968	NA	0.125932	NA	0.766976	NA
MYCBPAP	1.34334	-0.511291	NA	-0.105302	NA	-0.405981	NA	1.6335	NA	-1.47637	NA
LOC375196	1.34423	-0.300937	NA	0.161839	NA	-0.462778	NA	0.465418	NA	-0.518359	NA
RPP38-DT	1.34451	-0.950994	NA	-0.393834	NA	-0.55716	NA	0.31136	NA	-0.9879	NA
LGALS4	1.35079	-0.301666	NA	0.209008	NA	-0.510655	NA	-0.683558	NA	-4.80716	NA
MYH15	1.35771	0.77158	NA	1.48561	NA	-0.714015	NA	0.599424	NA	-1.16889	NA
CLEC4G	1.35847	-0.288687	NA	-0.756782	NA	0.468093	NA	-1.29503	NA	-2.5211	NA
LOC102724153	1.35921	0.282431	NA	1.86114	NA	-1.5787	NA	-0.870443	NA	0.701066	NA
PRPH	1.36143	1.4178	NA	1.11044	NA	0.307372	NA	0.567445	NA	1.10533	NA
ENTPD2	1.36158	2.11816	NA	0.440621	NA	1.67754	NA	-2.84981	NA	3.27574	NA
ARHGAP40	1.36497	1.93798	NA	0.474302	NA	1.46369	NA	1.19519	NA	0.650905	NA
FNDC1	1.36518	1.15043	NA	1.95907	NA	-0.808624	NA	0.00102752	NA	0.498405	NA
ESPNL	1.36564	1.10294	NA	-0.142736	NA	1.24567	NA	1.28331	NA	-0.696619	NA
LINC01424	1.36733	-1.19008	NA	-0.471924	NA	-0.718153	NA	-0.838227	NA	-0.177518	NA
SFTPC	1.36733	1.6847	NA	1.37647	NA	0.308212	NA	0.0811458	NA	0.356253	NA
RASEF	1.36743	1.14798	NA	1.619	NA	-0.470997	NA	-0.00410998	NA	-2.59181	NA
GUSBP2	1.36902	-1.11398	NA	-0.224868	NA	-0.889107	NA	-0.0969202	NA	-2.1491	NA
FBXO43	1.36929	0.023039	NA	-0.91154	NA	0.93459	NA	-1.97721	NA	-1.68541	NA
SH2D1A	1.36932	1.83089	NA	0.645017	NA	1.18587	NA	0.993882	NA	0.113308	NA
RLN1	1.37013	-0.154083	NA	2.24805	NA	-2.40212	NA	1.22402	NA	1.51361	NA
CELF5	1.37385	-1.72556	NA	-0.33855	NA	-1.38701	NA	-0.533884	NA	0.018639	NA
IL22	1.37403	4.48377	NA	2.46041	NA	2.02346	NA	-2.05048	NA	3.46675	NA
TCEAL6	1.37529	1.86263	NA	0.801528	NA	1.06112	NA	-1.59107	NA	0.297413	NA
RFX4	1.37539	-0.078784	NA	-1.36471	NA	1.28591	NA	0.81085	NA	-0.252957	NA
KHDRBS2	1.37543	1.53803	NA	-0.890589	NA	2.4286	NA	-1.93718	NA	1.3765	NA
FAM106A	1.37575	-1.92802	NA	0.372778	NA	-2.30078	NA	0.552985	NA	-0.626936	NA
MIR6734	1.37649	0.982275	NA	0.00385911	NA	0.978412	NA	1.01345	NA	0.633063	NA
POTEI	1.37893	-0.079829	NA	-0.223426	NA	0.143601	NA	0.307744	NA	-0.470919	NA
SNORA50C	1.38375	-1.89283	NA	-2.35141	NA	0.458555	NA	-0.0482863	NA	0.18175	NA
EDRF1-AS1	1.38402	0.731307	NA	0.358059	NA	0.373252	NA	0.206579	NA	-0.713738	NA
SLC6A11	1.38451	-0.26837	NA	0.634197	NA	-0.902566	NA	-1.22162	NA	0.0629042	NA
LOC100130238	1.38675	-3.51568	NA	-2.5662	NA	-0.949502	NA	0.231738	NA	1.51689	NA
PENK	1.38884	1.20627	NA	-0.971569	0.594429	2.17783	NA	1.68917	NA	0.378791	NA
KCNK9	1.38983	-0.190903	NA	0.34089	0.900844	-0.5318	NA	-0.0613538	NA	-0.737253	NA
KHDC1	1.393	-1.13421	NA	-1.05734	0.536258	-0.0768729	NA	2.00515	NA	-2.33449	NA
C19orf67	1.39591	0.211018	NA	-1.4631	0.507101	1.6741	NA	1.49437	NA	0.249102	NA
LOC284865	1.39682	-0.503457	NA	0.5627	0.844789	-1.06613	NA	0.306699	NA	-1.07482	NA
CLEC18C	1.39708	2.26911	NA	2.07742	0.515833	0.191709	NA	0.172766	NA	-1.89286	NA
C5orf63	1.39848	-0.78996	NA	-0.0173317	0.996188	-0.772623	NA	-1.7314	NA	0.00485833	NA
TRIM50	1.40342	1.72032	NA	-0.0567991	0.98831	1.7771	NA	-1.45839	NA	-1.27668	NA
CACNG4	1.40464	2.84314	NA	-0.0179261	0.996487	2.86104	NA	1.19154	NA	4.19938	NA
LOC541472	1.4048	1.66332	NA	0.265789	0.934586	1.39751	NA	-3.18557	NA	1.9161	NA
TCAF2P1	1.40549	2.22388	NA	1.43651	0.532087	0.78738	NA	-0.300745	NA	-0.0495416	NA
UBASH3A	1.40849	2.3691	NA	0.992105	0.741973	1.37701	NA	-1.73353	NA	-1.5509	NA
MYLK-AS2	1.4085	-1.14498	NA	-1.4151	0.471648	0.270114	NA	1.90829	NA	-0.613543	NA
BCL2L10	1.41045	3.09742	NA	1.15691	0.739471	1.94051	NA	1.59695	NA	0.901206	NA
RHCE	1.41053	-0.220967	NA	0.112144	0.954353	-0.333098	NA	-1.65098	NA	-1.39588	NA
GUSBP9	1.41082	-0.574829	NA	-0.94625	0.648725	0.371405	NA	1.43168	NA	-0.632594	NA
DDX11-AS1	1.41904	-1.90324	NA	-0.751759	0.741396	-1.15147	NA	-1.60757	NA	-1.39515	NA
JAZF1-AS1	1.41999	1.9717	NA	3.46368	0.0436988	-1.49196	NA	-1.9216	NA	-1.63439	NA
ITM2A	1.42312	-0.118818	NA	-1.66381	0.455568	1.54497	NA	2.25301	NA	0.84606	NA
LOC646903	1.42638	2.1209	NA	1.1873	0.532982	0.933603	NA	0.143878	NA	0.761636	NA
LLPH-DT	1.42703	-1.59387	NA	-0.639272	0.827496	-0.954603	NA	0.0529278	NA	1.80401	NA
SPATA31E1	1.42829	2.44775	NA	2.94907	0.725104	-0.501089	NA	-1.08164	NA	1.98324	NA
LINC01539	1.42897	-0.678363	NA	-0.933855	0.714621	0.255475	NA	-2.67569	NA	1.56417	NA
ATP6V1B1	1.42988	1.2663	NA	3.97475	0.0838333	-2.70839	NA	0.819364	NA	-3.21199	NA
TNFRSF19	1.42989	0.212069	NA	2.60326	0.139286	-2.39117	NA	0.0630747	NA	-0.932176	NA
LOC101929295	1.43054	0.554324	NA	-0.508091	0.822829	1.06241	NA	0.500931	NA	0.0705714	NA
MIR4653	1.43094	0.391243	NA	0.599729	0.786859	-0.208481	NA	0.84155	NA	-0.0235745	NA
TSPAN11	1.43276	-1.06325	NA	-0.716907	0.768306	-0.346356	NA	1.69567	NA	0.653501	NA
MIR3934	1.43305	-0.700662	NA	-0.828359	0.65274	0.127698	NA	0.597774	NA	-0.409881	NA
FOXD1	1.43366	2.77651	NA	-0.78413	0.810031	3.56059	NA	-0.548561	NA	3.93185	NA
GJA9-MYCBP	1.43588	2.00493	NA	0.566525	0.806889	1.4384	NA	1.33051	NA	0.408552	NA
SIRPG	1.43773	2.48176	NA	1.40794	0.425687	1.07383	NA	0.335758	NA	-1.13211	NA
IQSEC3	1.43827	1.73752	NA	-0.258822	0.941254	1.99634	NA	0.555086	NA	-2.1444	NA
C2orf48	1.43839	1.61452	NA	2.15213	0.260123	-0.537599	NA	-2.8748	NA	-1.02235	NA
HAVCR1P1	1.43969	-1.57832	NA	0.126564	0.948212	-1.70488	NA	-0.372334	NA	-0.661347	NA
DIRAS3	1.43969	-0.685783	NA	1.49691	0.37555	-2.18268	NA	-2.22688	NA	-2.01015	NA
KIF7	1.44547	-0.842086	NA	-1.06848	0.551063	0.226397	NA	0.386457	NA	0.535716	NA
PLIN1	1.44609	2.18845	NA	4.08364	0.0467817	-1.89517	NA	-0.236954	NA	-4.38892	NA
PIP5K1P1	1.44643	1.86998	NA	0.83612	0.687911	1.03387	NA	-1.28742	NA	1.14107	NA
IRGM	1.44666	-0.642937	NA	-1.44236	0.530467	0.799399	NA	-1.88149	NA	3.16654	NA
CLCA3P	1.44862	-0.413257	NA	1.46082	0.569014	-1.87405	NA	-0.967456	NA	0.769542	NA
P2RY4	1.44947	-2.68556	NA	0.375024	0.889144	-3.06057	NA	0.879802	NA	2.31993	NA
C9orf57	1.45003	0.274135	NA	3.84226	0.318936	-3.56799	NA	-0.914528	NA	-2.42464	NA
LRRC18	1.45007	-0.955546	NA	0.694915	0.731616	-1.65045	NA	-1.03172	NA	-0.163314	NA
CKMT2	1.45073	-0.130201	NA	-0.0835292	0.968589	-0.0466686	NA	0.273078	NA	-0.505551	NA
IZUMO1	1.45393	0.119759	NA	1.29882	0.613493	-1.17906	NA	1.93114	NA	-0.92535	NA
LINC00525	1.45592	-0.742702	NA	1.91596	0.563984	-2.65856	NA	-1.87855	NA	-5.89005	NA
UXT-AS1	1.45733	-0.0487725	NA	-1.29422	0.551961	1.24543	NA	-2.02325	NA	0.733873	NA
MIR4467	1.45814	0.443386	NA	0.684642	0.803977	-0.241257	NA	0.7023	NA	0.885297	NA
HCFC1-AS1	1.46031	2.81571	NA	-0.272829	0.913884	3.08852	NA	1.88181	NA	-0.814516	NA
TBC1D3P1-DHX40P1	1.46062	2.15458	NA	1.34945	0.49106	0.80514	NA	-0.0472856	NA	0.072453	NA
MIR636	1.46093	-0.206737	NA	-0.25396	0.904894	0.0472239	NA	-0.608289	NA	-1.30437	NA
DIP2A-IT1	1.46255	1.43379	NA	-0.124961	0.947971	1.55875	NA	-1.07748	NA	-0.28362	NA
RDM1	1.46278	-1.30427	NA	0.299992	0.900912	-1.60425	NA	-1.93331	NA	-1.64161	NA
TREH	1.46368	-1.48216	NA	-1.71267	0.502051	0.230482	NA	2.18851	NA	1.44977	NA
SNORD77	1.4638	-1.94028	NA	-2.53374	0.0696001	0.593459	NA	-0.150549	NA	-0.449247	NA
APOA1	1.46409	5.52782	NA	2.13289	0.405459	3.39491	NA	1.3131	NA	-0.497629	NA
LOC100130075	1.46537	0.184779	NA	2.43082	0.214303	-2.24603	NA	1.74189	NA	-1.10907	NA
MIR4690	1.46613	1.61706	NA	1.50838	0.438516	0.10868	NA	0.351422	NA	1.43752	NA
EFCAB14-AS1	1.46695	0.136625	NA	0.0705717	0.970267	0.0660548	NA	-2.09876	NA	0.486018	NA
ARHGEF33	1.46992	1.55368	NA	0.664549	0.775621	0.889144	NA	0.32151	NA	-1.25809	NA
NOSTRIN	1.46993	-0.0324382	NA	3.35906	0.124036	-3.39146	NA	-4.47997	NA	-2.74331	NA
LOC494127	1.47157	1.72373	NA	1.12802	0.628925	0.595728	NA	0.0261065	NA	0.0532457	NA
HIST1H4A	1.47196	1.46915	NA	-0.812352	0.752778	2.28148	NA	-0.3276	NA	-0.108863	NA
PLPP2	1.47202	1.66355	NA	3.78282	0.0994169	-2.11923	NA	-0.482657	NA	-1.42482	NA
PLAAT1	1.47206	4.98938	NA	1.33822	0.566002	3.65115	NA	-0.599193	NA	1.20227	NA
LDB3	1.4726	-0.491402	NA	-0.44335	0.817292	-0.0480465	NA	0.408853	NA	-0.279064	NA
HIGD1B	1.47347	-0.770852	NA	-1.94496	0.194677	1.1741	NA	1.50406	NA	-2.47019	NA
PRSS35	1.47403	-0.962742	NA	-2.78556	0.312401	1.82275	NA	2.24225	NA	0.235628	NA
CFAP73	1.47446	-1.17536	NA	-0.00335785	0.998837	-1.17199	NA	-0.398215	NA	-0.587584	NA
C4orf45	1.47515	-0.245579	NA	0.195226	0.920384	-0.440802	NA	-0.929553	NA	1.51607	NA
MIR6847	1.47628	0.913122	NA	0.951696	0.609917	-0.0385604	NA	-0.363066	NA	-1.11742	NA
NAT8B	1.47772	1.27371	NA	0.66153	0.766979	0.612187	NA	-0.585575	NA	0.152432	NA
MIR26A2	1.47864	0.730433	NA	1.09947	0.603023	-0.369039	NA	-0.352342	NA	1.75531	NA
TPI1P3	1.47988	2.56081	NA	1.70002	0.414209	0.860788	NA	0.312275	NA	0.783466	NA
GPR19	1.48183	1.30466	NA	0.00378974	0.998837	1.30087	NA	-1.35745	NA	-1.17241	NA
MIR6796	1.48282	-3.46574	NA	-1.07595	0.618496	-2.3898	NA	2.44011	NA	-1.04176	NA
ACOXL	1.48401	1.13605	NA	1.89809	0.434163	-0.762006	NA	-2.73583	NA	-2.54543	NA
LOC100289333	1.48596	-1.23374	NA	-0.0793262	0.970463	-1.1544	NA	0.195606	NA	0.390186	NA
MCF2L	1.48605	0.361258	NA	-2.95934	0.138373	3.32056	NA	2.97943	NA	0.103774	NA
STK33	1.48697	-1.65327	NA	-0.0849352	0.968965	-1.56833	NA	-0.936384	NA	-1.23954	NA
PTGDR2	1.48788	-0.456227	NA	-0.553995	0.812025	0.0977687	NA	0.607522	NA	0.38232	NA
PRICKLE2	1.48861	-0.110336	NA	-0.652834	0.784597	0.542491	NA	-1.09579	NA	0.0830251	NA
CNGB1	1.48915	-2.14011	NA	0.179593	0.933176	-2.3197	NA	-1.868	NA	-0.0159343	NA
TGM5	1.48951	0.571514	NA	1.32774	0.592645	-0.756226	NA	0.887932	NA	-3.01423	NA
ACSM4	1.49241	-0.303634	NA	-0.554052	0.777788	0.250416	NA	-3.699	NA	-0.0197055	NA
RAMP2	1.4938	-0.727522	NA	0.0419124	0.987876	-0.76943	NA	1.96244	NA	-1.04797	NA
HOXA10	1.49854	-0.862564	NA	-0.120181	0.969705	-0.742384	NA	0.159582	NA	1.62986	NA
STPG4	1.50284	-0.707662	NA	-0.166744	0.94188	-0.540913	NA	0.369804	NA	-0.890943	NA
CNFN	1.50456	-1.55174	NA	-0.481019	0.776771	-1.07072	NA	0.295571	NA	-0.992892	NA
PBX1	1.50735	2.39293	NA	0.47939	0.857037	1.91353	NA	2.10209	NA	3.21273	NA
MIR7107	1.50739	1.65346	NA	1.46156	0.504522	0.191922	NA	0.25545	NA	-5.12624	NA
GTF2IRD1P1	1.50841	-1.87404	NA	-0.804704	0.64292	-1.06934	NA	1.76947	NA	1.29432	NA
TRIM67	1.51101	-1.5466	NA	-1.14422	0.562951	-0.402401	NA	0.94266	NA	1.61916	NA
PLPPR3	1.51211	-1.58516	NA	-0.175777	0.930323	-1.40938	NA	1.23053	NA	-2.17549	NA
ZNF503-AS1	1.51225	-0.95923	NA	-1.24159	0.630736	0.282325	NA	2.94068	NA	0.760844	NA
SNORD1A	1.51243	-0.556141	NA	-1.31381	0.493563	0.75766	NA	-1.35312	NA	-1.04864	NA
ENPP5	1.51273	-0.86636	NA	0.578015	0.733854	-1.44437	NA	-0.426304	NA	-1.4139	NA
TMEM212-AS1	1.51942	4.14995	NA	3.06055	0.493501	1.08946	NA	-3.52228	NA	2.37906	NA
LOC644189	1.51987	0.445776	NA	0.545777	0.772368	-0.0999912	NA	0.724457	NA	-1.22241	NA
GAS2	1.52052	-0.951909	NA	2.24828	0.147503	-3.20016	NA	-1.75919	NA	-2.1123	NA
APOC4-APOC2	1.52125	-2.10064	NA	0.26513	0.91388	-2.36576	NA	-2.25626	NA	-2.00429	NA
SULT2B1	1.52221	1.47782	NA	0.445429	0.904922	1.03238	NA	-0.192684	NA	1.2683	NA
UOX	1.52647	1.30535	NA	0.237021	0.908038	1.06834	NA	-0.334851	NA	-3.77911	NA
GNAZ	1.52677	0.0218884	NA	0.507503	0.825074	-0.485608	NA	1.98727	NA	-0.74914	NA
HDAC11-AS1	1.53131	-1.99643	NA	0.0426342	0.987568	-2.03906	NA	1.38711	NA	0.448221	NA
CHRM5	1.53183	0.215819	NA	-1.05499	0.530884	1.27081	NA	0.120506	NA	-0.883165	NA
IQUB	1.5348	-0.319922	NA	0.940912	0.645802	-1.26083	NA	-0.127883	NA	-2.92284	NA
PI15	1.53487	-2.0031	NA	0.628846	0.732814	-2.63192	NA	-0.934263	NA	-3.34618	NA
SERPINI2	1.53568	0.642561	NA	3.00573	0.227371	-2.36312	NA	-0.0809649	NA	-4.47956	NA
RDH8	1.5362	5.43699	NA	1.46791	0.523172	3.96907	NA	-1.66189	NA	2.26799	NA
FAM83B	1.5403	0.177369	NA	1.52628	0.715553	-1.34888	NA	0.0981349	NA	-0.187085	NA
MIR98	1.54368	4.20476	NA	-1.32023	0.620178	5.52495	NA	-1.00213	NA	3.45614	NA
MIR378J	1.55388	0.29395	NA	-0.236966	0.919072	0.53092	NA	-0.0443175	NA	2.47765	NA
GABARAPL3	1.55455	0.609912	NA	0.361421	0.84923	0.248494	NA	0.395529	NA	-1.50253	NA
STAB2	1.55489	0.840769	NA	0.934092	0.671643	-0.0933091	NA	-2.29962	NA	-3.51596	NA
DNALI1	1.55846	-1.811	NA	-0.868141	0.609917	-0.942858	NA	0.390344	NA	-1.74535	NA
NBPF4	1.55937	1.57409	NA	1.79975	0.616367	-0.225614	NA	-1.00954	NA	-2.15089	NA
GPR88	1.56043	-2.84319	NA	-2.90359	0.106328	0.0603715	NA	0.377156	NA	-0.823703	NA
MCHR1	1.56056	-1.13498	NA	1.2333	0.491277	-2.36827	NA	1.86857	NA	-2.22094	NA
MIR6813	1.56264	-0.281755	NA	-0.330944	0.877456	0.0491932	NA	-1.81351	NA	0.114853	NA
SYT3	1.56348	1.38034	NA	0.0384064	0.988975	1.34193	NA	-0.359718	NA	0.818036	NA
EPN3	1.56449	-1.57643	NA	-0.770432	0.729139	-0.806013	NA	2.29977	NA	0.261903	NA
LOC101929224	1.56605	0.143341	NA	-2.2667	0.200979	2.41001	NA	1.19267	NA	0.807669	NA
DGCR10	1.56875	0.0511401	NA	0.056422	0.98077	-0.00527748	NA	-3.63542	NA	-0.974545	NA
WBP2NL	1.57076	-2.25975	NA	-1.09499	0.677887	-1.16477	NA	3.00082	NA	-2.08558	NA
MIR4746	1.57093	-0.343825	NA	-0.933551	0.642385	0.58971	NA	1.77081	NA	1.60569	NA
BEAN1-AS1	1.5715	0.827107	NA	3.29062	0.0817821	-2.4635	NA	0.0389512	NA	-1.07523	NA
OR2C3	1.5725	-2.67985	NA	-1.82456	0.296152	-0.85529	NA	1.51715	NA	0.831027	NA
SLC5A5	1.57394	0.367151	NA	2.87713	0.155899	-2.50995	NA	1.81645	NA	-0.651194	NA
DTX3	1.57422	0.560442	NA	-0.187696	0.930024	0.748139	NA	1.63944	NA	-1.58297	NA
MKRN3	1.57575	-1.87388	NA	-1.49823	0.36162	-0.375661	NA	2.40952	NA	-0.15995	NA
LOC101928809	1.57595	4.10995	NA	-0.558709	0.857318	4.66863	NA	-0.602292	NA	2.66054	NA
C22orf15	1.57758	-2.06247	NA	-2.0935	0.246608	0.031017	NA	-0.890083	NA	-0.633779	NA
HIST1H2BH	1.57781	0.0669759	NA	-0.347237	0.893415	0.414209	NA	0.952595	NA	1.8032	NA
ABCA13	1.57939	-2.08114	NA	-1.82563	0.490085	-0.255546	NA	1.58561	NA	2.85472	NA
PCDHGA9	1.57967	-1.1663	NA	-0.475476	0.834156	-0.690828	NA	0.589435	NA	0.158177	NA
HIST2H2BC	1.5811	2.254	NA	0.158742	0.945976	2.09525	NA	0.669877	NA	1.36664	NA
RACGAP1P	1.58305	0.871213	NA	0.429304	0.869181	0.44192	NA	0.396319	NA	-1.48721	NA
CALHM3	1.5842	-0.671545	NA	0.347239	0.858858	-1.01877	NA	-0.103852	NA	-0.752707	NA
RPH3A	1.58616	0.535484	NA	0.804957	0.696753	-0.269473	NA	-0.00338012	NA	0.627214	NA
LOC101927914	1.58725	3.32918	NA	1.84262	0.316653	1.48657	NA	1.03047	NA	0.212658	NA
LOC102724919	1.58822	-1.3716	NA	-0.175318	0.940961	-1.19629	NA	1.78802	NA	-0.58767	NA
SNORD124	1.58842	-0.635979	NA	1.30737	0.494471	-1.94333	NA	-0.550401	NA	-2.36321	NA
GFAP	1.58879	0.0200639	NA	-1.30378	0.581881	1.32382	NA	2.54574	NA	0.310925	NA
LOC101927762	1.58963	1.67704	NA	2.26183	0.271722	-0.584782	NA	-1.13636	NA	0.064153	NA
FOXA1	1.59216	3.51449	NA	2.68831	0.214163	0.826177	NA	0.263371	NA	0.180305	NA
MIR6895	1.60023	0.950442	NA	-0.302605	0.89869	1.25305	NA	-0.168473	NA	0.443687	NA
TMEM121	1.60196	0.0654213	NA	-0.503226	0.828592	0.568633	NA	2.2309	NA	0.93671	NA
LOC100129931	1.60235	-0.158639	NA	-0.216235	0.920384	0.0576063	NA	1.88218	NA	0.190506	NA
SPANXN5	1.60344	-2.70769	NA	-0.603747	0.826869	-2.10395	NA	0.437138	NA	-1.43852	NA
RAMP2-AS1	1.60388	0.538394	NA	2.49091	0.170075	-1.9525	NA	-0.308436	NA	-1.0297	NA
CPEB2-DT	1.60465	2.23106	NA	-1.66862	0.430186	3.89964	NA	0.392343	NA	3.43702	NA
SPATA22	1.60711	2.10068	NA	2.14188	0.514506	-0.0411847	NA	-1.36479	NA	-1.29327	NA
NODAL	1.60808	-0.500032	NA	1.09148	0.641117	-1.59148	NA	-0.494886	NA	-0.6725	NA
RASSF6	1.60841	1.34453	NA	-0.0500392	0.986954	1.39454	NA	2.82052	NA	2.80696	NA
CYP26B1	1.60854	3.47296	NA	3.2482	0.102825	0.224779	NA	-3.64173	NA	0.342665	NA
LOC102477328	1.60898	5.63537	NA	2.71899	0.389031	2.91639	NA	-2.83744	NA	3.06521	NA
CYP4F3	1.61514	-0.388984	NA	-3.09152	0.250562	2.70246	NA	4.31752	NA	1.17414	NA
MEIS1	1.62397	-1.66531	NA	-2.8123	0.170548	1.14695	NA	2.9653	NA	1.92547	NA
NUTM2B	1.62541	-1.629	NA	-0.0185698	0.993641	-1.61043	NA	0.505591	NA	1.56644	NA
MIR4784	1.62958	-1.83154	NA	-2.36655	0.100088	0.534995	NA	2.20424	NA	2.16962	NA
TNNC2	1.63397	-2.00748	NA	1.09881	0.732856	-3.10628	NA	-1.2756	NA	1.9919	NA
FEZ1	1.63399	1.17059	NA	1.02202	0.649773	0.148571	NA	-0.664854	NA	1.79294	NA
DSCAML1	1.63548	0.846572	NA	3.08413	0.100249	-2.23753	NA	0.369962	NA	-3.82118	NA
PPARGC1A	1.63553	-2.09329	NA	-2.7791	0.105008	0.685798	NA	-2.63453	NA	-2.37004	NA
LOC101927572	1.63644	-0.664164	NA	-1.00611	0.543244	0.341945	NA	1.65854	NA	-1.34756	NA
TLR8-AS1	1.6392	2.44903	NA	1.12986	0.570989	1.31917	NA	-3.279	NA	-1.58193	NA
MIR6791	1.64101	-0.129554	NA	0.268754	0.877872	-0.398305	NA	-0.125811	NA	0.145283	NA
CASR	1.64116	0.922319	NA	1.3283	0.562951	-0.405979	NA	0.400523	NA	2.00157	NA
MIR7848	1.64367	1.64717	NA	-0.397071	0.891543	2.04422	NA	0.223474	NA	-1.8693	NA
HSPB8	1.64401	0.550348	NA	-0.0583013	0.983471	0.608646	NA	-2.41047	NA	1.39408	NA
TAS2R19	1.64446	4.73047	NA	1.23153	0.593057	3.49893	NA	-2.21801	NA	-0.521659	NA
LINC00942	1.64465	1.42715	NA	2.05245	0.354352	-0.625272	NA	-0.609611	NA	-3.28953	NA
FAM30A	1.64591	3.07801	NA	3.6035	0.14253	-0.525477	NA	0.851772	NA	-1.94187	NA
ASAH2B	1.64742	1.00247	NA	1.43214	0.547135	-0.429648	NA	-0.603308	NA	1.15751	NA
A2ML1	1.65338	-1.64488	NA	0.815994	0.650286	-2.46085	NA	-1.44501	NA	-3.2927	NA
CDHR2	1.65566	-1.30863	NA	-0.147395	0.925031	-1.16122	NA	-1.08993	NA	-2.74573	NA
USHBP1	1.65667	0.930605	NA	4.12022	0.0435699	-3.18958	NA	0.0862023	NA	-1.53596	NA
FRMD8P1	1.65813	0.277562	NA	-0.51616	0.773506	0.793721	NA	1.02378	NA	0.402869	NA
MIR425	1.65849	0.2005	NA	0.602652	0.800034	-0.402155	NA	-2.00801	NA	2.30937	NA
KCNA6	1.66014	3.50306	NA	2.75692	0.225177	0.746179	NA	-3.72502	NA	-0.00569394	NA
LINC01033	1.66483	0.71746	NA	-0.268729	0.93181	0.986186	NA	-0.792048	NA	1.49884	NA
SCARNA16	1.66502	-1.17269	NA	-0.619562	0.705197	-0.553122	NA	-0.702335	NA	-0.142238	NA
MIR4258	1.66606	1.21173	NA	-0.968323	0.601741	2.18005	NA	-0.954303	NA	1.22749	NA
INA	1.66686	1.47564	NA	2.8106	0.100052	-1.33496	NA	-0.888576	NA	0.947374	NA
NRG2	1.66689	3.88337	NA	1.87029	0.530055	2.01312	NA	-0.879906	NA	0.634492	NA
MIR6894	1.66695	1.46732	NA	0.0260942	0.992178	1.44121	NA	-0.251742	NA	1.18588	NA
SNX29P1	1.66818	0.13015	NA	0.519776	0.780641	-0.389611	NA	-1.963	NA	-3.12184	NA
FAM66B	1.66833	-0.624208	NA	-1.21909	0.591232	0.594871	NA	1.22404	NA	0.108489	NA
SMIM1	1.66865	-1.10571	NA	0.817249	0.679554	-1.92295	NA	1.01149	NA	-1.44356	NA
JMJD1C-AS1	1.67124	-0.213035	NA	0.811767	0.694252	-1.0248	NA	-0.441886	NA	-1.19157	NA
CORO2B	1.67187	-2.21475	NA	-0.624222	0.724728	-1.59052	NA	-0.0454788	NA	-1.79377	NA
BEND7	1.67237	2.55994	NA	1.96669	0.212023	0.593264	NA	0.277206	NA	-0.109192	NA
SNORD20	1.67525	0.699437	NA	-0.816722	0.658534	1.51616	NA	-0.157595	NA	-2.1294	NA
LINC01352	1.67894	0.290294	NA	0.811652	0.68775	-0.521359	NA	-0.0159639	NA	-3.15555	NA
HERC2P4	1.67896	-1.59575	NA	-2.55973	0.183775	0.96396	NA	3.92744	NA	2.66134	NA
FBLN2	1.68243	2.42311	NA	0.326129	0.89107	2.09699	NA	1.83162	NA	0.520825	NA
CRYAB	1.68418	1.03917	NA	0.518962	0.85597	0.520191	NA	2.26016	NA	0.944804	NA
KIF26B	1.68548	-0.0154247	NA	1.84502	0.293078	-1.86043	NA	0.248728	NA	-2.13736	NA
SH2D1B	1.68606	-0.278791	NA	1.53236	0.29772	-1.81114	NA	-0.509745	NA	1.80235	NA
FRK	1.68767	0.372716	NA	0.225536	0.933513	0.147187	NA	1.58421	NA	-2.7915	NA
ACKR1	1.68768	-0.134758	NA	-0.0784834	0.978	-0.0562669	NA	-0.228127	NA	-0.596404	NA
MIR7111	1.68772	0.170755	NA	-1.68651	0.396613	1.85726	NA	-2.8047	NA	0.509884	NA
LOC388882	1.68815	-0.274672	NA	-0.952829	0.781868	0.678147	NA	0.399224	NA	0.276512	NA
FAM81B	1.68848	0.874328	NA	3.06676	0.169283	-2.1924	NA	0.0810749	NA	0.502951	NA
LOC100131303	1.68985	2.35839	NA	3.16181	0.154285	-0.803398	NA	0.693062	NA	-1.06455	NA
C8orf37-AS1	1.69039	-0.951742	NA	0.738712	0.692335	-1.69045	NA	0.263499	NA	-0.297311	NA
RBFADN	1.69078	-1.30639	NA	1.18935	0.472421	-2.49573	NA	-0.80828	NA	-0.616898	NA
RAB6C	1.69166	0.751866	NA	0.915044	0.541927	-0.163167	NA	-1.34243	NA	-2.66535	NA
SPNS3	1.69322	-1.3194	NA	-1.70603	0.363138	0.386605	NA	1.08722	NA	1.35065	NA
RND2	1.69345	0.711039	NA	1.07363	0.647935	-0.362575	NA	0.667996	NA	-1.91669	NA
SNORA13	1.69476	0.429717	NA	-2.7705	0.0969312	3.20019	NA	2.40662	NA	1.93985	NA
LINC01594	1.69526	1.81999	NA	4.06476	0.107218	-2.24473	NA	-2.86929	NA	0.668175	NA
PCDHGA6	1.69537	-0.393887	NA	-0.729099	0.733218	0.335198	NA	1.63433	NA	1.83063	NA
DEFB1	1.69702	4.49652	NA	1.67943	0.527946	2.8171	NA	-3.21578	NA	1.15924	NA
HES7	1.69735	4.19335	NA	3.77374	0.140615	0.419629	NA	1.74114	NA	1.79997	NA
MALRD1	1.69929	1.3761	NA	-0.0573666	0.989479	1.43345	NA	-0.251409	NA	0.468392	NA
PRR15L	1.70081	-1.97596	NA	-0.358991	0.864008	-1.61697	NA	0.329339	NA	-3.19364	NA
GOLGA8M	1.70231	-1.61907	NA	0.00555405	0.998225	-1.62461	NA	-0.0256614	NA	-1.58961	NA
PRMT5-AS1	1.70988	-0.960388	NA	-0.97833	0.577255	0.0179481	NA	-0.0417034	NA	0.292455	NA
LOC101927588	1.71159	-0.0396366	NA	1.44065	0.359028	-1.48028	NA	-2.938	NA	-0.409572	NA
MAGI1	1.71383	-0.745928	NA	0.707962	0.77776	-1.45386	NA	0.880177	NA	-0.743785	NA
EPHX2	1.71482	-1.39089	NA	0.783565	0.629439	-2.17444	NA	0.795547	NA	-1.41423	NA
MIR4496	1.71542	-2.20942	NA	0.887221	0.6409	-3.09663	NA	-0.156398	NA	-1.61848	NA
MIR4725	1.71612	4.86274	NA	-0.0629191	0.98635	4.92562	NA	2.66745	NA	0.954679	NA
TSPEAR	1.71646	-2.8684	NA	-0.988799	0.799294	-1.87964	NA	1.4097	NA	1.47421	NA
LINC00400	1.71647	1.82293	NA	2.16766	0.322071	-0.344705	NA	-0.811719	NA	-0.591948	NA
GRXCR2	1.71812	-0.211795	NA	-1.97556	0.390574	1.76373	NA	4.19671	NA	1.85475	NA
BRD7P3	1.71838	2.43405	NA	0.0925418	0.97327	2.3415	NA	1.30614	NA	-0.414417	NA
FAM157B	1.72033	-2.65496	NA	-1.86305	0.365937	-0.791911	NA	0.0558178	NA	1.08058	NA
LOC101930010	1.72057	1.23546	NA	0.872904	0.684633	0.362563	NA	-0.508048	NA	-1.40139	NA
MIR181A1HG	1.72091	2.89098	NA	2.33188	0.240339	0.559097	NA	-1.08398	NA	0.122274	NA
HMSD	1.72093	3.33045	NA	1.52481	0.420205	1.80566	NA	-2.89931	NA	0.113017	NA
PDE1A	1.72197	0.331923	NA	-0.0407433	0.984757	0.372668	NA	-0.709875	NA	-0.482223	NA
ALDH3B2	1.72248	-0.170897	NA	-0.187835	0.93225	0.0169391	NA	-0.351504	NA	-2.41507	NA
LUM	1.72452	3.22417	NA	2.0771	0.283008	1.14707	NA	-2.41666	NA	1.68527	NA
VEGFC	1.72487	1.45759	NA	2.66253	0.509259	-1.20495	NA	-0.670632	NA	2.70697	NA
TSPY26P	1.72528	0.609339	NA	1.02387	0.612647	-0.414534	NA	0.541553	NA	1.20381	NA
MIR6835	1.72607	-1.2577	NA	1.59226	0.275404	-2.84994	NA	-0.457245	NA	-4.40214	NA
KLHL33	1.7262	-3.70611	NA	-4.08278	0.0445571	0.37664	NA	0.922307	NA	-1.16749	NA
RCOR2	1.72917	-1.77732	NA	-0.331185	0.856788	-1.44613	NA	-0.995699	NA	0.925931	NA
PLEKHD1	1.72962	0.803495	NA	0.20289	0.948931	0.600577	NA	3.25625	NA	1.03353	NA
S100A12	1.72992	0.607936	NA	-0.784488	0.712969	1.3924	NA	1.80292	NA	3.13458	NA
CFAP43	1.73032	0.220202	NA	0.342163	0.853017	-0.121956	NA	0.165606	NA	0.417803	NA
RAD21-AS1	1.73068	1.18739	NA	0.737504	0.696976	0.44989	NA	0.126006	NA	-0.209159	NA
KLHL10	1.73068	-2.23951	NA	-1.1514	0.517695	-1.08812	NA	0.632061	NA	-0.531176	NA
OGN	1.73517	-0.96831	NA	0.116797	0.956903	-1.0851	NA	0.39427	NA	0.0552029	NA
EPPK1	1.73603	1.61564	NA	0.291917	0.894716	1.32371	NA	1.76633	NA	-0.0516809	NA
MIR3671	1.73864	4.99389	NA	2.49685	0.315129	2.49704	NA	-0.162412	NA	0.0890002	NA
MIR4635	1.74071	1.51211	NA	0.668533	0.800092	0.843555	NA	0.549926	NA	1.84489	NA
DPF1	1.7425	0.388697	NA	-0.185224	0.926193	0.573916	NA	0.75495	NA	-0.0944844	NA
TRH	1.74273	2.11691	NA	0.95926	0.662687	1.15766	NA	-0.182002	NA	-1.37521	NA
LOC101930071	1.74316	0.974145	NA	-0.204343	0.928238	1.17849	NA	0.29282	NA	-1.4261	NA
POT1-AS1	1.74515	-1.60807	NA	1.3555	0.323661	-2.96356	NA	-1.09432	NA	-0.437354	NA
C9orf106	1.746	-0.46257	NA	-1.1315	0.556126	0.668922	NA	1.29671	NA	-0.248315	NA
TEKT3	1.74686	1.54256	NA	3.56178	0.0522408	-2.0192	NA	0.557704	NA	-1.77975	NA
SIX2	1.74826	2.93871	NA	3.14529	0.103187	-0.206549	NA	-1.73423	NA	-0.859476	NA
KRT42P	1.74874	2.0035	NA	0.768588	0.776955	1.23491	NA	-1.08323	NA	1.31425	NA
MGARP	1.74888	2.51076	NA	2.90328	0.184251	-0.392504	NA	0.585998	NA	0.0319049	NA
LOC101927592	1.75225	-2.4036	NA	1.00921	0.915112	-3.41267	NA	-0.90065	NA	-0.636175	NA
NKAIN1	1.75279	3.52606	NA	0.977031	0.66245	2.54903	NA	1.19075	NA	1.81261	NA
SRD5A1P1	1.75381	0.828423	NA	-0.00461143	0.998708	0.83304	NA	-0.000530938	NA	0.63465	NA
LOC441155	1.75475	2.48803	NA	0.418057	0.807715	2.06998	NA	0.410643	NA	-0.119122	NA
PRSS8	1.75483	-0.921675	NA	1.42304	0.452045	-2.3447	NA	-0.599813	NA	-4.57302	NA
SHLD2P3	1.75752	0.431408	NA	0.135324	0.944542	0.296087	NA	1.00322	NA	-0.347687	NA
MIR6807	1.75903	1.84734	NA	-0.145577	0.945636	1.99292	NA	0.246015	NA	-2.42355	NA
OR2W3	1.76039	1.45202	NA	2.22196	0.330048	-0.769921	NA	-0.688551	NA	0.165183	NA
METTL21EP	1.76081	-0.0538005	NA	-0.147699	0.940185	0.0939072	NA	-0.282059	NA	-0.811221	NA
ALDOB	1.76159	1.96592	NA	1.56042	0.369237	0.405511	NA	-2.47429	NA	0.788619	NA
CD3D	1.76244	3.95852	NA	2.92449	0.172369	1.03403	NA	1.08016	NA	-2.25949	NA
BMS1P2	1.76456	1.35979	NA	0.677624	0.797159	0.682186	NA	0.157798	NA	-1.03219	NA
MID1	1.76459	0.712426	NA	0.353738	0.881004	0.358686	NA	0.730507	NA	0.411918	NA
LINC01291	1.76568	0.540779	NA	0.570146	0.796755	-0.02936	NA	-0.703639	NA	-0.0220188	NA
PTGER4P2-CDK2AP2P2	1.76597	-0.0725855	NA	0.649929	0.750456	-0.722506	NA	0.615095	NA	-0.170259	NA
LOC101409256	1.76693	-2.70835	NA	0.0494725	0.982724	-2.75781	NA	-0.693835	NA	-2.00078	NA
SFRP4	1.76761	0.214256	NA	-0.116328	0.961736	0.330583	NA	1.13705	NA	0.836018	NA
B4GALNT3	1.76847	0.162493	NA	1.04936	0.577086	-0.88685	NA	1.02244	NA	-1.55422	NA
CCR3	1.77026	-1.06796	NA	0.15311	0.94235	-1.22106	NA	-0.656963	NA	-0.959343	NA
TMPRSS6	1.77076	2.64379	NA	-0.0851975	0.970836	2.72898	NA	1.21227	NA	0.418598	NA
SVOP	1.77111	0.329583	NA	-0.0850706	0.964954	0.414657	NA	0.614281	NA	-2.66647	NA
DLX3	1.77127	-1.88144	NA	-1.78753	0.312075	-0.0939148	NA	1.13911	NA	3.10812	NA
PRTN3	1.77163	-1.09614	NA	2.24813	0.504134	-3.34422	NA	2.16507	NA	-3.00947	NA
OPRM1	1.77279	1.83687	NA	0.168773	0.968899	1.6681	NA	-0.094405	NA	-1.35239	NA
ERICH6-AS1	1.77564	-0.918619	NA	1.86276	0.169283	-2.78137	NA	-1.71592	NA	-1.11809	NA
RGS17	1.77862	-0.331208	NA	1.46171	0.443899	-1.7929	NA	-0.440751	NA	-1.19665	NA
SMAD5-AS1	1.78021	1.0332	NA	0.855335	0.626116	0.17787	NA	0.99183	NA	0.272653	NA
CLDN11	1.78344	-0.281021	NA	0.193935	0.931182	-0.474956	NA	1.36608	NA	-1.27069	NA
DOK7	1.78357	-0.401712	NA	1.05171	0.517695	-1.45342	NA	0.664848	NA	-1.16386	NA
PIN4P1	1.78396	0.45723	NA	0.100705	0.963967	0.356528	NA	-1.32347	NA	-0.491168	NA
SLC7A9	1.78422	-0.88572	NA	0.888693	0.635802	-1.7744	NA	-0.736695	NA	-3.07676	NA
FABP5P3	1.7867	3.019	NA	1.46343	0.409565	1.55558	NA	0.753415	NA	0.727752	NA
FOCAD-AS1	1.7877	-0.487683	NA	0.230926	0.919461	-0.71861	NA	0.0495566	NA	-0.129685	NA
FBXO40	1.78831	-0.553982	NA	-2.24374	0.117644	1.68975	NA	-0.590962	NA	-0.378914	NA
C1orf116	1.78848	-1.86075	NA	0.622042	0.802874	-2.48278	NA	2.06523	NA	0.579917	NA
MIR4722	1.78947	0.103782	NA	0.60308	0.754549	-0.499293	NA	-1.50216	NA	0.776033	NA
EEF1DP3	1.79233	-2.44707	NA	-0.528531	0.797159	-1.91854	NA	0.526689	NA	0.530158	NA
MIR940	1.79272	-2.41871	NA	-1.61555	0.291669	-0.803162	NA	1.38428	NA	0.682993	NA
ENTPD8	1.79626	-0.0377715	NA	0.428505	0.828315	-0.466272	NA	1.61615	NA	-0.996462	NA
ANGPTL8	1.79672	1.12306	NA	-1.4703	0.405599	2.59336	NA	-1.04032	NA	2.18977	NA
PDZD9	1.79728	-0.327094	NA	-1.55828	0.314289	1.23118	NA	1.66365	NA	0.925609	NA
FGF7	1.79738	-1.30753	NA	1.10923	0.548678	-2.41676	NA	1.35893	NA	-1.94964	NA
ABCC5-AS1	1.79747	-1.71226	NA	1.57543	0.518712	-3.28767	NA	-0.737625	NA	-3.01542	NA
LINC01585	1.79759	-0.759179	NA	1.56564	0.492443	-2.32482	NA	1.23485	NA	1.48966	NA
LOC101929719	1.79972	-0.867413	NA	-1.25408	0.562299	0.38666	NA	-2.82132	NA	-2.55684	NA
LINC00506	1.80035	0.118487	NA	0.623895	0.75505	-0.505405	NA	0.392805	NA	-0.55319	NA
LOC105376360	1.80254	4.44548	NA	1.34199	0.688544	3.1035	NA	-2.98408	NA	-2.7196	NA
DACT3-AS1	1.8051	0.0912384	NA	0.492223	0.80349	-0.400981	NA	0.859093	NA	0.858937	NA
LINC00304	1.8057	0.0376428	NA	-0.0145695	0.99726	0.0521714	NA	0.333733	NA	-0.815532	NA
SELENBP1	1.80683	-0.0365734	NA	-0.542957	0.769454	0.506382	NA	0.632294	NA	-0.5648	NA
MIR6769A	1.80688	0.523866	NA	-0.143549	0.944806	0.667416	NA	1.25229	NA	0.636201	NA
C15orf56	1.80844	-0.169324	NA	0.965946	0.593699	-1.13526	NA	-2.03038	NA	-1.12275	NA
OGDHL	1.80914	-1.86191	NA	-1.12669	0.451304	-0.735218	NA	1.89481	NA	-0.0965053	NA
ADGRB2	1.81005	2.97605	NA	4.7229	0.00781433	-1.74682	NA	0.121188	NA	-3.26018	NA
ESR2	1.81073	-2.11857	NA	-0.216974	0.911611	-1.9016	NA	1.74644	NA	0.619878	NA
HIST1H2AL	1.81202	1.70337	NA	-1.28707	0.519845	2.99042	NA	0.453818	NA	1.58838	NA
MIR5194	1.81462	3.49766	NA	3.65904	0.102971	-0.161347	NA	-1.63688	NA	-2.86308	NA
DPY19L2P2	1.81792	-0.551551	NA	-0.18502	0.908907	-0.366525	NA	-0.185547	NA	-1.35168	NA
RNF223	1.82006	5.32855	NA	1.39072	0.588937	3.9378	NA	0.0265853	NA	0.249345	NA
C17orf64	1.82063	0.193958	NA	-0.358502	0.860565	0.552456	NA	0.553951	NA	-2.9658	NA
MIP	1.82086	0.103414	NA	-1.78948	0.327785	1.89287	NA	1.58302	NA	0.759208	NA
LOC101928837	1.82116	1.28618	NA	1.09664	0.550849	0.18955	NA	0.274085	NA	-3.4923	NA
DISP3	1.82149	2.58928	NA	2.15723	0.394772	0.432053	NA	0.486943	NA	3.65999	NA
CPO	1.8227	-1.64128	NA	2.12716	0.239924	-3.76842	NA	0.839742	NA	-0.434355	NA
LOC101927847	1.82496	0.293571	NA	-1.49447	0.42596	1.78802	NA	-0.106286	NA	1.12968	NA
COL17A1	1.82561	2.90971	NA	-0.179879	0.931934	3.08959	NA	-1.11043	NA	-0.0285656	NA
ZNF350-AS1	1.82642	0.392858	NA	-0.430184	0.786297	0.823043	NA	-0.602897	NA	0.0282718	NA
CCDC197	1.82681	2.79504	0.212215	1.45325	0.436483	1.3418	NA	1.03937	NA	-1.81359	NA
BICC1	1.82779	0.394977	0.878056	0.0991776	0.966409	0.295801	NA	0.843919	NA	2.90277	NA
PADI1	1.82928	0.571527	0.843618	-1.66045	0.474533	2.23197	NA	-1.96124	NA	-1.69676	NA
MYOZ3	1.83131	2.41192	0.333179	0.484187	0.840714	1.92771	NA	-0.179942	NA	2.42457	NA
LOC101928414	1.83209	-1.07885	0.627328	-0.526923	0.757196	-0.551932	NA	1.5598	NA	-0.769486	NA
KLHL31	1.83669	-2.58128	0.305505	-1.32318	0.467412	-1.2581	NA	-1.01223	NA	-1.68842	NA
EFCAB10	1.83708	-1.86378	0.437502	0.12304	0.949093	-1.98682	NA	0.335117	NA	0.921142	NA
NMNAT2	1.83727	-2.74387	0.249486	-0.598377	0.74203	-2.14549	NA	0.321874	NA	0.291682	NA
ODF3L1	1.83794	3.81909	0.0819608	0.719681	0.758874	3.09943	NA	-1.74454	NA	-2.49738	NA
LRP4-AS1	1.83962	-0.106018	0.968333	0.162006	0.929279	-0.268019	NA	0.414367	NA	0.649909	NA
CDKL4	1.84098	-1.57513	0.559041	-0.490331	0.833199	-1.08481	NA	1.41167	NA	-1.98835	NA
PLA2G10	1.8414	-0.648123	0.825828	0.665679	0.737233	-1.31379	NA	0.574576	NA	-2.7302	NA
NRAP	1.84243	-0.728111	0.819422	-2.72029	0.226871	1.99212	NA	2.6785	NA	5.79624	NA
MMRN2	1.84362	-1.86924	0.477038	1.17658	0.497773	-3.04581	NA	1.05934	NA	1.31766	NA
LOC284632	1.84364	-1.10431	0.635067	-1.9472	0.257326	0.842872	NA	0.567422	NA	-1.55488	NA
SMIM10L2B	1.84823	0.234298	0.925629	-1.63768	0.366886	1.87195	NA	3.78167	NA	3.40092	NA
GPR173	1.84901	-1.51699	0.507916	-1.32062	0.32834	-0.196376	NA	-1.14054	NA	-0.261997	NA
NTSR1	1.85935	0.428165	0.891819	0.134459	0.95415	0.293703	NA	-3.61495	NA	0.40198	NA
STRA6	1.86175	2.64386	0.403478	3.04719	0.201949	-0.403303	NA	-3.2184	NA	1.04787	NA
NFASC	1.86192	-0.485119	0.866296	1.33317	0.423283	-1.81828	NA	0.758048	NA	1.41323	NA
TINAGL1	1.86312	3.95974	0.138357	0.394546	0.8969	3.56517	NA	0.856127	NA	0.0624764	NA
AOAH-IT1	1.86448	-1.56129	0.577219	0.218683	0.930944	-1.77997	NA	2.05462	NA	1.71181	NA
PPFIA2	1.86463	1.43958	0.648306	-0.193308	0.943885	1.6329	NA	-4.3366	NA	1.21293	NA
MEGF10	1.86501	-2.26933	0.313895	-0.289495	0.864788	-1.97983	NA	1.16654	NA	-2.27179	NA
C14orf178	1.86522	-2.46043	0.267627	-0.334745	0.842727	-2.12569	NA	-1.12494	NA	0.117489	NA
OCLN	1.86758	3.60111	0.112444	1.83842	0.412286	1.7627	NA	-1.68911	NA	2.54824	NA
NR2E3	1.86874	0.0492933	0.989813	1.46898	0.584021	-1.41966	NA	0.0227391	NA	-1.37696	NA
CRTAC1	1.86946	-0.729498	0.750286	-2.19919	0.0741	1.46968	NA	-3.35057	NA	1.34304	NA
LINC01561	1.87248	1.17956	0.77532	-0.0188979	0.996597	1.19844	NA	-2.39039	NA	-2.12591	NA
HID1	1.87321	1.01276	0.695305	-1.07868	0.643378	2.09142	NA	2.08034	NA	1.39527	NA
CECR3	1.87536	0.0930466	0.975017	1.13513	0.509739	-1.04207	NA	1.80458	NA	-0.751838	NA
EXD1	1.87733	1.86175	0.371751	-2.1507	0.306667	4.01242	NA	-0.186392	NA	1.50679	NA
ZCCHC12	1.87809	3.51063	0.0930087	1.65825	0.346322	1.85238	NA	-0.767879	NA	-0.573119	NA
CCDC114	1.87957	-0.626772	0.801757	-0.670672	0.706626	0.0438957	NA	1.72989	NA	-1.15411	NA
GCM1	1.87994	-1.71935	0.565543	2.16467	0.255171	-3.884	NA	0.139377	NA	0.105341	NA
DENND5B-AS1	1.8813	0.261371	0.917098	-0.302848	0.878588	0.56422	NA	0.317279	NA	0.212459	NA
SLC39A5	1.88147	0.188845	0.948827	0.29346	0.896745	-0.104609	NA	0.735988	NA	0.997986	NA
LOC100506368	1.8816	0.211315	0.932354	-1.67505	0.415097	1.88633	NA	3.51725	NA	3.28722	NA
MED12L	1.88186	1.60791	0.484806	1.19527	0.518628	0.41265	NA	-1.93834	NA	-0.0148781	NA
MIR6837	1.88251	1.35554	0.510754	-1.50392	0.346238	2.85944	NA	2.2545	NA	2.25811	NA
DPH6-DT	1.88258	-1.19838	0.653668	-0.983244	0.584995	-0.215145	NA	-0.320621	NA	-0.667298	NA
LOC100131347	1.8835	3.2174	0.245365	1.6989	0.532243	1.51851	NA	2.42187	NA	-1.88757	NA
GPR45	1.88366	0.993754	0.778952	-0.840164	0.755503	1.83392	NA	0.856029	NA	-2.78494	NA
LINC02145	1.88535	-0.479821	0.866248	2.08783	0.158428	-2.56764	NA	-2.26651	NA	-0.922421	NA
DLX5	1.88834	2.85674	0.398394	2.66592	0.312365	0.190813	NA	-1.24709	NA	-0.423897	NA
NPC1L1	1.88918	0.467734	0.88496	0.568264	0.840457	-0.100531	NA	0.670732	NA	2.49259	NA
LINC00431	1.89049	0.930457	0.805899	-1.1832	0.72802	2.11365	NA	0.961529	NA	0.383659	NA
FER1L5	1.892	1.21242	0.666048	2.7815	0.100352	-1.56907	NA	-0.752858	NA	-1.34591	NA
DRC1	1.89426	4.16562	0.0615242	3.12504	0.106173	1.04059	NA	0.864333	NA	1.47692	NA
TRIM63	1.89654	-2.29306	0.412771	-0.0526649	0.983471	-2.24038	NA	-1.56308	NA	-2.86985	NA
SRL	1.89803	-2.20223	0.422219	-0.213349	0.927039	-1.98887	NA	-0.200118	NA	-0.480152	NA
PRSS57	1.90172	2.65931	0.201365	0.609864	0.793463	2.04945	NA	-1.48276	NA	-1.21022	NA
AEBP1	1.90257	2.04531	0.365383	2.02227	0.243355	0.0230453	NA	-1.48962	NA	-0.0415351	NA
LINC01473	1.90428	2.45983	0.363769	0.777686	0.787787	1.68215	NA	-2.31592	NA	-2.05144	NA
NSG1	1.90545	-1.35167	0.587436	-1.60282	0.309024	0.251135	NA	-0.448094	NA	1.37264	NA
MTRNR2L6	1.90743	3.85008	0.0655737	2.2832	0.253906	1.56689	NA	-2.12349	NA	0.178729	NA
PNLDC1	1.90761	1.62995	0.543367	1.79825	0.344585	-0.168285	NA	0.294647	NA	-0.141495	NA
MIR6797	1.90884	0.496664	0.820901	-1.38337	0.334241	1.88003	NA	-1.94881	NA	-0.642379	NA
LRRN4	1.90948	-0.3078	0.903645	-0.349095	0.844789	0.0412938	NA	0.387827	NA	-0.902378	NA
HIST3H2BB	1.9137	-1.10276	0.671993	-1.29289	0.47146	0.190112	NA	0.564237	NA	0.301834	NA
SYNPO2L	1.91599	0.169252	0.954677	-0.444812	0.835414	0.61406	NA	-1.31697	NA	0.556785	NA
BHLHE22	1.91695	1.50341	0.657998	-1.12572	0.684099	2.6291	NA	-2.2708	NA	3.03887	NA
HIST1H2AM	1.91703	0.237882	0.934014	-0.493025	0.815999	0.730905	NA	0.632006	NA	1.79091	NA
KCTD4	1.91804	3.52506	0.0638385	0.37966	0.862442	3.14539	NA	1.048	NA	1.69591	NA
FUT6	1.9188	-2.22893	0.357773	-1.44938	0.397616	-0.779553	NA	1.30071	NA	-2.73355	NA
MIR3685	1.91905	0.479981	0.827502	0.00334538	0.998803	0.476642	NA	-1.20622	NA	-3.32531	NA
WASH5P	1.91964	1.44184	0.52714	0.0341848	0.987645	1.40766	NA	-0.026088	NA	-0.168165	NA
ZNF492	1.92043	-0.230895	0.934049	-0.196496	0.92426	-0.0343947	NA	1.01392	NA	-0.9126	NA
SCN3B	1.92059	1.75944	0.515029	-0.0442248	0.986408	1.80366	NA	1.05537	NA	0.924738	NA
FOXI1	1.92213	1.66825	0.860675	4.72595	0.49884	-3.05735	NA	-1.49222	NA	-4.39739	NA
FAM166A	1.92352	-0.5163	0.870322	1.32515	0.536948	-1.84144	NA	0.587278	NA	0.022259	NA
LHB	1.9244	2.22605	0.187733	0.832404	0.602611	1.39365	NA	-1.77673	NA	-1.54665	NA
PROSER2-AS1	1.92538	2.17569	0.310608	0.604306	0.78065	1.57138	NA	-3.2611	NA	-0.554287	NA
PCDHGB3	1.92595	0.811743	0.750396	-1.45904	0.311289	2.27077	NA	0.597186	NA	-1.32358	NA
RIBC2	1.92735	-2.46228	0.336035	-1.42967	0.428539	-1.0326	NA	-2.28052	NA	-2.00834	NA
DCST1	1.92771	-2.74229	0.231074	0.370912	0.825132	-3.11319	NA	0.519423	NA	-2.65595	NA
DNAH6	1.92926	-0.596553	0.835929	0.0581348	0.978771	-0.654688	NA	1.6584	NA	-2.14448	NA
MYLK-AS1	1.92936	-2.27167	0.285866	-0.203707	0.8969	-2.06796	NA	0.742307	NA	-0.601493	NA
VPS37D	1.93177	-0.522268	0.854411	0.615563	0.718001	-1.13783	NA	-0.0469436	NA	-0.384282	NA
BGN	1.93275	1.47378	0.657991	0.388394	0.888365	1.08539	NA	-4.26881	NA	-1.62093	NA
CST2	1.93291	1.40099	0.652851	1.16715	0.590662	0.23384	NA	1.36078	NA	-0.436482	NA
SLPI	1.93434	1.85185	0.656544	1.87099	0.58008	-0.0191415	NA	-0.582428	NA	4.26414	NA
MIR4632	1.93538	4.26033	0.0770825	-1.06153	0.708799	5.32184	NA	2.66565	NA	1.26049	NA
ANXA13	1.93569	5.63287	0.011284	2.54321	0.232461	3.08967	NA	-4.32382	NA	1.05291	NA
MIR4740	1.93585	4.64751	0.0475947	1.7856	0.471648	2.86191	NA	1.96665	NA	2.16308	NA
CTAGE1	1.93646	0.903858	0.761169	-0.714116	0.713287	1.61797	NA	0.0318444	NA	1.42968	NA
FUT8-AS1	1.93746	-2.55756	0.239854	-1.85527	0.187561	-0.702295	NA	1.42111	NA	-2.75935	NA
PROX1	1.93933	-0.736304	0.818119	0.416704	0.871943	-1.15301	NA	-1.36581	NA	3.13002	NA
CCNI2	1.94	1.13304	0.594221	0.0480959	0.982571	1.08496	NA	0.955459	NA	-1.48365	NA
GPR61	1.94038	2.20495	0.460327	1.51445	0.561819	0.690486	NA	-2.09747	NA	-0.406672	NA
MIR4324	1.94063	-2.36693	0.337295	0.681861	0.696983	-3.04878	NA	1.27247	NA	-3.94522	NA
RADIL	1.9407	5.46296	0.0107673	4.63959	0.00783516	0.823383	NA	-0.181924	NA	-1.91181	NA
MAP7D2	1.94174	0.859534	0.771818	1.68534	0.408425	-0.825786	NA	-0.309105	NA	-2.20253	NA
SFN	1.9425	1.06397	0.662695	1.1384	0.466629	-0.0744306	NA	-0.172564	NA	0.920051	NA
TSHR	1.94368	-2.89271	0.260535	0.734108	0.717263	-3.6268	NA	1.48782	NA	-1.26754	NA
KIRREL1	1.94449	0.445771	0.891973	-0.714831	0.77707	1.16058	NA	0.427548	NA	4.6297	NA
TGM4	1.94671	-1.73935	0.448019	0.938847	0.490603	-2.67819	NA	-0.100814	NA	-0.0836341	NA
CELF4	1.94829	-1.84025	0.513638	0.998082	0.618349	-2.83832	NA	0.00341709	NA	-3.76402	NA
EVA1C	1.94926	0.40831	0.869963	2.12983	0.103915	-1.72151	NA	-0.52517	NA	-1.02246	NA
SLC47A2	1.94949	-2.1589	0.367414	0.24298	0.897466	-2.40187	NA	1.68764	NA	0.185375	NA
PDZD3	1.95085	0.818046	0.739476	1.83132	0.236536	-1.01327	NA	-2.10179	NA	-0.826126	NA
LINC00640	1.95146	3.88735	0.18378	5.03147	0.017413	-1.14408	NA	-1.28503	NA	0.656365	NA
SMA5	1.9517	-1.32497	0.644023	1.19501	0.537925	-2.51997	NA	0.0388321	NA	-1.05067	NA
CYP17A1	1.95218	-0.578103	0.820185	-1.1912	0.477498	0.61309	NA	2.21409	NA	1.67005	NA
ANGPT1	1.95266	3.8202	0.122349	4.50222	0.00525527	-0.681987	NA	-3.14836	NA	-2.15347	NA
FCRL1	1.95302	-1.45069	0.571917	-0.775892	0.68081	-0.674805	NA	1.40294	NA	-1.37578	NA
LOC101929710	1.95403	-2.07707	0.428552	-0.272212	0.902535	-1.80485	NA	-2.30054	NA	-3.4564	NA
LINC00563	1.95733	2.97125	0.255031	2.98133	0.124876	-0.0100754	NA	-1.81198	NA	-0.00522508	NA
GGNBP1	1.9581	-2.27288	0.352596	-0.151581	0.93697	-2.12129	NA	1.0918	NA	-1.76415	NA
MIR7161	1.95931	-2.73181	0.206315	-2.49225	0.0572537	-0.239565	NA	1.30326	NA	0.541929	NA
CCDC140	1.96106	2.31355	0.55575	1.34304	0.699028	0.970476	NA	-1.92492	NA	0.856389	NA
LOC285626	1.96185	3.4543	0.189572	2.10242	0.363138	1.35186	NA	0.234782	NA	2.20346	NA
DMRTA1	1.96213	-1.62314	0.526138	0.0061821	0.997967	-1.62932	NA	-0.971067	NA	-3.76077	NA
RAPGEF5	1.96281	-0.859182	0.791088	0.108889	0.966604	-0.968066	NA	-3.98082	NA	1.34258	NA
NUTM2A	1.96445	-0.000703611	0.999786	-0.158104	0.921736	0.157404	NA	-0.648562	NA	-1.34925	NA
MGC16025	1.96845	2.47785	0.228313	0.116469	0.961286	2.36136	NA	-0.887692	NA	0.389373	NA
ERICH5	1.9692	-1.60761	0.543997	-0.195996	0.924879	-1.4116	NA	0.707184	NA	1.38685	NA
HOXA4	1.97057	-0.600876	0.823929	0.325818	0.875123	-0.926696	NA	1.3513	NA	-0.206295	NA
POU2F3	1.97196	-2.13476	0.631556	0.296921	0.943095	-2.43164	NA	-0.770673	NA	-1.91167	NA
RP1L1	1.97289	-1.24269	0.656303	0.539837	0.778164	-1.78252	NA	-1.34392	NA	-2.25492	NA
LRRC8C-DT	1.98	-0.94201	0.742889	0.824086	0.693348	-1.7661	NA	-0.0614235	NA	0.302115	NA
TMEM145	1.98058	-0.985479	0.7099	0.94088	0.547178	-1.92635	NA	-0.44537	NA	-2.14757	NA
CDRT15P1	1.98072	-3.09797	0.129695	-1.08473	0.388532	-2.01323	NA	0.589488	NA	-1.91178	NA
TMEM92-AS1	1.98212	-1.69779	0.507237	0.865008	0.641423	-2.56277	NA	-3.58671	NA	-1.85953	NA
SNORD119	1.98561	3.65861	0.0633032	0.482966	0.847427	3.17564	NA	0.427513	NA	2.31795	NA
MIR6875	1.98916	1.98412	0.233879	-2.04096	0.18347	4.02506	NA	2.25366	NA	2.21812	NA
ATP2B3	1.98945	-0.814099	0.785657	-1.74192	0.428407	0.927813	NA	1.06599	NA	-0.691224	NA
LINC00933	1.98949	-0.895728	0.727878	-0.396441	0.844736	-0.499291	NA	1.55664	NA	1.56154	NA
PTGDR	1.98989	1.07766	0.725311	2.30523	0.237099	-1.22756	NA	-0.921854	NA	-2.59374	NA
SNORA22	1.99047	4.26235	0.0274327	-0.477556	0.831775	4.7399	NA	-3.25169	NA	1.56695	NA
EDIL3	1.99066	2.00213	0.634256	2.32474	0.480313	-0.322596	NA	-1.08299	NA	3.6851	NA
LOC101928796	1.99087	3.69988	0.08679	1.12111	0.574628	2.57876	NA	-1.98413	NA	1.7515	NA
LOC101926933	1.99207	0.820838	0.732884	0.344793	0.875123	0.476053	NA	-0.314943	NA	0.657906	NA
FGF14	1.99291	2.76585	0.275872	1.12556	0.649344	1.6403	NA	-1.1097	NA	-3.28991	NA
DGKI	1.99301	1.5786	0.516282	-2.78626	0.168753	4.36483	NA	1.6973	NA	2.7194	NA
SLC32A1	1.99456	1.68706	0.804653	0.658304	0.916708	1.02865	NA	3.53823	NA	-0.34946	NA
TERC	1.99504	4.92812	0.0223065	-0.0728729	0.979524	5.00097	NA	-0.294402	NA	-1.08753	NA
GUSBP5	1.99731	-1.77501	0.45885	-0.455881	0.786663	-1.31912	NA	-2.02123	NA	-0.1564	NA
FAM157A	1.99802	-2.02321	0.375698	-0.379823	0.812025	-1.64338	NA	-0.2885	NA	-0.820032	NA
MIR6772	1.99923	1.81911	0.345349	1.09363	0.528661	0.725483	NA	-0.903873	NA	-0.671718	NA
GP6	1.99942	1.79415	0.388036	-0.412524	0.851674	2.20667	NA	0.092418	NA	-0.079387	NA
GNG12-AS1	2.00039	2.54056	0.323134	1.11713	0.641339	1.42344	NA	-0.396083	NA	-3.4663	NA
PTH1R	2.00121	-0.270119	0.936167	1.1935	0.559197	-1.46359	NA	-1.15577	NA	-0.233647	NA
LINC00896	2.00711	-0.964731	0.694951	0.185188	0.922663	-1.14991	NA	0.106469	NA	-1.88231	NA
IFT74-AS1	2.00797	4.07471	0.0917186	-1.02438	0.710919	5.09907	NA	-1.77613	NA	1.54064	NA
LINC00881	2.01148	2.07182	0.345984	-0.204748	0.941348	2.27653	NA	-0.190974	NA	0.0735086	NA
TEKT5	2.01261	-0.807457	0.749	0.941286	0.556956	-1.74874	NA	-0.265385	NA	-1.94718	NA
LINC01279	2.01505	1.04561	0.687717	1.89204	0.292642	-0.846418	NA	-3.76414	NA	0.886483	NA
CNDP1	2.01952	1.66414	0.385679	1.76283	0.247105	-0.0986903	NA	-0.675939	NA	-1.9842	NA
CCDC136	2.02212	-2.69375	0.263366	0.197181	0.920268	-2.89092	NA	1.51914	NA	-1.03433	NA
SLC2A14	2.02295	-0.6872	0.815177	1.61447	0.326045	-2.30166	NA	-0.34111	NA	-1.80861	NA
KLB	2.02496	0.147381	0.952876	0.21793	0.913739	-0.0705432	NA	-1.08236	NA	-0.882695	NA
TMEM246	2.02606	1.1859	0.694386	0.52352	0.809822	0.662381	NA	1.07693	NA	-0.188113	NA
MIR5581	2.02678	1.2539	0.672849	0.142267	0.952121	1.11164	NA	0.774362	NA	0.366056	NA
MIR3605	2.02759	1.53053	0.456021	-0.585239	0.769782	2.11576	NA	0.809662	NA	0.10624	NA
MIR5587	2.02907	-0.0740984	0.974931	-2.87997	0.0393489	2.80586	NA	2.29094	NA	2.17378	NA
BHMG1	2.03175	0.983404	0.803946	-0.163912	0.960187	1.14732	NA	0.460214	NA	-3.9055	NA
SIX1	2.03249	4.68958	0.202421	2.31662	0.483582	2.37296	NA	-1.75862	NA	3.01512	NA
LMAN1L	2.03259	-0.874101	0.754262	0.815563	0.637487	-1.68966	NA	-0.17933	NA	0.837809	NA
RNF180	2.0328	0.171716	0.953499	1.2933	0.380528	-1.12157	NA	-0.189613	NA	-1.36506	NA
FLJ38576	2.03528	1.00261	0.597813	-1.15894	0.463484	2.16154	NA	1.00261	NA	2.29122	NA
ERVH48-1	2.037	-1.33885	0.579011	-1.17203	0.410565	-0.16683	NA	1.27426	NA	-0.487384	NA
LINC00853	2.03813	-0.251528	0.92179	-0.611648	0.699687	0.360119	NA	0.683246	NA	-1.29451	NA
RAB39B	2.03816	-0.866321	0.724372	0.624838	0.707171	-1.49115	NA	0.0276914	NA	-0.068489	NA
GRK7	2.03993	-1.74405	0.544501	1.69261	0.347832	-3.43664	NA	-0.945241	NA	-1.7337	NA
GALNT9	2.04146	1.50854	0.600488	0.329462	0.88297	1.17908	NA	-0.172572	NA	0.0112681	NA
EFNA2	2.04399	3.06347	0.24923	5.22643	0.0041706	-2.16292	NA	-1.38679	NA	-2.62191	NA
BCAS4	2.04551	0.747383	0.738202	1.49118	0.309698	-0.743784	NA	0.488328	NA	-1.47008	NA
GATA6-AS1	2.04844	2.2494	0.597765	2.32213	0.494323	-0.0727382	NA	-2.83984	NA	-1.0845	NA
PTGER3	2.04992	3.93711	0.0735788	-0.997875	0.66161	4.93497	NA	-2.98881	NA	2.65669	NA
SNORA51	2.05312	-0.193579	0.942032	-2.10773	0.151174	1.91415	NA	-1.42571	NA	1.23815	NA
CHST5	2.05349	-1.03085	0.698547	0.923767	0.538991	-1.95461	NA	-0.875732	NA	-1.07731	NA
BCL6B	2.05496	0.104492	0.971103	1.92661	0.178447	-1.8221	NA	-1.34612	NA	-2.60943	NA
RNU6ATAC	2.05759	1.60214	0.492657	1.7567	0.339739	-0.15456	NA	-0.232021	NA	1.30545	NA
C3orf20	2.05795	-1.85129	0.469025	-0.140872	0.943964	-1.71041	NA	-0.293004	NA	-2.74353	NA
POU2AF1	2.05956	2.84669	0.290804	1.1061	0.685538	1.74058	NA	1.67205	NA	-1.2144	NA
PXDNL	2.06243	1.07789	0.679333	1.62438	0.323948	-0.546476	NA	0.321073	NA	-0.784928	NA
LOC441666	2.06411	-1.60725	0.462066	-2.26163	0.107748	0.654377	NA	1.2148	NA	-1.27184	NA
CCR2	2.06635	1.28219	0.515348	-0.816609	0.682725	2.09879	NA	0.705325	NA	-2.08354	NA
A3GALT2	2.06664	1.04125	0.61555	-0.879787	0.676196	1.92102	NA	1.39732	NA	0.065717	NA
GPR83	2.06804	-0.852012	0.763438	2.34112	0.110847	-3.19311	NA	0.352761	NA	-0.963022	NA
LOC254896	2.06895	-0.965893	0.663649	-0.720396	0.621018	-0.245497	NA	0.0058971	NA	-1.72146	NA
APBA2	2.06956	1.72955	0.434504	-0.148403	0.943964	1.87796	NA	0.101707	NA	-0.599771	NA
C20orf144	2.0733	-2.47695	0.28516	-0.540111	0.74472	-1.93683	NA	0.601474	NA	-0.166978	NA
SCN7A	2.07361	-1.90326	0.422223	-1.62606	0.280551	-0.277205	NA	-0.499182	NA	-1.80698	NA
LOC101929340	2.07396	-2.28354	0.289694	0.0265192	0.987645	-2.31005	NA	0.148254	NA	-0.764	NA
CMTM2	2.07493	-1.07128	0.688786	2.5075	0.0628765	-3.57876	NA	-3.16129	NA	-2.95527	NA
KCNH6	2.07655	0.737128	0.804427	-0.200793	0.924602	0.937919	NA	1.34601	NA	-0.662699	NA
GPR174	2.08107	-1.36517	0.635193	-2.41887	0.172756	1.05368	NA	1.74279	NA	0.325672	NA
LOC101927620	2.08221	0.788155	0.732252	0.933213	0.587489	-0.145054	NA	-0.601885	NA	-0.379548	NA
TPRG1-AS2	2.08526	3.44608	0.0955313	-0.282696	0.91303	3.72877	NA	-2.54838	NA	-2.2839	NA
MIR4326	2.08607	-2.51541	0.296615	-1.97986	0.209058	-0.535561	NA	1.35253	NA	1.45036	NA
SATB1-AS1	2.08815	-0.840636	0.783471	1.19871	0.536948	-2.03934	NA	-1.9894	NA	-0.44493	NA
SHISAL1	2.08903	0.443495	0.901967	-0.345459	0.906873	0.788963	NA	1.69561	NA	1.22327	NA
HES5	2.08974	1.83873	0.50148	4.72012	0.00498729	-2.88137	NA	0.086392	NA	-2.17444	NA
LOC100147773	2.09481	-1.45106	0.540819	-0.315673	0.853171	-1.13539	NA	0.753146	NA	1.0485	NA
RS1	2.09571	-0.879329	0.782836	-0.212257	0.939141	-0.66705	NA	-1.29421	NA	-1.89751	NA
TSPAN1	2.09733	1.54187	0.477148	0.754786	0.684742	0.78709	NA	-0.424306	NA	-0.233442	NA
LOC102724927	2.09826	0.378201	0.8728	1.17732	0.450894	-0.799111	NA	-0.0392905	NA	0.237968	NA
LINC00211	2.10038	3.4926	0.167449	1.19522	0.618426	2.29738	NA	-4.03245	NA	0.401533	NA
SMC5-AS1	2.10071	0.280512	0.917245	0.6826	0.697858	-0.40208	NA	-1.97197	NA	-4.14897	NA
CACNA1C	2.10091	-0.746094	0.767902	0.172953	0.929117	-0.919041	NA	-0.641328	NA	-1.92279	NA
APOA1-AS	2.1017	3.35102	0.0831215	2.3756	0.188905	0.975422	NA	1.34081	NA	0.93714	NA
MIR4489	2.10184	3.24468	0.0916435	2.79268	0.0638817	0.45201	NA	-3.03645	NA	-0.786951	NA
LOC101928093	2.10978	3.55876	0.193521	0.65842	0.824629	2.90031	NA	-1.14971	NA	2.1226	NA
CYP51A1-AS1	2.11114	-2.2318	0.294605	-1.16509	0.358527	-1.06671	NA	1.42465	NA	0.194706	NA
SERPINB7	2.11189	-0.365268	0.952204	-0.907651	0.860578	0.542353	NA	-0.306722	NA	4.79453	NA
CCDC144NL-AS1	2.11486	0.340393	0.911377	-0.502288	0.786396	0.842689	NA	-1.0301	NA	0.55397	NA
IL22RA1	2.11593	3.60086	0.107891	1.49866	0.464022	2.1022	NA	0.277291	NA	-2.02441	NA
C19orf73	2.11646	-2.39284	0.270132	-1.20937	0.381309	-1.18347	NA	0.684197	NA	-3.26527	NA
GRM8	2.12236	1.17254	0.700834	1.03889	0.646865	0.133647	NA	1.9653	NA	2.44831	NA
SLC5A2	2.12357	-1.40333	0.602815	2.29441	0.151731	-3.69772	NA	-0.47952	NA	-0.73916	NA
RBM20	2.12407	1.22095	0.761383	1.18232	0.729117	0.0386638	NA	-2.7006	NA	3.69612	NA
ATP2A1-AS1	2.12503	1.86482	0.3535	0.540861	0.769839	1.32397	NA	-0.362879	NA	-3.84673	NA
LOC400553	2.12606	-4.03637	0.143879	-2.74736	0.220753	-1.28903	NA	1.93273	NA	2.13592	NA
CASP12	2.12752	0.898082	0.759145	1.42748	0.476437	-0.529398	NA	-0.21361	NA	1.00434	NA
SCN3A	2.13252	5.57569	0.137211	2.65725	0.454052	2.91843	NA	-1.50715	NA	3.08806	NA
GNRHR2	2.13329	-2.67868	0.210879	0.506658	0.720477	-3.18533	NA	-0.727572	NA	0.191097	NA
LOC100132781	2.1341	-0.140703	0.974931	2.59689	0.381581	-2.73756	NA	2.29249	NA	0.726112	NA
HCG9	2.13556	-1.60264	0.561509	-0.800724	0.690996	-0.801913	NA	0.914814	NA	-0.697313	NA
FMOD	2.13614	1.79875	0.423387	0.458951	0.829228	1.3398	NA	0.693595	NA	-0.055721	NA
QRFP	2.13687	-1.01533	0.686502	-0.57727	0.744455	-0.438065	NA	0.62493	NA	1.58238	NA
CFAP161	2.13732	1.89078	0.439534	1.96539	0.168061	-0.0746018	NA	-5.7937	NA	-0.632108	NA
SNORA5B	2.13931	-0.901787	0.733731	-0.504551	0.764812	-0.397235	NA	-0.0268897	NA	0.349394	NA
HBD	2.14319	-1.06474	0.738896	-1.02218	0.644728	-0.0425662	NA	0.321741	NA	0.537083	NA
MYLK2	2.14502	-1.25035	0.704047	-2.51033	0.288632	1.25995	NA	1.03066	NA	0.533257	NA
CXCL12	2.1478	-0.310533	0.937729	-0.949757	0.742348	0.639218	NA	-4.07361	NA	-0.0930096	NA
CILP	2.14865	1.01294	0.697673	1.56518	0.411699	-0.55223	NA	-0.274319	NA	-0.507076	NA
ACSBG2	2.14921	-2.23478	0.318741	-0.186421	0.91313	-2.04835	NA	0.0962553	NA	-2.39859	NA
SH3GL2	2.14949	1.74186	0.391777	2.27781	0.0864897	-0.535935	NA	-1.22566	NA	-0.0250265	NA
AFAP1-AS1	2.14973	-2.08793	0.415546	-0.870616	0.639859	-1.21731	NA	0.524461	NA	0.346282	NA
NCAM2	2.14987	1.20833	0.557884	1.31296	0.376246	-0.104628	NA	0.39888	NA	0.608601	NA
MIR589	2.15088	0.975116	0.653254	0.402037	0.827496	0.573084	NA	-0.0684706	NA	0.974253	NA
BMPR1B	2.1527	0.902782	0.701611	2.39111	0.102803	-1.48832	NA	0.894408	NA	1.49343	NA
LOC101928063	2.16009	-3.05676	0.157137	-1.47422	0.27112	-1.58248	NA	0.339948	NA	-1.19251	NA
SLC35D3	2.16216	0.989754	0.636598	-1.82929	0.240889	2.81903	NA	1.3729	NA	0.476411	NA
FBXL22	2.16521	0.831585	0.743952	1.61932	0.291342	-0.787732	NA	-1.22957	NA	-2.51837	NA
LOC284950	2.16824	6.37994	0.00442221	1.84072	0.429237	4.53923	NA	-4.17358	NA	-3.9091	NA
PKDREJ	2.16872	-1.67032	0.516298	-0.911225	0.612649	-0.759097	NA	0.272782	NA	-2.16609	NA
LOC388692	2.1753	-0.443208	0.86084	-0.443721	0.786996	0.000512831	NA	0.458749	NA	-0.867854	NA
GLDC	2.17754	4.77081	0.0441894	3.32379	0.124091	1.44703	NA	-3.53411	NA	-0.263232	NA
CDC42P3	2.17861	2.23939	0.244824	1.9443	0.191414	0.295101	NA	-2.07055	NA	-0.830725	NA
TTC9B	2.1825	0.238813	0.932681	1.93237	0.227627	-1.69355	NA	0.544089	NA	-0.381136	NA
LINC01267	2.18454	-2.96251	0.183311	-1.38659	0.356323	-1.57592	NA	0.75546	NA	-3.00996	NA
GATA5	2.18604	3.7634	0.182522	1.23489	0.672498	2.5285	NA	-2.10377	NA	5.0713	NA
PROZ	2.19044	0.0309502	0.991882	-0.156423	0.943964	0.187379	NA	-0.863517	NA	-1.50975	NA
CNKSR1	2.19122	2.09164	0.530169	-0.456918	0.884636	2.54853	NA	1.01264	NA	-0.692229	NA
LINC00235	2.20032	-3.18226	0.20089	-4.73099	0.00761936	1.54868	NA	0.286328	NA	3.3716	NA
ACP4	2.20061	-0.440712	0.882469	-1.7129	0.385637	1.27218	NA	-2.89393	NA	-2.62944	NA
MORF4L2-AS1	2.20374	-0.404465	0.87208	-0.317451	0.864246	-0.0870048	NA	-1.30356	NA	-0.40853	NA
CERS1	2.20436	-1.24744	0.622559	-0.705984	0.647935	-0.541451	NA	-0.0263159	NA	-0.0420226	NA
MIR4767	2.20521	-2.80349	0.215372	-0.898785	0.563158	-1.90471	NA	1.11236	NA	-0.391098	NA
SNORD7	2.20696	-0.961304	0.734393	1.33603	0.470456	-2.29732	NA	0.776982	NA	-0.799956	NA
STK4-AS1	2.20774	-0.375305	0.866387	-1.5517	0.240887	1.1764	NA	0.448514	NA	-3.73213	NA
KCNC1	2.20809	-2.01676	0.398334	0.491757	0.781868	-2.50851	NA	-1.12182	NA	0.430857	NA
MIR548AR	2.20818	0.0378057	0.987345	-0.108629	0.945636	0.146438	NA	1.02917	NA	0.201658	NA
FFAR3	2.20936	0.961187	0.798875	0.543588	0.866542	0.417592	NA	-1.04301	NA	3.93401	NA
FBXO2	2.21031	4.92217	0.0974797	4.85606	0.0435724	0.0661583	NA	0.609744	NA	0.573757	NA
SNORA60	2.21273	1.2041	0.635022	0.195165	0.91869	1.00894	NA	0.482963	NA	-0.63942	NA
LOC100133286	2.21596	-0.183001	0.945808	-0.4538	0.801257	0.270799	NA	1.07815	NA	-0.201788	NA
BFSP1	2.21732	-0.212677	0.932959	0.662643	0.699454	-0.875315	NA	-0.805691	NA	-0.498237	NA
FAM170A	2.21741	-0.814907	0.784228	2.5012	0.113537	-3.31608	NA	0.0484125	NA	-0.792564	NA
FFAR1	2.21844	-0.772926	0.782556	-1.42343	0.478542	0.650475	NA	1.27568	NA	0.978627	NA
TMEM204	2.21994	-0.788008	0.769565	0.729225	0.679326	-1.51722	NA	1.07474	NA	-1.05704	NA
LINC00299	2.22065	1.97567	0.210072	-0.844517	0.634554	2.82018	NA	0.868235	NA	1.42311	NA
LOC100506178	2.22086	3.25971	0.201096	0.871677	0.730558	2.38803	NA	-1.31123	NA	2.41922	NA
LOC100288911	2.22115	-2.6031	0.252522	0.812733	0.591065	-3.41583	NA	1.34948	NA	-2.12339	NA
LOC283710	2.2218	-1.02566	0.680816	1.03508	0.513075	-2.06073	NA	1.2433	NA	-0.432811	NA
LCTL	2.22236	-2.60252	0.252136	-0.382493	0.816387	-2.22002	NA	1.18606	NA	0.379558	NA
SPAG6	2.22249	1.33142	0.614237	1.24332	0.38748	0.0881135	NA	-0.731854	NA	-2.24172	NA
LINC01389	2.22381	3.20425	0.0999937	1.79709	0.251868	1.40717	NA	-0.703008	NA	-0.272536	NA
TICAM2	2.22485	2.06674	0.301964	1.58205	0.206473	0.484693	NA	-1.06961	NA	0.138724	NA
LPAR4	2.22544	0.744543	0.743952	1.88038	0.228453	-1.13582	NA	-0.0756957	NA	-2.41282	NA
BTBD18	2.22905	-0.541139	0.807946	-0.672564	0.653163	0.131427	NA	-0.0343387	NA	-0.468781	NA
LINC00618	2.23026	-1.89892	0.457487	0.871527	0.618102	-2.77044	NA	0.353569	NA	0.34977	NA
HIF1A-AS1	2.23091	2.99378	0.191346	1.97244	0.324862	1.02135	NA	-1.12661	NA	0.0448075	NA
TMEM92	2.23109	-0.551851	0.840695	0.38587	0.845063	-0.937714	NA	-0.367858	NA	0.536117	NA
LINC00605	2.23364	0.748808	0.824817	2.61217	0.16727	-1.86333	NA	-0.526592	NA	-0.553932	NA
SPARCL1	2.23425	-0.0555007	0.983695	0.496811	0.759925	-0.552308	NA	-1.52847	NA	-1.32903	NA
ZFHX4	2.23575	0.86516	0.742492	-0.0628888	0.976776	0.928049	NA	-0.444539	NA	3.04035	NA
MEX3A	2.2361	-1.75786	0.522937	-0.746507	0.7301	-1.01134	NA	-0.135959	NA	-2.19421	NA
DOC2B	2.2399	1.88404	0.60375	1.46461	0.618374	0.419429	NA	0.654591	NA	3.81203	NA
CTRB2	2.24334	1.15599	0.636879	0.461591	0.796228	0.694394	NA	-0.362665	NA	0.59599	NA
LOC100996342	2.24453	-1.7489	0.397363	-2.77537	0.0624655	1.02644	NA	1.0435	NA	0.751204	NA
SLFN12L	2.24543	0.040073	0.98648	0.647967	0.648038	-0.60789	NA	-0.897705	NA	-1.26436	NA
CES1P1	2.24554	-4.02821	0.607396	-0.162214	0.984403	-3.86585	NA	0.677229	NA	-1.36334	NA
SNORA71E	2.24618	-0.153351	0.953045	-0.557336	0.729906	0.403985	NA	1.66125	NA	0.0529281	NA
KCNH1	2.24957	-1.18671	0.662599	0.875978	0.633132	-2.06267	NA	-4.54759	NA	-4.2831	NA
LOC284648	2.24987	1.04418	0.694951	-1.78752	0.3969	2.83166	NA	1.19527	NA	-0.171745	NA
RPL13AP6	2.2506	3.10924	0.0742513	0.610439	0.727239	2.4988	NA	-0.874324	NA	0.789619	NA
DLX4	2.25647	-1.98676	0.382085	-0.105895	0.950818	-1.88087	NA	1.32784	NA	-0.186821	NA
LINC00664	2.25758	-1.82298	0.478512	-0.00256443	0.99895	-1.82041	NA	-0.365583	NA	-0.181578	NA
GJB5	2.26092	0.966861	0.647528	-1.06716	0.545181	2.03401	NA	1.04258	NA	2.24648	NA
AGAP7P	2.26209	-0.769978	0.789372	0.858664	0.650752	-1.62863	NA	-0.69426	NA	-0.351437	NA
LMOD3	2.26252	-1.01243	0.748647	3.38972	0.0643018	-4.40212	NA	0.152756	NA	-1.23027	NA
GZMA	2.26801	0.744073	0.706364	-1.03056	0.56539	1.77463	NA	1.44141	NA	-0.725644	NA
MIR29A	2.26898	2.99934	0.167384	0.0152002	0.996014	2.98412	NA	-2.73725	NA	2.16388	NA
MTRNR2L9	2.27372	2.35427	0.335216	0.798001	0.667127	1.55628	NA	0.0980202	NA	-0.723285	NA
PIFO	2.27418	0.12825	0.949018	-1.08966	0.465329	1.21791	NA	1.13086	NA	-0.348443	NA
MAP6	2.27569	4.52177	0.0467856	2.49385	0.189431	2.02792	NA	0.347173	NA	-0.452368	NA
USP50	2.27812	3.0562	0.0770825	1.73519	0.254531	1.32101	NA	-0.914849	NA	-0.338363	NA
LINC00886	2.28072	0.966671	0.730163	3.35891	0.038749	-2.39223	NA	1.18578	NA	-0.732352	NA
GPX2	2.28204	-0.459937	0.853166	-1.66992	0.280002	1.20996	NA	1.19073	NA	1.17994	NA
CACNA1I	2.29393	1.72784	0.462986	0.924926	0.666914	0.802906	NA	0.72436	NA	3.66517	NA
LINC00571	2.29636	-0.647102	0.784429	0.536683	0.70187	-1.18378	NA	-0.335162	NA	-2.8757	NA
RRH	2.29701	0.366228	0.865892	-1.05273	0.481443	1.41895	NA	1.47654	NA	0.107372	NA
C11orf94	2.29781	-0.175421	0.9542	1.22893	0.468397	-1.40434	NA	-1.51137	NA	-3.34744	NA
SNORD117	2.29865	-1.03384	0.692572	-1.48627	0.325453	0.452414	NA	1.1466	NA	2.49265	NA
RAB40A	2.29873	-2.25539	0.295069	-1.27071	0.37136	-0.984684	NA	1.29391	NA	-0.400284	NA
LOC100506281	2.30073	0.989105	0.678948	0.97454	0.601806	0.0145773	NA	-3.01591	NA	0.913517	NA
RB1-DT	2.30273	4.4015	0.0350546	1.66811	0.424821	2.73338	NA	0.670104	NA	1.74119	NA
COX6B2	2.30291	4.09316	0.0863548	3.35066	0.104249	0.742516	NA	-0.948054	NA	0.176193	NA
KLK13	2.31032	-0.818099	0.78063	0.608335	0.744081	-1.42642	NA	-1.25601	NA	-0.820481	NA
LOC283194	2.31444	-1.49193	0.547189	-2.28206	0.214818	0.790103	NA	2.05956	NA	-0.113201	NA
LINC01107	2.31525	-1.1988	0.702468	2.96433	0.123923	-4.1631	NA	-0.104008	NA	-0.459234	NA
ZAN	2.3168	3.73114	0.246476	-1.54212	0.628369	5.27319	NA	-0.313371	NA	2.79938	NA
MIR7109	2.31781	-0.0806746	0.974931	-0.572814	0.684673	0.49214	NA	0.104536	NA	-0.387422	NA
PTPRB	2.31938	-2.36699	0.227547	-0.907273	0.507828	-1.45972	NA	0.493739	NA	1.72464	NA
PRR25	2.32133	-0.349211	0.87697	-0.305767	0.870088	-0.04344	NA	1.81433	NA	-1.73638	NA
FAM66C	2.32162	-0.191455	0.93761	-1.2427	0.327475	1.05124	NA	-0.0662824	NA	-0.367575	NA
LINC00861	2.32164	0.524577	0.804427	0.0493939	0.982726	0.475184	NA	0.495928	NA	-1.74074	NA
PDGFD	2.32208	1.31079	0.607234	1.56163	0.38481	-0.250832	NA	0.489371	NA	1.74951	NA
PLCXD2	2.32505	-1.75425	0.436552	-1.02548	0.456005	-0.728774	NA	1.65788	NA	-2.03333	NA
FLG-AS1	2.32589	-1.77158	0.417539	-0.679211	0.681917	-1.09237	NA	-0.287258	NA	-0.00391014	NA
CNTNAP2	2.32849	1.6365	0.557349	1.2607	0.488484	0.375806	NA	0.347633	NA	0.79186	NA
DNAH3	2.32889	2.68492	0.184335	1.05332	0.586948	1.63162	NA	-2.7123	NA	0.878876	NA
ZFP2	2.3332	1.34552	0.530846	1.42237	0.370643	-0.0768343	NA	-0.00333506	NA	-1.07335	NA
LOC100303749	2.33323	5.42555	0.565543	4.27564	0.597953	1.15035	NA	-3.4012	NA	-1.72413	NA
CCIN	2.33398	-2.09703	0.318153	-0.641864	0.636812	-1.45516	NA	-2.28129	NA	0.321916	NA
SEC14L4	2.33633	0.536283	0.861677	1.27613	0.517972	-0.739828	NA	2.32612	NA	-3.01556	NA
CALN1	2.33686	-2.78824	0.262777	-2.09317	0.245158	-0.695072	NA	-0.195172	NA	0.0938906	NA
CLDN20	2.33932	1.17874	0.502901	-1.15261	0.373247	2.33135	NA	1.32041	NA	-1.12167	NA
DNAJC27-AS1	2.34103	0.0949771	0.970404	0.456814	0.786396	-0.361839	NA	1.32793	NA	0.267806	NA
AFAP1L2	2.34515	-2.82538	0.32283	-1.10238	0.630852	-1.72301	NA	3.23474	NA	-0.2469	NA
GYS2	2.34553	0.207913	0.929328	-0.283546	0.882465	0.491462	NA	1.37936	NA	-1.18421	NA
PNCK	2.35257	0.388442	0.889792	0.506711	0.813424	-0.118267	NA	0.748577	NA	-0.663162	NA
PCLO	2.35408	-0.921767	0.739721	1.62972	0.280446	-2.55147	NA	0.251003	NA	-2.55172	NA
C1orf189	2.35444	2.57261	0.092234	1.46937	0.306123	1.10324	NA	-0.976977	NA	-1.23632	NA
LOC101929541	2.35502	0.473203	0.796926	-1.85027	0.178528	2.32346	NA	0.598599	NA	-1.17561	NA
RHBG	2.35519	-2.62069	0.292591	-1.00103	0.591391	-1.61966	NA	1.06129	NA	0.475161	NA
LOC100507437	2.35586	1.86868	0.258079	1.035	0.448943	0.833676	NA	-0.844223	NA	-4.02088	NA
LOC339059	2.35718	1.74406	0.40883	0.135995	0.947971	1.60807	NA	-0.504123	NA	0.314875	NA
LOC102724784	2.35796	1.87206	0.701395	4.45449	0.195636	-2.5823	NA	0.784008	NA	-2.63891	NA
LINC01187	2.3586	1.74444	0.416465	2.85422	0.0593356	-1.10976	NA	1.00869	NA	1.25926	NA
C11orf16	2.36012	-2.35853	0.290104	0.184008	0.908905	-2.54253	NA	-0.304378	NA	-4.55798	NA
KLHL13	2.36194	-2.31147	0.306901	-1.2578	0.426174	-1.05368	NA	0.859424	NA	0.291036	NA
RARB	2.36348	2.04964	0.26074	1.0003	0.558587	1.04935	NA	-0.826056	NA	-2.10649	NA
TRPC1	2.36763	1.3376	0.528847	1.49129	0.340883	-0.153683	NA	0.41724	NA	-1.16023	NA
ZNF826P	2.36908	-2.97693	0.15171	-2.48956	0.101492	-0.487401	NA	3.25078	NA	-0.123433	NA
PTCH1	2.36933	0.494244	0.850236	0.84017	0.590481	-0.345918	NA	1.25472	NA	-0.921246	NA
SPSB4	2.36961	0.247204	0.936167	0.458248	0.833435	-0.21104	NA	-1.04286	NA	3.18447	NA
C3orf80	2.3702	-1.90244	0.47577	-1.00828	0.591232	-0.894151	NA	-3.00135	NA	-2.78111	NA
KLRB1	2.37397	0.920803	0.725351	1.58079	0.382993	-0.659972	NA	-1.03363	NA	-0.922951	NA
ADAM23	2.37624	1.36609	0.665347	2.66274	0.181975	-1.29662	NA	0.158816	NA	0.412862	NA
LINC02365	2.37984	1.43755	0.494556	0.338491	0.877456	1.09905	NA	-0.0925849	NA	1.61476	NA
MSH4	2.38157	-0.817554	0.729219	1.35415	0.268852	-2.1717	NA	-1.04341	NA	-2.24735	NA
RBP5	2.38175	0.0665848	0.979174	-0.325928	0.807901	0.392515	NA	-0.530776	NA	-0.567534	NA
SLC4A9	2.38184	-1.26037	0.553414	0.0292359	0.986769	-1.2896	NA	0.497155	NA	-2.01875	NA
C3orf70	2.38241	0.413025	0.867435	1.13043	0.399386	-0.717403	NA	-0.979955	NA	-1.27407	NA
MIR765	2.38495	2.7632	0.0978326	1.50664	0.268687	1.25656	NA	-1.73353	NA	1.66805	NA
HMGA2	2.38551	-0.850592	0.753604	-2.60433	0.141491	1.75371	NA	-1.05594	NA	2.61905	NA
SLC16A11	2.38612	-0.256104	0.923706	1.60648	0.283102	-1.86257	NA	0.788587	NA	0.427624	NA
DHRS2	2.38692	1.61001	0.480676	-1.49994	0.39099	3.10994	NA	-0.0465787	NA	1.40121	NA
SPATA46	2.39115	1.03688	0.732498	2.38705	0.214586	-1.35015	NA	0.339405	NA	-4.614	NA
ZNF205-AS1	2.39162	-1.61427	0.488587	0.542672	0.708011	-2.15693	NA	0.541808	NA	-1.64108	NA
LOC101929505	2.39262	2.26051	0.315214	0.471229	0.845137	1.78929	NA	-0.942534	NA	-0.240548	NA
KCNIP2-AS1	2.39269	-0.682333	0.7941	0.40195	0.78725	-1.08428	NA	-0.2593	NA	1.03832	NA
LINC01301	2.39743	1.39897	0.556148	1.204	0.491196	0.194978	NA	-0.23303	NA	-2.60314	NA
ACTR3C	2.40275	-1.56643	0.526138	-0.268347	0.884445	-1.29809	NA	0.817022	NA	-0.696051	NA
SBSN	2.40311	2.22802	0.393719	0.750362	0.766155	1.47767	NA	-3.89637	NA	1.9978	NA
MIR4656	2.407	2.29807	0.259325	1.78376	0.229105	0.514315	NA	-1.57284	NA	-1.30119	NA
FKBP10	2.40937	-0.247829	0.931475	-1.65607	0.264732	1.40823	NA	1.75288	NA	1.59161	NA
HCG17	2.41119	0.945721	0.633764	0.262883	0.887516	0.682836	NA	0.6137	NA	-0.680564	NA
MUC12	2.41385	-0.783795	0.755623	0.724202	0.623626	-1.50799	NA	-0.901494	NA	-4.04875	NA
RSPO1	2.41725	0.539762	0.836191	-0.0650814	0.970657	0.604847	NA	-0.95186	NA	0.275804	NA
TSBP1	2.42056	2.92006	0.152688	2.50215	0.129818	0.417931	NA	-2.88683	NA	-0.0796809	NA
FAM71E1	2.42322	-0.280547	0.911581	0.964129	0.489324	-1.24467	NA	0.415324	NA	-0.726142	NA
MYO18B	2.42326	-0.88651	0.688891	-0.79141	0.655058	-0.095098	NA	2.81063	NA	0.72695	NA
KISS1R	2.42388	4.48465	0.0385788	2.5116	0.237391	1.97306	NA	1.82513	NA	2.92682	NA
FAM228A	2.42404	2.72991	0.0869978	2.21021	0.134785	0.519699	NA	1.64695	NA	1.24311	NA
TTLL10	2.42408	1.85143	0.535204	1.32148	0.619088	0.529935	NA	0.815472	NA	-1.28384	NA
LOC101928295	2.42546	-2.63876	0.209007	-0.357638	0.802833	-2.28112	NA	1.3983	NA	-0.864614	NA
FNDC11	2.42809	4.4849	0.032781	2.94829	0.135012	1.53661	NA	0.918038	NA	1.43794	NA
SGO1-AS1	2.43005	2.59283	0.286861	4.11713	0.0130876	-1.52427	NA	-1.60901	NA	-2.19379	NA
LOC401463	2.43235	2.72752	0.385954	1.34245	0.629636	1.38505	NA	-2.33825	NA	0.369681	NA
MYZAP	2.43468	-1.83794	0.516282	-1.5547	0.473356	-0.283254	NA	-0.753456	NA	-1.96635	NA
TPTE2P6	2.43505	3.03093	0.132345	1.92502	0.320949	1.10591	NA	-0.450384	NA	1.20654	NA
BASP1-AS1	2.4355	-0.111004	0.965919	0.63149	0.69344	-0.742493	NA	0.397159	NA	0.155867	NA
MYO1H	2.43554	1.18599	0.571917	0.529254	0.745109	0.656733	NA	-0.919416	NA	-0.0692075	NA
ZRANB2-AS2	2.44108	-3.05244	0.139648	-0.64178	0.67957	-2.41066	NA	1.08393	NA	1.33831	NA
HRH4	2.44174	-2.71778	0.229938	-0.584566	0.707596	-2.13321	NA	0.152787	NA	-2.80335	NA
TDRD10	2.443	-0.400763	0.86715	0.64804	0.700236	-1.0488	NA	0.861682	NA	-0.640655	NA
MAST1	2.44644	-0.0186949	0.994007	1.15778	0.366886	-1.17647	NA	1.2298	NA	-4.44624	NA
HERC2P7	2.44695	-2.36058	0.27292	-0.172503	0.906873	-2.18807	NA	0.790241	NA	-0.663844	NA
FBXO27	2.44954	1.97748	0.408084	1.70895	0.249396	0.26854	NA	0.933062	NA	-0.545494	NA
LINC02210	2.45081	0.674007	0.774635	0.924332	0.579853	-0.250313	NA	-0.0460442	NA	-3.19522	NA
PTH2R	2.45082	0.781123	0.739392	-1.71619	0.36993	2.49729	NA	0.772772	NA	0.432829	NA
FLG	2.45263	-1.58985	0.493292	-0.162813	0.91869	-1.42703	NA	-0.464315	NA	-4.78241	NA
GPIHBP1	2.45303	-0.341306	0.916515	-0.609046	0.789903	0.267728	NA	-0.3258	NA	1.36957	NA
BCAS1	2.45419	0.610453	0.804505	2.13601	0.143216	-1.52555	NA	-0.371117	NA	0.294683	NA
CHSY3	2.45491	-0.529346	0.857511	0.934751	0.600074	-1.46409	NA	-0.286077	NA	0.124252	NA
KCTD21-AS1	2.456	-3.14135	0.139808	-1.03302	0.430005	-2.10832	NA	-0.896651	NA	-2.65926	NA
SCGB1A1	2.45677	1.51931	0.3801	0.236879	0.898829	1.28243	NA	-0.606366	NA	-0.276159	NA
EPGN	2.46481	1.78329	0.42027	4.1815	0.00334199	-2.39819	NA	-0.632423	NA	-1.59481	NA
FKSG29	2.46654	1.32284	0.618543	-0.92726	0.661906	2.25007	NA	0.566789	NA	-1.60857	NA
JCAD	2.46972	2.95611	0.170663	1.38693	0.365606	1.56919	NA	-1.53441	NA	0.459885	NA
LOC101927795	2.46993	1.39653	0.466538	-1.03204	0.540808	2.42857	NA	-0.689289	NA	0.961725	NA
C9orf24	2.47116	1.74347	0.288782	1.54733	0.286812	0.196141	NA	0.989693	NA	0.832279	NA
TTTY10	2.47626	5.08529	0.00724998	3.45312	0.0510256	1.63217	NA	-1.22104	NA	1.39358	NA
INSL3	2.47849	4.95698	0.00586771	2.97382	0.0785846	1.98317	NA	-1.08748	NA	0.796278	NA
GPR171	2.48379	4.35482	0.0121128	1.29996	0.477464	3.05486	NA	-2.37789	NA	-0.567633	NA
CCND2-AS1	2.4843	-0.0339914	0.988572	1.10335	0.381973	-1.13733	NA	-3.76865	NA	-3.49849	NA
COL4A4	2.48474	0.628521	0.777532	1.65148	0.185385	-1.02295	NA	-0.368373	NA	-3.45925	NA
CLDN18	2.48758	1.80706	0.213074	0.50612	0.731716	1.30094	NA	0.944336	NA	-2.27297	NA
TLE6	2.49002	-0.639474	0.757687	-0.453563	0.783109	-0.185915	NA	0.344832	NA	0.591306	NA
TRIM61	2.49229	-1.61476	0.473991	-0.782084	0.519956	-0.832671	NA	-0.511906	NA	0.620042	NA
BEND5	2.49262	-0.521384	0.842393	0.411718	0.822402	-0.933101	NA	0.741504	NA	-0.553533	NA
LOC101060553	2.49485	1.33245	0.572305	0.413084	0.82316	0.919364	NA	-0.814377	NA	-0.136839	NA
AGAP2-AS1	2.4949	2.88909	0.101659	0.997266	0.492081	1.89183	NA	-0.480185	NA	0.0829734	NA
LOC101927472	2.49988	-2.27826	0.289694	-2.33403	0.110777	0.0557469	NA	1.86492	NA	0.516756	NA
RPL23AP32	2.50137	6.46287	0.48197	4.17275	0.608765	2.29067	NA	-3.65619	NA	-3.39172	NA
PTGES2-AS1	2.50207	-1.54638	0.475632	-0.347369	0.822055	-1.19901	NA	1.04931	NA	-1.54739	NA
CACNA1D	2.50475	-2.05688	0.357773	0.827597	0.521515	-2.88447	NA	-0.0277127	NA	-1.45905	NA
INPP5J	2.50654	1.04482	0.526075	-1.82741	0.168198	2.87223	NA	1.01604	NA	1.96224	NA
LOC100996579	2.50918	0.830187	0.702768	-0.429583	0.788418	1.25977	NA	0.256985	NA	-0.259129	NA
CD96	2.50928	0.798267	0.726819	1.41672	0.410572	-0.61845	NA	1.5367	NA	1.50482	NA
TREML3P	2.51108	1.05736	0.685949	-0.152795	0.940961	1.21015	NA	0.497514	NA	0.711102	NA
CYP4F11	2.51138	2.84968	0.51571	0.0628352	0.989552	2.78685	NA	1.55416	NA	1.05748	NA
CATSPERZ	2.51295	-0.0816963	0.975862	2.17055	0.111306	-2.25224	NA	0.386304	NA	-1.27267	NA
TSGA10IP	2.51476	-2.01749	0.384979	-3.26367	0.0490232	1.24614	NA	3.91525	NA	-0.566812	NA
NTRK3	2.51506	1.53202	0.642293	1.06696	0.708183	0.465663	NA	-2.07649	NA	-2.77386	NA
SH2D2A	2.51759	-0.277641	0.916515	-0.96648	0.557855	0.688831	NA	0.923206	NA	0.762734	NA
RAB41	2.51788	-1.64072	0.469694	-0.530834	0.747341	-1.10988	NA	1.38251	NA	-1.03272	NA
HNF1B	2.52058	1.74112	0.405703	1.42753	0.462954	0.31359	NA	0.322502	NA	1.92391	NA
PKDCC	2.52285	1.29878	0.604299	1.63069	0.330265	-0.3319	NA	1.27873	NA	2.27314	NA
LOC643802	2.5243	-0.517316	0.794336	-1.17485	0.36361	0.657535	NA	-0.136953	NA	0.427658	NA
DAO	2.5263	0.428435	0.842393	0.0821153	0.960665	0.346323	NA	0.141914	NA	-0.310389	NA
IL17D	2.5275	-2.46557	0.263402	-2.27319	0.111551	-0.192395	NA	1.48602	NA	1.57136	NA
LOC101927124	2.52759	-0.471737	0.825741	-0.798223	0.571779	0.326486	NA	2.14336	NA	0.0457235	NA
SNORD1B	2.52822	1.71275	0.244047	-1.11437	0.464663	2.82712	NA	1.48611	NA	-2.67131	NA
SNORD15B	2.53164	-0.548572	0.807946	-0.960321	0.420138	0.411747	NA	-0.613493	NA	0.665398	NA
LINC01146	2.53282	0.0762357	0.975185	-2.30084	0.145767	2.37706	NA	-0.517949	NA	-0.190687	NA
SNORD78	2.53356	-3.21295	0.144135	-2.34771	0.0667979	-0.865236	NA	-1.00864	NA	0.0705263	NA
SNORD101	2.53372	-1.25039	0.605166	-1.76289	0.146609	0.512497	NA	-1.27398	NA	0.156825	NA
PCOLCE-AS1	2.53498	2.49007	0.24523	1.63513	0.408425	0.854949	NA	-1.07542	NA	-1.78855	NA
CD99	2.53633	1.04509	0.72391	0.675014	0.733218	0.370079	NA	0.980875	NA	1.65229	NA
ARHGEF34P	2.53704	-0.0855251	0.970404	-1.20482	0.37804	1.11929	NA	1.45652	NA	0.500906	NA
SPOCK1	2.54787	-2.10936	0.367277	-0.60225	0.736859	-1.5071	NA	-1.9471	NA	0.262043	NA
SRGAP3-AS3	2.55529	0.613996	0.891914	1.95983	0.581568	-1.3458	NA	0.268147	NA	-0.990529	NA
WDFY3-AS2	2.55793	-2.27221	0.345179	-0.540624	0.755393	-1.73158	NA	-3.32356	NA	-0.220812	NA
LVRN	2.56401	0.986656	0.724034	2.61422	0.0983808	-1.62755	NA	-0.533575	NA	-0.000676129	NA
LOC101929717	2.56614	3.36856	0.132614	1.49507	0.433425	1.8735	NA	-1.09243	NA	-0.557205	NA
MED4-AS1	2.56621	2.99339	0.276955	2.85348	0.224001	0.139936	NA	-0.636323	NA	-3.44056	NA
BMS1P1	2.56816	1.38686	0.386564	0.633029	0.677661	0.753838	NA	-0.916113	NA	-0.673843	NA
TMSB15B	2.5683	2.53686	0.103172	1.86537	0.131899	0.671494	NA	0.0654063	NA	0.409833	NA
ADAMTS17	2.56993	-0.377239	0.875054	0.21846	0.883219	-0.595695	NA	0.349836	NA	0.788331	NA
KRTAP5-10	2.57091	3.3944	0.169891	3.28957	0.0982111	0.104848	NA	-0.723529	NA	-0.112555	NA
LOC154761	2.57187	0.86741	0.764652	2.05707	0.192089	-1.18965	NA	-0.980384	NA	-0.966717	NA
MIR6819	2.57207	2.21378	0.220912	1.87768	0.213725	0.336102	NA	-0.331978	NA	-0.339956	NA
DNAJC22	2.57382	-0.297683	0.914364	1.09974	0.474165	-1.39741	NA	0.409165	NA	-1.35467	NA
LINC00462	2.5763	-0.1544	0.951066	-1.51908	0.437247	1.36466	NA	2.26828	NA	-1.8028	NA
MIR6730	2.5764	-0.186797	0.948209	1.71887	0.287646	-1.90565	NA	-2.62863	NA	-4.80688	NA
CD81-AS1	2.57756	1.91437	0.475479	2.61812	0.158428	-0.703753	NA	0.708955	NA	0.749197	NA
FRMD6-AS1	2.57843	-1.21528	0.594019	1.63897	0.196928	-2.85424	NA	-0.434742	NA	-0.813747	NA
EHMT1-IT1	2.58318	0.437641	0.859541	-0.0178556	0.994441	0.455489	NA	1.27761	NA	1.70412	NA
LINC00167	2.58366	-1.54797	0.504076	0.594516	0.711959	-2.14248	NA	-1.92528	NA	-3.09062	NA
FGF2	2.58404	2.38633	0.233985	1.91915	0.237157	0.467186	NA	-1.25762	NA	0.713929	NA
NPY1R	2.58982	-1.86254	0.491685	0.328784	0.883297	-2.19132	NA	0.669748	NA	0.6164	NA
ST7-OT4	2.59144	1.96596	0.278721	1.02497	0.539079	0.940988	NA	0.869433	NA	0.666746	NA
SNORA29	2.59753	0.896274	0.622	-0.695086	0.656599	1.59136	NA	-0.901891	NA	0.471042	NA
UPK2	2.605	2.29441	0.494366	3.97607	0.0853554	-1.68161	NA	0.797856	NA	-0.696318	NA
PTTG2	2.60719	4.37986	0.0122313	4.33366	0.00435747	0.046203	NA	-0.441499	NA	-0.243584	NA
RNF216-IT1	2.60743	2.66638	0.227685	1.61137	0.464691	1.05502	NA	1.64839	NA	-1.47907	NA
MIR146B	2.60788	5.37795	0.105546	2.92891	0.335096	2.44906	NA	-3.64038	NA	3.03937	NA
SLC22A17	2.60864	0.721669	0.806786	0.526086	0.775929	0.195586	NA	0.119403	NA	-0.472301	NA
NTN3	2.6095	-2.10291	0.362436	-0.0307632	0.987201	-2.07215	NA	0.496414	NA	-0.560156	NA
ULK4P3	2.60951	-0.235086	0.922946	0.854697	0.492445	-1.08978	NA	0.199128	NA	1.295	NA
FSIP2	2.60964	0.0428707	0.982044	-0.0901282	0.95415	0.133001	NA	-0.105552	NA	-1.43375	NA
SFTPD	2.61132	2.24481	0.278549	0.837006	0.572095	1.40781	NA	-0.00117127	NA	-0.414346	NA
SLC9A2	2.61386	-1.58952	0.450588	-1.47798	0.267731	-0.111547	NA	-0.186554	NA	0.447203	NA
SNORA53	2.61499	0.701728	0.716308	-1.23344	0.369359	1.93516	NA	0.180273	NA	1.48689	NA
FGF7P3	2.61658	-2.06287	0.330977	0.953838	0.396149	-3.0167	NA	-0.182162	NA	-1.22434	NA
SNORA31	2.61877	3.0413	0.0384952	-1.03004	0.55753	4.07133	NA	-0.165159	NA	1.36381	NA
ARHGEF35	2.62182	-0.951664	0.713801	-0.145778	0.946386	-0.805881	NA	0.811619	NA	-0.733236	NA
SLC26A5	2.62255	0.492427	0.861601	0.843302	0.634147	-0.350859	NA	0.314296	NA	1.45393	NA
LOC101929577	2.62283	-2.89777	0.189355	0.808891	0.570989	-3.70666	NA	-1.60449	NA	-3.7807	NA
NR1I2	2.62859	-1.00742	0.638385	0.0207907	0.98955	-1.02821	NA	0.173013	NA	-1.17097	NA
C9orf163	2.62965	-1.50326	0.482303	0.110668	0.941344	-1.61392	NA	1.14491	NA	-1.63353	NA
MIR1976	2.6301	-0.776018	0.711631	-2.41508	0.0855687	1.63906	NA	-3.17515	NA	-0.431813	NA
LOC101929125	2.63186	0.432455	0.86715	0.944946	0.620203	-0.512481	NA	-0.88848	NA	-1.05231	NA
SNORA16B	2.63328	1.47115	0.409697	-0.102817	0.960678	1.57397	NA	0.929857	NA	0.190936	NA
PRRT4	2.63433	2.69763	0.366904	5.94369	0.00199871	-3.24602	NA	0.615843	NA	-1.87135	NA
C2CD6	2.63798	-1.49049	0.521578	1.09717	0.379229	-2.58766	NA	0.754633	NA	-0.707133	NA
LCN10	2.64312	3.17927	0.0744197	2.27245	0.0866806	0.906834	NA	-1.26491	NA	-0.431909	NA
L1TD1	2.6441	0.449201	0.843752	1.51298	0.3324	-1.06377	NA	0.953754	NA	-1.50503	NA
ALX4	2.64485	3.32995	0.0623652	-1.9069	0.318945	5.23683	NA	3.43738	NA	4.16384	NA
KRT36	2.64695	1.96789	0.229682	1.4891	0.265577	0.478802	NA	-0.508774	NA	-1.20487	NA
C4orf47	2.64997	-0.422609	0.913783	2.07669	0.398366	-2.49925	NA	-1.58772	NA	-5.83755	NA
LOC102724163	2.65364	-2.36206	0.263526	-1.62841	0.164022	-0.733652	NA	-0.175865	NA	-0.826813	NA
VPREB3	2.65751	0.985983	0.726024	3.40898	0.0407353	-2.42299	NA	-0.896166	NA	-1.63377	NA
MUSK	2.66206	-0.894793	0.77532	1.77293	0.42583	-2.66771	NA	-0.0151744	NA	1.8854	NA
LOC100422556	2.6631	2.05099	0.152345	0.121294	0.941751	1.9297	NA	-0.0495945	NA	0.43941	NA
GALR2	2.66327	0.335824	0.86715	0.490836	0.731158	-0.155008	NA	0.740984	NA	-1.71087	NA
LOC100507600	2.66361	-2.3994	0.268251	-3.06124	0.059126	0.66182	NA	-1.74467	NA	-1.48019	NA
IGF2	2.66461	1.78576	0.819782	2.46891	0.695152	-0.683063	NA	-0.402262	NA	3.52983	NA
CHGA	2.66651	-2.69716	0.216032	0.19904	0.902535	-2.8962	NA	-0.0426663	NA	0.447975	NA
CCDC189	2.66735	-1.94493	0.39437	-0.453563	0.771564	-1.49137	NA	1.64516	NA	0.049891	NA
HCG14	2.67811	3.69457	0.145106	0.870856	0.746562	2.82373	NA	-3.46739	NA	-1.78022	NA
LOC102724467	2.6782	4.07964	0.0590992	2.25634	0.262351	1.82331	NA	-2.6775	NA	-0.205647	NA
HAP1	2.67925	-3.17806	0.173058	0.780713	0.638344	-3.95876	NA	2.03829	NA	-1.9554	NA
PADI4	2.67995	-2.95358	0.195055	-2.57419	0.150767	-0.379432	NA	-0.648403	NA	1.04712	NA
DNAAF3	2.67999	-0.0152892	0.996452	1.02594	0.578187	-1.04122	NA	2.12168	NA	0.464136	NA
LTF	2.68382	0.409954	0.90224	1.84116	0.399527	-1.4312	NA	-0.479488	NA	4.12681	NA
CCN1	2.68555	1.71746	0.366766	-2.36867	0.188905	4.08609	NA	-0.931214	NA	3.34194	NA
POPDC3	2.68684	-0.954852	0.689272	1.91477	0.110558	-2.86961	NA	-0.802225	NA	-1.34296	NA
LRRC71	2.68751	1.41047	0.388092	0.967123	0.487584	0.443358	NA	-0.13308	NA	1.01598	NA
SEMA5B	2.69024	5.08773	0.0175662	5.12821	0.0023073	-0.0404744	NA	-2.73743	NA	-0.761462	NA
WNT16	2.69222	-0.00428314	0.998624	1.45676	0.329903	-1.46104	NA	-2.16228	NA	-0.839599	NA
MIR3960	2.69236	0.865228	0.739515	1.37791	0.524399	-0.512671	NA	0.32438	NA	-1.76953	NA
LOC100129697	2.69251	1.68444	0.543682	4.07814	0.0173561	-2.39368	NA	-2.08088	NA	-2.86504	NA
SMARCA5-AS1	2.69486	4.48825	0.0143963	-0.524966	0.820322	5.0132	NA	-0.213316	NA	2.24479	NA
RNF157	2.69812	2.90255	0.0549595	2.33515	0.045067	0.567409	NA	-1.1047	NA	-0.683834	NA
SEC1P	2.70124	-2.27265	0.412913	-0.223819	0.924745	-2.04882	NA	0.564668	NA	-1.55429	NA
LINC00856	2.70182	0.341737	0.860182	0.0424366	0.978	0.299304	NA	0.220235	NA	-0.793155	NA
HRNR	2.70662	-1.75357	0.434713	0.816323	0.527667	-2.56989	NA	-0.754146	NA	-0.73164	NA
SNORD27	2.71118	-0.000345583	0.999833	-3.2688	0.0164442	3.26844	NA	0.825814	NA	-0.43033	NA
WT1	2.71247	-1.8026	0.52981	-2.62818	0.17211	0.825551	NA	-0.204772	NA	3.54102	NA
PRELP	2.713	-2.90536	0.237247	-0.281951	0.8969	-2.6234	NA	-0.126333	NA	-1.45816	NA
TPH1	2.71314	-0.24693	0.925223	-0.129861	0.943964	-0.117069	NA	0.864449	NA	-3.95505	NA
ARMH4	2.71491	-0.73856	0.782225	-1.16005	0.451942	0.421486	NA	2.79472	NA	1.9191	NA
LOC644762	2.71855	1.5826	0.543069	0.753987	0.624046	0.828621	NA	-1.75279	NA	-0.795148	NA
VXN	2.71921	-1.20012	0.637076	0.0583987	0.976776	-1.25852	NA	0.141482	NA	-2.98114	NA
CKM	2.72352	1.44378	0.475813	0.690848	0.721298	0.752919	NA	1.58194	NA	1.56606	NA
INHBB	2.72527	0.906933	0.679396	1.68245	0.206933	-0.775514	NA	0.156148	NA	1.24764	NA
LINC00628	2.72554	3.91306	0.053998	2.80487	0.139062	1.10819	NA	1.65171	NA	3.59071	NA
ATP13A4	2.7271	-0.752234	0.798128	1.01969	0.589824	-1.77192	NA	-0.425277	NA	-0.68069	NA
PALM	2.72734	-0.352566	0.911664	2.2983	0.179235	-2.65085	NA	0.978294	NA	1.408	NA
CREG2	2.72854	-1.22181	0.592363	-0.21902	0.897458	-1.00279	NA	1.0774	NA	0.10801	NA
DGUOK-AS1	2.73296	1.5586	0.3309	0.896774	0.489324	0.661833	NA	-0.305024	NA	-0.0561801	NA
KIF26A	2.73311	2.03094	0.279603	0.607428	0.683265	1.42352	NA	0.136367	NA	-0.418348	NA
ZNF541	2.73573	-0.180896	0.945717	1.78785	0.185961	-1.96874	NA	0.530305	NA	-0.577557	NA
CXCL13	2.73702	-0.117763	0.97462	3.91021	0.0392566	-4.02793	NA	-0.891649	NA	-1.94847	NA
ANKRD20A8P	2.75223	0.580551	0.82109	0.878066	0.698196	-0.29751	NA	0.119278	NA	-1.0345	NA
COX7A1	2.7539	-0.900118	0.708269	-1.97038	0.178455	1.07025	NA	1.50086	NA	1.97528	NA
MIR191	2.75392	2.91092	0.213396	2.30926	0.216797	0.601661	NA	-2.00508	NA	1.02804	NA
SUCLG2-AS1	2.75793	-1.00311	0.686863	-0.623124	0.647618	-0.379989	NA	-1.15201	NA	-1.21614	NA
SPTY2D1OS	2.75804	-0.147197	0.945739	0.658853	0.626116	-0.806048	NA	-1.13697	NA	0.325861	NA
MLC1	2.75955	-0.265072	0.92179	-0.535791	0.794659	0.270723	NA	-0.344967	NA	-0.688726	NA
SPACA6P-AS	2.76091	2.7122	0.185763	-0.650795	0.767015	3.36297	NA	1.52249	NA	2.75319	NA
LOC100507506	2.76188	-0.652255	0.783691	-0.473953	0.767194	-0.178307	NA	1.41926	NA	0.821206	NA
OVCH1	2.76223	2.25745	0.274462	0.675457	0.730612	1.582	NA	-1.60839	NA	-0.884538	NA
VASH2	2.7654	0.346613	0.893237	1.56162	0.27141	-1.215	NA	0.993977	NA	1.23126	NA
XKRX	2.76717	-3.7954	0.0620748	-0.772289	0.535667	-3.0231	NA	-0.516625	NA	-4.03294	NA
MMP20	2.7694	5.15462	0.00488488	-0.00514535	0.998737	5.15974	NA	-0.598576	NA	2.66725	NA
RNASEH2B-AS1	2.77008	-2.09483	0.367694	0.520995	0.736054	-2.61582	NA	-1.8995	NA	-4.68568	NA
AQP2	2.77419	-2.57081	0.279486	-1.25398	0.433511	-1.31683	NA	0.876754	NA	-0.142713	NA
EHD4-AS1	2.77466	4.10721	0.00876898	-0.329035	0.888746	4.43623	NA	0.219408	NA	2.35724	NA
TET1	2.77474	-2.71098	0.270195	-1.29781	0.458687	-1.41317	NA	1.9119	NA	-3.18978	NA
SMC1B	2.77616	2.68752	0.114853	2.11482	0.139494	0.572712	NA	-0.72765	NA	-2.27769	NA
SRRM3	2.77684	-2.19298	0.347739	-0.213928	0.908905	-1.97905	NA	2.25069	NA	2.42868	NA
GRM2	2.78026	0.462636	0.847941	0.0782887	0.967565	0.384348	NA	-2.71445	NA	-0.86759	NA
KAZALD1	2.78052	-2.54251	0.238772	-0.975942	0.492443	-1.56658	NA	1.76868	NA	0.760516	NA
HIST1H2AG	2.78579	-1.17949	0.621876	-2.70418	0.0778379	1.52467	NA	2.86866	NA	2.14744	NA
CNBD2	2.78606	-1.8146	0.429397	0.910784	0.531474	-2.72538	NA	-0.78789	NA	-1.15774	NA
TLE2	2.78691	-2.36721	0.268399	-0.199747	0.894236	-2.16746	NA	0.419961	NA	-0.605907	NA
SLC22A31	2.78755	1.32917	0.661647	0.0277107	0.991682	1.30145	NA	0.988579	NA	0.129478	NA
SH3GL1P2	2.78756	-0.449866	0.832171	0.574224	0.659927	-1.02408	NA	0.869888	NA	-0.131178	NA
CALB1	2.79048	3.21967	0.206699	3.08956	0.116008	0.130145	NA	-1.58531	NA	-1.41099	NA
CEP83-DT	2.79448	-0.445895	0.854313	-1.14429	0.430186	0.698387	NA	1.06875	NA	-0.338177	NA
TLCD4-RWDD3	2.79861	-1.51381	0.452213	-1.40643	0.197347	-0.107378	NA	-0.351403	NA	-0.0478259	NA
LINC00319	2.79959	-3.1505	0.126684	-1.18339	0.335292	-1.96711	NA	1.07997	NA	-2.31016	NA
TNKS2-AS1	2.79978	0.74223	0.718689	1.93221	0.136904	-1.18997	NA	-0.361579	NA	-1.78975	NA
MIR23A	2.80015	4.84821	0.00222566	2.69269	0.0698526	2.15552	NA	-0.443132	NA	-0.70152	NA
ACSM1	2.80366	0.724752	0.846376	4.11008	0.0719416	-3.38527	NA	0.228947	NA	-2.7182	NA
DSCR9	2.80433	1.74575	0.236991	0.651438	0.658789	1.09431	NA	-1.36085	NA	0.2183	NA
ATP8A2	2.80588	-0.190675	0.936353	-1.38969	0.228213	1.19901	NA	1.18158	NA	-1.55867	NA
LOC101929512	2.81093	1.18524	0.547823	0.164475	0.939619	1.02075	NA	0.0819227	NA	-0.66262	NA
COL24A1	2.81342	0.524665	0.821505	2.11902	0.115458	-1.59434	NA	0.555668	NA	-4.69314	NA
A4GNT	2.81442	-2.56918	0.300996	-1.84575	0.295615	-0.723445	NA	1.57898	NA	-1.25099	NA
FLJ36777	2.81444	1.48183	0.401286	0.420389	0.815139	1.06144	NA	0.131422	NA	0.850848	NA
SNORD6	2.81627	-0.941928	0.679766	-1.89653	0.157267	0.954585	NA	-0.903096	NA	2.30151	NA
LOC103091866	2.81869	1.70982	0.26679	0.458922	0.725553	1.2509	NA	-0.611455	NA	0.0879544	NA
LYPLAL1-AS1	2.81951	-2.87697	0.165677	-1.20344	0.363435	-1.67353	NA	1.20448	NA	-1.68017	NA
CTXN1	2.82003	-2.00632	0.310696	-1.48788	0.237281	-0.51844	NA	1.74045	NA	-1.45626	NA
BCL11B	2.82177	0.62592	0.796926	2.36966	0.116376	-1.74374	NA	2.22223	NA	-3.09858	NA
ZNF660	2.82414	-1.55607	0.490016	-0.884709	0.49884	-0.671365	NA	0.0346938	NA	0.295106	NA
LOC403323	2.82627	0.906958	0.741015	0.173752	0.920871	0.733206	NA	0.245191	NA	0.129029	NA
DNAH11	2.82724	0.0817542	0.978961	1.48863	0.455661	-1.40685	NA	-0.796712	NA	-1.67182	NA
RNF112	2.82823	-0.38294	0.891914	1.71878	0.275559	-2.1017	NA	-0.330556	NA	-2.63478	NA
RPL34-AS1	2.82828	-3.07191	0.134838	-0.712554	0.567069	-2.35936	NA	-0.0799503	NA	-1.80105	NA
SNORD94	2.82978	-2.13099	0.330031	-1.09968	0.394772	-1.03132	NA	0.540882	NA	1.27054	NA
TNK1	2.83496	-2.99935	0.145444	-0.26635	0.844736	-2.73299	NA	1.15845	NA	-0.581372	NA
MIR29B2	2.83639	2.36556	0.262777	0.269618	0.907486	2.09594	NA	1.19506	NA	2.22891	NA
KLF15	2.83824	1.14696	0.545092	0.222885	0.898829	0.924075	NA	-0.282321	NA	-0.133145	NA
FOXD4L1	2.83916	3.00262	0.130688	2.43962	0.173748	0.562999	NA	-1.63423	NA	3.11922	NA
SNORD44	2.83982	-1.63648	0.422317	-3.29406	0.00407837	1.65756	NA	0.423378	NA	-1.68383	NA
LOC101929099	2.84227	-1.58259	0.430236	-2.57557	0.0718549	0.992961	NA	2.48641	NA	-0.257149	NA
KCNK15	2.84466	-0.641173	0.843532	0.139943	0.953302	-0.781107	NA	-3.15393	NA	2.14168	NA
MLANA	2.85074	0.86319	0.628037	0.626523	0.628387	0.23667	NA	-1.08355	NA	-0.879128	NA
SNORA70G	2.85092	2.98056	0.0895853	1.66571	0.351465	1.31484	NA	0.394125	NA	1.82604	NA
LMCD1	2.85178	3.17551	0.278721	-0.503446	0.866403	3.67893	NA	-1.1172	NA	3.96941	NA
PRODH	2.85319	-0.674869	0.778087	1.70549	0.128147	-2.38035	NA	0.0220454	NA	-1.02153	NA
MIR27A	2.85518	3.5154	0.0406218	2.15021	0.183043	1.36519	NA	-0.0356333	NA	1.37453	NA
HIST1H4I	2.85619	0.469933	0.830675	-0.156743	0.924602	0.626676	NA	0.851082	NA	1.0457	NA
GRIN1	2.85723	3.75751	0.0582458	1.52471	0.308015	2.23281	NA	1.20047	NA	-0.365392	NA
ICOS	2.85803	3.86058	0.0692383	1.40638	0.564099	2.45418	NA	-1.36619	NA	5.36602	NA
LINC00880	2.8621	3.37284	0.124203	4.6334	0.00618779	-1.26055	NA	-0.200902	NA	-0.657184	NA
ETV1	2.86671	-2.97495	0.162873	-0.822207	0.545719	-2.15274	NA	0.2788	NA	-0.956536	NA
AGAP9	2.8668	0.899321	0.761046	0.447355	0.819535	0.451975	NA	-0.309625	NA	1.06677	NA
LINC00636	2.86713	0.520033	0.839062	1.46142	0.430186	-0.941386	NA	-1.69699	NA	0.0246632	NA
TAF7L	2.86822	-2.76748	0.205136	-0.282814	0.879142	-2.48467	NA	-0.0122731	NA	0.797652	NA
SPERT	2.87225	4.10609	0.0932602	2.02356	0.401742	2.08252	NA	-2.63327	NA	2.82312	NA
SNORD4B	2.87297	-1.02611	0.79217	1.33213	0.645802	-2.35819	NA	-1.23733	NA	-0.0293231	NA
MIR4461	2.87668	3.17521	0.11928	1.84228	0.306305	1.33295	NA	-1.62916	NA	-1.89826	NA
FAM95B1	2.8772	0.048358	0.988248	-1.78532	0.243533	1.83367	NA	-0.28641	NA	-3.11859	NA
NPIPB6	2.88536	1.59505	0.367798	2.63002	0.0483811	-1.03496	NA	-0.586918	NA	0.32093	NA
IL21R-AS1	2.88549	1.43698	0.366329	-0.409335	0.802237	1.84631	NA	0.943891	NA	0.00661792	NA
RGPD3	2.88656	-1.13261	0.623385	0.477044	0.683513	-1.60965	NA	-1.10304	NA	-0.838401	NA
TCN1	2.88844	-0.36043	0.927097	1.229	0.644631	-1.5894	NA	-5.61296	NA	-0.536281	NA
MIR6514	2.892	3.90636	0.00997859	0.714431	0.691518	3.19193	NA	-3.61321	NA	1.44546	NA
MIR4263	2.89288	-0.525803	0.783742	-0.0225374	0.987645	-0.503263	NA	-1.12268	NA	0.488713	NA
MKX	2.89436	2.38401	0.255086	3.78705	0.0126642	-1.40302	NA	-2.88694	NA	-1.92824	NA
GAS8-AS1	2.89454	-2.4027	0.27618	-0.628894	0.663155	-1.77381	NA	1.51304	NA	0.7771	NA
ABCD2	2.89563	-1.82792	0.367605	-0.942951	0.49884	-0.884973	NA	1.48835	NA	-2.64641	NA
COL1A2	2.89651	2.78648	0.366385	-0.260499	0.930303	3.04699	NA	-3.77135	NA	1.67533	NA
SNORA81	2.89811	-1.46959	0.527073	-2.12064	0.139062	0.651039	NA	1.21556	NA	1.32631	NA
MIR25	2.90226	1.83213	0.280977	-1.02117	0.517998	2.85329	NA	0.671904	NA	0.934909	NA
NDUFAF4P1	2.90233	2.1073	0.292103	0.726795	0.730558	1.38049	NA	-0.0700479	NA	2.48442	NA
KIR3DX1	2.90865	-1.17382	0.634372	0.266209	0.887905	-1.44002	NA	-3.07908	NA	-1.15486	NA
RDH10-AS1	2.91031	-2.42289	0.307505	-2.64141	0.143192	0.218478	NA	3.30701	NA	1.5017	NA
DAAM2	2.91123	-2.75697	0.320093	-3.44973	0.0735138	0.692722	NA	0.838379	NA	1.6879	NA
CCBE1	2.91195	2.85425	0.106142	2.84372	0.0446202	0.0105453	NA	-0.982256	NA	-3.49559	NA
RNF43	2.91271	3.94088	0.0269328	2.77085	0.0769086	1.17004	NA	-0.808731	NA	-3.29083	NA
LOC101927817	2.91644	1.80191	0.335831	1.32658	0.399473	0.475337	NA	-0.581732	NA	-2.01891	NA
PCDHGA8	2.92042	-1.72038	0.491049	1.31833	0.370648	-3.0387	NA	-0.500901	NA	-2.44798	NA
TKTL2	2.92655	0.483524	0.860014	2.56953	0.101838	-2.086	NA	-0.488515	NA	0.214702	NA
CCR6	2.92689	3.18008	0.0735944	1.70673	0.227043	1.47335	NA	0.844976	NA	0.277466	NA
LOC101927066	2.92938	0.761304	0.7099	0.457211	0.786396	0.304095	NA	-0.487782	NA	0.343136	NA
EGF	2.93	0.680306	0.805683	0.311621	0.87399	0.368689	NA	0.139848	NA	-0.0450781	NA
LOC101929450	2.93022	-2.10677	0.371275	-2.06999	0.132784	-0.0367841	NA	-0.221803	NA	-2.5876	NA
SLC6A4	2.9324	-1.31294	0.580893	0.890422	0.546913	-2.20336	NA	0.195968	NA	-0.235997	NA
CSMD1	2.93792	-0.502652	0.848555	1.90291	0.170414	-2.40555	NA	-0.424316	NA	-1.89716	NA
CAGE1	2.93796	-1.06257	0.670978	0.288441	0.870708	-1.35101	NA	-0.669834	NA	-1.33765	NA
TAF1L	2.93866	1.96944	0.381488	0.438779	0.760279	1.53067	NA	-0.00784975	NA	-0.49239	NA
ZSWIM5	2.93947	1.09443	0.539201	1.83438	0.17318	-0.739944	NA	2.41406	NA	0.377605	NA
LOC100506747	2.93967	-3.70981	0.0679663	-1.68252	0.15724	-2.02729	NA	0.969638	NA	-0.0503382	NA
LOC100128568	2.94205	0.233961	0.929328	1.45521	0.414219	-1.22124	NA	1.30171	NA	0.79552	NA
C19orf84	2.94399	-1.2718	0.628037	1.10339	0.476146	-2.37518	NA	0.70511	NA	-0.113129	NA
SNORA28	2.94538	0.796206	0.681071	-1.89587	0.232774	2.69205	NA	2.51634	NA	3.29527	NA
AGTR1	2.94602	2.6166	0.248089	0.153674	0.950575	2.46293	NA	-0.686459	NA	2.59529	NA
ZNF252P-AS1	2.94604	-3.17936	0.121073	-0.274889	0.839407	-2.90446	NA	0.889426	NA	-2.2368	NA
ABO	2.94805	-0.196347	0.949	0.212951	0.918137	-0.409297	NA	0.752561	NA	-0.0680511	NA
GTF2H2C_2	2.94896	-1.07896	0.663224	-0.485358	0.754952	-0.59361	NA	-0.99419	NA	1.37712	NA
SLC45A1	2.95066	-2.45616	0.258701	-0.510475	0.726634	-1.94569	NA	1.40294	NA	-1.56894	NA
SNORD74	2.953	-0.129382	0.946147	-1.03587	0.330135	0.906482	NA	0.271163	NA	0.67566	NA
ESRP2	2.95697	-0.738683	0.745778	2.20956	0.04215	-2.94824	NA	0.166169	NA	-0.358309	NA
DNMBP-AS1	2.95762	-1.88926	0.460572	-1.07736	0.568859	-0.811914	NA	-0.500417	NA	0.22609	NA
NBPF11	2.96088	0.381509	0.87697	1.05263	0.570989	-0.671113	NA	0.186764	NA	0.125141	NA
UBE2Q1-AS1	2.96228	-2.40105	0.28516	-1.45928	0.291712	-0.941783	NA	0.644588	NA	1.77093	NA
FAM238A	2.9633	-0.915902	0.751023	1.7568	0.316967	-2.67268	NA	-3.11296	NA	-2.89799	NA
TUBA3D	2.96704	-1.76107	0.405007	0.794298	0.533368	-2.55536	NA	0.266522	NA	-0.433401	NA
BEX1	2.96797	3.28569	0.114938	0.768315	0.709101	2.51737	NA	-0.111581	NA	-0.34687	NA
LOC642776	2.97196	-2.73606	0.357705	1.69676	0.439713	-4.43279	NA	0.394026	NA	-0.800885	NA
LRRC49	2.97359	-0.168352	0.943847	-0.123742	0.93766	-0.0446102	NA	0.603166	NA	-1.05836	NA
SERPINE3	2.9753	-1.57373	0.534716	2.17727	0.0970852	-3.75098	NA	-2.07839	NA	-2.86676	NA
PRR15	2.9762	-4.24347	0.104424	-1.76613	0.375468	-2.47735	NA	1.1315	NA	-2.15776	NA
TMC5	2.98336	-1.58773	0.516282	1.30152	0.346238	-2.88924	NA	-1.16483	NA	-1.15311	NA
RSPH1	2.98716	-0.504541	0.874621	2.09645	0.245942	-2.60098	NA	-0.300648	NA	0.0195907	NA
CDRT1	2.98725	-2.19946	0.322148	0.843092	0.513023	-3.04254	NA	1.99751	NA	-1.29741	NA
SCN10A	2.98751	-1.50343	0.519183	-1.92835	0.136801	0.4249	NA	1.77992	NA	1.91041	NA
TCTE3	2.98851	-0.0301375	0.988572	-0.772384	0.508287	0.742245	NA	-0.454212	NA	0.433263	NA
SNORD19	2.99263	-2.19762	0.298949	-2.29808	0.0556448	0.100445	NA	0.912153	NA	1.68044	NA
SNORD24	2.99463	0.273581	0.886214	-1.45657	0.176741	1.73015	NA	-0.0181613	NA	1.25829	NA
LINC00612	2.99666	-1.02066	0.686347	0.0402225	0.984757	-1.06089	NA	1.96701	NA	1.40453	NA
SNORD138	2.99775	1.23487	0.448335	0.609879	0.684031	0.625	NA	-2.7513	NA	0.497923	NA
LINC00487	2.99903	2.90871	0.274107	6.38328	0.000116146	-3.47454	NA	-0.488771	NA	-2.86954	NA
ANKRD20A4	3.00079	0.753496	0.729819	2.52358	0.102237	-1.77007	NA	0.902218	NA	1.06553	NA
LOC101928324	3.00102	-2.48611	0.239781	-0.648796	0.640003	-1.83731	NA	1.13703	NA	1.26125	NA
MAP3K15	3.00106	1.46941	0.394226	1.61803	0.178953	-0.148618	NA	-0.981914	NA	-1.46386	NA
TRPM1	3.00632	0.337881	0.892476	-0.873925	0.642791	1.21181	NA	-1.1134	NA	-1.50183	NA
CHRNG	3.00975	0.956184	0.57638	0.348782	0.828171	0.60741	NA	0.384807	NA	-2.70816	NA
RNASEK-C17orf49	3.01228	-1.98773	0.421311	-0.454739	0.800491	-1.53299	NA	-0.748892	NA	-0.00615819	NA
MPP4	3.01416	2.43671	0.290986	3.59784	0.0285411	-1.16112	NA	-0.0514677	NA	-0.202763	NA
PLA2R1	3.01774	2.32022	0.315566	1.611	0.238685	0.709234	NA	-0.425829	NA	0.282523	NA
ABHD1	3.01835	-1.1836	0.580224	-0.0856414	0.954392	-1.09796	NA	0.462869	NA	0.522794	NA
LOC152225	3.01962	1.87057	0.338881	-2.28264	0.231706	4.15317	NA	-1.69315	NA	2.77013	NA
PRTFDC1	3.02242	2.72667	0.163607	-0.664771	0.648418	3.39144	NA	-0.921742	NA	-0.923691	NA
NCR1	3.02789	-2.01633	0.355207	-0.151128	0.926626	-1.86521	NA	-0.375895	NA	1.02679	NA
EGOT	3.02839	0.338667	0.889493	-0.248973	0.883616	0.58764	NA	-4.02737	NA	-0.747767	NA
LINC00941	3.02913	-1.21746	0.594386	1.09945	0.479632	-2.31691	NA	0.534653	NA	-2.20586	NA
SNORA1	3.03133	0.74049	0.681071	-1.00718	0.47657	1.74766	NA	-0.995388	NA	0.605203	NA
NPIPB9	3.03219	1.10083	0.621292	0.208656	0.904922	0.892181	NA	-1.08549	NA	0.341778	NA
CACNA1B	3.03239	0.213272	0.951066	1.09764	0.613384	-0.884348	NA	-0.574778	NA	1.41162	NA
SNORA7B	3.03253	0.67066	0.644649	-0.129719	0.93181	0.800381	NA	-0.299903	NA	0.729609	NA
SYNE4	3.04094	-0.426831	0.838508	-0.774393	0.537029	0.347562	NA	0.0621518	NA	-0.431865	NA
LYPLA2P2	3.04146	0.598995	0.800598	0.187054	0.898028	0.411944	NA	0.0427175	NA	-0.380138	NA
EPHA10	3.04305	-0.196784	0.935446	0.876414	0.462043	-1.07319	NA	-0.20789	NA	0.0953752	NA
SPATA21	3.04655	2.12341	0.343833	2.87417	0.100088	-0.750749	NA	-2.93378	NA	-0.697383	NA
KLRD1	3.04812	1.61565	0.44875	1.51994	0.380884	0.0957226	NA	0.331584	NA	-1.01411	NA
MACROD2	3.04873	0.955735	0.559679	-0.0940019	0.951079	1.04974	NA	0.284841	NA	-1.73481	NA
PCDHGA7	3.05108	-1.72387	0.490547	-0.626502	0.716892	-1.09737	NA	0.382872	NA	0.471914	NA
LOC101927901	3.0549	0.409887	0.897676	1.95712	0.367534	-1.5472	NA	-2.25028	NA	-4.33191	NA
RBPJL	3.05605	2.92441	0.148447	3.45986	0.030584	-0.53545	NA	-0.426125	NA	2.12891	NA
MTUS2-AS1	3.05786	2.3305	0.293934	2.23192	0.238901	0.0985823	NA	-1.52376	NA	-2.68197	NA
GLIPR1L1	3.05845	-1.99885	0.290297	0.0110851	0.993906	-2.00994	NA	0.596157	NA	-1.58027	NA
DLGAP4-AS1	3.06212	1.29322	0.419477	0.917152	0.515205	0.376074	NA	-0.128934	NA	-1.13981	NA
PARD6G-AS1	3.06412	-0.289459	0.90784	-2.30402	0.151174	2.01454	NA	1.65743	NA	-0.282835	NA
SNORA72	3.06779	1.67483	0.308883	-0.764328	0.651951	2.43915	NA	-0.740386	NA	0.80692	NA
ZEB1-AS1	3.06945	-1.40251	0.43625	-2.05635	0.129598	0.653834	NA	2.10487	NA	-0.739361	NA
SNORA78	3.07488	1.05819	0.440023	-1.02985	0.470574	2.08803	NA	1.86064	NA	1.18184	NA
ALG1L9P	3.07523	-1.85937	0.365801	0.827878	0.49656	-2.68724	NA	0.24884	NA	-0.458698	NA
LOC100289361	3.0756	0.319054	0.878599	-0.987148	0.505314	1.30619	NA	2.09358	NA	1.23134	NA
CLEC17A	3.07612	0.581891	0.782751	0.994468	0.423746	-0.41257	NA	-1.17817	NA	-1.42613	NA
ACKR4	3.07622	-1.03479	0.682438	0.654882	0.66969	-1.68967	NA	-2.2337	NA	-1.4226	NA
DRC7	3.07713	-1.99916	0.367031	-2.38759	0.146785	0.388388	NA	2.5952	NA	1.27164	NA
OR6N1	3.0772	3.01599	0.215387	2.19394	0.326555	0.822065	NA	-1.36482	NA	-1.11436	NA
EPHB3	3.08426	-1.57763	0.478655	-1.28524	0.279297	-0.292394	NA	0.147537	NA	0.202949	NA
NCRUPAR	3.08683	3.31318	0.234182	3.11463	0.189915	0.1986	NA	-3.95091	NA	-3.68643	NA
OGFRP1	3.08761	-3.29219	0.0847032	-0.596808	0.581568	-2.69538	NA	0.465051	NA	-0.464545	NA
MIR7703	3.08765	4.33159	0.00521953	1.88392	0.198244	2.44767	NA	-0.48543	NA	0.545547	NA
LINC00885	3.0933	1.51832	0.372024	1.06353	0.451318	0.454787	NA	0.541261	NA	0.109147	NA
CLTRN	3.09421	1.37319	0.391814	0.698267	0.683962	0.674925	NA	0.250456	NA	-1.87625	NA
FAM3B	3.10001	-1.6692	0.54474	-0.165189	0.949193	-1.504	NA	-0.333488	NA	0.968412	NA
CPXM2	3.10223	0.139188	0.956092	-0.795858	0.539318	0.935044	NA	2.0534	NA	-0.344964	NA
SLC39A12	3.10353	-0.54549	0.808255	-0.31195	0.836706	-0.233542	NA	0.0572806	NA	0.358717	NA
TEAD1	3.10409	-0.179384	0.946345	-0.597314	0.658789	0.417924	NA	1.60845	NA	0.00430977	NA
DDT	3.10438	1.62119	0.557356	0.673963	0.710197	0.947233	NA	-0.131352	NA	-0.510266	NA
LRRC37A	3.10739	-1.22282	0.574061	0.86266	0.470847	-2.08547	NA	-0.954745	NA	-1.14941	NA
VIPR1	3.11078	-3.19556	0.20542	-1.86227	0.31467	-1.3333	NA	0.997385	NA	0.568815	NA
ULBP3	3.11852	-1.32813	0.590429	-0.843934	0.564392	-0.484197	NA	1.04612	NA	-0.138377	NA
C11orf86	3.12176	3.44259	0.135292	3.3563	0.0775939	0.0862985	NA	-3.76062	NA	-0.487055	NA
LOC101927018	3.1243	-0.268639	0.900439	-1.0851	0.399271	0.816463	NA	1.62356	NA	1.92179	NA
LRRC2	3.12663	-0.753439	0.76176	1.89391	0.126264	-2.64734	NA	-0.217803	NA	-0.321574	NA
KLHL7-DT	3.12691	-2.51897	0.199724	-1.59862	0.210629	-0.920357	NA	1.18926	NA	0.43933	NA
DRP2	3.12771	-0.333711	0.904546	1.968	0.156617	-2.3017	NA	1.3093	NA	-0.962855	NA
ECM2	3.12774	-0.620651	0.819842	1.92258	0.193253	-2.54322	NA	-1.94883	NA	-2.78119	NA
TRPC5OS	3.12833	-0.730773	0.715786	0.177521	0.902163	-0.90829	NA	0.483895	NA	-1.31833	NA
PTPRG-AS1	3.12961	-0.768792	0.72359	-1.03808	0.352812	0.26929	NA	-0.507902	NA	0.132715	NA
PGA5	3.13305	0.334518	0.895285	-0.671049	0.656261	1.00556	NA	0.205863	NA	1.46764	NA
MIRLET7I	3.13691	2.714	0.118093	0.858194	0.573258	1.8558	NA	-0.0561544	NA	0.900043	NA
CCL13	3.13861	1.14625	0.528652	0.323936	0.828592	0.822313	NA	-0.99848	NA	-1.14233	NA
LOC101929470	3.1409	2.53588	0.158656	-0.010745	0.996487	2.54663	NA	-0.770409	NA	-1.69429	NA
PRSS33	3.14101	-2.0787	0.369028	-1.67488	0.360907	-0.403832	NA	1.49655	NA	-1.18645	NA
ZNF781	3.14204	-1.83141	0.390606	-1.403	0.275563	-0.428413	NA	1.50004	NA	1.21626	NA
SP9	3.14448	4.01802	0.129938	3.39595	0.0993284	0.622071	NA	0.773417	NA	-1.5866	NA
GJA1	3.1463	1.15723	0.665221	-1.46884	0.363589	2.62606	NA	-0.877791	NA	1.66428	NA
GPR63	3.14814	-0.726483	0.792146	-0.719519	0.667252	-0.00696886	NA	-0.555914	NA	-0.0114008	NA
GATA3	3.14857	3.03645	0.0603734	1.41081	0.424191	1.62563	NA	-0.635419	NA	1.98231	NA
LINC00907	3.15281	-1.28598	0.55192	0.63521	0.615208	-1.92118	NA	0.0128974	NA	-2.25919	NA
ASB9P1	3.16154	2.65184	0.0683884	-0.109627	0.95415	2.76146	NA	0.426077	NA	-0.335216	NA
FTO-IT1	3.16288	1.71628	0.40585	0.98797	0.519106	0.728308	NA	-1.17593	NA	-1.44036	NA
C8orf48	3.16531	-1.39678	0.568373	-0.563293	0.726579	-0.833496	NA	0.853952	NA	1.54082	NA
C8orf88	3.17045	-0.162937	0.946588	0.903262	0.452938	-1.06619	NA	-2.35552	NA	-0.856804	NA
SMIM2	3.17061	1.38468	0.565844	-0.037581	0.989308	1.42228	NA	-2.07557	NA	-1.75663	NA
DNAH2	3.17336	1.39144	0.514897	-0.129081	0.950575	1.52052	NA	1.00101	NA	0.221595	NA
IBA57-DT	3.1747	2.68251	0.158993	1.24124	0.480132	1.44129	NA	-1.43423	NA	0.203639	NA
PGM5P2	3.17884	1.99784	0.267832	1.31133	0.410248	0.68652	NA	-1.27885	NA	-1.72801	NA
NPR2	3.18195	-4.35198	0.0405238	-0.517877	0.725963	-3.8341	NA	0.491283	NA	-0.969045	NA
SV2A	3.18432	-0.255201	0.882258	-2.63187	0.0498992	2.37665	NA	2.57005	NA	0.947829	NA
MIR3936	3.18564	3.82044	0.0235725	2.11689	0.191716	1.70357	NA	-2.71785	NA	-3.87649	NA
RTCA-AS1	3.18686	-3.27578	0.152122	-1.46525	0.340079	-1.81054	NA	1.60952	NA	-1.95108	NA
LOC101929595	3.18847	4.40033	0.0257312	1.3211	0.564969	3.07922	NA	-1.22313	NA	-2.38148	NA
SLC4A10	3.18917	3.20531	0.0917985	0.513139	0.81917	2.69216	NA	0.638879	NA	3.66368	NA
LINC01816	3.19012	1.4998	0.367426	1.43049	0.253641	0.0693126	NA	-0.543622	NA	0.512045	NA
GREB1L	3.1924	-1.71184	0.434027	0.186423	0.908907	-1.89826	NA	0.47178	NA	1.09438	NA
AADAT	3.19246	-1.17739	0.66136	0.581191	0.731121	-1.75857	NA	-0.25787	NA	-0.897105	NA
ZNF32-AS1	3.19741	1.08128	0.495097	-0.482483	0.721413	1.56376	NA	0.595582	NA	0.947994	NA
CXCL14	3.19971	3.31178	0.0562626	0.330977	0.846798	2.9808	NA	-0.573656	NA	1.63573	NA
SHC4	3.20029	-0.75334	0.708049	-0.687179	0.647175	-0.0661593	NA	1.1602	NA	-2.0188	NA
KRBOX1	3.2008	0.927143	0.627328	-1.59583	0.39912	2.52295	NA	1.69215	NA	2.9075	NA
NCR3	3.20222	0.97796	0.476598	0.401271	0.751999	0.57669	NA	-0.162002	NA	0.0878166	NA
DNAI2	3.205	1.35847	0.474353	2.82912	0.0364363	-1.47064	NA	1.10741	NA	0.543649	NA
OR8G5	3.20655	0.365111	0.903149	-1.58658	0.29631	1.95168	NA	0.711069	NA	0.0460679	NA
ZNF843	3.20761	-0.830704	0.749674	-0.827471	0.612901	-0.00324598	NA	1.56608	NA	1.20949	NA
LOC102723766	3.20906	1.77277	0.19924	1.21412	0.317711	0.558659	NA	-1.03183	NA	0.189608	NA
CALCR	3.21126	-1.2119	0.614137	-0.375057	0.819361	-0.836848	NA	2.53046	NA	-1.20443	NA
SNORA71A	3.2134	0.762117	0.754057	-1.22237	0.408997	1.98447	NA	-0.09518	NA	1.17348	NA
HIST1H2AI	3.22151	0.348865	0.902028	-0.270563	0.870086	0.619425	NA	1.65914	NA	1.19995	NA
SNORA75	3.22659	2.28133	0.0897647	0.685639	0.632133	1.59569	NA	-0.0640333	NA	1.63484	NA
TMEM89	3.22709	-1.29087	0.528915	0.954949	0.369059	-2.24581	NA	-0.650838	NA	-0.140475	NA
SLC18A1	3.23045	-2.32563	0.264566	-0.755533	0.555133	-1.5701	NA	1.38138	NA	-0.724132	NA
MIR4737	3.23265	-0.900453	0.672969	0.70245	0.522026	-1.6029	NA	0.530948	NA	-0.818902	NA
ADCY8	3.23472	-2.54875	0.241478	-0.659484	0.645098	-1.88926	NA	0.0645435	NA	0.0853078	NA
SMIM22	3.24025	-1.25908	0.580091	0.289744	0.864833	-1.54882	NA	0.844676	NA	-0.189492	NA
MIR4668	3.24259	5.72163	0.0395547	3.86866	0.118659	1.85301	NA	-2.42179	NA	0.0938029	NA
ARHGAP42	3.24275	-0.594975	0.804505	-0.0086932	0.996487	-0.58628	NA	-1.54409	NA	1.72006	NA
FBLL1	3.24399	2.80929	0.114923	0.541111	0.769782	2.26818	NA	-0.499662	NA	-1.52855	NA
SLC5A9	3.24489	2.93159	0.0515043	2.7103	0.0189346	0.221294	NA	-1.57131	NA	-4.30028	NA
TCONS_00029157	3.24546	0.799048	0.65002	-0.165011	0.922372	0.96406	NA	-1.6169	NA	-0.351956	NA
FAM133CP	3.25271	3.51317	0.0993507	2.1016	0.245942	1.4116	NA	-2.39608	NA	-1.16651	NA
LGALS12	3.25656	0.828762	0.805683	1.72167	0.46051	-0.892896	NA	-0.483063	NA	-2.35458	NA
LOC730668	3.26245	0.595662	0.794274	0.605905	0.741346	-0.0102492	NA	1.03724	NA	-1.3284	NA
SNORD69	3.26311	-1.52287	0.473261	-1.0879	0.377927	-0.434973	NA	-1.05676	NA	0.380551	NA
ZNF239	3.26441	-0.607778	0.869064	0.130339	0.965928	-0.738116	NA	0.469215	NA	-0.00311351	NA
OR13A1	3.26725	1.59089	0.639922	0.609125	0.860984	0.981744	NA	1.62392	NA	0.479093	NA
MIR645	3.26903	2.44307	0.0894146	-0.255293	0.888762	2.69835	NA	0.217795	NA	1.86694	NA
ASB12	3.27035	-0.485069	0.846768	1.02438	0.452541	-1.50944	NA	0.791335	NA	-0.82094	NA
C22orf24	3.27808	2.01931	0.122133	0.20406	0.891182	1.81525	NA	-0.5211	NA	0.562519	NA
ZNF214	3.27871	-3.71962	0.130049	-0.708116	0.700624	-3.0115	NA	-0.465866	NA	-1.9165	NA
MIR6513	3.28417	4.29592	0.00503371	1.84253	0.268852	2.45339	NA	1.25498	NA	0.901474	NA
FCRL3	3.28471	-0.95438	0.712068	-0.0222773	0.99354	-0.932099	NA	2.04247	NA	0.714643	NA
SLC15A5	3.2863	0.813763	0.543968	0.189213	0.89174	0.62455	NA	1.43132	NA	-0.298685	NA
LOC401052	3.29099	-2.14904	0.275881	-0.823473	0.525147	-1.32557	NA	2.55234	NA	-1.62905	NA
ZNF724	3.29415	-2.72865	0.197234	-0.308589	0.821987	-2.42005	NA	0.53737	NA	-1.58973	NA
SAA1	3.29548	2.15124	0.513758	2.81584	0.245623	-0.664592	NA	-0.239465	NA	1.97325	NA
LINC00092	3.29611	-0.397437	0.874112	-0.317046	0.86749	-0.0803921	NA	0.418926	NA	-0.00988979	NA
IL1RL2	3.30381	-0.107555	0.960372	-3.35865	0.0237175	3.25107	NA	-1.81787	NA	0.888072	NA
SNORD46	3.30651	-2.77937	0.172234	-1.30047	0.234796	-1.47891	NA	-1.55321	NA	0.52442	NA
LOC101927964	3.30665	-0.366646	0.89353	0.548837	0.745132	-0.915485	NA	-2.73768	NA	0.0820298	NA
NFE2	3.31202	-4.18318	0.0650793	0.693359	0.702375	-4.87653	NA	1.4449	NA	-0.350255	NA
LOC102723809	3.3147	0.834959	0.648447	1.17404	0.370568	-0.339075	NA	-1.13253	NA	-3.49782	NA
CDKL2	3.31698	-2.30855	0.278623	0.698916	0.633952	-3.00746	NA	1.28361	NA	-0.356116	NA
FGFR4	3.32369	-1.25915	0.593531	1.00094	0.404043	-2.26009	NA	-0.0574303	NA	-0.109971	NA
ABCG4	3.32482	-0.337347	0.903178	0.496787	0.734771	-0.834128	NA	0.909523	NA	-1.19814	NA
LOC101927822	3.32517	1.61741	0.32283	-0.383528	0.835518	2.00093	NA	1.82249	NA	0.633999	NA
CRB1	3.32627	2.79067	0.15381	3.51119	0.00521182	-0.720511	NA	-0.110827	NA	-0.569951	NA
FAM71D	3.32845	4.49587	0.0259781	4.64516	0.00694193	-0.149273	NA	-3.11979	NA	-2.86353	NA
ZNF695	3.33137	1.91412	0.210281	1.26232	0.253659	0.65181	NA	-0.210336	NA	0.0561528	NA
TTC39C-AS1	3.33231	1.26085	0.532532	1.98342	0.105928	-0.722562	NA	-0.98441	NA	-1.5109	NA
BLK	3.33361	0.0986249	0.96889	0.892308	0.616344	-0.793684	NA	3.32416	NA	-1.22843	NA
CELA1	3.34451	0.793165	0.695106	2.0179	0.0911395	-1.22472	NA	-1.47081	NA	-1.57725	NA
FUT2	3.3479	-1.60288	0.491345	1.40393	0.327896	-3.0068	NA	0.164357	NA	-4.31674	NA
LOC101929231	3.34926	-2.39427	0.243941	-0.0625099	0.966605	-2.33177	NA	1.04382	NA	1.1778	NA
MIR3176	3.34959	-0.0789505	0.971598	-1.44846	0.243018	1.36951	NA	0.599783	NA	0.921221	NA
ACTG1P17	3.36145	-1.52147	0.472349	0.164134	0.91429	-1.6856	NA	-0.0419474	NA	-2.19904	NA
GAS1	3.36245	-3.98005	0.0740843	-0.77632	0.619565	-3.20373	NA	0.932154	NA	-3.67751	NA
IGFALS	3.36369	-1.08087	0.666087	1.17614	0.424878	-2.25701	NA	-0.729262	NA	-2.33834	NA
KDR	3.37503	-4.14571	0.0816023	-1.71983	0.314688	-2.42589	NA	0.247938	NA	0.661364	NA
CNIH2	3.37533	-2.568	0.273665	0.301476	0.861785	-2.86947	NA	-2.0967	NA	-3.37737	NA
TTLL7	3.37723	2.52824	0.13806	0.941198	0.574763	1.58704	NA	1.12311	NA	0.676213	NA
PXDN	3.37906	1.36733	0.725236	2.55452	0.327211	-1.18714	NA	-0.0223801	NA	-1.84395	NA
P2RY12	3.37947	-0.445474	0.87793	-1.63133	0.284328	1.18584	NA	0.209257	NA	0.823802	NA
TM4SF19-TCTEX1D2	3.38151	-2.06279	0.24092	-3.55952	0.00618687	1.49672	NA	-2.9899	NA	-2.72542	NA
ARHGEF16	3.38723	-3.07246	0.131363	-1.14986	0.312889	-1.92259	NA	0.710673	NA	-2.85847	NA
CCDC85A	3.38765	-0.513724	0.854209	-0.593009	0.803411	0.0792631	NA	1.15026	NA	6.25792	NA
LHFPL3-AS2	3.392	0.399601	0.873225	1.61394	0.264085	-1.21434	NA	-0.710003	NA	1.15272	NA
MYO5B	3.39215	-0.667623	0.785618	0.251874	0.891093	-0.91949	NA	-0.66038	NA	-0.547771	NA
LAMTOR5-AS1	3.39506	-0.789401	0.658338	0.0799471	0.950705	-0.869344	NA	-0.826108	NA	-1.25235	NA
KCNJ13	3.39571	-0.0747607	0.970238	0.362437	0.803293	-0.437193	NA	-0.237685	NA	-2.65661	NA
PRH2	3.39687	1.75752	0.37535	0.86153	0.645634	0.895994	NA	-0.164299	NA	-0.235931	NA
MIR6881	3.39855	2.23656	0.347349	0.544426	0.817247	1.69212	NA	0.56261	NA	1.65564	NA
SNORD42A	3.39913	0.869588	0.589318	-1.68008	0.239243	2.54966	NA	0.552828	NA	2.28465	NA
LOC100499194	3.39945	1.4653	0.352762	-0.0860718	0.953302	1.55136	NA	1.03462	NA	0.752145	NA
RARRES2	3.40312	2.97308	0.160932	4.31831	0.00396671	-1.34522	NA	0.938373	NA	-3.24458	NA
PIANP	3.40798	-2.44551	0.205459	-1.2907	0.227043	-1.15481	NA	0.547764	NA	0.0854399	NA
LCN6	3.40801	8.11379	0.000141801	3.69095	0.0802397	4.42285	NA	-5.00345	NA	1.17787	NA
TOLLIP-AS1	3.40865	-1.73554	0.356296	-0.217072	0.851877	-1.51846	NA	0.26499	NA	-1.02932	NA
XCL2	3.41001	5.4049	0.0220252	5.11302	0.0110721	0.291894	NA	-1.54077	NA	-0.0329935	NA
CCDC68	3.41378	1.3195	0.447337	2.60275	0.0206786	-1.28324	NA	0.228051	NA	-0.764581	NA
SLC6A10P	3.42259	1.25965	0.631225	0.259159	0.876291	1.00049	NA	0.671713	NA	0.694399	NA
MRAP2	3.42294	4.48704	0.640596	2.94649	0.730517	1.54084	NA	-2.07893	NA	-1.81446	NA
ANKRD2	3.42322	-0.0799254	0.974931	1.63251	0.215509	-1.71242	NA	-0.624688	NA	-3.12124	NA
LOC151475	3.42835	-1.39002	0.537955	-1.81704	0.153173	0.427008	NA	0.330471	NA	-2.87104	NA
VGF	3.43083	-0.492141	0.857483	-0.00692542	0.997278	-0.485219	NA	-1.60852	NA	-0.0335433	NA
NEGR1	3.43451	-1.95443	0.409421	-1.66289	0.272117	-0.291556	NA	-2.00784	NA	1.92167	NA
PRKCZ	3.43967	-0.662823	0.72207	0.217946	0.865039	-0.880767	NA	1.25587	NA	-0.0902552	NA
CYP21A2	3.43985	7.13892	0.00160442	3.65903	0.0948363	3.47989	NA	-4.08632	NA	1.5053	NA
SLC2A10	3.44877	-0.326926	0.905651	-0.672654	0.624891	0.345729	NA	1.04283	NA	-3.85625	NA
SNORD12B	3.45137	2.84377	0.141241	0.573685	0.793057	2.27007	NA	1.06534	NA	1.89353	NA
SNORD50A	3.45142	0.296436	0.86761	-1.73714	0.203644	2.03357	NA	0.420684	NA	1.87001	NA
CRYBA1	3.45203	2.07526	0.291152	2.16383	0.172556	-0.0885557	NA	-1.91243	NA	-2.27376	NA
HRAT5	3.45321	-1.29403	0.565543	0.171319	0.920769	-1.46535	NA	1.54235	NA	1.51644	NA
SPATA6L	3.45465	4.28453	0.0101366	2.37992	0.112614	1.90461	NA	0.32827	NA	0.525659	NA
PLA2G2D	3.45571	0.292345	0.922276	3.44698	0.0107762	-3.15461	NA	-0.362373	NA	-2.0179	NA
LRP1-AS	3.45602	-1.03849	0.652851	-1.74806	0.178568	0.709561	NA	0.807689	NA	-0.936986	NA
SLC14A2	3.45631	1.38095	0.418303	1.41823	0.244953	-0.037272	NA	-0.972796	NA	-1.78553	NA
RIBC1	3.45688	0.337102	0.866387	-0.629026	0.675122	0.966122	NA	0.816837	NA	1.11272	NA
LOC102546294	3.45734	-1.16486	0.639214	-0.190935	0.913342	-0.973931	NA	-0.703094	NA	0.00480868	NA
NBPF7	3.45834	3.62595	0.131134	3.70304	0.0143785	-0.0770614	NA	-1.274	NA	-0.293071	NA
SNORD59B	3.46027	-0.415869	0.863032	-0.317909	0.833746	-0.0979615	NA	0.837962	NA	0.844973	NA
FOXP3	3.46394	-2.908	0.161418	-1.5044	0.181016	-1.4036	NA	-0.0706216	NA	-0.0076925	NA
ULBP1	3.46986	3.74782	0.063631	1.51208	0.422404	2.23574	NA	-1.2956	NA	0.0277064	NA
LINC01341	3.47147	-1.31753	0.59494	0.917209	0.513497	-2.23473	NA	-0.695433	NA	-1.03638	NA
GRIP2	3.47515	-0.956268	0.704249	2.64175	0.0156751	-3.59801	NA	0.367658	NA	-2.05603	NA
ID1	3.47609	0.29053	0.916329	2.93219	0.0373482	-2.64164	NA	-4.03342	NA	-1.73132	NA
RIMS2	3.48234	6.30376	0.000619088	1.77296	0.349997	4.53081	NA	-2.88612	NA	-0.0384661	NA
MAPK10	3.48897	2.8448	0.149426	2.84537	0.0504645	-0.000563995	NA	-2.98583	NA	0.533168	NA
TPSD1	3.49004	-1.59909	0.46725	-0.994228	0.557044	-0.604872	NA	-0.770623	NA	2.49488	NA
LINC01412	3.49121	2.19132	0.302526	2.74949	0.105429	-0.558166	NA	0.163889	NA	-2.24719	NA
CPB1	3.496	0.901473	0.710315	0.238193	0.888432	0.663279	NA	0.615703	NA	1.20211	NA
RNF138P1	3.49858	2.06588	0.332956	2.70143	0.0383455	-0.635538	NA	-1.28013	NA	-0.977812	NA
ZNF883	3.50056	2.07026	0.187734	1.19221	0.308867	0.878051	NA	-0.689691	NA	-1.1658	NA
LOC730202	3.50576	-2.23285	0.281224	-0.613498	0.628387	-1.61936	NA	1.30299	NA	-0.906414	NA
VSX2	3.50758	2.15118	0.513976	2.81568	0.245908	-0.664493	NA	0.211561	NA	4.58771	NA
APCDD1	3.50812	0.308605	0.916443	0.453757	0.786105	-0.145149	NA	-1.66137	NA	0.762407	NA
CSNK1G2-AS1	3.50861	0.892663	0.620173	1.1846	0.353265	-0.291927	NA	0.388846	NA	-1.22937	NA
WDR11-AS1	3.51554	0.237349	0.925861	0.942242	0.556998	-0.704886	NA	-2.27667	NA	-1.10541	NA
MIR6787	3.51556	0.70542	0.741049	-1.11536	0.481281	1.82079	NA	1.39745	NA	-0.192152	NA
THPO	3.51635	-3.37179	0.606727	0.91865	0.884516	-4.2904	NA	-0.293296	NA	-0.0288166	NA
B3GALT2	3.52009	4.09112	0.02945	1.96316	0.322464	2.12796	NA	0.434148	NA	-0.928211	NA
GNAO1	3.52392	5.95026	0.0092618	2.84599	0.196928	3.10429	NA	-1.86456	NA	-0.563508	NA
NUTM2D	3.52483	-2.11338	0.350681	0.676137	0.629255	-2.78951	NA	0.84686	NA	-0.721925	NA
SNORA41	3.5254	2.05164	0.175765	-2.41157	0.0742917	4.4632	NA	-2.08047	NA	1.16771	NA
DBET	3.53163	2.13984	0.122762	1.60536	0.203398	0.534492	NA	-0.578248	NA	-0.646521	NA
HIST2H2BF	3.53304	2.22255	0.335539	0.634577	0.702887	1.58797	NA	-2.27865	NA	0.277486	NA
ARMCX5-GPRASP2	3.53587	-1.60768	0.386165	-0.656346	0.484184	-0.951329	NA	-0.841031	NA	-1.59512	NA
AMN	3.53731	2.15869	0.138357	-0.620161	0.68682	2.77885	NA	1.34579	NA	0.795608	NA
CDHR5	3.5375	-0.753739	0.747055	0.357634	0.794429	-1.11137	NA	0.212479	NA	-1.7193	NA
HIPK1-AS1	3.53753	-1.08955	0.598848	0.72925	0.511534	-1.8188	NA	-1.54508	NA	-2.27549	NA
GAD1	3.53828	1.12718	0.56143	1.2271	0.40444	-0.0999204	NA	-0.0274377	NA	-0.206761	NA
NTN5	3.5394	0.0599116	0.969913	0.729195	0.483688	-0.669279	NA	-0.413658	NA	-1.46	NA
MIR3682	3.54	1.74208	0.26215	0.700825	0.639819	1.04126	NA	-3.80928	NA	-2.11062	NA
ABCC11	3.54135	-1.37665	0.548549	1.70881	0.0838777	-3.08546	NA	-1.55509	NA	-0.421948	NA
RAX2	3.54666	2.8444	0.140178	-1.96421	0.335273	4.80857	NA	-0.926126	NA	0.76894	NA
ST7-AS2	3.5491	3.9478	0.0237044	2.04475	0.255453	1.90306	NA	-2.68688	NA	0.0655358	NA
KRT7	3.55278	1.1968	0.622116	2.09078	0.0994555	-0.893969	NA	-0.0692818	NA	-1.65066	NA
SP6	3.55386	0.638189	0.82445	0.0352541	0.987587	0.602945	NA	-0.884652	NA	0.115143	NA
CLEC9A	3.55488	-0.598843	0.783125	1.03347	0.476598	-1.6323	NA	-2.64905	NA	-4.76107	NA
ANKRD66	3.55875	0.800469	0.590529	-0.770427	0.561691	1.57089	NA	1.33885	NA	1.71661	NA
RPS17	3.56217	0.120834	0.956663	1.70882	0.192422	-1.58798	NA	-3.01936	NA	-0.826033	NA
MARVELD3	3.56612	-0.43222	0.829083	0.586547	0.626251	-1.01876	NA	-0.190627	NA	-0.0595015	NA
AXIN2	3.56707	1.66562	0.352515	1.4617	0.282168	0.203933	NA	0.782974	NA	-0.781981	NA
SPART-AS1	3.5735	1.74667	0.323864	1.11287	0.462256	0.633795	NA	-0.476288	NA	-1.58887	NA
ELOA-AS1	3.57917	-1.9951	0.292513	-0.846191	0.419676	-1.14891	NA	0.111985	NA	-0.947958	NA
FUT1	3.57953	1.56802	0.517104	2.39378	0.101444	-0.825748	NA	-0.678583	NA	-1.5754	NA
GS1-259H13.2	3.58046	1.8583	0.306721	2.59018	0.0230963	-0.731873	NA	-0.857235	NA	-1.73698	NA
RNF144A-AS1	3.58078	3.14673	0.0985573	2.67161	0.109993	0.475121	NA	1.09381	NA	3.77152	NA
COL6A4P2	3.58094	1.48542	0.381664	2.23036	0.0838819	-0.744937	NA	0.401918	NA	-1.59597	NA
LOC101929516	3.58139	0.921111	0.497152	-1.76619	0.138418	2.68729	NA	-0.721444	NA	0.888493	NA
CPB2	3.58306	0.14083	0.950502	0.195316	0.902535	-0.0544838	NA	-1.081	NA	-0.239139	NA
MYOT	3.5866	-0.874793	0.679679	0.995157	0.316769	-1.86994	NA	-0.435939	NA	-1.96828	NA
PRSS12	3.58824	-0.815187	0.712314	1.15689	0.290908	-1.97207	NA	0.395398	NA	-1.49725	NA
FAM209A	3.58944	-1.61572	0.395239	1.06992	0.217175	-2.68564	NA	-0.114492	NA	-0.752038	NA
GTSE1-DT	3.59071	2.18818	0.0747953	-0.74982	0.552808	2.938	NA	1.192	NA	0.307985	NA
TIGD3	3.59199	-0.0250991	0.99229	1.22926	0.398287	-1.25435	NA	1.89272	NA	0.358302	NA
CEND1	3.6017	-2.95018	0.153204	-0.731927	0.542328	-2.21826	NA	0.762049	NA	0.187538	NA
AQP1	3.60189	0.157005	0.939716	2.03417	0.0253104	-1.87716	NA	-1.72125	NA	-1.46059	NA
MIR3189	3.60273	-2.01937	0.358148	-1.87483	0.227268	-0.144525	NA	-1.28355	NA	-4.46452	NA
ATP8B5P	3.61026	0.698966	0.699371	-0.112186	0.945636	0.811152	NA	-0.584708	NA	-0.0505348	NA
SKIDA1	3.61144	2.46403	0.290778	4.02414	0.00527596	-1.56009	NA	-2.58394	NA	-1.83094	NA
TMEM220-AS1	3.61377	-0.517827	0.805683	0.672675	0.634077	-1.19049	NA	-0.463063	NA	-0.225879	NA
FIGNL2	3.61821	0.414124	0.845689	-0.841427	0.571335	1.25555	NA	0.100387	NA	0.681489	NA
LOXL4	3.61967	-0.23103	0.92617	-2.87355	0.0477853	2.64248	NA	1.5613	NA	3.43149	NA
MIR4734	3.61991	-0.732163	0.742898	-1.39952	0.335096	0.66734	NA	0.763863	NA	0.0827686	NA
MSTN	3.6205	-2.41045	0.28709	2.47262	0.0304646	-4.88306	NA	-0.615683	NA	-3.14709	NA
WNK4	3.62136	1.04902	0.463855	0.852631	0.43885	0.196395	NA	0.10777	NA	-3.20925	NA
HIST1H3A	3.62883	1.07619	0.645211	-1.55217	0.343718	2.62834	NA	-0.801246	NA	2.77808	NA
HIGD1C	3.62936	2.98799	0.21795	2.11852	0.323948	0.869501	NA	-1.75609	NA	-2.60802	NA
CD248	3.63019	-2.86282	0.116716	-1.04721	0.334284	-1.81561	NA	1.52169	NA	-3.14252	NA
HOXB-AS1	3.63156	0.91093	0.58472	0.908099	0.473878	0.00283493	NA	-1.14759	NA	-0.834283	NA
KLK1	3.63751	0.284013	0.86715	0.469861	0.66412	-0.185846	NA	-0.646157	NA	-0.0545066	NA
SCGB1B2P	3.6392	0.700645	0.749661	1.18086	0.381223	-0.480213	NA	0.193876	NA	-0.632238	NA
EDNRB-AS1	3.63949	1.78731	0.410121	0.360012	0.877908	1.42731	NA	-2.16808	NA	-3.38326	NA
NUP210L	3.64447	2.20434	0.240911	1.8503	0.242555	0.354053	NA	-2.1521	NA	-1.39259	NA
LINC01239	3.64595	0.884368	0.704822	0.0577353	0.968906	0.826634	NA	-0.122652	NA	-0.787648	NA
C10orf131	3.65357	-1.7753	0.379474	0.86723	0.454052	-2.64253	NA	-0.189153	NA	-4.67199	NA
NRARP	3.65489	-0.569187	0.742492	-1.00441	0.308303	0.435227	NA	-4.69223	NA	-1.00152	NA
PROM2	3.65906	-1.11136	0.628037	1.29574	0.211348	-2.4071	NA	0.858195	NA	-0.109799	NA
ITIH4-AS1	3.65908	0.94497	0.635555	0.771443	0.571907	0.173526	NA	0.646817	NA	2.70195	NA
TSPAN2	3.66015	-2.73983	0.130553	-0.776749	0.466235	-1.96308	NA	0.891505	NA	-2.03016	NA
EP300-AS1	3.66431	1.9334	0.256649	1.61632	0.248249	0.317085	NA	-3.71167	NA	0.172362	NA
JPH3	3.6653	0.811668	0.557336	-0.997778	0.401836	1.80944	NA	0.145655	NA	-1.90512	NA
SH2D4B	3.6684	-0.640543	0.800027	1.87366	0.132316	-2.51419	NA	-0.770179	NA	-0.309729	NA
DQX1	3.67046	-1.06709	0.625976	-2.60951	0.041633	1.5424	NA	3.50699	NA	-0.281561	NA
KLF3-AS1	3.67214	-1.52765	0.365449	-1.91635	0.124062	0.388685	NA	2.33092	NA	-0.7175	NA
OSGEPL1-AS1	3.67277	0.93697	0.636471	1.28563	0.327912	-0.348656	NA	-0.925592	NA	0.0596761	NA
KCNN3	3.67295	0.697138	0.607437	0.534667	0.592817	0.162474	NA	-0.472609	NA	-1.80903	NA
ZFP37	3.67595	-0.248461	0.920117	0.467259	0.729089	-0.715715	NA	0.45572	NA	-0.209784	NA
BRWD1-AS2	3.67718	-1.65268	0.43657	-0.84438	0.474165	-0.80831	NA	-0.281824	NA	1.23881	NA
SUGCT	3.68167	1.32019	0.390317	0.960308	0.356807	0.35988	NA	-0.83067	NA	-0.384242	NA
CORT	3.68416	0.67757	0.720378	0.883896	0.412128	-0.206323	NA	-0.0941812	NA	0.206584	NA
BTC	3.6858	5.75623	0.0172276	3.53893	0.0792373	2.21734	NA	-1.40554	NA	-0.400995	NA
MIR3674	3.68707	-3.50249	0.139862	1.45181	0.337894	-4.95429	NA	-1.68547	NA	-1.96845	NA
TAC4	3.68986	-2.16517	0.305953	-0.767341	0.545484	-1.39784	NA	1.54718	NA	2.0895	NA
DNAJC5G	3.69101	0.61401	0.803764	0.502691	0.811153	0.111324	NA	0.428385	NA	0.244593	NA
MIR718	3.695	-0.376768	0.897814	0.452005	0.862625	-0.828771	NA	1.79525	NA	-1.59084	NA
LOC101929023	3.69643	2.66493	0.0934588	2.09238	0.120225	0.572565	NA	-3.82983	NA	-4.98928	NA
FAM189A2	3.70278	-1.69818	0.495296	0.440378	0.792762	-2.13855	NA	0.44517	NA	-0.572006	NA
ZNF662	3.70576	-0.510202	0.82123	0.234196	0.851565	-0.744397	NA	-1.06743	NA	-0.569178	NA
SLC22A13	3.70718	0.244364	0.901612	0.422908	0.734771	-0.178542	NA	1.29667	NA	1.08154	NA
NPR3	3.70894	1.36878	0.484806	2.1758	0.0850791	-0.807018	NA	-0.167765	NA	0.935392	NA
ZNF300P1	3.72098	4.40608	0.10364	2.97717	0.189414	1.42894	NA	-2.18263	NA	0.972124	NA
KIAA1217	3.72109	1.24292	0.66658	2.10226	0.191384	-0.859328	NA	0.661679	NA	-0.675461	NA
SNORA20	3.72196	1.44688	0.252904	0.110528	0.930235	1.33635	NA	-1.2151	NA	0.344443	NA
UNQ6494	3.72888	-0.00347747	0.998657	1.2019	0.344023	-1.20537	NA	1.1881	NA	-1.25361	NA
C3orf67	3.72994	-2.58539	0.219215	0.54428	0.661906	-3.12967	NA	0.604135	NA	0.1981	NA
NAMA	3.73307	1.08855	0.620749	-1.07807	0.59447	2.16661	NA	-2.5889	NA	-0.897482	NA
C11orf65	3.7355	-0.381387	0.845181	-0.714789	0.53238	0.333399	NA	0.690375	NA	0.686889	NA
FLRT1	3.74142	0.899022	0.559114	0.47077	0.707596	0.428255	NA	-0.413052	NA	-1.29026	NA
SNORD34	3.74506	-0.801366	0.669994	-2.6718	0.0113588	1.87042	NA	0.0976025	NA	1.04092	NA
NAALAD2	3.74633	-0.756512	0.657337	-0.494749	0.617215	-0.261762	NA	-1.14373	NA	0.446189	NA
CDC37L1-DT	3.7523	2.35865	0.0470578	1.66346	0.132052	0.695188	0.656318	-0.752071	NA	0.888197	0.592145
SNORD30	3.75307	-3.58591	0.0774194	-2.31081	0.0314406	-1.2751	0.663204	-0.987223	NA	0.509841	0.802926
KNDC1	3.7537	-1.58697	0.628992	-0.793037	0.754584	-0.793929	0.859555	1.40179	NA	-0.623121	0.873466
KIF5C	3.75418	0.891339	0.567314	1.36289	0.17318	-0.471549	0.815231	-0.694068	NA	0.0624072	0.972843
SNORD65	3.75559	-2.30302	0.216313	-1.07523	0.262941	-1.22779	0.62225	-1.6706	NA	-1.37848	0.411387
TMEM38A	3.75725	-1.30711	0.536912	0.702108	0.546936	-2.00921	0.390041	-0.174739	NA	-2.09753	0.238109
DIO1	3.75932	-0.611602	0.79397	0.318014	0.820293	-0.929614	0.734871	-0.219713	NA	0.441512	0.815293
MPL	3.75942	1.29116	0.325993	0.889025	0.45318	0.402142	0.828699	0.403004	NA	-0.495018	0.830224
LOC100506136	3.76968	0.388376	0.823962	-0.472427	0.7136	0.860803	0.673725	0.780009	NA	-0.129978	0.95401
SLC5A4	3.77475	-0.459576	0.83043	0.977893	0.443763	-1.43746	0.520281	-1.17798	NA	-0.930875	0.664613
PTTG3P	3.77559	2.88139	0.153612	1.28495	0.3142	1.59646	0.527671	-1.18157	NA	-0.409221	0.832464
MADCAM1	3.77644	-3.05235	0.110863	-0.0186288	0.987893	-3.03372	0.165688	0.558974	NA	-2.64093	0.121259
C9orf129	3.77649	1.51122	0.557314	0.173519	0.918137	1.33771	0.667023	0.223723	NA	-0.376198	0.857875
LOC285819	3.77899	3.44898	0.0578243	2.72317	0.0807303	0.725834	0.771557	-1.12179	NA	-0.895616	0.746319
PGLYRP2	3.77912	4.75209	0.142497	5.37449	0.0253104	-0.622327	0.894555	0.084631	NA	-1.91998	0.608849
LSP1P3	3.78589	-1.42226	0.466605	-0.191625	0.870037	-1.23063	0.613145	0.341006	NA	0.221544	0.892139
LOC400927	3.78747	1.26987	0.388575	2.19383	0.0446803	-0.923956	0.587535	-0.206134	NA	-0.213424	0.924043
MFAP3L	3.78875	-2.71235	0.211132	0.84968	0.496269	-3.56202	0.130714	0.603578	NA	-0.864635	0.661951
C16orf47	3.79184	-2.40712	0.204212	-4.37376	0.00147836	1.96661	0.469267	-0.168241	NA	1.68144	0.489021
LINC00673	3.793	2.65143	0.282855	2.93128	0.0596178	-0.279838	0.938368	-1.69268	NA	1.75679	0.329576
NKILA	3.79549	-0.0960231	0.960927	-1.4917	0.195398	1.39567	0.519251	-1.21633	NA	0.425098	0.84426
PIEZO2	3.7972	2.35582	0.500387	4.28211	0.0688441	-1.92617	0.630775	-0.345539	NA	-2.15314	0.559074
LOC100506207	3.80436	-3.40416	0.0949372	-0.421677	0.748332	-2.98248	0.213371	0.931775	NA	-1.2932	0.530006
CGREF1	3.80581	0.786736	0.70462	-0.716573	0.617356	1.5033	0.53036	-0.532345	NA	1.07013	0.545114
PRKG2	3.80651	3.07025	0.0242571	0.25921	0.873594	2.81103	0.082472	0.940732	NA	1.78622	0.233578
HIST1H2BN	3.80917	-2.72685	0.162089	-0.481028	0.645802	-2.24582	0.34457	0.933009	NA	-0.484316	0.776723
MPPED2	3.81124	1.87311	0.388394	-0.100373	0.961736	1.97347	0.446086	0.58025	NA	2.2881	0.204502
EXTL1	3.81197	2.39549	0.138516	1.3941	0.293515	1.00139	0.632657	-1.06015	NA	-0.0115219	0.996053
MIR6891	3.8164	3.25129	0.148188	0.873254	0.5813	2.37803	0.375586	-0.756089	NA	0.989611	0.590043
LOC101927070	3.81728	-2.71064	0.299984	-0.471641	0.823363	-2.239	0.487295	-2.05988	NA	-2.73088	0.399307
MAGOH2P	3.82083	1.0066	0.608727	1.10665	0.450191	-0.100042	0.973172	-0.994828	NA	0.921128	0.674496
ITGA2B	3.82221	-0.71844	0.759671	-0.14437	0.92868	-0.57407	0.850917	0.737472	NA	1.18188	0.493479
SNORD45C	3.82241	-1.63792	0.392125	-2.36165	0.0531147	0.723717	0.805106	2.09105	NA	1.36268	0.476977
INHBE	3.82286	1.12656	0.503975	0.944477	0.492443	0.182093	0.941078	-1.53602	NA	-1.81915	0.405613
RHPN2	3.82347	1.31495	0.394246	1.06244	0.397469	0.252512	0.911438	1.0313	NA	2.29843	0.0751916
EPHA4	3.82452	1.39136	0.506477	1.34276	0.325602	0.0486081	0.987145	0.672526	NA	1.37436	0.398931
TEX22	3.8267	-1.06359	0.598189	0.013423	0.991933	-1.07701	0.660295	-0.394755	NA	-0.942072	0.512429
KLF1	3.82691	-1.90611	0.294802	-1.68591	0.14978	-0.220212	0.942903	2.58826	NA	0.560758	0.816434
LOC143666	3.82705	0.263316	0.873264	0.998411	0.326973	-0.735092	0.688074	-1.00444	NA	-2.34998	0.212449
FMO1	3.82985	-1.88753	0.433809	0.0108143	0.996597	-1.89833	0.506463	-1.54763	NA	-0.684338	0.829797
MBOAT4	3.83095	-1.2809	0.622988	1.85368	0.160325	-3.13456	0.228317	-1.70155	NA	-2.30619	0.211612
LHFPL4	3.83556	0.797029	0.618346	1.5297	0.101442	-0.732661	0.701631	-1.79719	NA	-0.947969	0.516279
SEZ6L	3.83577	-2.27214	0.209019	-1.91183	0.0761307	-0.360316	0.904367	2.06625	NA	0.949892	0.613931
ITGA9-AS1	3.83658	-0.396099	0.849364	-0.0783584	0.956807	-0.317739	0.907674	-0.602515	NA	-2.16291	0.28969
MATN1	3.83686	0.420094	0.836195	0.530177	0.724208	-0.110079	0.96852	-0.220031	NA	-0.501531	0.835445
LOC101929140	3.83748	-1.07378	0.500023	-0.14637	0.901515	-0.927412	0.641297	0.593497	NA	-2.13434	0.246801
FLJ22447	3.83939	-0.157519	0.949979	0.0300537	0.988414	-0.187574	0.955329	-0.498967	NA	1.41448	0.495833
SNORD56	3.84457	-0.320023	0.862038	-0.538082	0.648236	0.218064	0.929212	-0.5995	NA	-1.75226	0.283193
MST1R	3.84518	-0.892129	0.720593	2.19519	0.0434875	-3.08731	0.186495	0.922724	NA	-0.810368	0.619292
GP5	3.8456	2.8378	0.0905628	-0.967534	0.574822	3.80533	0.049887	-2.1561	NA	2.63345	0.145719
LINC01220	3.84591	-1.08517	0.625167	-1.55683	0.221571	0.471657	0.881374	-0.837009	NA	-0.560504	0.821506
ZNF114	3.84652	-1.78878	0.347466	0.0376174	0.983094	-1.82639	0.417403	0.815338	NA	-2.94963	0.272982
NAGPA-AS1	3.851	-2.41426	0.229938	-0.160153	0.893668	-2.2541	0.347308	0.11705	NA	-2.8479	0.0950844
IQCN	3.85285	0.364558	0.891914	1.16631	0.489324	-0.801749	0.796411	0.481285	NA	-2.14873	0.469357
LOC101927143	3.8562	1.32029	0.756731	4.13856	0.160456	-2.81818	0.527671	-1.15302	NA	-3.45094	0.491352
DNAH17-AS1	3.85785	4.04162	0.00261973	0.713213	0.636869	3.32841	0.0290329	-3.05875	NA	-1.78201	0.420186
GCNT7	3.86098	0.221246	0.90224	0.203044	0.875123	0.018204	0.993916	-0.197052	NA	-0.785749	0.648309
SNORD21	3.86521	2.21658	0.120319	-0.217349	0.900035	2.43392	0.156057	0.0274472	NA	1.29679	0.474673
STK31	3.8671	0.184605	0.917098	0.108719	0.931989	0.0758875	0.975494	0.458588	NA	-0.43613	0.806769
CA5A	3.87421	0.0299065	0.989707	-0.809229	0.573849	0.839133	0.752823	-0.740617	NA	-0.507736	0.832958
ENPP6	3.8749	-2.38999	0.362058	-1.16574	0.546346	-1.22425	0.729669	-0.8696	NA	0.367616	0.916668
SNORA71B	3.87816	-1.34137	0.502569	-1.61304	0.101688	0.271668	0.92906	-0.368464	NA	-0.0667079	0.972971
EBF3	3.88669	-3.18842	0.175588	0.83487	0.598131	-4.02328	0.116003	-1.39147	NA	-3.14238	0.263694
F2RL3	3.8889	-1.11668	0.671647	-0.725452	0.687901	-0.391221	0.916431	1.41561	NA	-4.76713	0.0786607
LOC645166	3.88964	-0.505804	0.783451	-0.329927	0.776955	-0.175876	0.945198	0.161581	NA	0.00634104	0.997035
RTKN2	3.89996	-0.0515189	0.980314	1.47466	0.187561	-1.52617	0.431494	-1.07066	NA	-1.4482	0.434121
LINC01605	3.9035	-1.50386	0.519515	-1.24435	0.376391	-0.259523	0.942247	0.532194	NA	0.904797	0.660195
ACVR2B-AS1	3.90604	-1.03297	0.651517	1.10049	0.359899	-2.13345	0.37572	0.926192	NA	-1.80371	0.326711
TTC34	3.91039	0.132767	0.951968	-0.232897	0.877606	0.365664	0.896121	1.17331	NA	0.468973	0.812527
FGF5	3.91142	4.56487	0.0429593	2.41738	0.239144	2.14747	0.434459	-1.62842	NA	1.37321	0.574442
LOC100379224	3.91334	-0.131748	0.948209	-0.0675479	0.960977	-0.0641983	0.981484	0.0615033	NA	1.13945	0.42614
PTCHD4	3.91497	2.05195	0.434027	5.30546	0.000247237	-3.25349	0.196551	-1.86746	NA	-1.32762	0.451399
LOC101929723	3.92017	3.99829	0.00418972	1.97415	0.105365	2.02415	0.201558	-0.926223	NA	0.663587	0.710797
GNG11	3.92149	1.35948	0.49338	0.499976	0.787787	0.859504	0.738244	0.472391	NA	0.182407	0.952633
PRKCQ-AS1	3.92195	0.0312103	0.988572	0.591686	0.590505	-0.560471	0.81639	-2.24725	NA	-0.80208	0.608363
LINC02585	3.92358	1.35217	0.457444	2.71944	0.045067	-1.36727	0.496572	-0.550127	NA	-0.085138	0.974705
PLLP	3.92652	1.52463	0.386879	2.73329	0.0171173	-1.20864	0.54257	0.756159	NA	-2.98406	0.124853
MIRLET7D	3.92986	1.57182	0.18378	-0.0837994	0.949093	1.65561	0.252505	0.396908	NA	1.55882	0.180461
CD2	3.93372	0.229764	0.916443	0.57637	0.729893	-0.346607	0.899521	1.0698	NA	1.18156	0.591607
MCF2	3.93526	1.55445	0.2148	1.27415	0.187271	0.280304	0.879352	-0.753232	NA	-2.8138	0.112286
RGS9	3.94031	4.95506	0.000981317	3.22992	0.00668602	1.72514	0.318358	0.243248	NA	0.0435352	0.979958
DEPDC4	3.94298	-1.81249	0.358511	-0.922759	0.429622	-0.889729	0.744724	0.751497	NA	-3.94819	0.0904969
NEXN-AS1	3.94347	-0.919976	0.696111	1.15555	0.466235	-2.07552	0.399557	-0.136497	NA	1.00437	0.686651
MIR6126	3.9451	-2.77771	0.184619	-0.78379	0.534774	-1.99392	0.450461	0.834164	NA	1.30022	0.411387
MBL1P	3.94583	-0.262308	0.88207	-0.946487	0.449747	0.684177	0.750749	-0.495653	NA	0.010515	0.996488
ZNF726	3.94635	-1.00629	0.565029	-0.664953	0.530701	-0.341341	0.892079	1.37173	NA	0.447709	0.796543
FAM47E	3.94716	-2.89106	0.144103	-1.2082	0.247105	-1.68286	0.517871	0.139631	NA	-0.428653	0.833115
SH3TC2	3.9481	-2.36033	0.300996	-0.244647	0.880949	-2.11567	0.446324	-1.1745	NA	-2.90614	0.131777
GOLGA6L17P	3.9484	0.512215	0.798875	1.83649	0.162425	-1.32426	0.522965	-0.604711	NA	0.870262	0.68734
MIR631	3.94943	-2.8373	0.15171	-0.423911	0.704934	-2.41338	0.311836	0.685416	NA	-0.629954	0.713584
GJA3	3.95438	-0.939756	0.676679	-1.56059	0.323739	0.620826	0.841262	2.00826	NA	1.79133	0.4197
LOH12CR2	3.95599	0.766323	0.600646	-0.736958	0.56539	1.50328	0.375584	-0.499758	NA	-0.646127	0.792233
IGSF23	3.95696	5.96346	0.000729886	4.09959	0.0137933	1.86388	0.308393	-2.08359	NA	-0.905743	0.720745
GPRC5D	3.95748	-0.584491	0.79431	-0.0295179	0.987058	-0.554971	0.845031	0.249296	NA	0.204199	0.934987
WDR88	3.95823	-0.290592	0.875294	0.0275063	0.983639	-0.318097	0.893673	-0.101775	NA	-1.9865	0.28747
LINC01366	3.96546	5.14986	0.00699253	3.34838	0.0677911	1.80148	0.385805	-1.09719	NA	-0.72278	0.823673
INSYN2B	3.96716	1.14613	0.656303	0.65806	0.721592	0.488065	0.886397	-0.124168	NA	2.56083	0.127877
SLC26A8	3.97005	1.23561	0.4826	0.11545	0.94769	1.12017	0.610264	0.484325	NA	-0.448472	0.860565
FNDC8	3.97046	-2.732	0.189558	-1.03068	0.378256	-1.70132	0.528723	-0.76044	NA	-2.26655	0.258791
CHRM3	3.97449	4.37319	0.131994	3.24015	0.178088	1.1331	0.773995	-0.764967	NA	1.32748	0.727908
UBQLNL	3.9773	-0.632567	0.756366	2.3199	0.0219884	-2.95246	0.110449	-1.79244	NA	-1.9065	0.293913
SCNN1A	3.97759	0.39965	0.850967	1.18262	0.364962	-0.782963	0.746233	0.427231	NA	-0.671759	0.766621
SNORD28	3.98124	-3.83475	0.0513746	-2.56222	0.014103	-1.27254	0.656289	0.777932	NA	-0.199217	0.934235
NCALD	3.98152	0.351135	0.941799	-0.493007	0.901776	0.844128	0.885942	1.23414	NA	-0.521568	0.9288
DNM3OS	3.98187	1.18264	0.45639	2.33626	0.0477564	-1.15362	0.511891	-1.53773	NA	0.503179	0.816434
RHBDL3	3.98451	2.8302	0.0167831	1.2128	0.221491	1.6174	0.254091	0.382883	NA	-0.806625	0.579525
LRIT3	3.98542	-0.414037	0.862386	1.36376	0.186813	-1.77779	0.45769	-1.06463	NA	-1.13745	0.445082
C6orf223	3.98729	0.484776	0.791712	-1.38376	0.333743	1.86852	0.36733	-0.749838	NA	2.15138	0.224234
MIR7845	3.99233	2.90894	0.220915	0.658433	0.80831	2.25048	0.429605	0.348907	NA	-0.849049	0.838123
LNCAROD	3.99497	-0.844306	0.732033	0.778741	0.5813	-1.62304	0.547497	0.20225	NA	-0.898868	0.668985
SMIM24	3.99811	3.59822	0.00762732	0.763485	0.597658	2.83474	0.0689504	-0.460693	NA	-1.21228	0.569069
LINC00313	4.00421	2.03692	0.13095	0.697976	0.590745	1.33894	0.425093	0.233479	NA	0.164912	0.938989
NLRP9	4.00514	-0.50461	0.827502	0.0752226	0.965987	-0.579832	0.840519	-1.98516	NA	-0.280342	0.916668
TLCD4	4.00544	1.92711	0.335831	1.95432	0.16312	-0.0272051	0.99327	0.633874	NA	1.35766	0.416491
LOC105372795	4.00815	1.27333	0.345115	0.689018	0.527711	0.584315	0.749361	1.14032	NA	-1.08006	0.517415
TTC25	4.00941	-0.302167	0.862878	-0.206139	0.878933	-0.0960293	0.969012	-0.0350191	NA	0.0182315	0.994323
SLC16A2	4.00942	-0.0763083	0.970416	0.709591	0.563984	-0.785895	0.723853	1.61099	NA	0.927218	0.580815
STAM-AS1	4.01009	-0.338195	0.849077	-0.984133	0.38194	0.645939	0.768014	-0.0535055	NA	-0.456246	0.826831
LOC105373383	4.01021	-0.255388	0.90182	1.04206	0.443899	-1.29745	0.541195	1.07994	NA	-2.42724	0.37809
EXPH5	4.01399	3.19297	0.0435057	2.20215	0.120728	0.990824	0.622281	-0.466894	NA	0.427947	0.857169
LOC101929372	4.01978	0.238181	0.914058	0.602685	0.713908	-0.364495	0.894134	-0.623012	NA	-2.46732	0.314503
MRVI1-AS1	4.02099	5.51324	0.052827	6.07009	0.00828178	-0.556798	0.89148	-3.08823	NA	-2.75668	0.461335
LOC101929565	4.02304	-2.51421	0.2072	-0.734199	0.621755	-1.78001	0.482649	0.811839	NA	1.1362	0.642756
CLEC18A	4.02426	0.280796	0.903178	0.792989	0.439464	-0.512189	0.855464	-0.0424317	NA	-1.42905	0.278088
ANXA3	4.03223	3.82175	0.0301074	0.934214	0.57235	2.88754	0.155283	-1.41299	NA	1.24511	0.52749
C16orf74	4.03526	-2.51663	0.269275	1.73636	0.164022	-4.25297	0.0695955	0.763809	NA	-3.58406	0.155352
WSCD1	4.03634	-1.82948	0.411493	-0.809608	0.509047	-1.01987	0.734777	1.48147	NA	-0.397732	0.843331
CYCSP52	4.04308	1.71865	0.264002	-0.332496	0.828876	2.05115	0.268099	-0.298122	NA	1.06569	0.535106
LOC654841	4.04609	-1.84723	0.396941	-1.00777	0.398472	-0.83947	0.783875	0.532451	NA	-0.400653	0.848268
FOXH1	4.04911	-3.56097	0.0777961	-0.901288	0.448649	-2.65968	0.281024	1.31903	NA	0.304615	0.887228
TNFSF18	4.04979	-0.422429	0.864133	-3.20595	0.00811753	2.7835	0.267331	-0.939209	NA	2.02463	0.231056
SPON1	4.05045	-0.594621	0.749661	-1.17872	0.44545	0.584095	0.815737	1.37828	NA	2.60931	0.182596
ZNF625-ZNF20	4.05302	1.76799	0.210022	1.0956	0.330329	0.672396	0.724754	-0.141403	NA	1.32109	0.333069
ANKRD55	4.05403	-3.73616	0.068143	-0.465728	0.735343	-3.27043	0.171482	0.394967	NA	-2.27991	0.399304
GPR27	4.05531	-0.447547	0.82791	-0.67692	0.585578	0.229372	0.934632	-1.67111	NA	0.268129	0.895791
KLHL6-AS1	4.05821	4.38246	0.00436532	0.526764	0.809356	3.85568	0.0234254	1.11704	NA	-0.888098	0.801068
PREX2	4.05857	3.8204	0.044089	3.26608	0.0301982	0.554338	0.833594	-0.681107	NA	-0.516893	0.847267
RHOD	4.06154	-2.22392	0.256427	0.673563	0.591271	-2.89748	0.177585	1.12484	NA	-0.522158	0.83348
PHOSPHO2	4.0624	-3.49722	0.070254	-0.98926	0.342967	-2.50796	0.294184	0.103437	NA	-0.283901	0.892139
LOC100996693	4.06638	0.712628	0.628037	-0.0103744	0.995575	0.723002	0.694991	0.574579	NA	-0.227915	0.925724
OLFML2A	4.06866	-2.18315	0.400194	1.06318	0.527319	-3.24632	0.250265	1.08025	NA	-0.459231	0.871701
TRHDE	4.07011	-0.538367	0.789071	-1.02661	0.452349	0.488234	0.854829	0.162336	NA	-0.164555	0.952541
OSMR	4.07151	3.16823	0.0458193	2.69979	0.0414888	0.468453	0.835444	-1.28894	NA	0.355233	0.880024
ACKR2	4.07557	-1.48129	0.432948	-1.80727	0.0556121	0.325983	0.911919	1.38808	NA	-1.5164	0.455487
CRLF1	4.07671	0.489821	0.881514	4.39285	0.00799389	-3.903	0.161602	-3.34361	NA	-2.93333	0.192739
MESP2	4.07828	0.241735	0.90432	1.55045	0.112614	-1.3087	0.521444	1.10357	NA	-5.80608	0.00552808
PBK	4.07881	-1.37883	0.617486	-0.79801	0.684414	-0.580812	0.879636	-1.50783	NA	-0.768903	0.80426
MND1	4.07906	-2.06988	0.393958	-0.113477	0.952461	-1.9564	0.502756	-2.12488	NA	-1.04888	0.68859
LOC100289561	4.08557	0.193868	0.902281	-0.904126	0.423475	1.09799	0.531042	0.172345	NA	0.30797	0.880898
SLC22A20P	4.08645	0.195691	0.911285	0.674706	0.507988	-0.479012	0.81807	-0.234339	NA	-1.36541	0.362957
CBWD3	4.08827	0.448407	0.780171	-0.31107	0.792841	0.759478	0.692792	-0.422285	NA	0.309356	0.855955
HCG25	4.08952	1.23458	0.267613	-0.981901	0.339053	2.21648	0.0921069	0.957753	NA	0.175229	0.931317
LOC101928514	4.09026	0.130879	0.95933	2.34274	0.0902055	-2.21185	0.357571	-2.26143	NA	-3.62119	0.113387
SNORD26	4.09045	-3.22789	0.096694	-2.44836	0.00650828	-0.779536	0.793534	-1.37594	NA	0.433002	0.803078
TMEM72	4.09138	2.24688	0.122349	0.669543	0.600895	1.57733	0.376234	0.938562	NA	1.02978	0.457764
LOC283140	4.09231	1.61019	0.296548	0.519829	0.72746	1.09037	0.578339	-0.160479	NA	-1.67441	0.44167
POTEF	4.09333	0.826792	0.600801	-0.133149	0.920384	0.959943	0.621945	1.01405	NA	0.610051	0.699619
PRRT3-AS1	4.09514	-0.0671099	0.973037	0.440072	0.730612	-0.507178	0.824909	-1.14168	NA	-1.83083	0.301488
LRRC43	4.10064	-0.944364	0.646334	0.619035	0.525048	-1.56339	0.491154	0.400242	NA	-0.866017	0.526845
C16orf89	4.1015	-1.05594	0.60751	-0.658189	0.530217	-0.397755	0.890884	-0.567042	NA	-0.805173	0.611468
ANKRD18A	4.1119	0.836096	0.624295	0.882919	0.51888	-0.0468134	0.984783	-3.31342	NA	-2.03218	0.381756
RSPH9	4.11191	1.61112	0.261649	0.577507	0.656307	1.03361	0.573629	-1.75085	NA	0.644665	0.726441
CNMD	4.11739	3.34223	0.0250012	1.69756	0.19204	1.64467	0.335644	0.18197	NA	1.02016	0.448665
NRN1L	4.12483	1.85191	0.127265	1.20386	0.179464	0.648062	0.693181	-0.79515	NA	-1.33133	0.293355
ZNF286B	4.12804	0.0540687	0.982449	-0.370013	0.752304	0.424083	0.886913	1.01324	NA	0.247386	0.878541
SEPTIN7P9	4.12864	1.25926	0.576665	0.0104596	0.995112	1.2488	0.64413	-0.915735	NA	0.522646	0.732042
ZNF730	4.13086	-1.48373	0.452377	-0.452115	0.693066	-1.03161	0.686889	1.16271	NA	-0.018007	0.993548
LOC102724596	4.13204	-1.05802	0.482592	-0.649867	0.542547	-0.408151	0.850915	-0.210762	NA	-1.23255	0.522891
CHDH	4.1368	0.322275	0.901612	0.53031	0.787876	-0.208025	0.951563	2.4548	NA	-1.07412	0.713085
LMOD2	4.13825	0.38064	0.90182	4.05984	0.0127281	-3.67917	0.162448	-3.31869	NA	-4.1476	0.144218
GPR135	4.14106	-2.55729	0.189511	0.938729	0.276304	-3.49601	0.0941405	-0.591837	NA	-0.449514	0.756704
POU5F1	4.14741	-0.108541	0.953156	0.722614	0.525147	-0.83115	0.677128	-0.00271532	NA	-1.2632	0.473834
MORN3	4.14863	-3.70204	0.0500882	-0.332643	0.760299	-3.3694	0.120761	0.579753	NA	0.0111064	0.995687
PRG4	4.15013	2.79815	0.0269223	1.26578	0.291342	1.53238	0.31692	-0.525555	NA	-0.774426	0.701398
LOC101928103	4.15136	1.03067	0.578735	1.61734	0.196928	-0.586659	0.804	-0.60614	NA	-3.63396	0.142972
CDC25C	4.15418	0.331751	0.869359	-1.81478	0.105739	2.14652	0.312214	1.92924	NA	0.090201	0.969225
TLL2	4.15888	0.288769	0.902028	2.61424	0.00790767	-2.32547	0.269567	-0.155005	NA	-0.62882	0.668821
PAPPA2	4.16077	-1.74398	0.397328	-0.161193	0.9102	-1.58279	0.528745	1.59846	NA	-0.278885	0.894789
TTC24	4.16815	-0.896183	0.694172	-0.603584	0.707548	-0.2926	0.927051	0.632109	NA	0.633077	0.797927
AMH	4.16819	2.23325	0.144365	1.16713	0.393	1.06612	0.586522	-0.59739	NA	-1.92042	0.388558
CCDC175	4.17392	0.445366	0.844555	1.79118	0.229414	-1.3458	0.566144	-1.89827	NA	-4.14409	0.123872
BDKRB2	4.18	6.92798	0.00228026	5.14282	0.00836022	1.78517	0.531024	-1.26801	NA	0.154393	0.964838
ANKEF1	4.18651	1.59943	0.513462	0.337582	0.859384	1.26185	0.674177	0.539552	NA	-1.85804	0.438489
LINC01260	4.18659	3.92972	0.0105431	2.88087	0.0258187	1.04885	0.548224	-1.85947	NA	-0.402366	0.820698
ERI3-IT1	4.18813	-0.756402	0.753359	0.427988	0.780859	-1.18439	0.669706	-0.198425	NA	-2.01158	0.327211
LINC01119	4.18942	1.1208	0.624295	1.51204	0.295682	-0.391234	0.898213	0.244845	NA	1.42746	0.440801
LOC100507156	4.19391	-0.509201	0.82003	-0.576377	0.618426	0.0671751	0.982809	0.846607	NA	-1.37132	0.412562
HHIPL2	4.19547	1.39066	0.297406	-0.352589	0.767437	1.74324	0.277915	0.46117	NA	-0.0803423	0.965943
SPDEF	4.19747	1.86678	0.239187	1.95469	0.10415	-0.0879075	0.97137	0.482602	NA	1.26007	0.364496
MIR6503	4.19913	-3.31976	0.0927491	-0.973828	0.372956	-2.34594	0.341915	0.446038	NA	-0.831864	0.676506
TREX2	4.20418	-0.910455	0.603747	-0.764159	0.472243	-0.146299	0.956298	0.0584401	NA	-0.0609327	0.975958
ATAD3C	4.20456	1.90043	0.304492	2.29992	0.134458	-0.399483	0.877462	-0.649587	NA	-2.37048	0.43366
LARS2-AS1	4.20944	2.75094	0.420383	2.49885	0.400405	0.252142	0.961329	-1.78979	NA	-3.03974	0.53405
TMEM221	4.21019	1.41832	0.399713	2.15702	0.0379685	-0.738694	0.726923	-0.0785163	NA	-1.53367	0.309583
VN1R1	4.21842	-0.257708	0.865892	-0.763476	0.441518	0.505769	0.788528	0.874391	NA	-1.60684	0.355425
MATN2	4.21895	3.40844	0.0477329	0.958484	0.551868	2.44996	0.230661	1.00583	NA	-0.610046	0.804971
MCPH1-AS1	4.22055	-0.121964	0.956836	0.746916	0.567581	-0.868878	0.729519	1.18883	NA	-0.767604	0.713085
SNORD43	4.22099	1.50648	0.323716	-2.83568	0.0270271	4.34213	0.012452	0.794068	NA	1.61175	0.40152
LOC401127	4.22269	-0.89167	0.678484	0.604734	0.576643	-1.4964	0.53036	0.24129	NA	-1.04244	0.486685
LOC221946	4.22374	-0.487018	0.76457	-1.62032	0.0857757	1.1333	0.558896	0.137811	NA	0.00016104	0.999867
CARD10	4.22532	-1.70185	0.3777	-0.966105	0.363295	-0.735752	0.787025	1.09957	NA	-0.21589	0.916332
ZNF483	4.22894	0.890629	0.695253	1.17216	0.506784	-0.281515	0.927051	0.188916	NA	-0.779869	0.802851
MECOM	4.23744	5.3864	0.0143337	-0.791754	0.786314	6.17811	0.00836241	1.90752	NA	-0.351874	0.943034
RPL13AP3	4.24212	2.37739	0.262734	2.10492	0.180258	0.272493	0.9301	-3.05223	NA	-1.84247	0.419701
FAM227A	4.2423	-0.0695206	0.975036	-0.426562	0.754399	0.357043	0.898591	1.37807	NA	-2.04933	0.266066
PPIAL4G	4.2426	4.39599	0.0067704	0.856065	0.497887	3.53994	0.0509384	-0.75734	NA	0.0233604	0.991071
KRT8P41	4.24726	4.78218	0.014227	4.07324	0.020904	0.708938	0.774641	-3.23351	NA	0.111419	0.972423
LOC100129138	4.24791	4.07974	0.013065	1.4946	0.213414	2.58515	0.177606	-1.81163	NA	1.5137	0.237886
CFAP99	4.24948	0.329284	0.845689	-1.49894	0.226082	1.82821	0.337995	1.21362	NA	2.1259	0.149135
LOC100130872	4.25085	0.337248	0.86715	-0.30639	0.863299	0.643635	0.793964	0.236088	NA	-0.199546	0.949313
GDPD4	4.2532	-2.37306	0.261861	-2.02597	0.0780872	-0.347093	0.919154	-0.609806	NA	-3.8174	0.111731
ARR3	4.25731	-2.45596	0.167021	-0.1262	0.914831	-2.32976	0.26454	1.81809	NA	1.21583	0.345712
PKN2-AS1	4.25737	5.90598	0.00292933	3.21049	0.0876952	2.69549	0.200309	-0.0884039	NA	1.1631	0.64703
MRPL23-AS1	4.26048	-2.60337	0.260645	0.188687	0.916635	-2.79205	0.297171	0.791272	NA	-2.67048	0.339693
SUMO1P1	4.26733	1.8153	0.139644	-1.48391	0.263296	3.2992	0.0325342	0.0163298	NA	0.287527	0.916096
LOC101928043	4.26852	-1.11732	0.585351	-1.46874	0.15502	0.35141	0.907543	0.973053	NA	0.664865	0.688969
IQCH	4.26857	-0.526504	0.804331	-1.32773	0.291544	0.801226	0.76379	0.138763	NA	-0.0723441	0.975958
SPC24	4.27576	-3.0066	0.179365	-1.47031	0.275634	-1.5363	0.613042	-0.400366	NA	-0.274423	0.913518
CFAP69	4.27651	-2.36287	0.231233	0.286129	0.795358	-2.649	0.237618	1.59878	NA	-0.678811	0.661169
MANEA-DT	4.28078	-2.85248	0.115507	-0.402558	0.711916	-2.44992	0.252985	1.7265	NA	-1.28028	0.496911
FSIP1	4.28112	-1.1382	0.586778	-0.612733	0.615184	-0.525467	0.857231	1.22893	NA	0.77086	0.640686
PLAC8L1	4.28494	0.989661	0.56719	0.305571	0.848127	0.684094	0.75982	-0.662525	NA	-2.56011	0.250802
ART5	4.28827	4.27643	0.0407052	4.37177	0.00452702	-0.0953287	0.976283	-0.0100364	NA	-0.397595	0.871701
ANP32AP1	4.28919	0.0959229	0.968603	0.792239	0.446063	-0.69631	0.799829	-0.497153	NA	-0.94204	0.490567
C11orf91	4.2893	1.95571	0.181912	0.502741	0.724716	1.45297	0.424595	-0.757994	NA	1.80532	0.171567
LOC101927950	4.29513	2.0234	0.426133	3.90741	0.0395174	-1.88398	0.504717	-3.88629	NA	-3.62181	0.273719
PPT2-EGFL8	4.29925	-1.80483	0.417037	1.37969	0.193459	-3.18451	0.171416	0.937779	NA	-1.33232	0.391292
WEE2-AS1	4.30718	-0.302198	0.865739	1.28328	0.183084	-1.58547	0.359889	0.00233557	NA	-1.39942	0.400828
EGFEM1P	4.30937	-0.155536	0.946191	1.93081	0.137438	-2.08634	0.335354	-1.50937	NA	-1.26873	0.584528
TEX9	4.31206	-1.92503	0.367031	-0.72984	0.54033	-1.19519	0.672314	-0.723999	NA	0.221506	0.909737
XK	4.31416	-1.34083	0.518283	-0.80438	0.483582	-0.53645	0.855464	-0.317661	NA	-1.88845	0.290404
GPR22	4.31859	3.4901	0.0675347	0.9127	0.650683	2.57741	0.253858	-1.30673	NA	-2.02012	0.565544
LGI3	4.32329	1.44766	0.571188	4.8159	0.000117967	-3.36823	0.147069	0.656015	NA	-2.21007	0.0989898
SLC10A1	4.32602	3.16847	0.0599632	1.12605	0.488331	2.04242	0.316017	-1.35347	NA	-2.441	0.342044
SNORD19B	4.33059	-0.341976	0.842367	-1.74823	0.0718549	1.40625	0.464329	-0.240239	NA	0.987264	0.500766
GRIK5	4.33258	3.21648	0.0103146	1.58306	0.174665	1.63342	0.265733	-0.151595	NA	0.124043	0.951854
NKPD1	4.33911	0.353655	0.826953	1.02926	0.249048	-0.675606	0.711211	0.840522	NA	-2.81282	0.0946342
CHRM4	4.3399	-1.05427	0.640526	-0.528101	0.730965	-0.526171	0.866744	1.4189	NA	1.56992	0.364934
GHET1	4.34003	-3.832	0.0573516	-0.612191	0.619923	-3.21981	0.173141	0.778544	NA	-2.92706	0.241411
C19orf81	4.34054	0.470764	0.802632	1.38943	0.256519	-0.918668	0.653371	0.739203	NA	0.475743	0.823736
NYNRIN	4.34252	-0.807317	0.859991	-1.88542	0.573741	1.07802	0.849877	1.28864	NA	1.6562	0.754531
CYP3A5	4.3467	0.450662	0.792875	-0.0863064	0.949093	0.536971	0.802709	0.417437	NA	0.334147	0.854924
SLC8A2	4.35475	4.92476	0.00193271	1.28316	0.43433	3.64161	0.0385007	-0.076089	NA	1.61418	0.400754
DNM1P35	4.35527	-0.0397512	0.982076	0.198437	0.878638	-0.238186	0.914641	0.744759	NA	-0.957043	0.592145
PIMREG	4.36577	-1.77982	0.500542	-1.24403	0.460347	-0.535789	0.890273	-0.994187	NA	0.462004	0.865589
LOC148709	4.36653	0.0120293	0.99601	1.7104	0.156007	-1.69836	0.389942	0.558693	NA	-4.63912	0.0521208
ZNF878	4.36975	0.182949	0.929328	1.23639	0.209676	-1.05343	0.626273	0.969239	NA	-0.937254	0.532416
BCL2L15	4.37262	0.0294788	0.987737	0.71009	0.462256	-0.680607	0.732818	-1.04579	NA	-1.60973	0.233358
FAM87B	4.37614	-0.680986	0.742089	-0.787403	0.53925	0.106417	0.972823	-0.8666	NA	-1.67204	0.407897
ITPK1-AS1	4.37688	0.789999	0.652577	1.44713	0.216111	-0.657121	0.759317	-1.88116	NA	-3.55811	0.071705
HCG22	4.37888	7.98758	0.000100328	3.91519	0.0540855	4.07239	0.0668866	-4.5254	NA	1.28367	0.642471
GPR31	4.3807	4.85893	0.0220299	3.57404	0.0170266	1.28489	0.641297	-0.332078	NA	-0.668642	0.718387
ALDH1A3	4.39442	-3.36717	0.106131	0.347947	0.794648	-3.71511	0.108608	0.414787	NA	-1.65737	0.351502
LOC101927211	4.39987	2.22899	0.337373	2.02115	0.296742	0.207878	0.953165	-0.972702	NA	-3.48484	0.298225
ZNF876P	4.40001	-3.31221	0.0934042	0.581307	0.587727	-3.89351	0.0712004	1.41518	NA	-0.7158	0.679815
PIK3CD-AS2	4.40112	1.20614	0.458218	-0.636344	0.67957	1.84248	0.333555	-0.782037	NA	-1.59979	0.531419
TSPEAR-AS2	4.40534	-4.2609	0.131879	-2.46656	0.278015	-1.79438	0.650102	1.89475	NA	-0.907799	0.853774
MAP1LC3C	4.40642	2.44484	0.0505703	0.360913	0.748901	2.08393	0.157067	-0.396194	NA	-1.03774	0.450815
ABCB11	4.41083	0.689289	0.667403	-1.93459	0.117819	2.62387	0.143366	1.95986	NA	1.01851	0.607431
CTSE	4.41743	1.26322	0.347061	0.341615	0.777789	0.921607	0.591443	0.0984243	NA	-0.240501	0.896025
CCDC87	4.42696	-2.93028	0.17385	-0.817737	0.538991	-2.11255	0.435794	2.04703	NA	1.17113	0.508317
SNORD1C	4.42796	0.251277	0.887063	-1.5146	0.213161	1.76587	0.367168	-0.0692684	NA	0.223978	0.92855
HIST1H4C	4.43251	2.57291	0.0629458	2.56562	0.0303075	0.00729944	0.997142	-0.281639	NA	-1.01864	0.633134
TENT5B	4.43261	2.47898	0.255115	2.35725	0.155899	0.121738	0.97126	0.0550974	NA	-1.71644	0.488266
CRISPLD1	4.43724	3.94035	0.00917486	2.73039	0.0137291	1.20997	0.509932	-1.32586	NA	-0.930054	0.556917
JARID2-AS1	4.43965	3.31059	0.0065871	1.31393	0.364145	1.99665	0.141285	-0.446467	NA	-1.19842	0.68734
UBE2E4P	4.44301	0.494036	0.851425	0.189213	0.881915	0.304826	0.928351	-0.87856	NA	0.291762	0.846672
TRIM31-AS1	4.44369	-0.99253	0.588831	0.34303	0.797159	-1.33556	0.526466	0.596567	NA	-1.60198	0.462126
CLIP1-AS1	4.44764	4.27905	0.000358614	1.5732	0.217038	2.70586	0.0395225	-1.09846	NA	-0.4349	0.853389
ZNF474	4.44924	1.28479	0.39627	2.08034	0.0209022	-0.795551	0.665657	-1.19034	NA	-1.17016	0.374879
NACA4P	4.45265	1.01027	0.424812	0.00503002	0.997278	1.00524	0.523437	0.271145	NA	1.07726	0.424357
GGT3P	4.45554	2.31292	0.29721	-0.29868	0.844528	2.6116	0.299999	1.18692	NA	0.253979	0.897711
HYDIN	4.46075	-0.572028	0.71	-2.08723	0.0497689	1.51519	0.420499	1.76183	NA	1.40125	0.375225
NSUN5P2	4.4642	-3.55937	0.0773556	-2.0404	0.0640739	-1.51897	0.588339	1.49466	NA	-1.10524	0.609775
ECT2L	4.47176	0.711337	0.607963	1.32461	0.150794	-0.613269	0.71432	-0.840597	NA	-2.3366	0.191713
TESPA1	4.47354	-0.573962	0.724593	0.0298283	0.98132	-0.603789	0.765352	0.512713	NA	-1.71805	0.311205
MAS1	4.47488	0.746276	0.743879	0.811395	0.613493	-0.0651056	0.983558	-2.14879	NA	-0.013386	0.996053
ST8SIA1	4.4855	-0.604382	0.825783	1.34924	0.382965	-1.95361	0.484843	-4.53893	NA	0.149686	0.959187
ATP6V1G2	4.48677	0.969576	0.540982	-0.115688	0.941344	1.08526	0.577092	0.59728	NA	0.607163	0.773507
FAM45A	4.48752	0.350669	0.842823	0.0679815	0.963845	0.28269	0.901857	0.00680207	NA	-0.539083	0.802805
GCSAM	4.48776	4.24809	0.00299706	0.541116	0.742587	3.70697	0.0216604	0.132996	NA	-1.28748	0.560536
ANKRD20A9P	4.48911	4.02742	0.00929586	1.60451	0.250872	2.42293	0.17574	-1.39168	NA	-2.93628	0.138706
IL18RAP	4.48996	5.865	0.00785667	4.55536	0.018774	1.30966	0.629577	-2.67402	NA	-1.72072	0.537769
LINC01269	4.49408	-0.25278	0.914417	-2.32963	0.0138722	2.07684	0.389491	0.700975	NA	0.00834192	0.996488
LOC101929567	4.49542	-2.99906	0.142497	-0.726527	0.531062	-2.27253	0.367972	-1.30062	NA	-1.69499	0.327469
GLYAT	4.49559	-3.78911	0.0537128	-0.612735	0.597571	-3.17638	0.168124	0.459196	NA	0.74277	0.668985
PLA2G4B	4.49712	-1.28628	0.534996	-0.190701	0.889915	-1.09558	0.672937	1.53212	NA	-0.0548721	0.978843
AKR7A2P1	4.50317	1.47614	0.323022	-0.868614	0.489826	2.34475	0.18251	1.42888	NA	1.30342	0.379036
LOC100132831	4.50328	1.9127	0.433027	2.37507	0.0390119	-0.46236	0.893513	-2.1858	NA	0.46682	0.786795
SBK3	4.50385	3.85123	0.00347618	-0.577173	0.726519	4.4284	0.00413299	-2.03428	NA	1.3935	0.440994
DCST2	4.50453	0.705465	0.672654	1.22223	0.306975	-0.516757	0.804299	0.58007	NA	-3.1206	0.212584
ANKRD53	4.50756	3.88915	0.00479777	1.40428	0.27641	2.48487	0.108098	0.845961	NA	2.21429	0.0636891
CHD5	4.51128	0.710601	0.685407	1.483	0.175302	-0.772394	0.708598	-0.753879	NA	-3.44086	0.0712677
DISC2	4.51953	4.30697	0.124692	4.65592	0.0457234	-0.348904	0.93318	-3.80928	NA	-3.5448	0.375659
SYDE2	4.52039	0.567034	0.72459	-0.559994	0.571779	1.12703	0.542883	0.549114	NA	-1.51809	0.259615
THBS4	4.52061	0.185389	0.923706	1.9551	0.0427208	-1.76971	0.329753	-1.42026	NA	-2.35368	0.119659
CTSLP8	4.52277	-1.15035	0.53385	-0.0601533	0.964971	-1.09019	0.630565	-0.441567	NA	-0.41763	0.833801
LOC101928279	4.52829	-3.37924	0.11332	0.567145	0.668751	-3.94638	0.0917443	-0.898017	NA	-1.43969	0.441568
ABHD11-AS1	4.52893	0.0969996	0.956836	2.00411	0.0445571	-1.9071	0.234189	-0.793344	NA	-0.49568	0.806494
DKFZp779M0652	4.5311	-0.0228074	0.9894	0.636387	0.505698	-0.659193	0.723853	0.935513	NA	0.385309	0.798862
NOX1	4.53123	0.80739	0.527189	0.692789	0.462101	0.114603	0.951768	-1.06846	NA	-1.02545	0.493353
KTN1-AS1	4.53603	2.37577	0.026375	-0.640176	0.606494	3.01594	0.0209813	0.041257	NA	0.552672	0.764599
NPTX2	4.54219	0.218668	0.950575	0.534298	0.826856	-0.315624	0.944219	1.02477	NA	0.0401115	0.99193
MIR210	4.545	2.51117	0.119441	0.761889	0.628835	1.74928	0.37498	-3.96766	NA	-0.65106	0.797927
PLEKHG1	4.54744	0.970135	0.56214	1.39192	0.220662	-0.421776	0.850228	-0.46388	NA	1.02825	0.535889
FAM227B	4.55412	-2.04519	0.32213	1.00628	0.30069	-3.05147	0.169045	-0.0523209	NA	-1.29911	0.359174
CD34	4.55762	2.58778	0.250233	1.01153	0.546913	1.57625	0.575719	-1.22441	NA	-0.532818	0.829459
C1orf220	4.5594	-0.160838	0.935503	0.10198	0.941064	-0.262814	0.918336	0.916084	NA	-0.936225	0.585938
TP53TG5	4.5675	-2.45338	0.201599	-0.143499	0.914827	-2.30988	0.307336	0.259355	NA	0.505282	0.78888
LINC00514	4.5736	-2.09728	0.312159	0.31129	0.829187	-2.40856	0.311661	-0.641012	NA	-2.96793	0.147202
FLT3	4.57363	3.22655	0.0333252	2.31827	0.0519506	0.908286	0.639954	-1.20956	NA	-1.54079	0.359743
DOCK4-AS1	4.57459	4.53166	0.00030246	2.07399	0.0593374	2.45768	0.0680183	-0.482211	NA	-0.918371	0.550914
DCAF13P3	4.5749	0.992982	0.461115	0.189605	0.866942	0.803379	0.638408	-0.338362	NA	-0.536379	0.716772
ERVFRD-1	4.58083	-0.169538	0.932289	0.144327	0.912788	-0.313864	0.901069	0.153745	NA	-0.477088	0.792281
XDH	4.58289	-5.06143	0.0232531	-0.867327	0.598615	-4.1941	0.102653	1.36935	NA	-0.178576	0.96159
CCR10	4.5998	-0.730671	0.747273	2.49551	0.0102315	-3.22617	0.117195	0.536486	NA	-1.54977	0.307116
HSD17B13	4.60359	-0.768695	0.695106	2.27399	0.0167018	-3.04267	0.0918358	0.0229202	NA	-2.32551	0.173712
COL9A3	4.60363	1.22646	0.428344	1.06949	0.381971	0.156972	0.946296	0.920449	NA	-0.729115	0.727908
KIRREL3	4.60422	2.21876	0.158713	2.36751	0.0315348	-0.148744	0.950852	-0.842963	NA	-1.03485	0.544998
WFDC3	4.60447	-0.0509339	0.974458	0.49832	0.653654	-0.549254	0.756804	1.11888	NA	-0.347912	0.875836
C4orf36	4.60758	0.763467	0.670023	2.35712	0.0127854	-1.59364	0.382116	-0.769634	NA	-1.49959	0.288632
LOC101241902	4.61294	1.62724	0.369785	1.66957	0.265655	-0.0423242	0.98752	-0.261861	NA	0.487101	0.857875
LOC100288181	4.61567	0.468561	0.838714	-0.216424	0.906873	0.684978	0.811521	0.536666	NA	-1.18637	0.655442
KCNG1	4.6224	0.983475	0.672401	0.594284	0.66928	0.389194	0.901542	-0.2994	NA	-1.15858	0.507767
REEP2	4.63115	-0.674952	0.761181	0.615213	0.584543	-1.29016	0.601411	0.963949	NA	-0.438459	0.802851
SPEG	4.63333	-2.17308	0.288782	-0.34412	0.80527	-1.82896	0.464047	-0.336839	NA	-3.45567	0.159211
TXNDC2	4.63415	-0.807701	0.715615	0.389425	0.769628	-1.19713	0.639868	0.32782	NA	0.828672	0.609052
OR5B21	4.6374	-1.92892	0.369661	-0.112921	0.93697	-1.816	0.485882	-0.282316	NA	-1.0648	0.547635
FAM229B	4.63864	-0.397194	0.864465	0.62949	0.583476	-1.02668	0.692116	-1.30062	NA	0.913167	0.505536
LGALS17A	4.64025	2.43025	0.811767	2.18526	0.803425	0.245099	0.985507	-1.64296	NA	4.61412	0.709095
SNORA66	4.64175	-0.339021	0.889777	0.435744	0.757053	-0.774764	0.788528	-0.389398	NA	0.335526	0.865886
CYP4F29P	4.64305	-0.178273	0.982035	-1.39434	0.833364	1.21601	0.897487	0.733405	NA	-0.401959	0.971174
TRIM34	4.64443	1.51864	0.274272	1.93098	0.0552633	-0.412335	0.82844	0.143156	NA	0.435332	0.804766
CEP170P1	4.64483	1.23969	0.628362	0.106612	0.943108	1.13308	0.715585	-0.979811	NA	-0.868364	0.59269
AQP8	4.64904	-0.281853	0.903284	0.928063	0.393371	-1.20991	0.626613	0.295918	NA	-0.672472	0.681676
TAL2	4.65633	1.99115	0.172533	1.34919	0.232136	0.641964	0.748562	-1.43381	NA	0.942126	0.555457
PPP1R2B	4.65854	0.642985	0.808102	0.261282	0.85165	0.381704	0.911606	-0.458614	NA	1.45021	0.237165
ARSI	4.66008	1.44422	0.53628	1.13925	0.346793	0.304981	0.926516	0.5348	NA	-0.601105	0.726837
RETN	4.66191	-2.70156	0.278246	-0.292418	0.899214	-2.40914	0.417979	-0.309141	NA	1.32236	0.666955
LCK	4.66383	-1.39441	0.499754	0.122194	0.946682	-1.5166	0.532511	1.34125	NA	0.767909	0.767182
LOC400548	4.66434	-3.5235	0.10188	-0.807457	0.573741	-2.71604	0.30239	0.0656719	NA	-3.76258	0.144436
HOXA3	4.66843	1.43169	0.532762	3.98631	0.0092938	-2.5546	0.253087	-1.69999	NA	-4.8327	0.0681165
CFAP206	4.67715	0.73981	0.733731	1.80637	0.136896	-1.06656	0.658801	-0.159106	NA	0.671543	0.720992
PLCE1	4.67756	1.15883	0.471483	0.232533	0.873462	0.926295	0.651408	-0.286321	NA	0.69226	0.681845
MIR4420	4.68094	-1.61264	0.364811	-0.778366	0.509047	-0.834275	0.731205	0.858361	NA	0.921198	0.596608
LOC101929504	4.6826	4.30692	0.0384143	3.17509	0.0961631	1.13185	0.674985	-3.24371	NA	-0.536035	0.890644
DLX2	4.68276	2.27429	0.420639	0.0343287	0.991488	2.23992	0.500436	-1.96837	NA	1.34364	0.673776
ADCY5	4.68365	2.95617	0.00951524	0.844181	0.342905	2.11199	0.113168	-0.357366	NA	-0.208864	0.879613
RDH16	4.68504	2.45448	0.158123	3.03478	0.0139386	-0.580291	0.801143	-0.954409	NA	-0.115395	0.961329
TNFRSF6B	4.68532	0.762713	0.709757	0.94349	0.42313	-0.180772	0.94951	-2.68417	NA	-0.417119	0.822891
SNORA55	4.68566	0.241162	0.903149	-2.0995	0.0543499	2.34065	0.251096	0.565488	NA	1.71189	0.231931
KU-MEL-3	4.68807	5.17839	0.00576076	3.42013	0.0456247	1.75826	0.418271	-2.53099	NA	2.2829	0.16227
MPIG6B	4.69041	1.15817	0.307341	0.112323	0.934367	1.04585	0.465524	0.0776884	NA	2.24819	0.0896303
MMP21	4.69058	1.3474	0.328409	0.012117	0.993906	1.33528	0.430972	0.305376	NA	0.0701633	0.970784
TMEM232	4.69307	-1.32641	0.515853	-0.502357	0.676257	-0.824056	0.761904	0.649375	NA	-0.369704	0.85095
SCN11A	4.69472	-0.998794	0.697237	2.74445	0.0174893	-3.74323	0.110993	0.0427881	NA	-2.38092	0.144436
SCLY	4.69626	-2.13987	0.296959	-0.14566	0.906873	-1.99421	0.420016	-0.63704	NA	-1.21394	0.407126
ETV2	4.69805	0.482738	0.768151	0.260163	0.835424	0.222576	0.920467	-0.799824	NA	0.0347833	0.986074
CDX2	4.70357	5.4865	0.0110403	3.56536	0.0691901	1.92113	0.466427	-2.79699	NA	0.812023	0.773283
MIR7113	4.70386	1.37535	0.274817	-0.570799	0.629913	1.94615	0.192828	0.228809	NA	-0.630069	0.746638
CLEC18B	4.70563	1.23083	0.31116	0.57382	0.583021	0.65701	0.683198	-0.16531	NA	-0.924073	0.555152
CYP2J2	4.70869	1.24846	0.484801	2.29711	0.0289364	-1.04864	0.617724	-0.519517	NA	-1.16141	0.474765
ZNF793	4.71146	-0.20461	0.917773	0.443962	0.756421	-0.648566	0.779088	-0.660827	NA	-2.00957	0.328065
[truncated: 14,861 more rows]
