# Supplementary material for: Yersinia remodels epigenetic histone modifications in human macrophages
Source: PLoS Pathog. 2021 Nov 18;17(11):e1010074. doi: 10.1371/journal.ppat.1010074 (PMC8639070; doi:10.1371/journal.ppat.1010074)
Supplement: S6 Table — (XLSX) [file ppat.1010074.s012.xlsx]

## Sheet: Sheet1
S6 Table: Rlog normalized counts (columns D-M) from DESeq2 analysis for differentially expressed genes (DEGs; Gene Symbol) clustered in classes R1-R4 (Class) and associated with different profiles (Profile) for all biological replicates used in the analysis. "Order" represents the order in the heatmap in the Fig 3A. RNA-seq was performed in 2 batches (B1 and B2 in column headings). r: biological …
Gene Symbol	Class	Profile	mock r1 B1	mock r2 B1	mock r3 B2	mock r4 B2	WAC r1 B1	WAC r2 B1	WA314 r1 B1	WA314 r2 B1	WA314 r3 B2	WA314 r4 B2	Order
FLT3	R1	Suppression	1.59568	1.59621	1.58855	1.27795	2.38941	2.39397	2.22935	1.47001	2.39704	2.2715	1
FXYD6	R1	Suppression	8.80247	8.5804	8.18464	8.27948	9.82218	9.73997	9.3525	8.59781	9.34419	9.75292	2
PHLDA2	R1	Suppression	6.12685	6.65579	5.55973	5.73616	8.01326	8.1531	7.39557	7.01002	7.79826	6.85883	3
TRAF3IP2	R1	Suppression	8.89934	8.75047	8.44003	8.33421	10.123	9.9556	9.56235	8.64863	9.31543	9.29604	4
KRT23	R1	Suppression	2.55588	2.55653	2.2944	2.31444	4.84486	4.86558	4.19428	2.71311	4.07718	3.47683	5
CARD17	R1	Suppression	1.85161	1.85198	1.48438	1.64047	2.87662	2.98957	2.43325	1.94308	2.37154	2.30264	6
RFC2	R1	Suppression	8.84708	8.81246	8.59454	8.79068	9.52286	9.56974	9.23187	8.82168	9.13904	9.11648	7
HIF1A	R1	Suppression	11.6814	11.8003	11.1184	11.5425	12.2793	12.3476	11.7153	11.2959	11.9338	12.0223	8
ABALON	R1	Suppression	6.46301	6.43224	5.85167	6.42029	7.39351	7.57828	7.2124	6.01276	6.86048	7.17105	9
HIVEP1	R1	Suppression	9.31901	9.1342	8.60907	8.98202	9.8398	10.1544	9.71886	8.6019	9.53279	9.91376	10
AKAP2	R1	Suppression	4.20981	4.28691	3.889	3.67791	5.46389	5.23616	5.1644	3.79043	4.39098	5.05379	11
RHOB	R1	Suppression	9.1506	9.19211	8.6528	8.62554	10.7531	9.86265	10.0551	9.17481	9.62534	10.198	12
H3F3C	R1	Suppression	4.8982	5.03576	4.49554	4.68769	5.95299	5.72821	5.51505	4.94321	5.35573	5.61569	13
LYRM1	R1	Suppression	7.21683	7.36713	6.98063	7.12538	8.26232	7.98609	7.82142	7.36673	7.55716	7.71649	14
RAB8A	R1	Suppression	11.3405	11.3157	11.1822	11.1572	12.0729	11.9105	11.5241	11.4671	11.6533	11.6577	15
VRK2	R1	Suppression	8.49754	8.34661	8.27731	8.13962	9.40933	9.24754	8.75861	8.62951	8.851	9.02073	16
SOGA3	R1	Suppression	2.62924	2.7705	2.12672	2.62575	5.00719	4.38707	3.59701	3.01207	3.50591	3.91831	17
STK40	R1	Suppression	11.2872	11.2768	10.9659	11.0906	12.7084	12.3965	11.6961	11.5637	11.6505	12.0128	18
KCNH8	R1	Suppression	1.37546	1.37614	1.07443	1.08815	4.23366	3.39595	2.11673	1.53903	1.95305	2.5343	19
ABI1	R1	Suppression	11.8494	11.7173	11.6782	11.8012	13.3216	12.9438	12.3151	12.0926	12.2659	12.4852	20
CDC73	R1	Suppression	10.2425	10.1212	10.0341	10.095	11.3794	11.1537	10.726	10.3162	10.5615	10.7274	21
CA13	R1	Suppression	4.29534	4.22957	3.84038	4.15817	6.94124	7.06624	5.79055	4.63552	5.00112	6.12726	22
HECW2	R1	Suppression	1.94837	1.73387	1.46167	1.64427	3.86904	3.62416	3.12038	2.11721	2.16876	3.29115	23
SGMS1	R1	Suppression	9.46624	9.30251	9.16551	9.18087	10.4675	10.3381	9.92814	9.43103	9.66486	10.1305	24
ARL4A	R1	Suppression	7.08123	6.87216	6.59246	6.83613	7.90596	7.82524	7.36485	6.91292	7.05712	7.50732	25
ARMC5	R1	Suppression	8.97345	8.89479	8.52739	8.71162	9.67901	9.74803	9.11776	8.80284	9.09356	9.2912	26
MARCH3	R1	Suppression	6.64285	6.19679	6.02641	7.19885	7.29388	7.31614	7.45454	6.86783	7.30739	7.36896	27
PPP1R16B	R1	Suppression	3.72414	4.47141	3.32265	5.18699	5.55499	5.71918	6.31224	5.62785	5.33517	7.49632	28
SLFN5	R1	Suppression	9.58003	9.47048	9.03729	9.86906	10.7797	10.6107	10.2372	10.3459	10.0235	10.944	29
HIPK3	R1	Suppression	11.5345	11.3681	11.3446	11.4526	12.0547	12.162	12.0026	11.6867	11.8754	12.2451	30
CYP1B1	R1	Suppression	12.9689	12.835	12.6917	13.1725	14.0322	14.3149	13.9287	13.6171	14.0244	14.6233	31
LAMB1	R1	Suppression	4.37771	4.50572	3.77902	4.72064	6.26123	6.75187	6.41934	6.00212	6.184	7.75454	32
SGCB	R1	Suppression	7.02342	6.41927	6.35156	6.49601	7.4761	7.23731	6.72938	6.80405	7.594	7.74109	33
CDH5	R1	Suppression	2.24869	1.71576	1.34805	1.50478	3.28078	2.15861	2.32349	2.63447	3.29166	3.38756	34
SEMA3F	R1	Suppression	2.70601	2.17222	1.84839	1.98289	3.29879	2.35638	2.83212	2.76862	3.89376	3.7442	35
ALPK2	R1	Suppression	2.43714	1.76944	1.62247	1.50898	4.11492	3.53809	2.39599	2.83592	2.70705	3.88867	36
C7orf31	R1	Suppression	7.3025	7.09947	7.09773	6.89402	7.92676	7.66209	7.44549	7.52455	7.55638	8.04563	37
CAPN2	R1	Suppression	11.3798	11.3576	10.9423	11.0644	12.2552	11.8949	11.2798	11.3607	11.5725	12.0669	38
BDKRB2	R1	Suppression	1.16294	1.16323	0.555965	0.564704	2.2127	2.06977	1.34463	1.23362	1.96736	2.76097	39
WNT4	R1	Suppression	3.04353	2.76601	2.38749	2.69898	3.84926	3.64189	2.79357	3.00355	3.60891	4.12696	40
LOC100996385	R1	Suppression	4.13878	4.13959	3.77592	3.76355	4.79652	4.43744	4.63975	4.33421	4.21353	4.84923	41
REEP1	R1	Suppression	3.38916	2.86932	2.86455	3.05706	4.21417	3.65147	3.91851	3.05774	3.77716	4.71138	42
OSBPL5	R1	Suppression	8.41381	8.07151	7.93545	7.58877	8.72353	8.79446	7.49094	8.7175	8.88338	8.73186	43
ARL6IP6	R1	Suppression	8.2949	8.14998	8.26888	8.07191	8.933	9.25489	7.89779	9.27936	8.83762	8.87873	44
ITPR3	R1	Suppression	7.38787	7.2856	6.97164	6.99607	9.16434	9.71794	6.36292	9.43913	9.2618	9.01589	45
GOLGA8K	R1	Suppression	2.54476	2.31424	2.60064	1.84234	3.12027	3.56786	2.09307	2.93297	3.05776	3.08278	46
UNC93B1	R1	Suppression	12.0722	12.1089	11.9388	11.7171	12.8204	13.2142	11.7753	12.6795	12.6401	12.5677	47
CMTR1	R1	Suppression	10.4909	10.5951	10.4272	10.2288	11.3622	11.8777	10.2219	11.0569	11.2194	11.3652	48
STAT2	R1	Suppression	12.4704	12.4962	12.2187	11.9107	14.2627	14.9879	11.664	13.5767	13.6477	13.8853	49
ARHGEF11	R1	Suppression	12.1597	12.1873	11.956	11.855	12.6202	13.1773	11.716	12.6357	12.7139	12.8943	50
HIRA	R1	Suppression	10.1164	10.1047	9.90872	9.80227	10.8041	11.2416	9.55413	10.8598	10.6077	10.708	51
MIR497HG	R1	Suppression	3.38765	3.23728	3.13	2.91503	3.86922	4.25567	2.72077	3.79305	3.66252	3.83962	52
MLKL	R1	Suppression	9.58946	9.33092	9.79385	9.10097	10.3696	10.3936	9.94555	10.4895	10.2769	10.5811	53
ITPKA	R1	Suppression	3.29624	2.79962	3.15057	2.66458	4.21054	4.39805	3.46096	4.51884	4.67528	4.7239	54
GMPR	R1	Suppression	8.73222	8.19661	8.24947	7.83201	9.80696	10.0254	8.8209	9.56447	9.85617	10.1614	55
RNF144A	R1	Suppression	4.34966	4.09667	4.07087	3.58888	5.34522	5.78867	4.43382	5.48819	5.60917	6.00713	56
STAT1	R1	Suppression	12.8597	12.9456	12.8616	12.2737	13.6936	13.3935	12.8899	13.1546	13.497	13.7687	57
PARP11	R1	Suppression	7.90172	8.05243	7.93654	7.55803	8.67141	8.61793	8.2091	8.45105	8.72893	8.90059	58
SLC6A12	R1	Suppression	9.76391	9.89285	9.85819	9.39121	10.42	10.3795	9.88844	10.4672	10.671	10.8536	59
KYAT3	R1	Suppression	8.55924	8.71642	8.80482	8.30256	9.39682	9.26697	8.8296	8.93675	9.34454	8.94738	60
NDRG1	R1	Suppression	12.1553	12.1551	12.1473	12.012	13.037	12.8157	12.38	12.5732	13.0316	12.4887	61
CHST3	R1	Suppression	3.52954	3.14822	3.02107	2.50879	4.21654	4.00017	3.20073	3.18688	4.60137	4.08585	62
HEG1	R1	Suppression	8.07298	7.43041	7.88149	7.31062	8.98729	9.19151	8.24483	8.39404	9.4499	8.75723	63
CARM1	R1	Suppression	10.6118	10.7062	10.3372	10.5361	11.1914	11.7118	11.1435	10.9475	11.2745	11.2696	64
TBATA	R1	Suppression	2.28757	2.28815	1.5414	1.72456	3.93253	4.63046	3.26123	2.89747	3.96618	3.50475	65
DYNLRB1	R1	Suppression	10.5385	10.4374	10.3339	10.304	10.8459	11.2863	10.7554	10.6346	10.7399	10.8248	66
FNDC4	R1	Suppression	1.88073	1.88114	1.74096	1.65298	2.62267	3.68478	2.48895	2.7786	2.83061	2.89318	67
TBC1D22B	R1	Suppression	8.43155	8.26765	8.32654	8.27477	8.97923	9.58309	8.9524	8.91136	8.94659	9.0844	68
BLVRA	R1	Suppression	10.6851	10.6707	10.2962	10.473	11.6294	11.9847	10.7722	10.8782	11.4602	11.4209	69
FLT4	R1	Suppression	2.52128	2.52208	1.81699	2.08187	4.55822	6.01743	2.98473	2.99108	5.01644	4.27031	70
HCK	R1	Suppression	12.3097	11.9946	11.8483	12.1348	12.8852	13.3192	12.1556	12.5247	12.7758	12.8041	71
BAK1	R1	Suppression	9.89724	9.63729	9.57467	9.54127	10.2257	10.7589	9.81254	9.8926	10.2095	10.1793	72
BLZF1	R1	Suppression	8.50365	8.05437	8.07884	8.05888	9.04813	9.60678	8.45425	8.46157	8.90205	8.86083	73
MT1A	R1	Suppression	1.36482	1.36519	1.11832	0.991765	2.11047	2.91767	1.59206	1.45422	1.90693	2.4865	74
TARS	R1	Suppression	10.6469	10.563	10.3288	10.3516	11.2713	11.8322	10.7882	10.5345	11.0588	11.3384	75
SLFN12	R1	Suppression	7.37235	7.287	7.32873	7.08791	7.67131	8.24822	7.35281	7.38185	7.76327	7.7747	76
C19orf12	R1	Suppression	9.34139	9.30003	9.10199	9.17884	9.74029	10.4155	9.3779	9.48876	9.66223	9.98858	77
CUL1	R1	Suppression	10.6473	10.5353	10.3972	10.3938	11.0194	11.5845	10.6183	10.6893	11.0216	11.1301	78
MICALL1	R1	Suppression	10.8167	10.7334	10.2396	10.4108	11.2841	12.4445	10.6193	10.9674	11.4895	11.6546	79
ARIH2OS	R1	Suppression	4.62199	4.53238	4.08294	4.24643	5.05304	5.5969	4.98678	4.60339	5.14868	5.54323	80
SQOR	R1	Suppression	12.5487	12.3514	12.1193	12.1198	12.8739	13.1626	12.5823	12.4591	12.8211	13.0957	81
GNB4	R1	Suppression	11.3034	11.2174	11.0083	10.8708	11.8121	11.9969	11.4838	11.4374	11.8388	11.8246	82
ASTL	R1	Suppression	5.805	6.00496	4.83061	5.06218	6.41176	7.17033	6.14355	6.14241	6.61031	6.84699	83
BPGM	R1	Suppression	7.81908	7.93652	7.58927	7.40303	8.2442	9.06201	8.24353	8.02319	8.55295	8.67051	84
C22orf23	R1	Suppression	7.74879	7.76888	7.56826	7.78287	8.23795	9.06487	8.08282	8.44288	8.68587	8.8915	85
PAX5	R1	Suppression	3.07029	3.41311	3.05701	3.10861	4.3154	6.10073	4.09208	4.51039	5.68209	5.70741	86
C1S	R1	Suppression	4.43014	4.88442	4.3645	4.50414	6.32815	7.171	5.36566	6.31152	6.7915	7.24491	87
NTN1	R1	Suppression	4.66755	5.07115	4.34724	5.10042	7.40084	8.52417	6.41439	7.12682	8.20243	7.74919	88
EHD2	R1	Suppression	3.91115	3.1382	2.72932	2.70971	4.4639	5.46758	3.67505	4.3751	5.35842	5.14458	89
GGT5	R1	Suppression	1.97962	1.98036	0.827094	0.852834	2.96431	5.28124	2.3946	2.47154	4.68135	4.71463	90
EYA4	R1	Suppression	2.52316	2.28332	1.75044	1.64518	3.88499	5.38486	2.72634	3.36412	4.76172	4.88997	91
KIAA0040	R1	Suppression	9.18246	9.13018	8.82908	8.71168	9.96335	11.3305	9.31613	9.75846	10.4986	10.6992	92
SYNPO	R1	Suppression	3.56665	3.76346	2.4598	4.27127	4.63781	5.87837	4.13387	5.59141	6.91569	6.24055	93
PCBP3	R1	Suppression	3.93623	4.04077	3.48418	3.77772	4.96798	5.00594	4.12801	4.88381	5.44694	5.19511	94
TMEM229B	R1	Suppression	6.19443	5.90482	5.27626	6.06203	6.87024	7.0456	6.70291	7.17286	7.81237	7.63448	95
KANK2	R1	Suppression	6.90049	6.64321	6.09851	6.7476	7.2665	7.46066	6.78392	7.66119	7.95956	7.56962	96
MAP3K11	R1	Suppression	12.4105	12.3663	12.0526	12.4109	12.9174	12.8539	12.5831	13.1187	13.3184	12.9872	97
SPRY4	R1	Suppression	3.54924	3.70308	2.59554	3.67327	4.23006	4.38136	3.76409	4.23161	4.14638	4.37428	98
CALHM6	R1	Suppression	4.68194	5.65471	4.3328	5.41677	6.37258	6.8103	5.75215	6.82935	6.5776	7.1096	99
VAMP5	R1	Suppression	7.6014	8.04487	6.96618	7.6781	8.53404	9.09795	8.08652	8.50859	8.77562	8.98032	100
ACSM5	R1	Suppression	5.62085	6.0057	5.81388	5.30973	6.46315	6.58206	6.50458	6.96498	6.80735	7.03297	101
RAB38	R1	Suppression	7.35732	7.84432	7.66092	7.61519	8.37066	8.30244	8.59155	8.96836	8.73866	9.14073	102
TBC1D31	R1	Suppression	6.95976	6.92088	7.27102	7.01712	7.62696	7.98253	7.64914	8.2593	7.98378	8.11647	103
LINC01137	R1	Suppression	6.85356	7.02329	6.8631	6.77308	7.61087	7.88663	7.46983	8.0449	8.22212	7.97294	104
PDZD2	R1	Suppression	4.67271	4.85261	4.53703	4.4031	6.13865	6.92154	5.66202	6.98958	7.34625	7.54967	105
BBC3	R1	Suppression	7.68011	8.02334	7.38682	7.90597	9.43778	9.27251	8.91522	9.96332	9.13079	9.92259	106
STAP2	R1	Suppression	5.55439	5.70301	5.49653	6.21152	7.82507	8.20397	7.40876	8.89699	7.97818	8.6306	107
BRSK1	R1	Suppression	4.29341	4.36672	4.29707	4.50311	5.29007	5.49833	5.31455	5.53681	5.40428	5.43235	108
CR1L	R1	Suppression	3.06813	2.87924	3.08076	3.36396	5.62208	5.97422	5.35273	6.08016	5.36799	6.11823	109
HSBP1L1	R1	Suppression	6.41488	6.44154	6.3284	6.52557	7.03582	7.43831	7.24823	7.62725	7.08265	7.44605	110
ZNF618	R1	Suppression	8.81629	8.99148	9.15614	9.08539	10.3148	10.4366	10.6188	10.9655	10.18	10.8558	111
LOC101928767	R1	Suppression	5.00051	5.57522	5.45032	5.41597	5.96626	6.37841	5.79222	6.33913	6.04646	6.3316	112
ABCG1	R1	Suppression	4.43154	5.20828	4.32131	4.58692	6.03703	6.47187	5.88092	6.37093	6.0626	6.93331	113
CD300E	R1	Suppression	4.45433	5.39124	4.71725	5.10582	5.81326	6.47749	6.03157	6.49185	5.9107	6.46397	114
IRF5	R1	Suppression	11.8051	11.7266	11.6425	11.5069	12.2911	12.656	12.1226	12.3686	12.5663	12.8763	115
PSMB9	R1	Suppression	9.44147	9.31347	8.91852	9.01089	10.4702	10.7714	10.0146	10.181	10.7209	10.9216	116
CDKN2D	R1	Suppression	5.27932	5.22102	4.83291	4.86441	6.35352	6.46829	6.01412	6.64326	6.63165	6.90267	117
IGF2BP1	R1	Suppression	2.2472	1.86708	1.46094	1.61841	2.9516	2.92615	2.77562	2.92368	3.40783	3.79153	118
NBL1	R1	Suppression	2.0899	2.09024	1.56452	1.44752	2.79101	2.49529	2.32744	2.6128	2.96697	2.83312	119
KCNN1	R1	Suppression	3.62437	3.12792	2.63695	3.13242	5.27891	4.88777	4.36991	4.68591	5.53881	5.2951	120
CCDC115	R1	Suppression	9.46171	9.47665	9.35728	9.37938	10.2095	10.0859	9.9601	10.1426	10.3259	10.109	121
NKD1	R1	Suppression	3.95399	3.72101	3.50041	3.39401	4.9506	4.85347	4.87376	5.13141	5.36843	5.18812	122
RASGRP2	R1	Suppression	5.62949	5.52532	5.07928	5.1846	6.35759	6.90266	6.40503	7.57706	8.30529	7.58147	123
S100A3	R1	Suppression	2.7178	2.7185	2.32822	2.78734	3.92969	4.30194	4.56223	4.95169	5.63419	4.84617	124
CHI3L2	R1	Suppression	4.96609	4.74109	4.89336	4.98059	5.70348	5.60566	5.52404	5.55723	6.2332	5.87363	125
NEO1	R1	Suppression	4.54406	4.20987	4.52485	4.06733	6.13617	6.23897	5.37657	5.68846	6.77845	6.40632	126
NRSN2-AS1	R1	Suppression	4.42177	4.3033	4.05724	4.26586	4.37936	5.19951	4.70452	4.59386	4.63073	5.19229	127
SMAD7	R1	Suppression	9.43464	9.29425	8.66228	9.10559	9.7903	10.2719	9.50527	9.67729	9.55668	10.4928	128
CXCR3	R1	Suppression	1.99244	2.31007	1.84229	2.15921	2.13458	2.83249	2.6852	2.82949	2.65539	3.00138	129
LEF1	R1	Suppression	2.11311	2.57624	1.95586	2.79365	2.48225	3.72162	2.96197	3.37512	3.34977	3.62491	130
DCLK3	R1	Suppression	3.68703	3.12252	2.80804	3.75322	4.294	5.56793	4.45161	5.2985	4.7688	5.55863	131
MIR1915HG	R1	Suppression	2.56282	2.22241	2.04857	1.9272	2.62668	3.95161	3.93136	3.76271	3.38626	3.96059	132
PSAT1	R1	Suppression	8.07514	7.61783	7.39847	6.84685	8.09407	9.02224	7.63222	8.50244	9.07997	10.0195	133
HYLS1	R1	Suppression	5.72286	5.56678	5.48873	5.46812	5.88524	6.79494	5.72405	6.52046	6.31304	6.89908	134
SLC6A9	R1	Suppression	2.57606	2.18716	1.34677	1.37778	3.54168	5.93952	2.33928	4.35389	4.52856	5.563	135
UNC5C	R1	Suppression	4.1644	4.16522	2.86989	2.72582	5.13506	7.07511	4.69457	6.5328	7.17215	7.1569	136
DAB2IP	R1	Suppression	4.55971	4.8385	4.40493	3.34186	5.0026	6.82353	4.5465	6.1254	7.22534	6.93099	137
APOL4	R1	Suppression	2.72004	2.90438	2.25016	2.18872	3.46057	5.78611	2.94447	4.54452	5.52281	4.89564	138
C1R	R1	Suppression	4.23008	4.58464	4.06327	3.44493	5.0196	7.50139	4.18574	6.12777	7.09334	6.93458	139
ANTXR2	R1	Suppression	11.2102	11.4148	10.5957	11.0582	11.3208	12.4327	10.9812	11.8253	12.3188	12.5567	140
JUP	R1	Suppression	9.39364	9.9678	8.68687	8.7337	10.2258	11.0599	9.09082	10.741	11.0919	11.7558	141
SECTM1	R1	Suppression	7.82078	9.00799	7.25988	7.23946	9.11261	10.8108	7.73788	9.39409	10.3089	10.4078	142
KLF12	R1	Suppression	2.64081	3.10872	2.53939	2.67851	4.04189	4.38984	3.22845	4.69865	4.1663	4.77941	143
CD7	R1	Suppression	3.47659	3.8797	3.1499	2.94347	5.81823	6.30645	4.69704	7.62028	6.89471	8.30178	144
DOK4	R1	Suppression	3.031	3.39028	3.07875	2.81834	3.81383	3.95679	3.37092	4.64547	4.19214	4.58953	145
JADE2	R1	Suppression	9.15029	9.23268	8.81296	9.17119	9.55247	10.4852	9.25839	10.7387	10.7011	10.9062	146
TRANK1	R1	Suppression	9.04359	9.11483	8.80676	8.75226	9.34541	9.8881	8.77822	10.2766	10.0564	10.5	147
TMEM171	R1	Suppression	2.31893	2.31986	2.12002	2.16607	3.00235	5.12235	3.20464	6.10658	4.58056	5.56062	148
CRB1	R1	Suppression	1.17002	1.35803	1.18187	0.942791	1.37569	1.76592	1.3176	1.99497	1.78262	2.17815	149
DSG2	R1	Suppression	1.51007	1.5105	1.43543	1.18004	1.84507	2.64947	1.76896	2.65417	2.66317	3.09024	150
TUBE1	R1	Suppression	5.85049	5.6809	5.70515	5.44638	6.10337	6.86168	5.48649	6.82122	6.50868	6.69577	151
ZNF702P	R1	Suppression	5.69019	5.7516	5.27226	5.27629	5.64048	6.68077	5.24835	6.6882	6.62613	6.47541	152
FLT3LG	R1	Suppression	5.3732	5.75893	5.19567	5.50717	5.59995	6.35729	5.41091	6.337	6.08097	6.35161	153
NOTCH1	R1	Suppression	9.60605	10.0069	9.36021	9.74679	10.0006	11.076	9.74871	10.8426	10.6126	10.9823	154
ASS1	R1	Suppression	3.84471	4.71045	3.22623	3.93043	4.94045	7.89399	3.99177	6.4091	6.86693	7.2184	155
MIIP	R1	Suppression	9.75017	9.97461	9.5513	9.80688	10.0637	11.037	9.88183	10.5238	10.5756	10.5663	156
ACKR3	R1	Suppression	3.19962	3.34535	2.56618	3.4354	3.57981	5.86602	3.44399	5.22335	4.80268	4.86982	157
UTS2R	R1	Suppression	2.3114	2.72296	1.97968	2.93823	3.27981	4.67319	2.75692	4.25398	4.23706	4.37531	158
GPR31	R1	Suppression	1.54932	1.5496	0.879232	0.887321	1.79079	1.94717	1.73239	1.61844	1.71345	1.70017	159
MUC17	R1	Suppression	1.98418	1.75889	0.856928	0.869887	2.09189	1.91261	2.01538	1.85928	2.16748	2.43725	160
LINC00189	R1	Suppression	3.40762	2.61461	2.28583	2.61496	3.24666	3.70252	3.08894	2.98686	3.92136	3.2923	161
LINC01506	R1	Suppression	4.4496	3.75997	3.56512	3.86919	4.80188	4.84294	4.24497	4.62058	4.64965	4.87038	162
SBK1	R1	Suppression	2.90401	1.98388	1.77842	1.94813	2.56023	3.10592	2.41805	2.94396	3.30508	3.29171	163
CCR4	R1	Suppression	2.74356	2.89907	2.32508	2.00789	2.79391	3.28929	2.69063	2.74902	4.51476	4.36374	164
PLAAT4	R1	Suppression	5.10344	5.17896	4.37713	3.89978	5.27451	5.75073	5.34818	4.74188	6.41564	6.64311	165
NBPF7	R1	Suppression	1.0779	1.07815	0.52361	0.828088	1.30839	1.48411	1.23487	1.13802	2.26676	1.89581	166
CNTN2	R1	Suppression	2.54305	2.54394	1.58712	1.87323	3.61318	3.18028	3.04605	2.74921	5.03973	5.15454	167
NGFR	R1	Suppression	2.22729	2.228	1.32873	0.828101	2.74696	2.81257	2.63337	2.39293	4.58153	4.60001	168
PTPRK	R1	Suppression	1.79897	2.0229	1.42179	2.05689	2.16569	3.07487	2.4556	2.41789	3.00884	3.46982	169
CREB3L1	R1	Suppression	1.98435	2.38063	1.58588	1.92171	2.77515	3.08028	2.27241	2.3673	3.17544	3.52218	170
BTC	R1	Suppression	1.03443	1.0347	0.555334	0.571579	1.28036	2.28448	1.20072	1.09917	1.71935	2.4132	171
CRISPLD1	R1	Suppression	1.59169	1.59223	1.11676	1.36156	2.05877	2.69735	1.57108	1.94262	2.28077	2.91297	172
INPP4B	R1	Suppression	3.06742	3.47789	2.25966	2.8065	3.33194	3.72915	3.22277	3.43431	4.13953	4.03826	173
ANGPT1	R1	Suppression	0.523382	0.523529	0.0480904	0.201087	0.718303	0.888508	0.653298	1.04848	1.19275	1.66848	174
ADAMTS7	R1	Suppression	1.60708	1.99758	1.1629	1.47765	2.34456	2.50071	1.84803	2.53658	2.97328	3.14022	175
MCAM	R1	Suppression	4.5718	4.50639	3.71459	4.03495	5.23785	5.11504	4.66839	5.24101	5.52752	5.94533	176
SEMA6B	R1	Suppression	11.1008	12.8195	11.2171	10.754	12.1234	13.1428	11.8194	12.3762	13.388	13.8399	177
STAMBPL1	R1	Suppression	3.86977	4.42469	3.63451	2.88999	4.16484	4.70131	3.95957	4.36062	4.88064	4.97707	178
GIMAP7	R1	Suppression	6.22126	6.41573	6.22961	5.49236	6.36256	6.92951	6.64129	6.69843	6.98128	7.06211	179
SNX7	R1	Suppression	3.10609	3.21489	3.46302	2.88204	3.33736	4.16943	3.63743	3.71904	4.42916	4.00928	180
CXCR5	R1	Suppression	8.28416	7.92383	7.8146	7.5528	8.29879	9.52422	8.56744	8.82545	9.89524	9.40843	181
LRG1	R1	Suppression	6.84133	7.33094	6.97269	6.69051	7.464	8.82828	7.8186	8.42339	9.85477	9.10589	182
GJA4	R1	Suppression	1.00884	1.00939	1.67433	0.743698	1.38253	2.6545	1.30688	1.47985	1.55502	1.23677	183
SPATA6L	R1	Suppression	0.978013	0.978246	1.40384	0.943714	1.94446	2.36201	1.13242	1.97741	1.70668	1.11997	184
LOC100130705	R1	Suppression	10.2217	10.5754	11.1034	10.7137	11.1501	12.1589	10.6883	11.456	11.2159	10.5314	185
KISS1R	R1	Suppression	0.332128	0.332312	0.616908	0.470244	0.921989	1.65618	0.474036	0.88869	0.857304	0.480831	186
SYTL4	R1	Suppression	5.99495	6.55615	6.82071	5.96083	7.47923	9.34946	6.31942	7.47903	7.64753	6.2684	187
TSPAN6	R1	Suppression	4.30776	4.58654	5.14192	4.47123	5.40515	6.63376	4.3932	5.46795	5.3967	4.726	188
GOLGA6L5P	R1	Suppression	3.99545	4.28115	4.89091	4.58656	4.95991	5.70169	5.11082	5.20647	4.94782	4.75395	189
AMIGO2	R1	Suppression	5.51202	5.47516	6.24479	5.47378	6.73061	6.99865	6.40706	7.0293	6.16035	6.10972	190
GRIK1-AS2	R1	Suppression	2.37645	2.79243	3.09546	2.75715	3.88789	3.95898	3.48237	3.69763	3.25602	2.82154	191
LOC100507250	R1	Suppression	1.54761	2.00572	2.92586	2.26104	3.29041	3.75866	3.15629	3.49066	2.63107	2.31242	192
HCG27	R1	Suppression	3.70844	3.61641	4.04407	3.30499	4.18058	5.20676	4.28164	5.09407	4.37293	4.20022	193
ASAP3	R1	Suppression	2.36571	1.72033	2.45267	1.87091	3.05346	3.3579	2.61541	3.26212	2.90155	2.51226	194
MAGI3	R1	Suppression	3.91834	3.51847	4.23864	3.86695	4.48351	4.8012	4.30565	5.15071	4.65673	3.85652	195
LINC00341	R1	Suppression	7.2054	8.19321	8.00851	7.73348	8.33269	9.17803	7.48864	9.3297	8.47898	8.62868	196
PLIN5	R1	Suppression	1.99178	3.41101	2.5727	2.72898	3.38453	4.38846	2.36788	4.25245	4.10442	3.57509	197
ARL4D	R1	Suppression	6.73159	8.1424	7.05835	7.15074	8.38853	9.55954	6.87743	9.12462	7.94698	7.92157	198
C12orf75	R1	Suppression	3.458	5.66248	4.45867	4.75044	6.35332	6.82585	4.57147	6.7733	6.04496	5.35031	199
MMP25-AS1	R1	Suppression	3.34283	3.64868	3.70854	3.36509	4.0959	4.98952	3.25342	4.76639	4.68195	4.19186	200
PTK6	R1	Suppression	6.13211	6.09453	6.2946	5.89316	6.67048	7.02632	5.99384	6.68394	6.85604	6.74275	201
SFI1	R1	Suppression	8.67485	8.84883	8.69214	8.51383	9.27163	9.66775	8.67053	9.30346	9.63706	9.34954	202
HTR2B	R1	Suppression	5.7561	7.11495	6.48665	5.44287	7.63255	7.85211	6.43135	7.48634	7.42526	7.26257	203
LGALS3BP	R1	Suppression	10.9695	11.4275	11.1277	10.7592	11.8389	12.5289	10.7997	11.587	11.7131	11.6358	204
H2AFY2	R1	Suppression	8.93873	9.87033	9.50499	8.94563	9.89762	10.9324	9.26379	10.0932	10.1509	9.61655	205
SERPINB9P1	R1	Suppression	4.16086	5.59194	4.71135	3.9659	6.58186	7.20089	4.63996	5.93624	6.50916	5.11129	206
KIR2DL4	R1	Suppression	2.25746	2.25842	1.3545	1.71951	2.5503	5.07146	2.43085	3.12501	4.44797	4.21877	207
RADIL	R1	Suppression	0.572803	0.572944	0.247559	0.251501	0.75754	1.3504	0.692701	0.864767	1.37963	1.09132	208
CAVIN3	R1	Suppression	6.41349	6.81123	6.1769	6.28957	6.70736	7.88638	6.69975	7.44257	7.73389	7.28808	209
LOC388813	R1	Suppression	2.8249	2.9816	2.12124	2.13892	3.5061	5.34508	3.33665	4.20748	4.27226	4.34934	210
EBF4	R1	Suppression	2.43192	2.03932	2.14099	1.28596	2.30424	4.13059	2.1897	3.06377	3.91332	2.92912	211
PKN3	R1	Suppression	5.52143	5.21207	5.13145	5.31163	6.0323	6.77101	5.4618	6.24865	7.06007	6.18595	212
FBXO2	R1	Suppression	0.3552	0.355367	0.373789	0.378593	0.559043	1.51555	0.490711	1.50213	1.23085	0.702601	213
LPAR3	R1	Suppression	2.5972	2.31359	2.64133	2.03272	2.38367	4.09635	2.62093	4.00064	3.55222	3.56515	214
KCNQ3	R1	Suppression	2.03238	2.03285	2.2125	1.72819	2.41801	3.6291	2.32763	3.3485	3.83826	3.09277	215
OR52N4	R1	Suppression	1.44588	1.65312	1.5651	1.2958	1.74026	3.09333	1.67041	3.0793	3.10615	2.75048	216
KIAA1671	R1	Suppression	5.79456	6.22936	5.89694	5.44296	6.44538	8.9819	6.17536	7.2624	7.29111	7.25105	217
ANXA2R	R1	Suppression	3.68619	3.52419	3.60984	3.37438	4.14011	6.47446	3.71546	5.33356	4.54454	4.69391	218
GBP7	R1	Suppression	2.71007	2.71083	2.4716	2.32166	3.31191	6.63766	3.1713	4.97237	4.15428	5.0656	219
BRIP1	R1	Suppression	5.99916	5.60077	6.01362	5.81468	6.23453	8.14	5.85748	6.90722	7.56575	7.13326	220
ZNF107	R1	Suppression	7.34506	7.26773	7.67676	7.19584	7.94486	9.37629	7.1636	8.31949	8.43982	8.07838	221
CCL1	R1	Suppression	3.37671	3.37747	3.34348	4.50767	5.46462	6.88363	4.94086	5.59775	6.9029	4.29198	222
EXOC3L4	R1	Suppression	2.89966	3.10271	3.08204	3.47974	4.20012	6.10867	3.71859	5.04914	6.10809	4.05128	223
PITPNM3	R1	Suppression	5.32729	5.93601	5.49614	5.42864	6.3946	7.26157	6.22291	6.21942	7.22324	6.13977	224
LINC01336	R1	Suppression	1.91749	1.9177	1.77288	2.05056	2.14202	2.88877	2.38058	2.34414	2.91821	2.41628	225
SLC8A3	R1	Suppression	2.7455	2.51816	1.99731	2.67699	3.46581	4.83437	3.2959	3.19027	4.8967	3.70671	226
CARMIL2	R1	Suppression	3.6607	4.45966	4.17454	4.0816	4.06728	5.49443	4.34334	5.23267	5.63772	4.84653	227
CLIC6	R1	Suppression	3.88015	4.19698	4.44796	4.49085	4.38578	5.51375	4.78076	5.21174	5.55582	4.92816	228
SEMA5B	R1	Suppression	0.802229	0.802417	0.672366	0.677722	1.00247	1.60275	1.29704	1.64701	1.79142	0.982455	229
SYN1	R1	Suppression	3.14763	3.27312	2.82391	3.05747	3.92288	4.51668	3.72294	4.24873	4.79139	3.55457	230
ART5	R1	Suppression	1.37364	1.37392	1.29211	1.03906	1.61131	2.1981	1.55374	2.48858	2.54554	1.67935	231
DUSP15	R1	Suppression	2.64272	3.05998	2.93861	2.92869	3.56614	4.20784	3.37328	4.21608	4.64279	3.662	232
UBE2E1-AS1	R1	Suppression	1.68383	1.87144	1.52869	2.11516	2.92715	2.49282	1.89405	2.37659	2.66935	1.57645	233
EVA1B	R1	Suppression	8.20357	8.03951	8.05511	8.09745	8.89845	8.80419	8.21384	8.49287	8.91322	8.12334	234
KCNG2	R1	Suppression	2.0093	1.83764	1.85045	1.87584	3.83342	3.18991	1.89753	3.27077	3.47943	2.26939	235
LBH	R1	Suppression	4.8414	4.8853	4.56285	4.58177	6.0636	5.14661	4.88252	5.01479	5.81101	5.0341	236
PARD3	R1	Suppression	2.17494	2.52662	2.21015	2.0714	3.84976	2.92385	2.65902	2.59247	3.84792	2.65216	237
TTTY10	R1	Suppression	0.573216	0.775207	0.57713	0.582262	1.79229	1.38924	0.703895	0.884978	1.27787	1.01763	238
YAP1	R1	Suppression	2.03561	2.03605	1.73363	1.99958	4.06941	3.5543	2.31982	2.77207	3.40272	2.58686	239
KRT17	R1	Suppression	3.07769	2.90448	2.14997	2.1834	6.32936	5.65163	3.77746	3.14426	5.81482	3.49571	240
SIPA1	R1	Suppression	11.0697	11.1777	10.7276	10.8347	11.7494	11.5926	10.9956	11.2758	11.5876	11.1355	241
LY6E	R1	Suppression	12.1275	11.9159	12.4944	11.3234	12.9426	13.2438	12.545	12.6708	13.0821	12.6425	242
NPAS2	R1	Suppression	5.71762	5.39316	5.91822	5.29582	6.07514	6.61084	6.26519	6.04321	6.34327	6.04114	243
CDC37L1-DT	R1	Suppression	1.24134	1.0939	1.57076	1.19025	1.98632	2.24719	1.79631	1.74535	1.56569	1.75933	244
GUCY2F	R1	Suppression	4.15042	3.55085	4.42526	3.48491	5.77498	5.44001	5.59305	4.77621	4.94428	4.98749	245
PKD2L1	R1	Suppression	7.04512	6.67012	7.15033	6.36866	7.88369	7.91506	7.67826	7.26478	7.13125	7.20931	246
PDGFA	R1	Suppression	8.24688	6.14175	6.3826	7.52982	8.8028	10.3819	8.21126	7.0109	9.36444	7.72963	247
LOC644936	R1	Suppression	2.62048	2.16529	2.26289	2.30246	2.85034	3.36071	2.40022	2.25225	2.80973	2.30837	248
MDGA1	R1	Suppression	5.08565	4.36832	4.35091	4.47901	5.83537	6.40895	4.50069	4.94964	5.88942	4.78448	249
IL4R	R1	Suppression	11.5374	11.6259	11.5023	11.4875	12.4399	12.4116	11.6048	11.3788	12.136	11.8376	250
CTNNBL1	R1	Suppression	10.6065	10.48	10.2331	10.066	11.8171	11.9609	10.4844	10.4324	10.8539	11.0384	251
SIPA1L1	R1	Suppression	8.73318	8.85812	8.44602	8.42141	9.65409	9.94223	8.79327	8.64815	9.0933	8.97335	252
PCNX1	R1	Suppression	10.314	10.4387	10.281	10.2538	11.2994	11.4902	10.3759	10.3112	10.7247	10.7054	253
STAU1	R1	Suppression	11.0058	11.0278	10.9431	10.9054	11.7189	11.8255	11.084	11.0656	11.2421	11.2394	254
DUSP22	R1	Suppression	9.14539	9.2807	9.16009	9.08158	10.1616	10.2705	9.63862	9.40807	9.54572	9.68632	255
UBE2F	R1	Suppression	8.51509	8.44595	8.40883	8.34098	9.29818	9.39957	8.92987	8.6951	8.79683	8.91113	256
CCDC32	R1	Suppression	8.94233	9.03408	8.97966	8.76662	9.81332	10.1249	9.34319	9.22287	9.38289	9.22621	257
RBM22	R1	Suppression	9.90253	9.87964	9.87675	9.84473	10.727	11.01	10.2776	10.1306	10.128	10.231	258
SUB1	R1	Suppression	10.2401	10.1864	10.1008	10.1709	11.0091	11.4086	10.5644	10.3831	10.5423	10.4955	259
FYTTD1	R1	Suppression	10.6864	10.5119	10.4703	10.5271	11.2361	11.665	10.8356	10.6974	10.9151	10.9987	260
TJP1	R1	Suppression	7.79215	7.40992	7.68057	7.7266	8.92516	9.62471	7.94564	7.9417	8.08499	8.47231	261
RNF31	R1	Suppression	10.2472	10.2387	10.0937	10.0979	10.8229	11.2487	10.2645	10.3957	10.6583	10.6701	262
FAM177A1	R1	Suppression	8.58911	8.49578	8.13996	8.34606	10.1707	11.1887	9.18839	9.28943	9.9049	9.68161	263
SMARCA1	R1	Suppression	5.01502	5.17107	4.63869	5.0747	7.38021	8.62949	5.54653	6.35939	6.85816	6.77976	264
SLAMF1	R1	Suppression	7.22356	7.38561	6.77582	7.86755	10.7871	12.5112	8.16262	8.42611	9.85209	9.38185	265
RHBDL3	R1	Suppression	1.4673	1.62908	1.58924	1.53229	2.23578	2.51164	1.79798	1.79628	2.02858	1.9226	266
RHOH	R1	Suppression	4.68293	5.28515	4.67649	4.76075	7.87332	8.95054	5.98175	5.58347	6.56651	6.68603	267
CYP1A1	R1	Suppression	2.19988	2.20047	2.10624	1.87313	3.37617	3.90875	2.56366	2.59983	2.86099	2.84305	268
MYO7B	R1	Suppression	4.45087	4.03183	4.27845	3.75743	6.10995	7.01814	4.69491	5.03931	5.58414	5.12305	269
KREMEN1	R1	Suppression	5.90636	5.53166	5.68675	5.63918	7.64296	7.85659	6.16526	6.13025	7.07723	6.63331	270
PSMA2	R1	Suppression	10.7525	10.508	10.3872	10.3748	11.6054	11.7928	10.8129	10.7108	11.211	11.1139	271
TSPAN33	R1	Suppression	10.9317	10.9416	10.9212	10.8512	12.4145	12.8214	11.3102	11.4816	12.2165	11.3591	272
LIMK2	R1	Suppression	9.50331	9.13926	9.31801	9.27017	11.1819	12.2981	9.77804	9.8861	10.8946	10.0841	273
SRSF4	R1	Suppression	11.144	11.0603	11.1377	11.1355	11.6564	12.106	11.3151	11.3728	11.6209	11.436	274
CD82	R1	Suppression	12.8328	12.4378	12.7816	12.4134	13.6356	14.111	12.6544	13.0343	13.5622	13.2335	275
CSTA	R1	Suppression	9.50303	9.42458	9.55654	9.34951	9.92436	10.3964	9.53997	9.81233	10.1895	9.7702	276
PTP4A3	R1	Suppression	4.68394	4.77213	4.21456	4.97576	6.34325	7.57959	5.23465	5.27634	6.76754	5.64124	277
SYDE1	R1	Suppression	2.72752	2.72837	2.09154	2.94632	4.56575	5.57909	3.22148	2.92668	5.1765	3.60401	278
SERPINB1	R1	Suppression	11.2808	11.3493	11.0967	10.9655	12.4067	12.5348	11.6134	11.5822	12.3547	11.8344	279
MYO1G	R1	Suppression	7.78547	7.01399	6.87062	7.39842	11.0655	11.1311	9.02772	8.71176	10.5765	9.5732	280
NCCRP1	R1	Suppression	2.55362	2.55449	1.94731	2.56272	5.47114	6.00668	3.6853	4.00373	5.0305	3.95711	281
NECTIN3	R1	Suppression	3.42958	3.0302	2.59127	2.85012	6.02926	6.98945	4.57459	4.50497	5.61252	4.97218	282
RAB29	R1	Suppression	10.1656	9.98536	9.90172	9.77657	11.3694	11.7483	10.5516	10.6388	11.3047	10.8796	283
SLC26A9	R1	Suppression	1.46682	1.93724	1.17808	1.37881	2.33522	3.0294	1.78559	1.59683	2.74521	2.3261	284
ECE1	R1	Suppression	10.7144	10.5582	10.3555	10.2444	11.2504	11.8322	10.4928	10.4516	11.5035	11.1331	285
FPGS	R1	Suppression	10.7577	10.7189	10.2702	10.3591	11.1641	11.8888	10.7633	10.6719	11.3411	11.1096	286
ANKRD22	R1	Suppression	3.40172	4.34685	2.69247	3.24192	7.54955	10.9428	5.08665	4.41518	6.75549	6.9687	287
TYMP	R1	Suppression	12.5292	12.826	12.3062	12.6314	13.2466	13.7473	12.8095	12.6844	13.0682	13.0736	288
NUDCD1	R1	Suppression	8.01193	8.22654	7.80676	7.91286	8.74	9.40612	8.11532	7.97918	8.48106	8.3641	289
TNFAIP1	R1	Suppression	9.17813	9.19938	8.9901	9.19229	9.98885	10.7065	9.35734	9.23938	9.65801	9.63568	290
TRIP4	R1	Suppression	9.46787	9.44328	9.20611	9.36388	9.96191	10.4852	9.49517	9.53636	9.84905	9.67334	291
MMP10	R1	Suppression	3.07102	2.86866	2.00342	3.05923	3.87515	5.73776	3.36978	3.0662	3.96677	3.62008	292
UBE2S	R1	Suppression	7.65105	7.55773	6.89114	7.25491	8.37877	9.35153	7.57698	7.3186	8.32124	7.68901	293
TEX30	R1	Suppression	6.86263	6.78205	6.72758	7.15423	8.55415	9.21816	6.97084	7.60711	6.85153	7.36591	294
TOB2	R1	Suppression	9.62021	9.5617	9.52619	9.79419	10.6077	10.8293	9.69366	10.1231	9.50747	9.85595	295
CTBP2	R1	Suppression	9.1936	9.1463	9.08651	9.4169	10.0803	10.1277	9.43411	9.48312	9.28818	9.50968	296
LINC01465	R1	Suppression	4.40373	4.34626	4.12309	4.54708	5.37383	5.47833	4.62446	4.61756	4.31246	4.51758	297
SCARNA9	R1	Suppression	5.2522	5.56469	5.4664	6.20974	7.59047	7.77396	5.37951	6.49411	5.63528	5.84292	298
SPACA6	R1	Suppression	4.48548	4.99558	4.3886	5.5304	6.88551	7.23649	4.54424	5.71412	5.00387	5.10587	299
FZR1	R1	Suppression	9.56201	9.7177	9.56665	9.90013	10.7534	10.7102	9.74495	9.97254	9.66072	9.81857	300
IL6	R1	Suppression	5.99285	5.99332	5.94554	7.55456	12.9123	12.1384	6.69238	8.70231	6.53549	7.17861	301
HEY1	R1	Suppression	4.47115	4.55913	4.04808	6.08992	8.51943	8.97266	5.15032	6.08123	4.43607	5.35174	302
MICA	R1	Suppression	9.1502	9.21241	9.10558	9.73097	10.6227	10.7072	9.27593	9.85883	9.16794	9.71458	303
CD69	R1	Suppression	2.49343	2.73136	2.44306	2.5778	3.74359	4.37903	2.6499	3.51165	2.62602	2.74443	304
GATA6	R1	Suppression	1.49563	1.49604	1.4753	1.48768	3.07656	3.63599	1.75219	2.68748	1.47288	2.18989	305
HES1	R1	Suppression	4.27518	4.84142	4.53589	5.13551	8.8375	10.0769	6.57475	7.68552	5.85902	5.70083	306
ADAMTSL4-AS1	R1	Suppression	2.65747	3.09695	2.86479	3.37888	4.81734	5.24451	3.76888	3.83911	3.03705	3.59539	307
FERMT2	R1	Suppression	6.54199	6.49895	6.53819	7.11049	8.80532	9.00441	7.20428	7.97751	6.7798	7.25654	308
TRA2A	R1	Suppression	9.77113	9.89877	10.1238	10.3849	11.5869	11.7471	10.5351	10.7363	10.1847	10.2493	309
MED25	R1	Suppression	9.93666	10.2995	10.0111	9.93662	11.2451	11.5037	10.2979	10.5358	10.5027	10.4738	310
NOD1	R1	Suppression	8.38052	8.67504	8.46451	8.25326	10.3595	11.066	8.77803	9.47798	9.42646	9.38753	311
BCL2L14	R1	Suppression	1.94099	1.94186	1.85916	1.8956	6.04549	8.08304	2.44017	3.60326	3.92448	3.66381	312
IL12B	R1	Suppression	6.17097	6.17138	6.19698	6.36038	11.2404	13.6331	7.38397	7.96473	8.97494	7.65229	313
EIF1AY	R1	Suppression	8.56201	8.57477	8.54099	8.47589	9.30779	9.47241	8.62521	8.73345	8.83739	8.66543	314
MFN1	R1	Suppression	9.84175	9.90084	9.9965	9.82905	11.1076	11.3669	9.95505	10.1609	10.3181	10.3219	315
LOC100506801	R1	Suppression	1.865	1.49325	1.76747	1.63129	3.03663	3.58274	2.37805	2.52778	2.35386	2.20519	316
MYL12B	R1	Suppression	11.3803	11.3676	11.4521	11.3777	12.1021	12.2241	11.6547	11.833	11.7093	11.624	317
DMTF1	R1	Suppression	9.10992	9.19725	9.38865	9.48433	10.2878	11.0018	9.63122	9.92343	9.69196	9.77886	318
RIPOR3	R1	Suppression	5.64262	5.74776	5.84929	6.21298	7.59433	8.48829	6.44319	6.58418	6.59374	6.47231	319
APOL2	R1	Suppression	11.5644	11.571	11.5579	11.7113	13.2632	14.1311	12.0244	12.6335	12.3689	12.6965	320
MICB	R1	Suppression	8.60331	8.48504	8.79276	8.69109	9.91773	10.656	9.11029	9.44295	9.19032	9.52978	321
DYNC1LI2	R1	Suppression	10.7355	10.6868	10.8914	10.8263	11.6408	11.8991	11.0754	11.1162	11.041	11.2477	322
LZTS3	R1	Suppression	6.56106	6.20909	6.48568	6.82226	8.54139	8.98252	7.21883	7.72723	7.11202	7.43229	323
LOC101927765	R1	Suppression	3.24161	3.24293	3.39397	3.17864	3.97929	4.461	3.40099	3.8647	3.58568	3.64088	324
RASA2	R1	Suppression	8.72054	8.89257	8.94618	8.78371	9.71863	10.2834	9.01196	9.46886	9.2079	9.14108	325
KCP	R1	Suppression	11.4671	11.6666	12.0208	11.546	12.6646	12.8527	11.9449	12.3278	12.0961	12.0512	326
LINC01176	R1	Suppression	4.5878	4.7408	5.39064	5.08099	7.46014	7.88663	5.3203	6.53875	5.93828	5.53075	327
ANKRD53	R1	Suppression	1.25415	1.25444	1.61438	1.42751	2.25438	2.542	1.80554	1.80006	1.77829	1.46986	328
NPIPB11	R1	Suppression	3.59337	4.00985	4.74545	4.43749	6.63274	7.76726	5.26994	5.71846	4.73245	4.40434	329
LINC00540	R1	Suppression	0.616186	1.02687	1.32055	1.12332	3.05512	3.04035	1.65256	1.99208	1.49106	1.38769	330
PDGFB	R1	Suppression	9.10757	9.8269	9.65799	9.94809	12.7315	13.1715	10.8914	11.2655	10.7419	10.3873	331
PTPRF	R1	Suppression	6.12266	6.72456	6.66915	6.85561	8.88089	9.38679	7.21548	7.62346	7.48375	7.25524	332
ACSL1	R1	Suppression	14.3289	14.0595	14.3962	14.8552	16.0988	15.7863	14.8512	14.7081	15.1865	14.8185	333
TLR2	R1	Suppression	10.2121	10.166	10.1184	10.6124	11.3785	10.9991	10.5842	10.5161	10.7335	10.5576	334
ELL	R1	Suppression	10.1173	10.0944	9.77694	10.3794	10.9945	10.8171	10.3491	10.3948	10.571	10.4062	335
SCN1B	R1	Suppression	6.21872	5.56019	5.53032	7.21739	10.6133	8.92596	7.09638	7.30443	7.03586	7.35882	336
HPN	R1	Suppression	3.91848	3.48209	3.12815	4.51771	7.52835	6.50785	4.14397	4.51734	4.6248	5.24782	337
SRGN	R1	Suppression	14.0509	14.0177	13.7185	14.5081	16.0282	15.4908	14.5697	14.493	14.557	14.891	338
SNAI1	R1	Suppression	4.41999	4.4211	3.69991	5.43018	9.7494	9.25603	5.7221	6.70767	6.6239	5.05771	339
GFPT2	R1	Suppression	5.04082	5.24221	5.00621	6.65287	10.3626	9.66332	6.2193	6.75811	7.23131	6.59508	340
STK26	R1	Suppression	8.74337	8.69802	8.60993	9.62987	11.9104	11.4992	9.69325	10.0693	10.324	9.90453	341
PTTG1	R1	Suppression	6.37268	6.69763	6.54589	6.82698	8.02234	7.92949	6.71686	7.14165	7.14007	6.78867	342
DVL3	R1	Suppression	11.1351	11.1564	11.2357	11.6692	13.1461	12.6726	11.5803	12.1627	11.8891	11.7295	343
MOB2	R1	Suppression	8.38141	8.34076	8.29663	8.82667	9.90301	9.84845	8.59144	9.24479	8.77245	8.76393	344
BTG3	R1	Suppression	8.47209	8.53506	8.45084	8.91083	10.1634	10.1345	8.88135	9.46449	9.13055	9.05305	345
TFG	R1	Suppression	10.108	10.1842	10.1669	10.3453	11.1817	11.1871	10.4201	10.7098	10.4527	10.4819	346
CCM2L	R1	Suppression	1.73315	1.73382	2.10765	2.52346	4.58702	4.98648	2.11922	3.10976	3.38143	2.24035	347
CD48	R1	Suppression	11.8822	11.6401	12.0631	12.109	13.3303	13.5392	11.9523	12.4449	12.4897	12.152	348
HAUS3	R1	Suppression	7.46087	7.50297	7.64202	7.8213	8.68847	9.05203	7.78121	8.10773	7.90687	7.7516	349
CNKSR3	R1	Suppression	6.69525	6.41551	6.69617	7.0932	8.72833	8.70895	7.05997	7.56871	7.05786	6.69822	350
MFSD2A	R1	Suppression	11.0401	10.9369	11.2061	11.5369	12.3317	12.4516	11.447	11.4703	11.4087	11.2244	351
ELF2	R1	Suppression	8.03464	8.02655	8.16028	8.29267	8.93902	8.99671	8.17143	8.48012	8.30722	8.55572	352
UBTD2	R1	Suppression	9.00359	8.98152	9.13975	9.09416	10.4204	10.4554	9.13434	9.66109	9.41868	9.55504	353
ANKLE2	R1	Suppression	11.5281	11.4686	11.4677	11.7256	13.0402	13.3433	11.5884	12.0143	12.0242	12.091	354
GTF2B	R1	Suppression	9.31419	9.25749	9.30271	9.34997	11.1814	11.411	9.40743	9.98675	9.80629	9.95514	355
C18orf25	R1	Suppression	9.18779	9.13774	9.142	9.20863	10.0179	9.98318	9.2682	9.43171	9.43768	9.69591	356
C5orf51	R1	Suppression	9.33087	9.36569	9.32468	9.29132	10.3719	10.3072	9.46582	9.62922	9.59299	9.82154	357
INSL3	R1	Suppression	0.655482	0.438434	0.376322	0.543401	1.70749	1.76873	0.581684	0.998491	1.05027	1.06829	358
OGFRL1	R1	Suppression	10.1939	9.87095	9.69011	10.1543	11.6837	11.7133	10.3322	10.8053	10.5663	11.0297	359
ATP8B2	R1	Suppression	7.10666	6.58324	6.46082	7.25439	9.44162	9.33873	7.16713	7.6813	7.45626	7.74065	360
NEMP1	R1	Suppression	9.78714	9.41608	9.34599	9.8664	11.9731	11.8759	9.92033	10.1127	9.9223	10.2769	361
CSF3	R1	Suppression	6.39197	6.39237	5.14404	7.33818	13.3681	13.1372	7.49539	8.73931	8.23416	8.77655	362
IL10RA	R1	Suppression	13.1205	13.2482	12.8587	13.1933	14.491	14.5849	13.3704	13.6867	13.4648	13.5376	363
PFKFB3	R1	Suppression	12.8144	12.9411	11.9973	12.9417	15.5285	15.5694	13.2744	13.3213	13.4368	13.7569	364
SOCS3	R1	Suppression	10.1467	10.3872	8.97048	10.8548	15.1954	15.699	11.2288	11.338	12.1572	11.6603	365
MOB1B	R1	Suppression	10.1438	10.2214	10.301	10.4131	11.4106	11.3461	10.3755	10.7914	10.5318	10.75	366
AKAP8L	R1	Suppression	9.75485	9.82312	9.90381	10.1142	11.7285	11.4425	10.246	10.6189	10.2567	10.5621	367
GPBP1	R1	Suppression	10.1892	10.1596	10.262	10.4336	12.2174	12.0217	10.6483	11.1267	10.7364	11.095	368
BAALC	R1	Suppression	6.94078	7.60234	6.97792	8.49062	12.9292	12.2317	8.94381	9.61687	8.67169	9.91632	369
UBR4	R1	Suppression	11.964	12.1753	11.954	12.2826	14.0408	13.7131	12.3379	12.8118	12.506	12.9047	370
CCDC50	R1	Suppression	9.57331	9.69864	9.52434	10.0384	11.1527	11.5199	10.0832	10.393	10.2471	10.1962	371
LOC440896	R1	Suppression	5.63971	5.64019	5.05098	7.18701	11.8965	12.434	6.94221	8.50872	7.7238	7.94731	372
G0S2	R1	Suppression	11.2427	12.1442	11.4142	13.0651	15.8773	16.0901	12.5455	13.1587	12.7825	13.5633	373
PDE4B	R1	Suppression	6.78034	7.45262	7.03335	8.19736	10.5341	11.1621	7.93935	8.69192	8.09615	8.12977	374
RC3H1	R1	Suppression	9.54996	9.66955	9.60023	9.99995	10.5738	10.6869	9.82763	10.0894	9.81754	9.97343	375
PPP1R35	R1	Suppression	7.44647	7.46195	7.36742	7.50523	8.43069	8.66794	7.52794	8.07648	7.89463	7.75196	376
HES4	R1	Suppression	5.37433	5.37564	4.93115	5.52212	11.4345	10.9923	6.49828	8.99481	7.19859	7.42925	377
VEGFA	R1	Suppression	8.62887	9.00552	8.72269	9.28746	11.9756	11.8958	9.14855	10.7221	9.97193	9.80506	378
KIAA1191	R1	Suppression	10.1237	10.2241	10.0301	10.35	11.3142	11.2417	10.5228	10.826	10.6251	10.7068	379
RAP2C	R1	Suppression	11.087	11.1774	10.9708	11.6017	13.9762	13.8811	11.9507	12.5495	12.4934	12.3	380
MASTL	R1	Suppression	8.55912	8.45508	8.62739	8.74116	10.6985	10.5292	8.92925	9.67726	9.32001	9.52265	381
ITIH4	R1	Suppression	7.87897	7.93238	8.03627	8.16161	11.0385	11.4825	8.55993	9.79223	9.39452	9.67104	382
SLC25A28	R1	Suppression	9.47554	9.51422	9.54589	10.0477	12.3037	12.5644	10.0644	11.2764	10.6513	10.8764	383
ABTB2	R1	Suppression	8.25769	8.06953	7.51754	9.42542	12.6886	13.0751	9.92188	10.9723	10.6376	10.936	384
NFKB2	R1	Suppression	12.6324	12.5904	12.4007	13.4485	14.7269	14.9611	13.5416	13.7801	13.8136	13.6926	385
TNFAIP2	R1	Suppression	14.6574	14.7067	14.4848	15.7191	18.0909	18.4077	15.9983	16.5894	16.7904	16.6119	386
TNFAIP6	R1	Suppression	9.23774	9.3457	8.85693	10.9601	14.3288	15.1152	10.9212	11.9267	12.0105	12.235	387
GRAMD1A	R1	Suppression	11.6328	11.5333	11.1879	12.4168	14.6886	14.5141	12.3085	12.8336	13.1609	13.1163	388
ICAM1	R1	Suppression	14.0682	14.0022	13.5502	14.9553	17.2977	17.1192	14.8855	15.465	15.5425	15.6906	389
DLL4	R1	Suppression	5.33615	5.33686	3.9688	7.07926	11.161	11.5908	6.52755	8.16613	7.73512	8.3297	390
NINJ1	R1	Suppression	11.842	11.9688	11.4615	12.2678	13.6321	13.7636	12.372	12.7161	12.5345	12.7345	391
MIR8085	R1	Suppression	2.48121	2.48195	2.36643	3.12719	4.5682	5.16675	2.63545	3.70976	3.57385	3.5489	392
NCK2	R1	Suppression	9.76425	9.88096	9.61715	10.1509	11.3165	11.6541	10.0041	10.4944	10.6243	10.5967	393
LSS	R1	Suppression	11.5727	11.267	11.2747	11.7739	13.0339	13.111	11.5797	12.2547	12.2014	12.3912	394
LAMA5	R1	Suppression	5.13375	5.20355	4.69531	5.92644	9.19155	9.11467	5.70894	7.49947	7.05366	7.34625	395
SRC	R1	Suppression	12.7219	12.7699	12.5372	13.1244	14.4723	14.5623	13.0945	13.7123	13.6595	13.7031	396
JUNB	R1	Suppression	13.0334	13.0317	12.2875	12.841	14.7147	14.1322	13.5962	13.6192	13.5798	13.3567	397
LTA	R1	Suppression	3.3139	3.48266	2.46269	3.50331	6.76464	5.94911	3.81312	4.58809	4.59387	4.59124	398
PLK3	R1	Suppression	11.3703	11.1783	10.8616	11.413	12.8955	12.6538	11.6184	11.7992	11.9619	11.6693	399
GNA15	R1	Suppression	9.98397	10.0874	9.57777	9.84542	11.1298	10.8261	10.3401	10.0103	10.3601	10.2274	400
APBA3	R1	Suppression	8.17733	8.3517	7.9472	8.30596	9.6853	9.05257	8.63136	8.51126	8.62155	8.76212	401
ATG3	R1	Suppression	10.6899	10.6505	10.5503	10.5738	11.4068	11.1871	10.838	10.7977	10.9252	10.8432	402
TSC22D2	R1	Suppression	9.80816	9.67801	9.50223	9.65705	11.0868	10.5571	10.2165	10.1017	10.1616	10.119	403
GNG4	R1	Suppression	1.00855	0.744785	1.06167	0.706385	3.42899	2.9383	1.74048	1.16356	1.78579	1.14224	404
ITPKC	R1	Suppression	8.08632	8.21764	8.25827	8.18983	9.75684	9.58753	8.81967	8.60918	8.83359	8.47164	405
SRI	R1	Suppression	9.54092	9.36517	9.41858	9.47389	10.3287	10.0721	9.80713	9.63068	9.85594	9.65068	406
BCL2A1	R1	Suppression	12.0723	11.936	11.9884	12	14.0565	13.9492	13.0159	12.42	13.0051	12.7537	407
LINC01093	R1	Suppression	3.7453	3.47664	3.76242	3.86383	6.66175	6.23466	5.16362	4.61977	5.0308	4.69067	408
GK	R1	Suppression	8.65897	8.80882	8.69321	8.59707	11.4461	11.107	9.08908	9.45308	9.7863	9.38226	409
LCMT1	R1	Suppression	8.4558	8.52529	8.36682	8.31905	9.30624	9.27474	8.68365	8.73176	8.81542	8.71058	410
IL10	R1	Suppression	8.48682	8.78591	7.98434	8.78118	12.8558	12.5653	9.66199	9.39962	9.65802	9.49339	411
TMEM54	R1	Suppression	3.60386	4.11295	3.37285	3.82996	7.08208	7.10622	4.54228	4.40035	4.63576	4.49873	412
ZDHHC9	R1	Suppression	9.32853	9.27123	9.3204	9.36917	11.0238	11.0013	9.87688	9.77513	9.8664	9.8402	413
IL23A	R1	Suppression	7.6881	7.5491	7.49654	8.00217	16.1418	15.7251	9.44623	9.93126	9.50452	9.80215	414
SMARCA5	R1	Suppression	10.8978	10.9822	10.9311	10.9213	12.8097	12.6155	11.3883	11.311	11.4252	11.4282	415
UBE2D3	R1	Suppression	12.1324	12.1782	12.0457	12.1917	12.9427	12.9549	12.36	12.2865	12.2661	12.4236	416
UBE2H	R1	Suppression	10.4321	10.4575	10.3429	10.4472	11.7855	11.6727	10.8281	10.6409	10.6788	10.9137	417
AASS	R1	Suppression	2.75915	3.29885	3.10255	3.05483	6.15814	6.04264	4.21719	3.76581	3.68782	4.27042	418
TMPRSS13	R1	Suppression	5.68705	6.13215	6.02761	5.94268	9.07353	8.8327	7.00377	6.37333	6.66791	6.917	419
SUPT3H	R1	Suppression	5.80832	5.88082	5.72229	5.77718	6.70009	6.61617	6.06113	6.12584	5.96323	5.94142	420
SAT1	R1	Suppression	13.6813	13.7289	13.6306	13.9016	16.426	15.7803	14.1298	14.3952	14.3057	14.4083	421
CATSPERB	R1	Suppression	3.1474	3.0014	2.39035	3.21079	6.80718	6.3284	3.87283	3.71244	3.74541	4.17926	422
TNF	R1	Suppression	11.37	11.3911	10.6981	11.5807	17.4092	16.2534	12.9691	12.183	12.9396	12.884	423
CSRP2	R1	Suppression	5.99847	5.95259	6.19136	6.03605	8.42122	8.26152	6.89427	6.62934	6.5006	6.62938	424
RBMXL1	R1	Suppression	7.92522	8.13344	8.24424	8.15478	9.83285	9.7264	8.95558	8.5494	8.36833	8.53524	425
CSF2	R1	Suppression	3.66195	3.6628	3.0594	3.57538	9.6717	9.51507	5.0818	4.45764	3.27001	4.98646	426
LOC101927040	R1	Suppression	2.19479	2.19545	2.007	2.33445	5.27676	5.62726	3.42126	2.81308	2.41606	3.09343	427
FCGR2A	R1	Suppression	10.8624	11.069	11.0772	11.1374	13.2817	12.8596	11.5875	11.4451	11.2404	11.7935	428
LINC-PINT	R1	Suppression	6.79195	6.79358	6.74509	6.91934	11.209	10.435	7.79667	7.59706	7.16437	7.8476	429
ITIH3	R1	Suppression	1.19005	1.19043	1.42425	0.987292	3.64092	3.63035	1.81761	1.8144	1.29089	2.02757	430
STAG2	R1	Suppression	10.8413	10.7709	10.8366	10.7796	12.1538	12.1184	11.2639	11.1801	10.9526	11.3316	431
CLIP1-AS1	R1	Suppression	0.540265	1.3231	0.744284	1.1131	2.93249	2.94973	1.49574	1.19005	1.08297	1.56139	432
CMAHP	R1	Suppression	6.49732	6.87623	6.67795	6.88904	7.95885	7.9469	7.1478	7.03798	6.71371	7.35002	433
RPL28	R1	Suppression	12.186	12.3815	12.1121	12.3523	13.2265	13.1109	12.6493	12.7058	12.4303	12.6287	434
RPLP1	R1	Suppression	12.946	13.0696	12.7776	13.0257	13.7622	13.6076	13.221	13.2065	13.0784	13.2358	435
CLCF1	R1	Suppression	9.15376	9.16507	9.06943	9.60227	14.5241	13.5219	11.4499	10.7017	9.58044	11.188	436
MAP2K3	R1	Suppression	12.1388	12.0699	11.7833	12.215	13.7116	13.5226	12.8531	12.5216	12.2758	12.7714	437
SDC4	R1	Suppression	12.8351	12.6271	12.5452	13.5074	15.4151	14.9433	13.7852	13.6279	13.8965	14.0227	438
TRAF1	R1	Suppression	12.111	12.1335	11.5637	13.4729	16.0983	15.707	13.9248	13.5276	13.5955	14.0034	439
TFPI2	R1	Suppression	4.38546	4.25656	3.33032	5.37088	7.92979	7.9971	5.68759	4.98117	5.2505	6.09999	440
CD44	R1	Suppression	14.5598	14.3315	14.1267	14.9036	16.3477	16.2121	14.9251	14.8564	15.2509	15.4909	441
DRAM1	R1	Suppression	12.1013	11.9355	11.8621	12.4628	13.7184	13.8313	12.6079	12.549	12.6975	13.0464	442
NFKBIE	R1	Suppression	11.4731	11.3746	11.0576	11.5071	12.347	12.481	11.766	11.6478	11.7127	11.8033	443
PIM3	R1	Suppression	12.084	11.8478	11.3046	12.1247	13.8549	14.4226	13.0447	12.5375	12.8931	12.9738	444
ARL8B	R1	Suppression	12.3159	12.1415	12.1833	12.458	13.576	13.5897	12.9034	12.6307	12.7212	12.9086	445
MCL1	R1	Suppression	12.5485	12.5643	12.3052	12.6816	13.9416	13.9258	13.3196	12.8873	13.0298	13.09	446
RAP1B	R1	Suppression	11.0461	10.8924	10.8002	11.2564	12.4567	12.3818	11.8074	11.2487	11.4623	11.5643	447
TXN	R1	Suppression	11.4574	11.3398	11.3407	11.3057	13.3702	13.8925	11.8938	12.0765	12.1174	12.1602	448
PRPF3	R1	Suppression	10.1343	9.98382	10.1225	10.3087	12.2488	12.5584	10.6092	10.8073	10.9911	10.8688	449
PSMA3	R1	Suppression	10.34	10.3263	10.3402	10.4222	11.158	11.3686	10.6132	10.5961	10.6446	10.6959	450
CASP4	R1	Suppression	9.75679	9.99022	9.73952	10.0139	11.7084	11.9702	10.2429	10.356	10.5484	10.6747	451
DNAJA1	R1	Suppression	11.6039	11.7051	11.7611	11.8921	13.117	13.4548	12.1249	12.3574	12.3398	12.4143	452
CDC42EP2	R1	Suppression	6.49289	6.71972	6.11728	6.8281	10.2269	11.2008	8.10525	8.77235	8.2968	8.25925	453
CCR7	R1	Suppression	8.30581	8.41937	7.91601	8.51229	14.4554	14.5283	9.83055	11.5281	10.7056	11.2012	454
TICAM1	R1	Suppression	10.2107	10.0657	9.89906	10.2588	11.5323	11.7472	10.4955	10.8506	10.6714	10.7871	455
DOCK4	R1	Suppression	10.8813	10.8936	10.6984	10.9952	12.7308	12.6785	11.6055	11.8376	11.5237	11.6854	456
ARID5A	R1	Suppression	10.6307	10.554	10.2548	10.4746	12.4875	12.6857	11.3261	11.377	11.3227	11.4849	457
ZNFX1	R1	Suppression	12.3328	12.3045	12.2048	12.4393	13.8137	13.9446	12.88	12.9462	12.8309	13.1024	458
LOC101929319	R1	Suppression	3.22183	3.22263	3.02224	4.06116	7.56685	8.29466	4.90299	4.91572	4.39243	5.45571	459
SLC1A2	R1	Suppression	6.0918	6.09274	5.96614	7.09377	10.3627	10.9733	8.06853	7.88314	7.81208	8.31636	460
RSL24D1	R1	Suppression	9.45763	9.57713	9.47153	9.68958	10.5137	10.576	9.97815	9.96503	9.70793	10.1344	461
IRF4	R1	Suppression	3.75808	4.30556	4.17539	4.45706	8.60302	8.42856	5.96129	5.9069	5.48049	6.27663	462
SSTR2	R1	Suppression	7.92796	8.31462	8.3868	8.4869	11.8192	12.2709	9.85889	9.88973	9.36904	10.0846	463
CCL5	R1	Suppression	10.9312	10.9516	10.3508	11.7567	16.5954	16.5358	13.2007	13.4684	13.3205	13.7827	464
RNF19B	R1	Suppression	10.2268	10.2006	9.74281	10.4374	13.4743	13.1534	11.4503	11.3774	11.3879	11.4594	465
TNFSF9	R1	Suppression	9.24443	9.36973	8.83986	10.0081	14.1895	13.956	11.6308	11.2208	11.3335	11.3133	466
ELOVL7	R1	Suppression	7.49169	7.94179	7.61127	8.62698	11.5151	11.448	9.25541	9.26798	9.49072	9.39711	467
STAT4	R1	Suppression	7.15554	7.81315	7.23846	8.55955	11.9396	11.9737	8.9244	9.15881	8.97125	8.93847	468
SERPINB9	R1	Suppression	9.47744	10.0467	9.38984	10.333	14.9445	13.7415	11.3375	11.7087	11.3924	11.5501	469
MAP1LC3A	R1	Suppression	5.87012	6.01436	5.78485	6.6267	10.48	9.93632	7.41485	7.50791	7.26108	7.25213	470
NAMPT	R1	Suppression	10.4991	10.5093	10.4287	11.0556	14.4087	14.0185	11.904	11.7926	11.9688	11.9559	471
FMNL3	R1	Suppression	12.0144	11.8742	11.6967	12.2579	12.7404	12.8532	12.0982	12.2078	12.4395	12.4737	472
LAMP3	R1	Suppression	8.77937	8.18963	7.49225	9.4332	11.9811	12.9401	9.173	10.5495	11.0296	10.8123	473
RFTN1	R1	Suppression	10.786	10.7452	10.3369	11.0736	11.8494	12.2224	11.1479	11.2669	11.6387	11.7265	474
CD40	R1	Suppression	12.1697	11.9866	11.6373	12.5668	14.9855	15.7184	12.8389	13.2216	13.7185	13.692	475
PLAGL2	R1	Suppression	9.32277	9.08304	8.91447	9.54767	10.6514	10.898	9.69182	9.77489	9.97256	9.9837	476
CASK	R1	Suppression	7.75892	7.69634	7.42664	7.76628	8.48619	8.62012	7.91067	7.86007	8.11249	8.05727	477
PSMA6	R1	Suppression	11.7717	11.6675	11.4483	11.9021	12.8515	13.0993	12.1989	12.111	12.5102	12.3866	478
TNIP1	R1	Suppression	12.1423	12.2297	11.4345	12.4739	14.3682	14.7426	12.8918	12.8968	13.5611	13.527	479
DNAJB6	R1	Suppression	11.9256	11.7401	11.5217	12.2052	13.1192	13.4868	12.6069	12.2843	12.6719	12.7906	480
CD80	R1	Suppression	7.43713	7.29276	6.93924	8.2695	10.1825	11.2051	8.39712	8.54096	9.04907	9.31892	481
SNN	R1	Suppression	11.8918	11.7955	11.5081	12.2098	12.9391	13.2228	12.2924	12.2172	12.467	12.5226	482
POLR3C	R1	Suppression	10.2518	10.0549	9.86528	10.5768	11.8683	12.4807	11.1935	10.8743	11.3722	11.0351	483
PTPN2	R1	Suppression	9.09301	9.11387	9.03293	9.27882	10.4957	11.1509	9.95345	9.77561	10.3125	9.79594	484
CFLAR-AS1	R1	Suppression	3.95921	3.66183	3.89734	4.49696	5.61789	6.01224	4.72392	4.9631	4.89895	4.54183	485
CYP27B1	R1	Suppression	10.0786	10.0519	9.862	10.876	11.9615	12.7092	10.8	11.0505	11.4857	10.7002	486
NKX3-1	R1	Suppression	4.2012	4.36543	3.81025	5.3669	7.15421	8.41407	5.50778	6.19814	6.05568	5.79521	487
PTX3	R1	Suppression	9.81309	9.25863	8.93632	10.0401	13.181	13.9176	10.9386	10.2225	11.9713	10.2434	488
R3HDM4	R1	Suppression	9.81559	9.78512	9.54394	9.80898	10.5586	10.6573	10.0241	9.94924	10.1069	9.91473	489
CEBPD	R1	Suppression	8.2806	8.80712	7.98922	8.75175	10.371	10.9353	8.76174	9.39549	9.76625	9.08806	490
GPR132	R1	Suppression	9.74516	10.1654	9.41687	10.6136	13.1814	13.8273	11.1979	10.8841	11.3021	11.2616	491
EHD1	R1	Suppression	12.0125	12.2739	11.6647	12.8004	14.2744	15.0359	12.8238	12.7445	13.3357	13.1767	492
SH2D3A	R1	Suppression	4.72822	4.91686	4.21249	5.67813	7.56116	8.22029	5.55609	5.853	6.07841	5.92646	493
AK3	R1	Suppression	9.56572	9.53997	9.53243	9.60609	10.5758	10.7505	10.4135	10.1425	10.4485	10.0877	494
LINC01260	R1	Suppression	1.26254	1.26281	1.30639	1.44619	1.90842	2.24161	2.07676	1.78896	1.92419	1.71164	495
FRMD6	R1	Suppression	4.62329	4.66665	4.58924	4.59256	5.17404	5.51083	5.16197	5.0039	4.91166	4.88952	496
GNB2	R1	Suppression	12.0619	12.0205	11.8958	11.8825	12.5727	12.7672	12.4864	12.3278	12.4165	12.3308	497
TRIR	R1	Suppression	11.2368	11.1377	11.0681	11.288	11.87	12.0929	11.5727	11.4785	11.6019	11.3309	498
UBE2D2	R1	Suppression	10.4833	10.3648	10.3388	10.5155	11.0691	11.1707	10.8144	10.7564	10.7415	10.6415	499
LAMTOR3	R1	Suppression	9.80314	9.93018	9.84285	10.0094	10.6578	10.8104	10.4147	10.1367	10.2044	10.1742	500
NOCT	R1	Suppression	7.90645	8.01104	7.59109	8.12143	10.1415	10.3752	9.59963	9.03948	8.93516	8.53119	501
TNIP3	R1	Suppression	6.1205	6.1209	6.12698	7.65058	11.2331	12.1912	9.76211	7.17036	9.16642	8.67512	502
SSB	R1	Suppression	11.013	10.947	11.1783	11.1545	12.3743	12.6409	11.8998	11.6482	11.7567	11.5735	503
LITAF	R1	Suppression	13.9849	13.7563	13.9219	14.1327	15.728	15.6934	15.0172	14.2651	14.7334	14.4262	504
LOC731424	R1	Suppression	9.9915	9.092	10.1679	10.0032	13.1561	13.7516	12.2857	10.4719	11.2474	10.8054	505
HIST1H1C	R1	Suppression	7.63747	7.3998	7.37958	7.78085	8.80796	8.68292	8.28072	7.81658	7.49481	8.31706	506
KCCAT211	R1	Suppression	3.22549	2.9903	3.24862	3.79953	5.65607	5.68702	5.08234	4.07666	3.68415	4.51023	507
MGAM	R1	Suppression	4.92619	4.78082	4.66564	6.13385	7.98045	7.71826	6.83654	5.93861	5.36416	6.37003	508
CHIC2	R1	Suppression	7.99974	7.80525	7.70001	8.04214	9.4739	9.19101	8.8376	8.5401	8.22317	8.79299	509
GABPB1	R1	Suppression	8.28038	8.01865	8.01278	8.25174	9.25511	9.10598	8.7102	8.63068	8.43765	8.89383	510
DUSP5	R1	Suppression	9.65713	9.51597	9.08538	10.0626	12.5621	12.5611	11.1681	10.586	10.2488	10.7595	511
PPP1R15B	R1	Suppression	11.6253	11.6469	11.4185	12.1089	13.6979	13.6122	12.5929	12.4123	12.2213	12.5437	512
MSC	R1	Suppression	10.5131	10.0248	9.89945	11.1272	13.151	13.5177	11.7638	11.4966	10.8782	11.8464	513
ST7-AS1	R1	Suppression	3.93511	3.78469	3.51524	4.21591	5.73516	5.61287	4.80581	4.72077	4.157	4.79023	514
JAG1	R1	Suppression	10.2598	9.93236	9.43161	11.0586	11.9235	11.9742	10.4627	10.5983	10.4603	11.2012	515
P3H2	R1	Suppression	3.33316	3.52791	2.8746	4.27834	4.83291	5.19187	4.12674	3.75984	3.45156	4.54739	516
CDKN2A	R1	Suppression	9.06724	8.98393	8.50125	9.7599	10.3486	10.0513	9.62961	9.5479	9.13801	9.538	517
ZFAS1	R1	Suppression	9.53073	9.50407	9.39649	10.0309	10.5971	10.5458	10.1512	10.1256	9.54288	10.2588	518
ADORA2A-AS1	R1	Suppression	3.74303	3.5939	3.11005	4.7054	5.81783	6.01033	4.51903	4.85129	3.89332	4.85257	519
JDP2	R1	Suppression	9.2306	9.25924	9.05571	9.67483	10.651	10.3665	9.66057	9.84288	9.39582	9.93426	520
C1orf122	R1	Suppression	9.5871	9.6766	9.23526	9.98331	10.7828	10.7452	10.4032	9.77929	10.2075	9.77927	521
RCAN1	R1	Suppression	9.78689	9.94286	9.04494	10.1784	11.3737	11.3423	10.8474	9.98534	10.0905	10.1102	522
HSPA1A	R1	Suppression	9.67376	9.98549	10.1388	10.5041	13.535	12.9044	12.2652	10.5426	11.2014	10.6852	523
TMEM217	R1	Suppression	6.98964	7.03456	7.5347	7.23595	9.58735	9.53083	8.75165	7.66161	7.99566	7.86059	524
DYNLT3	R1	Suppression	8.87356	8.9973	9.03469	8.97356	9.91499	9.73224	9.52847	9.28834	9.34796	9.25173	525
GTF2H3	R1	Suppression	9.70325	9.72739	9.9469	9.88971	10.8046	10.5042	10.3713	10.0126	10.1484	10.09	526
GPC3	R1	Suppression	6.20995	6.34318	6.44296	6.65418	9.54064	8.74076	8.15116	6.92669	7.18018	7.4963	527
LOC101928865	R1	Suppression	2.30144	2.79072	2.48679	3.10324	5.78272	4.69287	4.31151	2.88962	3.41629	3.6966	528
LILRB1	R1	Suppression	11.022	11.3461	11.1768	11.4327	12.3629	12.2616	11.8212	11.5518	11.748	11.6425	529
PKIG	R1	Suppression	5.35518	5.48981	5.48648	5.8375	7.80054	7.10366	6.52336	6.15782	6.41878	6.19258	530
PDSS1	R1	Suppression	8.5755	8.36817	8.64185	9.02799	10.821	10.4446	10.3593	9.01161	9.84441	8.93875	531
LYN	R1	Suppression	12.1539	12.0443	11.9618	12.3219	13.5099	13.1104	12.8289	12.3526	12.7174	12.6176	532
RUNX1	R1	Suppression	10.2332	10.1634	9.97349	10.2566	11.6513	11.2933	11.0915	10.3838	10.7659	10.7491	533
BASP1	R1	Suppression	12.3617	11.9386	11.8285	12.4854	14.7955	14.3291	13.4883	12.9824	13.4437	13.2082	534
PMEPA1	R1	Suppression	6.59527	5.89265	6.00753	6.71038	8.99705	8.28787	7.9741	7.05668	7.38025	7.14904	535
GRAMD2B	R1	Suppression	7.01075	7.08669	6.93933	7.64545	8.36491	8.67795	7.95645	7.53914	7.42997	7.81854	536
PVR	R1	Suppression	10.3845	10.3907	10.3293	11.4492	12.5902	12.818	11.7874	11.2699	11.2737	11.5847	537
TNFAIP8	R1	Suppression	10.8952	10.9989	11.0412	11.7493	13.2036	13.2636	12.6991	11.6053	11.7016	11.813	538
LOC101929294	R1	Suppression	3.98054	4.18382	3.91326	4.98412	7.47589	7.40936	5.9898	4.82454	4.88718	5.52527	539
ZFX	R1	Suppression	9.52037	9.53536	9.71912	9.98352	11.6753	11.5765	10.9735	9.99782	10.0077	10.3874	540
CDCA4	R1	Suppression	8.44375	8.40565	8.52555	9.22644	10.3363	10.4632	9.73448	9.37872	8.90577	9.01637	541
RBM17	R1	Suppression	10.2164	10.1548	10.3567	10.9451	11.8528	11.9348	11.2699	10.9146	10.6178	10.7503	542
LINC00515	R1	Suppression	3.49926	3.1301	4.37189	5.3091	8.19969	8.04036	6.18444	5.24118	4.0546	4.69193	543
LINC01268	R1	Suppression	4.07552	3.77911	4.22581	5.70864	7.44828	7.02397	5.75554	5.13441	4.45853	4.8961	544
CCL4	R1	Suppression	10.6155	10.606	10.7288	12.9432	16.7587	15.3903	13.6525	11.7984	12.0054	11.6651	545
ALCAM	R1	Suppression	13.3082	13.2729	13.3039	13.6984	14.6424	14.448	13.9054	13.4492	13.4265	13.6193	546
CCL3	R1	Suppression	12.3849	12.1476	12.1166	13.5343	17.3189	16.913	14.1547	12.746	13.1838	13.0735	547
CCDC200	R1	Suppression	6.45298	6.92315	6.98862	7.58523	8.86439	9.01562	7.92954	7.3327	7.16645	7.4356	548
ATF7IP2	R1	Suppression	6.1046	6.33705	6.4167	6.77373	8.20152	7.73436	7.03932	6.74506	6.65928	6.84802	549
CCNL1	R1	Suppression	10.7834	11.0512	11.2368	11.4753	13.2139	12.9893	12.0984	11.7515	11.3352	11.5164	550
VPS37A	R1	Suppression	9.49199	9.41561	9.56833	9.58169	10.5796	10.1538	10.1065	9.82615	9.68986	9.87105	551
MAP4K4	R1	Suppression	11.56	11.099	11.5311	11.6404	13.8839	12.8108	12.978	12.0067	11.8474	12.3018	552
TSPAN14	R1	Suppression	11.9895	11.7324	12.1708	12.2573	14.1762	13.2728	13.4084	12.6091	12.4338	12.6632	553
KAT6A	R1	Suppression	9.57155	9.43742	9.70083	9.77006	11.0299	10.4812	10.5704	10.2771	9.96967	10.3115	554
PMAIP1	R1	Suppression	8.17019	8.11142	8.46099	8.77624	13.3629	11.3204	11.6631	10.564	9.21661	10.409	555
USP3	R1	Suppression	9.30216	9.24608	9.46956	9.32048	10.9671	10.2626	10.2363	9.99954	9.44662	10.0039	556
POU2F1	R1	Suppression	8.79015	8.70324	9.30149	9.3051	11.6668	10.597	10.3645	10.0986	9.33589	9.92233	557
TRAF3IP2-AS1	R1	Suppression	5.52769	5.47501	5.77473	5.85503	8.32852	7.43944	7.16525	6.97482	5.96313	6.68027	558
LCP2	R1	Suppression	12.0555	11.892	11.8989	11.8253	13.8148	12.9247	13.0373	12.5849	12.2624	12.5506	559
OTUD1	R1	Suppression	8.43794	8.53551	8.11768	8.46005	11.2882	9.7342	10.1452	9.41325	9.17425	9.31829	560
CACNA1A	R1	Suppression	3.74685	4.04009	4.0842	4.12454	8.21257	7.00746	6.0171	6.06319	4.9443	5.27386	561
LOC284454	R1	Suppression	7.87488	8.05833	7.77577	8.06836	9.8176	9.3383	9.06504	8.78396	8.50918	8.63289	562
CYTOR	R1	Suppression	7.76266	7.88418	7.99882	7.9839	10.5071	9.73186	9.33802	8.7841	8.09594	8.66553	563
DKFZP586I1420	R1	Suppression	6.86935	7.1415	7.41539	7.32443	10.09	9.1987	8.97976	8.1074	7.70377	8.12927	564
FNBP1	R1	Suppression	11.0676	11.3128	11.126	11.458	13.2964	12.572	12.1362	11.8284	11.6691	11.9326	565
UPP1	R1	Suppression	11.2136	11.0173	11.1867	11.2319	14.4512	13.0617	12.6062	11.9566	11.8834	12.2309	566
CYTH1	R1	Suppression	12.0542	11.9438	12.0054	12.151	13.2637	13.0855	12.7666	12.5626	12.4229	12.7888	567
N4BP1	R1	Suppression	10.3034	10.326	10.4057	10.5848	12.0929	11.8049	11.4565	11.1734	10.9862	11.4386	568
IRF8	R1	Suppression	12.26	12.0551	12.1504	12.5299	14.7772	13.9094	13.6916	13.1714	13.1105	13.4878	569
SLCO3A1	R1	Suppression	9.82917	9.89674	9.77169	10.0219	13.1615	12.1389	11.6216	10.9406	11.1217	11.508	570
ZNF267	R1	Suppression	10.459	10.5683	10.5802	10.6276	12.3214	11.8004	11.6798	11.1443	11.113	11.4406	571
TFEC	R1	Suppression	11.3703	11.3722	11.5939	11.9258	13.2706	12.5544	12.508	12.3285	12.1204	12.4652	572
BCL2	R1	Suppression	8.82272	8.8318	9.01447	9.21876	11.2211	10.5224	10.0512	9.91758	9.52791	10.0868	573
CREB1	R1	Suppression	9.33375	9.34075	9.32613	9.51379	10.7726	10.3117	10.0268	10.0183	9.79391	10.2684	574
HEATR9	R1	Suppression	3.19054	3.1913	3.10032	3.40852	7.65305	6.12515	5.23318	5.567	4.52168	5.61292	575
LINC00996	R1	Suppression	4.05864	4.93878	4.66521	4.59457	7.36567	6.93959	6.01225	5.24641	5.46001	6.10382	576
STK4	R1	Suppression	10.9395	10.9277	10.9537	10.8312	12.4029	11.7827	11.708	11.1399	11.3225	11.5896	577
MAML2	R1	Suppression	10.1215	10.0185	10.184	10.2569	12.023	11.3584	11.252	10.6139	10.4344	11.0028	578
PPP1R15A	R1	Suppression	12.2405	12.1824	12.1788	12.3014	15.1589	14.2369	13.8028	13.0364	12.7011	13.4576	579
TLE4	R1	Suppression	8.69381	8.92638	9.05938	8.77657	11.0069	10.2772	10.0983	9.35198	9.26914	9.97117	580
VEZF1	R1	Suppression	8.83914	8.97452	8.85564	8.92366	10.5975	10.0799	9.82959	9.36659	9.27919	9.80127	581
GNA13	R1	Suppression	11.5366	11.4993	11.4171	11.4759	13.0551	12.4485	12.0967	12.1912	11.5922	12.0579	582
PTP4A1	R1	Suppression	11.2406	11.2729	11.082	11.1025	12.8173	12.3307	11.812	11.7393	11.493	11.752	583
AK6	R1	Suppression	8.1264	7.88329	8.15307	8.29548	9.63473	9.16741	8.56088	8.67974	8.38714	8.53454	584
DCP2	R1	Suppression	9.93005	9.84159	10.0078	10.0574	11.0836	10.8022	10.3828	10.3235	10.1368	10.4553	585
CDK16	R1	Suppression	10.2984	10.3978	10.3246	10.5965	12.3339	11.6832	10.9161	11.0096	10.6822	10.8112	586
MED13	R1	Suppression	10.4522	10.4666	10.4917	10.7882	12.2218	11.8349	11.0308	11.0957	10.6375	11.0518	587
LINC01578	R1	Suppression	8.94964	9.07831	9.12041	9.28049	10.2491	10.0398	9.42686	9.56204	9.30308	9.524	588
RAB5A	R1	Suppression	10.1	10.1989	10.2074	10.3298	11.0796	10.9278	10.4246	10.633	10.3272	10.5161	589
BANP	R1	Suppression	8.47441	8.5415	8.79487	8.74363	11.4472	10.6854	9.32041	9.80842	9.11207	9.58871	590
SMAD4	R1	Suppression	9.45199	9.46561	9.59755	9.59697	10.5909	10.2441	9.76444	9.90161	9.65283	9.93638	591
SMPD2	R1	Suppression	8.70931	8.54343	8.75157	8.71922	10.0391	9.79741	9.43194	9.1213	9.11357	9.30262	592
GALNT3	R1	Suppression	5.11295	4.7414	5.342	5.28698	9.23435	8.46583	7.05921	7.09051	6.52261	7.07575	593
MIER1	R1	Suppression	9.43346	9.35429	9.56546	9.5509	10.9342	10.805	10.1985	10.1331	9.96674	10.1646	594
RMC1	R1	Suppression	9.30352	9.17944	9.32801	9.27915	10.2929	10.0448	9.66348	9.51352	9.61298	9.60108	595
RANBP3L	R1	Suppression	3.35418	3.50081	3.45375	3.57981	7.35455	6.32329	5.16371	4.66903	4.56996	4.81881	596
SERPINB2	R1	Suppression	7.90867	7.942	7.88725	8.31843	13.7476	12.7336	10.6443	9.86528	10.1819	10.7484	597
RALGDS	R1	Suppression	10.8234	10.9693	11.0187	11.2086	12.7318	12.1841	11.7375	11.6774	11.9526	11.8124	598
WSB1	R1	Suppression	11.4631	11.4675	11.7531	11.9145	13.6647	13.0145	12.6833	12.5846	12.5194	12.2078	599
PNRC1	R1	Suppression	10.745	10.8055	10.9873	11.6016	14.5675	13.7905	12.9689	12.7857	12.2638	12.3111	600
SNX10	R1	Suppression	12.1744	12.0692	12.3348	12.6819	14.5176	13.8949	13.4348	13.2173	13.2568	13.2131	601
PFKP	R1	Suppression	10.7806	10.5628	10.6659	10.6841	12.3518	11.7797	11.0564	11.4497	11.4063	11.3206	602
AKT1	R1	Suppression	11.8046	11.6994	11.6858	11.8083	12.7061	12.4588	12.0388	12.1504	12.0698	12.0781	603
PANK2	R1	Suppression	9.12164	9.00606	8.97918	9.01712	10.6943	10.487	9.59402	9.76244	9.72005	9.75878	604
TMOD3	R1	Suppression	10.7908	10.6358	10.7174	10.7115	11.5872	11.4655	11.0367	11.0337	11.0369	11.1118	605
HSPA6	R1	Suppression	5.95221	6.40152	6.39776	6.47349	10.8878	10.1731	7.78579	8.50893	7.3922	7.70215	606
LOC102724552	R1	Suppression	1.19102	1.42153	1.67091	1.23952	3.94524	3.50059	2.13704	2.57221	2.05309	2.27183	607
ANKRD26P1	R1	Suppression	0.3036	0.303931	0.698093	0.501308	2.72334	2.07702	1.29213	1.55342	1.25021	1.24831	608
CALCOCO2	R1	Suppression	10.1791	10.0776	10.2621	10.1743	11.9495	11.6619	10.7825	11.0216	10.7364	10.9245	609
RAB8B	R1	Suppression	10.8687	10.9266	11.0516	11.0128	12.9925	12.4344	11.6878	11.8394	11.5489	11.8335	610
LRSAM1	R1	Suppression	9.45745	9.58488	9.46961	9.4871	10.5565	10.3922	9.84105	10.1382	9.82132	10.0424	611
EREG	R1	Suppression	7.93087	8.47824	8.02948	8.63375	13.3635	12.8908	10.4309	10.7635	9.69511	11.0125	612
KDM6A	R1	Suppression	8.55652	8.55529	8.51807	8.65538	9.83646	9.71618	8.9809	9.21151	8.89283	9.25659	613
ATF2	R1	Suppression	9.51359	9.45456	9.49923	9.63581	10.4266	10.3312	9.8998	10.0215	9.73809	10.0012	614
TLK2	R1	Suppression	8.9674	8.79961	9.00043	9.01802	10.4266	10.2738	9.64264	9.79413	9.40802	9.8235	615
FMR1	R1	Suppression	9.28596	9.26041	9.40883	9.31604	10.3955	10.2997	9.65844	9.94182	9.58403	9.83524	616
MORC3	R1	Suppression	9.83249	9.68936	10.0027	10.06	11.4979	11.3562	10.4432	10.7593	10.378	10.5568	617
TMEM170A	R1	Suppression	9.40043	9.41713	9.58696	9.60658	11.0076	11.0675	10.1312	10.3104	9.96118	10.2128	618
PTGES	R1	Suppression	3.35408	3.27539	3.133	3.36758	4.38677	4.59012	3.0769	3.58836	3.60484	4.26461	619
MPZL1	R1	Suppression	10.8683	10.8232	10.6415	11.0004	11.5285	11.7853	10.9648	11.0525	11.1948	11.4312	620
SMURF1	R1	Suppression	9.43343	9.47997	9.24291	9.4622	10.1078	10.4608	9.55432	9.58125	9.71382	10.0009	621
PSME2	R1	Suppression	11.4084	11.4819	11.1207	11.3857	12.5168	12.9763	11.3836	11.8819	12.0747	12.0476	622
STAT6	R1	Suppression	12.4866	12.4256	12.2669	12.3635	13.0141	13.2201	12.3665	12.6516	12.6894	12.6818	623
STOM	R1	Suppression	12.0169	12.0891	11.975	12.01	13.0452	13.5562	12.0085	12.5954	12.7589	12.8076	624
CASP7	R1	Suppression	9.26277	9.40572	9.05631	9.32304	10.7808	11.5682	9.34385	10.1775	10.002	10.3104	625
PSME1	R1	Suppression	10.7582	10.964	10.6314	10.7813	11.6471	12.1824	10.9074	11.3339	11.3424	11.3975	626
SEMA3D	R1	Suppression	1.43377	1.89719	1.49672	1.15295	3.21944	3.84828	1.75695	2.33748	2.22889	2.84671	627
SESN2	R1	Suppression	9.25767	9.42906	9.30115	9.06876	11.0749	11.5233	9.74853	10.3072	9.9423	10.5567	628
OTUD5	R1	Suppression	10.2207	10.2026	10.0076	10.1709	10.7955	11.2458	10.2526	10.6	10.4014	10.7199	629
CCZ1B	R1	Suppression	6.88872	7.13799	6.65438	7.04875	8.35628	8.6054	7.14687	7.79659	7.6849	7.95375	630
RELA	R1	Suppression	10.9917	11.0364	10.6373	10.9446	12.7531	13.0725	11.1533	11.846	11.6945	11.9562	631
CDYL2	R1	Suppression	7.08446	7.05296	6.61219	7.13636	7.47445	7.84474	6.95794	7.49253	7.44622	7.57576	632
SEMA4C	R1	Suppression	6.49757	7.23339	5.72045	6.99387	8.10035	9.41888	6.50901	8.32004	7.54058	8.66112	633
MAPK11	R1	Suppression	6.06539	6.12116	5.36608	6.48407	7.79958	8.89197	6.21321	7.02273	7.87664	7.48175	634
RELB	R1	Suppression	10.3676	10.3662	9.85438	10.4383	11.1746	11.52	10.3432	10.6584	10.98	10.8826	635
GPR37	R1	Suppression	1.63518	1.86068	1.2439	1.71538	2.43163	2.91728	1.91819	2.02797	2.40188	2.2842	636
PPA1	R1	Suppression	8.82021	9.31565	8.60945	9.0271	10.2276	10.8672	9.17129	9.52026	10.0051	9.8166	637
JAK3	R1	Suppression	8.12828	8.48136	8.02104	8.71492	10.2769	11.4204	8.175	9.40196	10.2	9.85192	638
CD38	R1	Suppression	5.25576	5.76952	4.58952	5.5272	9.53308	10.347	5.77657	7.47436	8.44337	8.03269	639
SLCO4A1	R1	Suppression	9.59789	9.59745	9.08803	9.74309	11.1301	11.4546	9.5407	10.6344	10.7109	10.6489	640
FOXF1	R1	Suppression	3.62198	3.74893	2.63003	3.19267	5.55328	6.13535	4.08227	4.73339	3.8224	5.58846	641
CDC42EP4	R1	Suppression	7.32877	7.25717	6.71107	7.24304	8.96209	9.34432	7.94888	8.51026	7.76148	8.63888	642
PRDM8	R1	Suppression	5.62583	5.98401	5.06103	5.75859	7.5054	8.09761	6.4044	6.93471	6.48324	7.34201	643
GAB2	R1	Suppression	10.673	10.7129	10.3252	10.416	11.6448	11.8486	11.1438	11.0368	11.1817	11.3237	644
HAX1	R1	Suppression	9.56286	9.57406	9.33507	9.41579	10.2546	10.4621	9.88214	9.89568	9.91569	10.0531	645
GTPBP1	R1	Suppression	10.1661	10.0139	9.62571	9.70539	11.7886	11.8384	10.3588	10.5352	10.6803	11.0764	646
TCEA1	R1	Suppression	8.95514	8.93618	8.71833	8.70133	10.7915	10.8143	9.43115	9.67946	9.7703	10.0446	647
FAM241A	R1	Suppression	7.50568	7.685	7.07649	7.41746	9.61255	9.72585	8.21016	8.36831	8.44877	8.66293	648
TMSB10	R1	Suppression	14.2431	14.2259	13.9344	14.0168	15.0989	15.2292	14.4915	14.5392	14.506	14.7383	649
ATOX1	R1	Suppression	9.57563	9.67855	9.22414	9.47475	10.3895	10.746	9.76183	9.78054	9.88287	10.1247	650
CHMP4B	R1	Suppression	11.9643	11.9379	11.627	11.853	12.7606	12.9674	12.1464	12.1233	12.2531	12.4309	651
ELK1	R1	Suppression	9.96938	9.9739	9.47509	9.64692	10.9953	11.2042	10.1663	10.1908	10.319	10.5829	652
EZR	R1	Suppression	11.6834	11.655	11.3927	11.5494	12.533	12.822	11.8825	12.0457	12.1369	12.5101	653
KRAS	R1	Suppression	9.36384	9.47683	9.11314	9.3977	10.2821	10.5532	9.76795	9.63821	9.78648	10.1329	654
PIM1	R1	Suppression	12.4947	12.5938	12.1423	12.6984	14.4042	14.8261	13.3376	13.3679	13.5143	13.9431	655
MTHFD2	R1	Suppression	11.7009	11.3638	11.482	11.8234	13.3752	13.6648	12.3889	12.3425	12.4706	12.7627	656
BCL2L1	R1	Suppression	11.3432	11.1348	11.0318	11.1877	12.5505	12.9422	11.8412	11.5751	11.834	12.1226	657
CGAS	R1	Suppression	7.76198	7.75571	7.59894	7.70388	9.70205	10.2585	8.53638	8.49781	8.66216	9.04015	658
IL12A	R1	Suppression	3.73255	3.37029	3.18328	3.74615	7.4234	7.98203	5.32936	5.05249	4.48672	5.24282	659
STX5	R1	Suppression	9.72484	9.66479	9.51092	9.69868	10.8159	10.9357	10.3324	10.0457	10.0336	10.2721	660
NKIRAS2	R1	Suppression	10.0045	9.90742	9.81003	10.0189	10.6242	10.7306	10.3653	10.2445	10.199	10.4406	661
CSNK2A1	R1	Suppression	10.3894	10.311	10.3722	10.4464	11.6867	11.8818	11.1612	10.9923	10.9536	11.1617	662
S100A11	R1	Suppression	13.7238	13.5993	13.5778	13.5572	14.6463	14.9068	14.2992	14.2382	13.9883	14.2951	663
SPHK1	R1	Suppression	11.7312	11.2636	10.8182	11.4307	12.9847	13.2694	11.8613	11.9794	12.131	12.4923	664
ELF4	R1	Suppression	11.0677	10.8565	10.6015	10.8464	12.0586	12.0798	11.3098	11.4375	11.4701	11.6803	665
IFITM2	R1	Suppression	7.8133	7.37789	7.00969	7.45587	9.60229	9.29561	8.17389	8.18987	8.55484	8.97702	666
CGGBP1	R1	Suppression	10.4095	10.4748	10.3464	10.4609	11.2388	11.2171	10.6898	10.9087	10.6737	11.0532	667
LATS2	R1	Suppression	8.91475	8.94324	8.61827	8.59548	10.1761	10.1119	9.20046	9.5514	9.19162	9.73159	668
ISG15	R1	Suppression	10.502	10.422	9.99986	9.88937	14.5261	15.0736	11.9181	12.6738	12.2306	13.1067	669
OASL	R1	Suppression	9.55571	9.66904	9.27248	9.0831	13.6613	13.8854	11.2345	12.1459	11.7782	12.5781	670
ISG20	R1	Suppression	7.36502	7.42604	6.65952	6.93334	12.9802	13.3378	9.82814	10.4481	10.2974	11.1031	671
UBXN2A	R1	Suppression	7.51205	7.52525	7.48079	7.3888	9.47981	9.51262	8.382	8.63663	8.52253	8.73721	672
RAB10	R1	Suppression	12.4772	12.3773	12.2982	12.3597	13.2016	13.1796	12.788	12.8536	12.7907	12.9462	673
STX11	R1	Suppression	10.54	10.5833	9.99418	10.5283	12.3005	12.2738	11.284	11.4706	11.2753	11.6497	674
RAB21	R1	Suppression	10.4141	10.3919	10.0725	10.4922	11.4925	11.2727	10.7458	10.7577	10.8459	10.9819	675
USP24	R1	Suppression	10.8352	10.7466	10.5938	10.9649	11.9334	11.702	11.237	11.3638	11.2365	11.4179	676
HELB	R1	Suppression	5.65478	5.98948	5.82269	6.0022	8.20974	8.11723	6.78758	6.78932	6.76029	7.34153	677
CARS	R1	Suppression	9.87151	9.85175	9.68131	9.87491	11.8558	11.953	10.6074	10.7273	10.7721	11.2148	678
TIPRL	R1	Suppression	9.3674	9.34086	9.22601	9.30713	10.3872	10.3166	9.70177	9.70441	9.80139	10.0635	679
CD274	R1	Suppression	11.3952	11.2925	11.2932	11.9014	13.9501	14.331	12.3465	12.764	13.1995	13.078	680
IL7	R1	Suppression	5.42427	5.59175	5.34984	5.92464	7.82397	8.27177	6.61393	6.84637	7.27352	7.07178	681
IL15RA	R1	Suppression	7.99758	8.51234	7.82855	9.02053	12.2002	12.8388	9.85904	11.2073	11.0587	11.3148	682
TBC1D9	R1	Suppression	11.1852	11.0846	11.1024	11.3303	12.5155	12.551	11.5361	12.0008	12.0798	12.0585	683
CKB	R1	Suppression	8.52373	8.5583	7.96309	9.43066	14.5893	14.1537	10.8995	12.1144	12.131	12.0686	684
NUB1	R1	Suppression	10.5583	10.7359	10.5269	11.0718	12.8759	12.9935	11.37	12.0363	11.9324	12.0151	685
FAM72B	R1	Suppression	3.30082	3.7023	3.35642	3.68907	4.92019	4.78889	3.90744	4.3715	4.38777	4.18211	686
ADA	R1	Suppression	9.1058	9.4973	8.91112	9.96979	13.2895	12.9818	11.0124	11.2123	11.7089	11.3121	687
POC1B	R1	Suppression	8.00987	8.24422	8.1186	8.34693	9.57327	9.45634	8.75705	8.88535	9.02238	8.72071	688
GABBR1	R1	Suppression	6.74486	6.75993	6.81466	6.93251	10.1896	10.1973	6.75901	8.62958	8.67435	8.44538	689
MIR146A	R1	Suppression	6.03962	6.24067	6.09767	6.33594	7.95372	7.84307	6.3923	6.69819	7.16872	7.04077	690
IDO1	R1	Suppression	7.06059	7.36723	6.84165	7.09497	13.9997	15.6974	8.80919	10.378	11.3971	11.1803	691
CFB	R1	Suppression	9.06695	9.06339	8.65279	8.89261	14.3803	14.6649	10.2913	11.0963	11.948	11.6713	692
SLAMF7	R1	Suppression	13.9246	13.7736	13.6321	13.8068	17.0668	17.2964	14.4782	15.0532	15.7532	15.7227	693
IFITM3	R1	Suppression	9.218	8.93419	8.711	8.32067	12.1677	12.7889	9.6033	10.4184	10.9164	10.9544	694
OPTN	R1	Suppression	10.8925	10.9176	10.8973	10.6969	12.7271	12.9538	11.3094	11.6218	12.0006	11.8797	695
PI4K2B	R1	Suppression	9.52665	9.50272	9.39538	9.34965	11.1787	11.3519	9.98996	10.2995	10.5558	10.547	696
PLSCR1	R1	Suppression	10.0119	10.0939	10.0981	9.82224	13.0038	12.8322	10.6315	11.4022	11.4688	11.8179	697
XRN1	R1	Suppression	9.717	9.84534	9.7202	9.65091	12.4668	12.391	10.349	11.4099	11.2805	11.6247	698
ARHGAP27	R1	Suppression	10.5484	10.4714	10.472	10.3897	12.2655	12.3045	10.9782	11.5691	11.4138	11.6901	699
NT5C3A	R1	Suppression	9.00371	9.04289	9.06102	8.86891	12.2122	12.3636	9.77431	11.0261	10.5885	11.0814	700
RNF213	R1	Suppression	12.9192	13.0931	13.0814	12.8762	15.6981	15.7297	13.6489	14.6064	14.4002	14.6926	701
PHF11	R1	Suppression	8.89746	9.0044	8.91821	8.98854	11.4495	11.116	9.68225	10.1916	10.0778	10.186	702
DDX58	R1	Suppression	9.50098	9.51004	9.90335	9.63796	12.9832	13.1527	10.6963	11.4568	11.3418	11.376	703
PARP12	R1	Suppression	10.8956	10.9204	11.0802	10.8567	12.7259	12.7538	11.339	12.005	11.7727	11.9334	704
IFI44L	R1	Suppression	7.95294	8.11396	8.89553	7.61785	12.1849	12.9413	9.8023	11.1027	11.0163	11.1763	705
APOL1	R1	Suppression	10.4235	10.4788	10.5481	10.2222	12.4505	13.1776	11.6362	11.8755	12.2726	12.0687	706
HERC6	R1	Suppression	9.16482	8.99231	9.07545	8.60858	10.9426	11.3287	10.0276	10.3273	10.614	10.8002	707
RUNX3	R1	Suppression	10.0317	10.1187	9.97455	10.0266	12.3874	12.7212	11.4493	11.976	11.3211	11.9406	708
APOL6	R1	Suppression	11.1004	11.3827	11.3168	11.1983	13.7687	13.9863	12.5242	13.1602	12.8584	13.208	709
IFIH1	R1	Suppression	11.0517	11.068	11.1946	10.9723	14.1555	14.0344	12.7444	13.2077	12.7581	13.2466	710
GBP4	R1	Suppression	9.0738	9.57598	8.89289	9.20369	13.1777	14.1697	11.3144	12.2666	12.263	12.5108	711
LIMS2	R1	Suppression	5.09202	5.0929	5.27384	5.27851	9.71213	10.3641	7.24985	9.00297	8.67691	8.43801	712
PARP14	R1	Suppression	12.1799	12.3535	12.4259	12.2505	15.2378	15.3294	13.5473	14.0237	13.9393	14.3325	713
PML	R1	Suppression	10.9853	11.2057	11.1267	11.2479	13.5835	13.7189	12.1363	12.6941	12.5474	12.784	714
BATF3	R1	Suppression	5.71356	5.52536	5.36438	5.61989	9.79561	10.323	7.71686	8.50306	8.35482	8.73133	715
GCH1	R1	Suppression	9.17596	9.07477	9.01921	9.65815	13.0723	13.4743	11.1463	11.7464	11.8592	11.8555	716
STAT5A	R1	Suppression	12.1485	12.0636	11.9644	12.3397	14.4464	14.5865	13.236	13.4468	13.5398	13.6389	717
PDGFRL	R1	Suppression	4.394	4.52254	4.53707	3.91103	8.23092	8.65363	5.53232	7.65335	8.32917	8.16328	718
TNFSF10	R1	Suppression	7.32	7.50144	7.63087	7.14384	10.9267	11.4996	8.21412	10.7743	10.4434	10.9887	719
ETV7	R1	Suppression	4.56411	4.75575	4.52044	4.52156	8.38798	10.1838	6.0124	7.92482	8.63438	8.56899	720
ITGA1	R1	Suppression	3.994	3.5489	3.44775	3.89505	7.12516	8.1999	4.93257	7.15656	7.01159	7.16639	721
L1CAM	R1	Suppression	2.76448	2.97189	2.16646	2.81829	5.45781	5.16818	3.26694	4.82736	4.96542	4.60406	722
TRADD	R1	Suppression	9.10035	9.20568	8.59991	8.9383	10.7164	10.8469	9.39037	10.3486	10.4539	10.1254	723
NLGN2	R1	Suppression	3.42429	3.66681	3.69041	3.63759	6.09411	6.41961	4.0897	6.01128	5.58745	5.45092	724
DENND3	R1	Suppression	9.60668	9.48322	9.47942	9.65989	11.1689	11.3995	9.95028	10.9904	10.8846	10.4828	725
USP30-AS1	R1	Suppression	4.96867	5.00812	4.99342	4.96564	6.63923	6.79021	5.35715	6.16392	6.32201	5.90677	726
PRRT2	R1	Suppression	4.7894	4.33175	4.67784	5.18514	7.50222	8.43711	5.49141	6.25994	6.6795	7.05127	727
B4GALT5	R1	Suppression	12.3985	12.2079	12.2107	12.4775	13.3973	13.6952	12.567	12.7987	12.947	13.1692	728
SLC4A5	R1	Suppression	7.98026	7.83194	7.84228	8.12097	8.82879	9.15726	8.21346	8.34126	8.52553	8.70824	729
PSMA4	R1	Suppression	11.346	11.241	11.1682	11.2878	12.2257	12.5502	11.6262	11.851	11.9909	12.0319	730
GBP1	R1	Suppression	11.4694	11.5357	11.1774	11.5794	15.3644	16.0498	13.0135	13.543	14.1112	13.9842	731
IFIT5	R1	Suppression	8.89303	9.05684	8.71714	8.94437	10.754	11.2091	9.72467	10.0824	10.1226	10.2143	732
IL27	R1	Suppression	7.52216	7.58594	6.75352	7.6601	12.1587	13.5554	9.64595	10.5906	11.0087	10.8114	733
AIM2	R1	Suppression	3.80118	3.66621	3.39977	3.4446	7.33429	8.76468	5.56453	6.31124	5.91449	6.95668	734
GBP1P1	R1	Suppression	3.52856	3.7024	3.06648	3.69997	7.60454	9.23825	4.75946	6.32884	6.54333	6.86053	735
GBP5	R1	Suppression	9.44307	9.95945	9.3299	9.54649	12.7307	14.1974	10.7751	11.9983	12.0958	12.3026	736
LHFPL6	R1	Suppression	5.49189	5.88984	5.48599	6.11741	7.52466	8.37443	6.2355	7.42778	7.40161	7.26673	737
ST3GAL4	R1	Suppression	8.83507	8.72857	8.73574	9.06416	9.71267	10.4859	9.38634	9.85275	9.86859	9.85557	738
MARK4	R1	Suppression	8.6728	8.83523	8.57791	8.77867	9.30539	9.68352	9.14056	9.15992	9.26611	9.14513	739
CD70	R1	Suppression	5.39551	5.85045	4.44513	5.83778	8.94456	9.91681	7.49172	8.29873	8.41896	8.29667	740
TMCC2	R1	Suppression	7.64861	7.94282	6.90068	8.43894	9.89884	11.1572	8.74694	9.57304	9.95418	9.76308	741
ACTR1B	R1	Suppression	10.5903	10.8313	10.5468	10.6207	11.4481	11.3349	10.7627	11.0353	11.2024	11.2205	742
SEMA4D	R1	Suppression	7.64933	8.04362	7.32956	7.28869	9.77533	9.22219	7.7364	8.85719	8.88255	9.42715	743
MYLK3	R1	Suppression	4.67098	4.61033	3.91383	4.53523	6.05311	5.92366	5.08841	5.50431	5.48376	5.82326	744
RGS9	R1	Suppression	1.33767	1.33791	1.15156	1.28695	2.28947	2.13562	1.50125	2.02443	1.87733	2.06846	745
CACHD1	R1	Suppression	3.67446	3.3305	3.51228	3.57739	5.88698	5.59208	4.1142	4.69015	5.3044	5.75523	746
STX17	R1	Suppression	8.6124	8.59924	8.66653	8.45468	9.68352	9.69972	8.88139	8.93681	9.2495	9.31632	747
DDX60	R1	Suppression	9.55333	9.27557	9.54471	9.00282	11.7017	11.2877	10.0127	10.4927	10.7928	10.8292	748
STAP1	R1	Suppression	5.12209	4.67213	4.94092	4.37078	7.20352	6.991	5.49034	5.8222	6.69073	6.21333	749
MVB12B	R1	Suppression	7.58386	7.82222	7.45806	6.92404	9.16984	9.05037	7.83298	8.49689	8.71327	9.03225	750
MEFV	R1	Suppression	4.46654	4.34263	3.49374	3.2796	8.01407	8.48003	5.02636	6.25309	7.51753	7.62051	751
UBE2L6	R1	Suppression	11.0596	11.0407	10.902	10.5697	12.1481	12.4915	11.2792	11.824	12.1438	12.2327	752
USP25	R1	Suppression	9.94851	9.97483	9.77409	9.5302	10.786	10.9533	10.1493	10.4911	10.6903	10.7513	753
NUAK2	R1	Suppression	7.79552	7.57506	7.43123	7.22237	8.64416	8.7325	7.9559	8.43552	8.5629	8.28213	754
GCA	R1	Suppression	9.63383	9.63122	9.62026	9.41446	10.6077	10.3326	9.76073	10.1984	10.2297	10.2264	755
PLAC8	R1	Suppression	3.12059	3.12207	2.88948	2.77159	4.45692	3.95534	3.47631	3.92008	4.10607	4.11558	756
STK3	R1	Suppression	8.30863	8.02438	8.10076	7.81066	9.20803	9.46333	8.68942	8.41042	8.87792	8.88907	757
RRAGC	R1	Suppression	10.458	10.3859	10.1914	10.0735	11.3767	11.733	10.8885	10.6969	10.9738	11.2536	758
USP6NL	R1	Suppression	9.12149	9.02104	8.99242	8.93055	9.77246	9.81109	9.47004	9.24127	9.46154	9.67991	759
COMMD1	R1	Suppression	8.86835	8.75409	8.73407	8.73142	9.45049	9.67279	9.39433	9.17966	9.4051	9.43282	760
AIDA	R1	Suppression	7.79544	7.58221	7.42963	7.42092	8.54899	8.67352	8.13783	8.0605	8.32114	8.40627	761
CASZ1	R1	Suppression	7.34122	6.97555	6.86332	6.99088	9.21529	9.3213	8.25071	8.48646	8.98492	8.93351	762
SPATS2L	R1	Suppression	9.83801	9.63306	9.65805	9.5061	11.1283	11.1273	10.6048	10.6115	10.8132	10.7444	763
SMIM3	R1	Suppression	10.7776	10.8001	10.686	10.5266	11.243	11.7048	11.0488	11.2776	10.9971	11.5367	764
CEBPG	R1	Suppression	9.45924	9.31447	9.2113	9.2536	9.96594	10.4305	9.79177	10.1194	10.0298	10.4255	765
RERE	R1	Suppression	10.5488	10.663	10.5484	10.1895	11.1606	11.7659	11.081	11.2968	11.2802	11.669	766
ALDH1L2	R1	Suppression	8.48032	8.22807	8.61043	8.06707	9.62338	10.1031	8.87426	9.54194	9.53961	9.90862	767
APOBEC3F	R1	Suppression	6.59007	6.83371	6.93247	6.45042	7.83476	8.64458	7.34658	7.62205	7.97649	8.1637	768
AMOTL2	R1	Suppression	2.98301	2.98398	2.17549	2.21769	5.5454	7.59071	4.12611	5.09133	4.56796	6.41791	769
CHAC1	R1	Suppression	3.88289	3.99841	2.86654	3.31702	9.26388	11.3294	5.51293	8.14265	7.4551	9.54136	770
IFI35	R1	Suppression	9.88035	9.8839	9.49909	9.24328	11.6868	12.7817	10.308	10.9067	11.2227	11.5809	771
MCMBP	R1	Suppression	10.7753	10.7113	10.596	10.601	11.3405	11.8608	10.9708	11.1625	11.4251	11.4253	772
ACD	R1	Suppression	7.87931	7.77591	7.57766	7.44374	8.22793	8.53041	7.57599	7.93944	8.15296	7.97444	773
IFI6	R1	Suppression	13.602	13.4263	13.5288	13.121	14.2485	14.8436	13.1904	13.9208	14.1704	13.9116	774
CNP	R1	Suppression	11.0617	11.0726	10.6063	10.4699	12.0368	12.7756	10.8219	11.5521	11.8116	12.0654	775
STIMATE	R1	Suppression	9.61995	9.57029	9.1714	9.06512	10.7173	11.3713	9.12671	9.89356	10.399	10.5388	776
LAP3	R1	Suppression	12.6746	12.5955	12.3836	12.1196	13.4504	13.783	12.3563	12.8239	13.4066	13.3558	777
TRIM14	R1	Suppression	10.5191	10.5402	10.2357	9.82443	11.2221	11.5406	10.2167	10.7163	11.104	10.9852	778
CXCL10	R1	Suppression	7.88215	8.63644	8.12847	7.54259	12.1638	14.098	8.53164	11.1936	11.5328	11.1975	779
CXCL11	R1	Suppression	6.55282	6.95648	6.38391	5.76225	11.0811	13.4143	7.54184	10.1295	10.4804	10.3535	780
IFITM1	R1	Suppression	4.38125	4.74043	4.12114	3.80869	7.82781	9.82791	5.12585	6.932	7.43573	7.44506	781
SLC38A5	R1	Suppression	5.48734	6.02764	5.30427	5.49638	8.56109	9.93015	6.00213	7.90895	7.56195	7.37026	782
CXCL9	R1	Suppression	6.01511	7.7163	5.90015	5.61398	10.821	14.5817	6.57261	9.70172	9.924	10.2711	783
KDSR	R1	Suppression	9.73622	9.98457	9.82605	9.75547	10.476	10.8315	9.86521	10.3518	10.3245	10.3743	784
HAPLN3	R1	Suppression	5.73542	6.92069	5.18731	5.26213	10.332	13.3808	6.09647	9.3106	9.97678	10.303	785
RCSD1	R1	Suppression	10.4458	10.7657	10.34	10.4272	11.4199	12.3269	10.7291	11.3492	11.4458	11.632	786
IGFBP4	R1	Suppression	7.47322	8.21225	6.45617	7.32672	9.7168	11.3544	7.90447	9.44302	9.45571	9.37901	787
TMEM150B	R1	Suppression	8.65601	8.89687	8.38734	8.66905	9.43059	10.1287	8.60606	9.34825	9.51315	9.43843	788
GPR17	R1	Suppression	3.09261	3.27024	2.57959	2.6304	4.67193	7.58051	3.41851	4.45674	5.60633	4.94511	789
CISH	R1	Suppression	7.7169	7.54673	7.25608	7.06516	8.5232	9.54364	7.44276	7.88076	8.80304	8.34918	790
IFI27	R1	Suppression	4.28058	4.28168	4.12373	3.35485	6.57962	8.67892	4.54774	5.48497	6.7211	6.31837	791
FBXO6	R1	Suppression	8.63181	8.60696	8.13441	7.90231	9.62899	11.1106	8.39985	9.49663	10.1249	10.1548	792
GRINA	R1	Suppression	12.7799	12.7562	12.5715	12.6209	13.2857	13.8649	12.7883	13.2028	13.4124	13.4353	793
CASP10	R1	Suppression	8.95983	9.04757	8.9365	8.4758	10.0653	10.8577	8.89578	9.86677	10.0929	10.2135	794
GSDMD	R1	Suppression	9.88841	10.175	9.6984	9.64934	10.9284	11.6256	9.8877	10.8633	11.0771	11.0628	795
APOBEC3G	R1	Suppression	8.19604	8.231	8.0558	7.66155	8.94547	10.0666	7.70494	8.89369	9.25758	9.08396	796
SERPING1	R1	Suppression	8.76999	8.84795	8.80833	8.05166	10.0524	12.1121	8.75425	10.1221	10.3074	10.3821	797
MAD2L2	R1	Suppression	8.73543	8.85518	8.80707	8.50947	9.43186	9.82217	9.00222	9.21139	9.29423	9.05981	798
PHYKPL	R1	Suppression	9.13928	9.32173	9.32675	9.22276	9.8439	10.1537	9.42913	9.65359	9.72561	9.5536	799
DHTKD1	R1	Suppression	7.86158	8.10928	8.00397	7.84183	8.48546	9.02887	8.41087	8.59541	8.53763	8.46161	800
IFIT1B	R1	Suppression	1.0191	1.01949	1.12843	0.798816	1.77527	2.34603	1.65584	1.66673	1.81596	1.60051	801
IRF9	R1	Suppression	10.2586	10.4435	10.5016	10.0636	11.4857	11.8124	10.4549	11.0017	11.1689	11.2339	802
OAS2	R1	Suppression	11.1038	11.1815	11.1166	10.2706	13.7498	14.0244	11.4528	12.8004	12.9084	13.0781	803
MX2	R1	Suppression	10.8505	10.7884	10.9013	10.207	13.1946	13.4359	10.8274	12.4567	12.3218	12.7457	804
TRIM22	R1	Suppression	11.1225	11.1753	11.1429	10.5999	13.2628	13.4816	11.0309	12.5778	12.5968	12.7154	805
CMPK2	R1	Suppression	8.54871	8.58419	8.52287	7.7957	11.5285	12.3665	9.10167	10.9053	11.1923	11.5116	806
USP18	R1	Suppression	8.18618	8.04167	7.97562	7.15213	10.7767	11.6814	8.36505	10.0486	10.1691	10.5094	807
OAS1	R1	Suppression	10.6698	10.6449	10.888	9.90917	12.6318	13.0083	11.2313	12.1137	12.0667	12.4785	808
OAS3	R1	Suppression	11.8529	11.7132	11.9281	11.3571	13.9027	14.1724	12.5258	13.2596	13.3433	13.7441	809
DTX3L	R1	Suppression	10.7923	10.9283	10.8965	10.6074	12.3575	12.7283	11.1031	11.9757	11.6351	12.1898	810
RSAD2	R1	Suppression	9.92252	9.50291	9.9764	9.14907	14.4544	15.0955	10.6229	12.8345	12.6118	13.5271	811
HESX1	R1	Suppression	3.87636	4.51336	4.14076	3.63532	7.97865	8.95809	5.25957	7.44806	7.08913	7.65505	812
MX1	R1	Suppression	11.5742	11.8947	11.9029	11.189	14.4189	15.2485	11.9773	13.8121	13.7659	14.0524	813
SIGLEC1	R1	Suppression	12.0628	12.2758	12.4468	11.9314	14.0811	14.6365	12.6153	13.7669	13.5665	13.6456	814
IRF7	R1	Suppression	9.69035	9.92861	9.53708	9.44534	13.4149	13.7708	10.745	12.366	11.9165	12.5498	815
TDRD7	R1	Suppression	9.40908	9.36631	9.16943	9.2159	11.4768	11.5581	9.92308	10.7276	10.8067	11.0315	816
SLC31A2	R1	Suppression	11.1083	11.3098	11.0949	11.0841	12.5103	12.8917	11.495	12.1434	12.1893	12.3355	817
ATP10A	R1	Suppression	5.81699	6.00982	5.28078	5.24088	9.67161	10.2934	6.33295	8.52841	8.46147	8.7124	818
DHX58	R1	Suppression	10.0652	10.2907	9.99014	9.69276	12.6216	12.9915	10.7441	11.6847	11.8105	11.9916	819
AZIN2	R1	Suppression	3.80311	3.34094	3.26302	3.31512	6.23981	6.56048	3.77534	5.18593	5.2653	5.46582	820
GRB10	R1	Suppression	7.10154	6.75514	6.62819	6.36891	9.6655	10.0306	7.33922	8.55525	8.66361	9.03537	821
DYNLT1	R1	Suppression	9.91538	9.9174	9.56655	9.59164	11.6203	11.8571	10.1261	10.8275	10.8252	11.0963	822
HERPUD2	R1	Suppression	9.27104	9.19576	9.0849	9.02853	9.96024	10.1977	9.34605	9.77714	9.66068	9.79372	823
C17orf67	R1	Suppression	4.65053	4.40321	4.39714	4.08744	7.27813	7.75582	5.30767	6.63584	6.1187	6.24551	824
IFI44	R1	Suppression	10.1932	10.2478	10.5157	9.85695	12.9822	13.3902	10.7543	12.1939	11.7293	11.806	825
PLEKHN1	R1	Suppression	3.68365	3.68508	3.66736	3.47019	6.61611	7.28069	4.32958	5.72742	5.22763	5.31088	826
SAMD9L	R1	Suppression	10.5955	10.693	10.8773	10.7107	13.1169	13.7434	11.4111	12.5704	12.2086	12.5131	827
SHFL	R1	Suppression	9.39163	9.50485	9.46518	9.48793	11.5364	12.0786	9.84782	11.1923	10.3996	10.9785	828
FGD2	R1	Suppression	10.5744	10.6426	10.6734	10.1984	12.5997	12.9388	10.5532	11.8773	11.7711	11.6652	829
GPR180	R1	Suppression	8.6507	8.57163	8.64926	8.22803	9.90344	10.1408	8.40414	9.57243	9.58688	9.19036	830
FKBP1B	R1	Suppression	4.95587	5.35846	4.80979	4.56036	6.58868	7.01214	5.43616	6.56177	6.54531	6.18933	831
POPDC2	R1	Suppression	3.74459	4.35808	4.12967	3.8457	5.33116	5.79721	4.34783	5.46744	5.14383	4.96868	832
NLRC5	R1	Suppression	10.5878	10.5522	10.5648	10.0659	11.8951	12.3243	10.5554	11.9913	11.8548	12.0109	833
EXTL2	R1	Suppression	7.82292	7.7796	7.74104	7.53961	9.34619	9.5262	7.88758	9.14792	9.13016	9.18265	834
PARP10	R1	Suppression	11.4366	11.4341	11.2141	11.059	12.9627	13.3615	11.5091	12.7674	12.8429	12.9124	835
SRGAP2	R1	Suppression	10.1761	10.3496	10.2983	9.94488	11.0202	11.1987	10.1375	11.0628	10.7945	10.9861	836
TRIM5	R1	Suppression	8.65107	8.91042	8.79471	8.37439	10.0257	10.2906	8.87849	9.89187	9.67612	10.1133	837
EHBP1	R1	Suppression	7.01891	6.84768	6.64158	6.56065	7.72474	8.09272	6.78878	7.44021	7.76116	7.76917	838
KCNS3	R1	Suppression	2.86183	2.70407	2.16795	2.43289	4.40555	4.99822	2.73481	3.98223	4.69014	4.21205	839
LAG3	R1	Suppression	3.91838	3.78557	2.73039	3.10715	5.99507	8.12968	4.01251	7.2842	7.59028	7.43897	840
NRIR	R1	Suppression	3.0227	2.32044	2.58767	2.11465	4.7405	6.7716	3.13666	5.29975	5.32333	5.51222	841
ASNS	R1	Suppression	7.60199	7.13556	6.94371	7.06706	9.28734	10.1007	7.33856	9.06612	8.57651	9.52176	842
TRAFD1	R1	Suppression	10.3459	10.1921	9.95542	9.90225	11.7699	12.2196	10.1803	11.3546	11.3942	11.7387	843
BATF2	R1	Suppression	6.97095	7.21839	6.85807	6.50082	9.20697	10.4396	7.09133	9.15427	8.70308	9.40493	844
CBX4	R1	Suppression	9.43295	9.31545	8.88498	8.69442	10.5295	11.4698	9.38786	10.4646	10.0768	10.634	845
RNF217	R1	Suppression	7.27064	7.39195	7.32761	7.25085	8.28015	8.68195	7.76109	8.46869	8.16383	8.33796	846
ARMCX1	R1	Suppression	9.06904	9.27503	9.15506	9.06567	9.86398	10.4358	9.39323	9.99622	9.76464	9.91426	847
MUC1	R1	Suppression	4.66948	5.11479	5.09643	4.84129	6.7478	8.13262	5.50197	7.17602	6.985	7.30244	848
RTP4	R1	Suppression	6.21123	6.33813	6.08778	5.84289	7.31755	7.91637	6.47031	7.76389	7.01079	7.50022	849
BLOC1S3	R1	Suppression	8.73491	8.70651	8.67098	8.48219	9.51452	9.78228	9.08614	9.5745	9.46857	9.73231	850
NUPR1	R1	Suppression	9.24584	8.94301	8.64988	8.60982	11.5625	12.5462	9.85932	11.9024	11.0139	11.9981	851
RABGAP1L	R1	Suppression	9.42812	9.51182	9.45573	9.23999	10.3577	10.7618	9.7279	10.4004	10.1203	10.5819	852
ENPP2	R1	Suppression	3.90923	4.96383	4.53109	5.16591	5.61219	7.11551	5.56844	5.57673	6.35022	5.12695	853
TRG-AS1	R1	Suppression	6.77462	7.63163	7.41442	7.57724	7.85603	8.63737	7.68583	8.35367	8.34376	7.8047	854
CASP1	R1	Suppression	9.7931	10.3949	10.3856	9.93112	11.7641	11.8806	10.6201	11.1416	11.1329	11.0878	855
CARD16	R1	Suppression	7.51287	8.27058	8.13656	7.87499	9.50282	10.1455	8.30383	9.12257	8.65033	8.5269	856
WFDC2	R1	Suppression	2.21922	3.20719	2.96009	2.72405	4.2563	4.47561	3.15008	4.10409	3.61384	3.55007	857
GBP3	R1	Suppression	8.05651	9.31401	9.54626	8.88158	11.3435	11.405	10.283	10.5753	11.0361	9.9855	858
POMZP3	R1	Suppression	3.8676	4.81849	4.56478	4.6873	5.69292	5.64557	5.07126	5.49465	5.23725	4.86137	859
LAX1	R1	Suppression	2.16264	2.16329	2.04209	2.29565	2.72589	3.44806	2.84732	3.07595	2.59367	2.79357	860
BISPR	R1	Suppression	7.1122	7.40786	7.47824	7.32086	7.94678	8.61798	7.96392	8.16717	7.6746	8.18638	861
IL19	R1	Suppression	1.30409	1.30492	1.69472	1.49288	2.36398	3.86099	2.5345	2.33836	1.68753	2.61202	862
PRLR	R1	Suppression	4.86797	4.86966	5.25038	5.0681	6.32462	7.34502	5.87341	6.04203	5.34178	6.50797	863
TENT2	R1	Suppression	10.9956	10.974	11.0064	11.2204	11.7604	11.9794	11.2115	11.5457	11.2517	11.4637	864
CCDC181	R1	Suppression	1.4628	1.46337	1.69266	1.92099	2.78856	3.22216	1.83306	2.52981	1.78815	2.31433	865
LATS1	R1	Suppression	9.08842	9.0361	9.19326	9.32609	9.86244	9.97397	9.26622	9.60343	9.25884	9.57159	866
MACF1	R1	Suppression	12.1611	12.2912	12.1497	12.3944	13.1656	13.2134	12.4975	12.8799	12.4904	12.7172	867
BIRC2	R1	Suppression	10.3674	10.3497	10.3822	10.7133	11.9829	12.0872	10.9336	11.1913	10.8073	11.1912	868
HDX	R1	Suppression	5.27182	5.27342	5.41461	5.85034	7.16114	7.14809	6.11187	6.44665	5.8885	6.40471	869
MED15	R1	Suppression	11.6112	11.676	11.7426	11.9553	13.1087	13.1833	12.3247	12.4887	12.0999	12.4733	870
CLEC4E	R1	Suppression	6.63755	7.5597	7.59286	8.2461	9.39522	10.3412	7.78786	8.84035	8.42481	8.2528	871
PTGIR	R1	Suppression	7.51178	8.63683	7.91359	9.25584	10.4267	11.9074	8.72214	10.1438	9.61267	9.75001	872
FIRRE	R1	Suppression	4.73992	5.16283	5.0335	5.33394	6.53624	6.73958	5.562	5.96799	5.89707	5.87904	873
TTC39A	R1	Suppression	3.39451	4.32052	4.10815	4.55685	6.97179	7.63481	4.8055	6.04331	5.72594	5.51605	874
MARCKSL1	R1	Suppression	7.04214	7.60082	7.6026	8.45407	10.4036	10.8927	8.44745	9.63836	8.63698	8.73579	875
CLIC2	R1	Suppression	8.29964	9.17885	8.79047	9.28093	10.8386	11.179	9.60347	10.2127	9.47761	9.99848	876
TNFRSF9	R1	Suppression	9.8656	10.8123	10.2271	11.3297	13.5551	13.7676	11.4239	12.0587	11.7333	12.0321	877
CACNG8	R1	Suppression	1.63362	1.85504	2.28713	2.10824	3.29818	4.49132	2.6105	3.81903	2.53123	3.07391	878
CCDC17	R1	Suppression	5.31676	5.39582	5.83998	6.04966	7.10868	7.31445	6.55549	7.37795	6.14838	6.98788	879
NPIPB3	R1	Suppression	5.97808	6.28949	6.83372	6.78409	7.85434	8.05333	7.2019	7.8654	7.15541	7.27545	880
IL18RAP	R1	Suppression	1.09287	1.09317	1.02042	1.19082	2.12242	2.55186	1.66156	2.27662	1.97886	1.61833	881
ANKIB1	R1	Suppression	9.43097	9.47841	9.56561	9.53884	10.4505	10.7766	9.89199	10.3544	10.1431	10.1013	882
MARCH9	R1	Suppression	8.40685	8.45381	8.57608	8.74365	10.6165	10.9823	9.54156	10.3	9.58172	9.67711	883
HLA-F-AS1	R1	Suppression	5.27423	5.15255	5.37528	5.3233	6.81722	6.8013	5.88356	6.71955	5.95389	6.22019	884
NYAP1	R1	Suppression	2.95636	2.95735	2.97368	3.10428	7.347	7.43771	4.93932	6.49904	4.94059	5.68928	885
KLF5	R1	Suppression	5.16984	5.13126	5.30736	5.90081	9.57622	9.53643	7.7348	8.29008	7.08358	8.01129	886
SYF2	R1	Suppression	9.63264	9.61635	9.72617	9.78245	10.5798	10.6765	10.2762	10.4148	10.0396	10.3274	887
C5orf56	R1	Suppression	4.5498	4.75038	4.54029	5.5828	8.24659	8.56287	6.64144	7.9817	6.69523	7.36758	888
CDK7	R1	Suppression	8.74983	8.64481	8.72746	8.87434	9.43177	9.48682	9.0529	9.28143	9.12963	9.19565	889
RAB12	R1	Suppression	9.84532	9.80041	9.94955	10.3516	11.6713	11.9036	10.6681	11.3906	10.8393	11.1212	890
C9orf16	R1	Suppression	9.37538	9.83794	9.61162	10.0048	10.419	10.2728	10.8224	10.8792	9.98336	10.4733	891
TENT5A	R1	Suppression	10.0659	10.2317	10.5561	10.7582	11.4053	10.8287	11.629	11.8019	10.2197	11.2938	892
SSPN	R1	Suppression	4.02553	5.09167	4.92876	4.94514	5.84384	5.0732	5.94602	5.65099	5.27084	5.79137	893
HOXA5	R1	Suppression	2.51883	3.15275	2.98416	3.01718	3.74928	3.19959	4.39933	3.48754	2.97769	3.88707	894
ITIH1	R1	Suppression	1.69116	1.87719	1.73524	1.94436	2.35833	2.08455	2.73045	2.37796	1.98221	2.64189	895
NBPF10	R1	Suppression	6.1763	6.11205	6.31894	7.05897	7.78664	6.52018	8.24886	7.09577	6.27249	7.09975	896
FOXO1	R1	Suppression	7.40188	7.36214	7.44687	8.21353	8.90534	7.71064	9.84551	8.8863	8.09259	8.64637	897
MAK	R1	Suppression	3.66361	3.38082	3.96347	4.39983	5.30354	4.22015	6.27014	5.23037	4.39788	4.61614	898
LOC100507487	R1	Suppression	3.6106	4.14155	4.43734	4.52843	4.80953	3.74054	5.41551	5.45498	4.16298	4.67306	899
LOC400927	R1	Suppression	0.999587	1.15008	1.39333	1.40874	1.89738	1.0214	2.24372	2.2507	1.51849	1.43899	900
LOC100506746	R1	Suppression	5.27372	5.6065	6.20002	6.17644	6.60934	6.04558	7.4669	6.93013	5.72409	6.1211	901
C8orf44	R1	Suppression	3.56782	3.92685	4.41148	4.3875	4.42274	4.18123	5.58028	4.98779	4.23414	4.24848	902
PRR7-AS1	R1	Suppression	1.76471	2.55379	3.17483	3.2914	3.21367	2.88514	4.80212	3.98658	2.74982	3.2407	903
LINC02585	R1	Suppression	0.249475	1.00327	1.18737	1.20471	1.63244	0.699506	2.61882	1.95715	1.33242	1.4071	904
LINC01252	R1	Suppression	2.46081	3.04301	3.4342	3.55704	3.88906	3.34189	4.55838	4.16167	3.57	3.56733	905
PURA	R1	Suppression	8.0223	8.23149	8.73855	8.70058	9.08937	8.56684	9.70033	9.30744	8.79215	8.7999	906
AKAP7	R1	Suppression	6.96609	6.91908	7.25811	6.83434	8.00953	7.18829	8.41826	7.96058	7.80461	7.75464	907
EML5	R1	Suppression	3.31651	3.4363	3.52808	3.14695	3.99994	3.50894	4.7612	3.97432	3.80888	4.05886	908
CITED4	R1	Suppression	4.87994	4.40867	4.92099	4.965	6.52094	5.40107	7.85825	5.77546	6.16446	5.70327	909
DISC1	R1	Suppression	2.27626	2.64091	2.34795	2.62213	3.44651	2.71637	4.43213	3.46891	3.36014	2.89609	910
LINC01474	R1	Suppression	0.985756	1.19634	1.9193	1.93798	3.26389	1.78385	5.59756	3.3714	3.22702	3.00469	911
PNMA2	R1	Suppression	1.21682	1.67517	2.62753	2.80275	4.1474	1.81103	7.21277	4.63316	3.9996	3.3219	912
KIF27	R1	Suppression	4.96706	5.02228	4.9028	5.21249	5.94216	5.02853	6.30937	5.72501	5.63189	5.64532	913
FAM124A	R1	Suppression	5.19761	4.7828	5.11614	5.72932	7.17227	5.79813	7.54848	6.63195	6.30213	6.82413	914
GSTM4	R1	Suppression	9.57155	9.35214	9.59954	9.90996	10.8667	9.82838	10.8428	10.7012	10.3896	10.5296	915
LRRCC1	R1	Suppression	6.00079	5.69164	5.84949	5.91835	6.55969	5.92735	6.86364	6.44235	6.447	6.42776	916
LTBP4	R1	Suppression	7.86735	7.58321	7.79775	7.71955	8.42325	7.52857	8.69172	8.31873	8.36475	8.26167	917
BTN2A2	R1	Suppression	8.26059	8.41455	8.6567	8.6939	9.47333	8.21794	9.47473	9.12273	9.18352	9.12421	918
LRP5L	R1	Suppression	6.84469	7.3094	7.89283	7.81736	9.02281	7.52003	9.74266	8.77578	8.50274	8.73855	919
GS1-259H13.2	R1	Suppression	1.39276	1.39317	1.352	1.36888	2.09759	1.30205	2.1604	2.10365	1.59981	2.02684	920
YPEL2	R1	Suppression	8.39357	8.55035	8.41726	8.41984	9.54124	8.1631	10.0843	9.71534	8.70189	9.38939	921
CCDC30	R1	Suppression	3.66347	3.66499	3.82566	3.70121	4.48336	3.39293	4.4668	4.63114	4.15075	4.50238	922
SYCP2	R1	Suppression	2.82687	3.04795	3.27371	3.42194	4.19492	2.57005	4.15911	4.68601	3.83205	3.95562	923
DCBLD2	R1	Suppression	7.26475	7.37988	8.46185	8.64987	9.4184	6.84171	10.6455	8.93768	8.02404	8.25096	924
PLAG1	R1	Suppression	4.83362	4.81176	5.70822	5.82825	6.794	4.66985	7.51499	6.23941	6.03286	5.52158	925
UACA	R1	Suppression	7.68483	7.67713	8.30846	8.54363	8.84684	7.33512	9.52593	8.89635	8.41711	8.14403	926
HMGB2	R1	Suppression	8.12908	7.7552	8.68035	8.73315	9.3606	8.16332	9.63492	9.3614	8.83534	8.65101	927
DNM3OS	R1	Suppression	0.8343	0.648318	1.62162	1.20511	1.75856	0.852615	2.26452	2.21325	1.4952	1.40904	928
P2RX5	R1	Suppression	4.25563	3.96757	4.89596	4.57433	5.1242	3.9639	5.39975	5.54761	4.697	4.87512	929
TLE1	R1	Suppression	6.69718	6.66148	6.91461	6.8805	7.83289	7.02609	7.25804	8.2784	7.33758	7.16578	930
GKAP1	R1	Suppression	3.33702	3.25841	3.62122	3.80153	4.49104	4.01363	4.19754	5.27334	4.17447	4.02439	931
HSF4	R1	Suppression	6.2006	6.24717	6.45943	6.91882	8.01392	7.10843	7.17634	8.48997	7.3482	7.30489	932
WDSUB1	R1	Suppression	7.68909	7.50722	8.0069	7.8864	8.95031	7.97176	8.73088	9.09387	8.3119	8.64489	933
AURKC	R1	Suppression	4.03497	3.8512	4.58189	4.57834	5.9633	4.93826	5.83767	6.28826	5.28082	5.22855	934
PIWIL4	R1	Suppression	6.38029	6.11896	6.87545	7.29915	8.76663	7.78028	8.92676	9.34955	7.93325	8.37439	935
BEST4	R1	Suppression	3.43166	2.77708	3.77941	3.64134	5.09942	4.37348	4.68961	5.52263	4.65473	4.54339	936
NOL4L	R1	Suppression	8.54092	8.30142	8.55683	9.24303	10.4825	9.2224	9.98842	10.7268	10.1712	9.82996	937
PCAT6	R1	Suppression	3.76186	4.15444	3.90994	4.00562	5.37586	4.25342	4.89307	5.7331	3.94153	4.85723	938
ANKDD1B	R1	Suppression	1.98587	1.82752	2.29307	2.24798	3.11577	2.62015	2.70257	3.17793	2.28594	3.09044	939
KLHL24	R1	Suppression	9.34983	9.57991	9.70566	9.64655	10.8738	9.96923	10.0163	10.8638	9.96496	10.4454	940
SRP14-AS1	R1	Suppression	5.11113	5.50795	5.39015	5.49004	6.69514	5.89526	5.95603	6.58504	5.73531	6.26184	941
NME8	R1	Suppression	3.09815	3.72046	4.22179	4.39804	5.73122	4.15414	5.19663	6.03414	5.08454	5.00221	942
IRAK3	R1	Suppression	9.35882	9.37871	9.63454	9.63523	10.7009	9.54838	10.3667	10.4066	10.218	10.3585	943
PTEN	R1	Suppression	9.28795	9.42316	9.39417	9.58992	10.57	9.74433	10.3691	10.3088	10.0047	10.149	944
EFEMP2	R1	Suppression	4.96371	4.60698	5.31541	5.54643	6.78133	5.28844	5.95674	6.58681	5.46844	5.7552	945
TSNARE1	R1	Suppression	7.67561	7.60531	8.03855	7.8822	9.57963	7.88144	8.81899	8.99411	8.32572	8.63138	946
MLLT3	R1	Suppression	4.59209	5.33579	5.46099	5.59889	7.27701	5.19261	6.61789	7.0804	5.55615	5.97606	947
CLEC1A	R1	Suppression	3.53936	3.39662	4.02972	4.18293	6.07602	3.60235	5.84078	5.96636	4.6842	4.99019	948
MRVI1-AS1	R1	Suppression	-0.229743	-0.229475	0.287125	0.296029	1.64949	-0.136485	1.77315	1.69458	0.285375	0.748349	949
ARRDC5	R1	Suppression	2.08023	3.13632	3.6306	3.36127	4.13522	3.97061	4.51734	4.79037	3.68548	3.4402	950
LRRC37A4P	R1	Suppression	6.09028	6.78616	7.3109	6.75266	7.20921	7.44931	7.66035	7.98301	7.37713	7.3121	951
BCO2	R1	Suppression	3.65524	3.65669	4.56507	5.24903	5.14832	5.11159	6.34541	6.85213	4.87976	5.39727	952
POU2F2	R1	Suppression	9.11067	9.01911	9.9396	10.8157	10.5168	10.3151	11.3348	11.5544	10.9776	10.2575	953
LOC102723703	R1	Suppression	4.16068	3.98289	4.71978	4.88127	5.56501	5.48014	5.9318	5.85132	5.26233	4.77793	954
LOC392232	R1	Suppression	1.48423	1.64259	2.42086	2.45314	2.91985	2.91314	3.77889	3.72208	2.71334	2.37818	955
C7orf61	R1	Suppression	2.33164	2.6195	3.12653	3.63575	4.59933	4.61615	5.21107	6.30263	3.99215	4.32915	956
PROCA1	R1	Suppression	5.06008	5.15381	5.85456	5.83588	6.593	6.50568	6.62939	7.04711	6.35472	6.42211	957
HNRNPU-AS1	R1	Suppression	7.3639	7.67115	8.44758	8.20751	9.09443	7.99654	9.23352	9.01118	8.41302	8.35497	958
LOC101927954	R1	Suppression	2.02947	2.85515	3.27542	3.25905	4.19331	2.86486	4.24626	4.27571	3.57978	3.41744	959
CCDC146	R1	Suppression	5.92299	6.41014	7.35409	6.87521	8.32851	7.53132	8.59032	8.75283	7.79151	7.55708	960
DENND10P1	R1	Suppression	4.01908	4.35893	4.67526	4.66738	5.61488	4.68683	5.79776	5.85232	5.40688	5.10855	961
SYCP3	R1	Suppression	2.15198	2.28444	3.21408	3.33271	3.88767	3.21795	4.05349	5.23643	3.33942	3.73619	962
LOC653712	R1	Suppression	2.74329	3.19035	3.56462	3.49445	4.38471	3.41239	4.48957	5.04122	3.87858	3.81744	963
IFNA1	R1	Suppression	0.482754	0.726869	1.73533	1.41219	2.15917	1.23213	2.28578	3.13213	1.39817	1.43499	964
PDE1B	R1	Suppression	9.1432	9.12251	9.8787	9.98562	10.4278	9.57579	10.8862	11.1894	9.89514	10.1063	965
LOC101927354	R1	Suppression	0.179793	0.180142	1.32983	0.972904	2.45538	0.964443	2.18656	2.6126	1.15825	0.994741	966
PHEX	R1	Suppression	2.87254	2.54996	3.60209	3.16568	4.18921	3.33165	4.09624	4.36736	3.59108	3.58894	967
FAM183BP	R1	Suppression	4.4149	4.12144	5.1059	5.04113	5.53947	5.08736	6.0868	6.02076	5.15982	5.31459	968
TLR10	R1	Suppression	2.24573	1.6653	3.19461	3.04322	3.59099	2.69901	4.39813	4.4017	2.98778	2.76124	969
FOXD4	R1	Suppression	1.2854	1.64846	1.87996	1.62492	2.78543	2.12515	2.13589	3.29217	1.75356	2.06878	970
DUOX1	R1	Suppression	3.21083	3.30659	3.58594	3.31308	4.735	4.14881	3.96516	4.95127	3.68623	4.26085	971
SLC22A1	R1	Suppression	5.62107	5.73255	6.12735	5.8524	7.0728	6.49455	6.42461	7.58906	6.31198	6.90082	972
AOC3	R1	Suppression	3.74666	4.30331	4.82482	5.04177	6.27788	5.30767	4.93533	6.98002	4.68353	5.79779	973
TMEM178A	R1	Suppression	4.90241	5.3971	5.99645	5.49889	6.59418	6.04474	5.61324	6.91068	5.96071	6.18724	974
GSDMB	R1	Suppression	4.5788	4.78998	5.44315	5.35171	6.92093	5.96687	5.67462	7.24656	5.91491	6.26736	975
AMY2B	R1	Suppression	7.05401	7.13834	7.62981	7.75753	8.69109	8.07214	7.60226	8.78875	7.95688	7.98547	976
SAP25	R1	Suppression	7.67244	7.86247	8.42952	8.50606	9.93398	8.95853	8.63874	9.93777	8.85757	8.77035	977
AOC2	R1	Suppression	4.44526	4.65856	5.37924	5.36181	6.79336	5.75034	5.59271	6.87633	5.35219	5.94117	978
KCND1	R1	Suppression	5.40078	5.4934	6.37465	6.5341	8.14952	7.12377	6.71024	7.99241	6.16115	7.138	979
NELFA	R1	Suppression	8.70893	8.69081	8.86324	8.99816	9.79913	9.4193	9.21037	9.71737	9.04546	9.28931	980
WDR59	R1	Suppression	8.52681	8.72927	8.76498	9.05028	9.63449	9.25619	9.17319	9.74366	9.00314	9.14497	981
LINC00565	R1	Suppression	1.79853	2.26463	3.29786	3.18217	4.98845	3.90518	3.33955	5.04546	2.40786	3.26786	982
NPPA	R1	Suppression	3.75317	3.75462	4.42772	4.48692	5.55939	5.23387	4.75612	5.77171	3.94896	4.53185	983
CIART	R1	Suppression	5.16171	5.41503	6.46297	6.52773	9.26141	8.13985	7.02453	8.49555	6.70216	7.0107	984
AGER	R1	Suppression	7.41821	7.23265	8.10017	8.19798	9.9875	9.16351	8.08324	9.64863	8.08305	8.20955	985
TEX29	R1	Suppression	1.99562	2.14509	2.60395	2.95891	4.42807	3.54045	2.98053	4.23308	2.5964	2.97533	986
FGFR1OP2	R1	Suppression	9.0734	9.1291	9.35288	9.29261	10.3166	9.67064	9.40946	10.1926	9.44335	9.62254	987
ENO3	R1	Suppression	6.13487	6.39434	6.61787	6.84481	7.58659	7.07974	6.59674	7.49881	6.64927	6.83006	988
MRPS6	R1	Suppression	10.3888	10.736	10.9846	11.2004	12.8495	11.893	11.0114	12.5863	11.1751	11.3622	989
MSANTD2	R1	Suppression	6.12588	6.17423	6.62279	6.75308	7.79454	7.38041	6.62482	7.7854	6.89895	7.0629	990
SLC15A2	R1	Suppression	5.42903	5.30102	6.01861	6.24981	7.63691	6.6965	5.88176	7.12197	6.08656	6.46833	991
COL27A1	R1	Suppression	4.77961	5.21287	5.3412	6.47099	6.85027	7.20824	5.6404	7.84904	6.73377	6.00393	992
KIRREL3	R1	Suppression	1.45233	1.64202	1.70973	1.98212	2.10436	2.42079	1.98721	3.1245	2.28196	1.97553	993
LINC00310	R1	Suppression	1.5665	1.90026	2.43151	3.00238	2.98368	3.53257	3.07211	4.62729	2.94524	2.39247	994
CRYGS	R1	Suppression	4.0599	3.66095	4.54129	4.44516	5.0087	5.40214	4.38114	5.735	4.34522	4.82871	995
LCAT	R1	Suppression	5.73089	5.40812	6.21579	6.11399	6.68314	6.87754	5.69438	7.10715	6.2387	6.5371	996
CSAD	R1	Suppression	8.20206	8.188	8.59582	8.87693	9.41049	9.25882	8.94956	9.76433	8.99088	9.18502	997
GCNA	R1	Suppression	4.90152	4.73217	5.77129	5.83921	7.02223	7.11518	6.74507	8.78171	6.46607	7.1051	998
IL20RB	R1	Suppression	5.06939	5.10132	5.81664	5.67056	6.42906	6.46036	5.99682	7.13517	6.1286	6.12375	999
UPK3B	R1	Suppression	3.79899	4.14724	4.67454	5.2693	5.81706	5.90508	4.724	6.96649	5.58481	5.78417	1000
AVIL	R1	Suppression	4.78295	4.94526	5.44756	5.56837	6.62272	6.9374	5.73813	7.72304	5.84778	6.50063	1001
S100PBP	R1	Suppression	7.25119	7.57622	7.97001	7.84332	8.41931	8.61476	7.85845	9.08076	8.07691	8.40695	1002
NPFF	R1	Suppression	4.27228	4.83378	4.891	5.54556	5.65842	6.18939	5.85893	6.36301	5.42215	5.64936	1003
PRRG1	R1	Suppression	6.70193	6.88332	7.40434	7.53029	7.90661	7.90677	7.79219	8.15965	7.45203	7.49582	1004
CCDC65	R1	Suppression	2.82842	3.19224	3.68344	4.04851	4.75454	4.91121	5.3597	5.27785	4.1098	4.25524	1005
RP9P	R1	Suppression	5.66641	5.97308	6.28963	6.30299	6.67861	6.82442	6.9648	7.24742	6.41642	6.33514	1006
TTTY14	R1	Suppression	4.27488	3.78933	4.58919	4.80011	4.97207	5.21928	5.15709	5.49988	4.60994	4.5672	1007
LINC01619	R1	Suppression	1.07225	1.07263	1.72109	1.59974	2.68429	2.59093	2.63583	3.7414	1.71612	1.63766	1008
ASB14	R1	Suppression	3.9686	4.11674	4.89865	5.21986	6.1373	5.82046	6.08198	6.71649	4.91187	5.54115	1009
LRGUK	R1	Suppression	4.36389	4.05759	4.74934	4.99572	5.86229	5.51727	5.64297	6.29277	4.66809	5.22344	1010
C1orf195	R1	Suppression	1.69471	1.69557	2.11718	2.38111	3.28027	3.53782	3.48351	3.38391	2.23201	2.1963	1011
LOC101928696	R1	Suppression	-0.00302481	-0.00257203	0.922246	0.938149	2.91776	2.54514	2.38519	2.56616	0.919101	0.968303	1012
RALGAPA1	R1	Suppression	3.98066	4.14394	4.77418	4.93053	5.80181	5.76798	5.67125	5.94922	4.79547	4.7524	1013
KRCC1	R1	Suppression	8.16988	8.06277	8.75131	8.47328	9.10804	9.18217	9.12962	9.24647	8.69234	8.84196	1014
LRRC19	R1	Suppression	0.232774	0.23314	1.47681	1.12447	2.38197	2.24776	2.63438	2.37132	1.3067	1.37065	1015
MIR4517	R1	Suppression	3.44288	2.95772	4.0467	3.97377	4.81329	4.63775	4.07487	4.42584	3.39384	3.96359	1016
NLGN3	R1	Suppression	5.28724	5.22863	6.04005	5.96651	6.52323	6.60259	5.89557	6.73217	5.19116	5.70972	1017
FKBP11	R1	Suppression	6.14588	6.40715	6.88723	7.30596	7.8693	7.90367	6.9844	8.15062	7.10064	7.17993	1018
LINC01355	R1	Suppression	3.91619	4.26465	4.5781	4.64214	5.61279	5.79648	4.9539	6.10787	4.72311	4.90604	1019
GOLGA6L3	R1	Suppression	3.12833	3.0889	3.67634	3.61993	3.94864	4.20053	3.84003	4.25667	3.57375	3.79727	1020
PRPH2	R1	Suppression	0.933347	0.9337	1.91218	1.75464	2.31325	3.28898	2.11356	3.18327	1.60369	1.81973	1021
SUMO4	R1	Suppression	2.31147	1.95793	2.93754	3.35458	3.69262	4.00047	3.27257	4.0365	2.67832	3.03757	1022
ABCA6	R1	Suppression	4.72175	4.81454	5.19265	5.93649	6.26331	6.70591	5.82274	6.46178	5.5767	5.78242	1023
PFN1P2	R1	Suppression	2.3674	2.52892	3.21156	3.75205	4.21845	4.96422	3.6637	4.69885	3.09446	3.51344	1024
GOLGA8B	R1	Suppression	6.6153	6.85317	7.57253	7.40636	8.33708	8.04909	7.17397	8.69544	7.62785	7.40086	1025
LPAR2	R1	Suppression	9.2866	9.67145	10.3377	10.1829	10.8985	10.4509	10.3449	11.1378	10.1311	10.1015	1026
ALKAL2	R1	Suppression	3.26719	3.52609	4.38819	4.07604	5.43861	5.76011	4.62909	5.73362	4.52125	3.96414	1027
LOC101927481	R1	Suppression	1.07026	1.60201	1.80118	1.60795	2.79565	2.7168	1.93468	2.84811	1.69397	1.65212	1028
KRT4	R1	Suppression	2.38898	2.77224	3.87211	3.16139	5.01563	4.2366	3.38927	4.80271	3.10601	3.25018	1029
PDE8A	R1	Suppression	10.2848	10.5048	11.0586	10.7245	12.2295	11.719	11.1488	11.798	11.0505	10.7192	1030
FNDC11	R1	Suppression	0.498345	0.498521	0.645912	0.797657	1.43356	1.30829	0.991767	1.35521	0.782446	0.660806	1031
CXorf65	R1	Suppression	4.15151	4.10729	4.76231	5.0546	6.84756	5.75731	5.52065	6.42699	5.20929	4.82756	1032
LOC101927272	R1	Suppression	1.3283	1.32888	1.93703	1.96498	3.02017	2.44198	2.23366	2.96006	1.93156	1.89205	1033
AGAP11	R1	Suppression	8.02871	8.2872	8.74651	8.96274	9.67125	9.08866	9.15764	9.64144	8.50024	8.86445	1034
LRP2BP	R1	Suppression	3.1936	3.27505	3.86559	3.96349	5.30054	4.23998	4.71498	4.95859	3.65934	3.92152	1035
RFPL3S	R1	Suppression	1.95403	1.95488	2.79691	3.37547	5.75568	4.03505	4.47184	4.81426	2.68709	3.4167	1036
CEP95	R1	Suppression	7.96779	7.89294	8.49402	8.63943	9.37172	8.65557	8.70785	8.93394	8.3192	8.16997	1037
NPHP3	R1	Suppression	5.7297	5.66356	6.40641	6.80235	7.6998	6.62139	7.00087	7.47363	6.5458	6.38319	1038
MIR210HG	R1	Suppression	6.30127	6.63832	7.06942	7.48353	9.26283	7.52027	6.62667	8.91591	7.54296	5.5311	1039
GTF2IP20	R1	Suppression	4.18059	4.23951	5.03769	4.89429	6.27944	4.79176	4.94186	6.03626	5.14343	4.74731	1040
SLC2A1	R1	Suppression	8.83944	8.79391	8.99499	9.44063	10.9514	9.27955	9.02786	10.653	9.7635	8.86639	1041
EGLN1	R1	Suppression	9.50863	9.52926	9.66521	9.78466	10.9128	9.42131	9.75062	10.7097	10.0298	9.7222	1042
ENO2	R1	Suppression	9.36034	9.35427	9.9131	9.88477	11.957	9.81103	9.79401	12.0555	10.1031	9.86768	1043
DISC2	R1	Suppression	-0.291651	-0.607	0.0880923	0.0978374	1.5838	-0.0911103	1.60529	1.13005	0.522796	0.116316	1044
WDR60	R1	Suppression	8.12378	7.98965	9.09735	8.71748	10.2584	8.77101	10.1792	9.43922	9.1417	8.47783	1045
ANKRD36	R1	Suppression	5.97999	5.83512	7.1581	6.94721	8.90478	6.89017	9.27734	7.92569	7.11952	6.84258	1046
CC2D2A	R1	Suppression	5.14674	5.12799	6.05928	5.8173	7.73943	5.90306	8.28028	6.95823	6.23734	5.57176	1047
LINC00173	R1	Suppression	1.92525	2.60933	3.45578	2.69961	5.99924	3.35269	5.60178	4.80286	4.72188	3.49706	1048
ATP1B2	R1	Suppression	1.54799	1.75029	2.33222	2.37084	3.84463	2.41734	3.54603	3.08711	2.6011	2.52924	1049
CEP57	R1	Suppression	8.15804	8.26727	8.63861	8.60354	9.8603	8.83402	9.43242	9.16655	8.96046	8.78845	1050
ANKRD37	R1	Suppression	5.43364	5.67535	5.90713	6.12291	7.1279	5.65285	6.92901	7.05451	6.78037	5.42931	1051
FAM229A	R1	Suppression	3.58203	3.9454	4.26862	4.96691	5.99359	4.94428	6.42357	6.28903	5.40959	4.73045	1052
MRPL41	R1	Suppression	9.26836	9.25324	9.32328	9.48829	10.0137	9.4485	10.4252	10.2592	9.90838	9.38477	1053
ARRDC3	R1	Suppression	8.71295	9.26535	9.37915	9.80605	11.2501	9.58782	10.1008	10.3577	9.6575	9.24029	1054
DRD4	R1	Suppression	2.5711	2.85281	3.0848	3.67157	5.09272	3.268	4.52125	4.42475	3.6081	3.29203	1055
HILPDA	R1	Suppression	7.03611	6.97336	7.91403	8.64548	12.502	7.89947	10.4999	10.171	8.51153	7.52032	1056
SHROOM1	R1	Suppression	6.60465	6.72056	7.13315	6.80255	8.16619	6.71223	7.53191	7.8374	7.56992	6.99128	1057
SLC25A36	R1	Suppression	9.11263	9.30625	9.5202	9.61796	10.7487	9.07529	9.94581	10.2509	9.73066	9.55736	1058
MIR320E	R1	Suppression	-0.0105153	0.23591	0.753949	1.01488	2.30829	1.19551	2.18902	1.857	0.751364	0.791935	1059
MIR581	R1	Suppression	-0.0946249	0.215361	1.08694	1.10419	3.05666	1.45894	2.63146	2.61748	1.08353	1.1368	1060
LPP	R1	Suppression	10.1152	10.3162	10.8785	10.9153	11.7744	10.8382	11.9852	11.6257	10.5677	10.8742	1061
USE1	R1	Suppression	8.66562	8.99248	9.68794	9.97844	11.1198	9.72398	11.0692	11.0447	9.73165	9.95374	1062
SHOC1	R1	Suppression	0.970576	1.20628	2.90707	2.95776	7.23093	4.80782	5.98574	6.53692	3.67733	2.71578	1063
HIST1H4C	R1	Suppression	0.923816	0.728468	1.242	1.41462	2.3323	1.62388	2.3961	2.48777	1.38559	1.46173	1064
RPL13AP20	R1	Suppression	1.71972	1.72035	2.17535	2.39066	3.70286	2.55985	3.29443	3.6733	2.62222	2.46565	1065
APOLD1	R1	Suppression	2.66507	2.5627	3.53312	3.12919	4.93513	3.0158	4.19262	4.63216	2.74424	3.05358	1066
UCKL1-AS1	R1	Suppression	4.02315	4.59943	5.64859	5.68847	7.29465	4.76719	6.77893	6.77789	5.16828	4.90111	1067
CELF6	R1	Suppression	7.32892	7.62368	8.27586	8.13953	9.22434	7.87363	9.08531	9.0847	7.91244	8.37888	1068
ZNF124	R1	Suppression	7.54015	7.48905	8.37961	8.09907	9.37222	7.99601	9.3176	9.33051	8.13334	8.36238	1069
LOC401320	R1	Suppression	8.61373	8.34433	9.46631	8.9252	10.6217	9.39163	10.0073	9.8831	9.40321	9.14621	1070
DARS	R1	Suppression	10.4177	10.4202	10.9038	10.8569	12.1098	11.1604	11.6212	11.5401	10.998	10.9379	1071
SMAP1	R1	Suppression	9.12125	8.95024	9.42178	9.37273	10.7512	9.63868	10.1982	9.98268	9.39257	9.52801	1072
OR6V1	R1	Suppression	-0.211873	-0.537772	0.474815	0.487834	2.22593	0.611839	1.74804	1.78014	0.472234	0.512348	1073
KDM5B	R1	Suppression	9.73682	9.6127	10.1119	10.0925	11.1916	10.1177	10.8123	10.6844	10.0441	9.95241	1074
RSBN1	R1	Suppression	7.92345	7.78857	8.40132	8.36365	9.55852	8.39352	9.21773	8.90068	8.40977	8.28738	1075
PAXBP1	R1	Suppression	8.79846	8.76913	9.46507	9.53787	10.7549	9.48025	10.3522	9.99737	9.38476	9.48074	1076
AK1	R1	Suppression	9.45846	9.31497	10.398	10.023	11.595	10.0451	11.2265	10.894	10.169	10.0283	1077
MROH7	R1	Suppression	3.39766	3.5524	4.71299	4.54291	6.27098	4.32095	6.1848	5.46351	4.53257	4.39131	1078
INSR	R1	Suppression	9.05963	8.8388	9.66109	9.38167	10.6046	9.24785	10.1391	9.88175	9.49209	9.18854	1079
MUC20	R1	Suppression	6.43634	5.68923	7.18855	7.39907	9.59877	6.6836	8.46539	8.29793	6.83568	7.16938	1080
TUT4	R1	Suppression	8.38876	8.34122	8.73425	8.67476	9.68664	8.61514	9.23722	9.02422	8.66653	8.73657	1081
SH3D21	R1	Suppression	9.03847	8.68948	9.23273	8.88872	10.823	9.10257	8.28062	9.59617	9.07614	8.95873	1082
CBWD6	R1	Suppression	3.78773	3.73887	3.90401	4.14644	5.7959	4.06364	3.47666	4.58699	3.56725	4.22435	1083
LOC102724050	R1	Suppression	4.14941	3.64831	3.70423	3.74633	5.30936	3.8775	3.5437	4.27448	3.69595	4.14925	1084
AGO4	R1	Suppression	9.89959	9.94476	10.339	9.91829	11.238	10.4398	10.1781	10.5653	10.2144	10.2263	1085
CLK1	R1	Suppression	10.3114	10.2975	10.8007	10.4281	12.766	11.2118	10.6547	11.266	10.3978	10.6051	1086
RBM11	R1	Suppression	1.59809	1.77397	2.11452	1.82472	3.92835	2.59837	2.28827	2.68332	2.01399	2.11769	1087
RB1-DT	R1	Suppression	0.613913	0.614078	0.664957	0.534921	1.53169	0.678738	0.737514	0.914563	0.662574	0.701474	1088
LINC00309	R1	Suppression	0.679883	0.680411	1.17041	1.1883	4.00578	1.77824	1.41323	1.64071	1.16688	1.22248	1089
THAP9-AS1	R1	Suppression	7.93092	8.07564	8.33433	8.21314	10.5244	8.65792	8.36137	8.9406	8.33879	8.70324	1090
ARHGEF7	R1	Suppression	10.3724	10.3085	10.5111	10.5196	11.8059	10.7765	10.8409	11.0199	10.6685	10.751	1091
GNAO1	R1	Suppression	-0.0521326	-0.051888	0.0110994	0.412198	2.01535	0.418773	0.54731	0.841501	0.650633	0.458572	1092
GLIPR1L2	R1	Suppression	2.40117	2.10439	2.37775	2.61514	4.33696	2.56025	2.77487	2.90148	2.85911	2.41384	1093
DSTNP2	R1	Suppression	6.3437	6.19896	6.50751	6.47722	8.08303	6.72226	6.58686	7.10199	6.72479	6.34311	1094
LDHA	R1	Suppression	13.5414	13.4371	13.52	13.6571	14.6051	13.6036	13.4985	13.9557	13.6905	13.481	1095
PIGA	R1	Suppression	7.53611	7.67545	7.84249	7.79684	9.67679	8.33034	7.95246	7.73373	7.51956	7.21336	1096
MMP20	R1	Suppression	0.628066	0.62827	0.529353	0.828895	2.12706	1.0212	0.770173	0.678514	0.676782	0.547	1097
C2CD4A	R1	Suppression	1.40414	1.40481	1.36249	2.07458	4.3006	2.50576	1.7865	1.55998	1.35808	1.42766	1098
MECOM	R1	Suppression	0.501361	0.501673	0.527677	0.908651	2.93034	1.26824	0.695163	0.57577	0.525744	0.556729	1099
ACSL5	R1	Suppression	10.8765	10.9315	11.0119	11.1364	11.9855	11.2658	11.0935	10.969	11.0582	11.14	1100
LOC101928847	R1	Suppression	1.30789	1.04088	1.68338	1.49399	6.30391	2.81828	2.43041	1.18557	1.46903	1.76668	1101
PPP1R27	R1	Suppression	0.787733	1.04208	0.965448	1.15206	3.01016	1.27185	1.42586	0.875004	0.961486	1.02467	1102
NR4A1	R1	Suppression	6.43048	6.86154	5.27579	6.60806	12.0146	8.17489	6.44841	6.33026	5.76466	6.03916	1103
SMARCA5-AS1	R1	Suppression	0.772149	0.772621	0.461491	0.766388	2.26909	1.2074	0.700236	0.605518	0.460347	0.80611	1104
SMIM13	R1	Suppression	8.04454	8.08314	8.12241	8.21097	9.17104	8.30259	8.10847	8.25576	7.87731	8.1328	1105
CHMP1B	R1	Suppression	10.4569	10.6729	10.5258	10.5994	12.1884	10.7973	10.7713	10.6401	10.2382	10.5695	1106
FLJ31356	R1	Suppression	1.22799	1.44116	1.41222	1.29693	3.29609	1.65656	1.43382	1.30722	1.12366	1.48069	1107
LOC284950	R1	Suppression	0.103408	0.103588	-0.0238965	-0.00932981	2.11664	0.812533	0.267079	0.46705	0.364576	0.0191324	1108
PLA2G4C	R1	Suppression	8.76334	8.73492	8.93967	8.50674	11.2262	9.28719	8.92729	9.06613	9.34393	8.70642	1109
HPN-AS1	R1	Suppression	0.87462	0.607365	0.543636	1.09086	3.17947	1.62953	0.811749	0.690814	1.17811	0.805493	1110
FAM160A2	R1	Suppression	9.5262	9.32957	9.60327	9.54968	10.856	10.0555	9.48307	9.57226	9.57941	9.4531	1111
IL20	R1	Suppression	1.06414	1.06491	1.39123	1.41853	7.9447	4.28765	1.49147	1.58877	1.38583	1.4702	1112
XLOC_008559	R1	Suppression	-0.201743	-0.201247	-0.0652222	-0.0466042	7.01581	2.01751	0.090967	-0.0923483	-0.0689255	-0.0117992	1113
ARHGAP31-AS1	R1	Suppression	2.3469	2.48511	2.3638	2.18713	3.51314	2.83936	2.28905	2.54598	2.35741	2.23563	1114
KY	R1	Suppression	4.35204	4.71931	4.71683	4.24482	6.04722	5.01288	4.24487	4.4572	4.46034	4.60826	1115
PRKG2	R1	Suppression	1.27616	1.59207	1.33258	1.35823	2.92467	1.47052	1.23981	1.40144	1.73951	1.28432	1116
MIR6514	R1	Suppression	0.539788	0.760937	0.69682	0.975058	2.45371	1.20387	0.689489	1.1115	0.944105	0.740047	1117
WDR27	R1	Suppression	6.28345	6.53588	6.42105	6.58013	9.60298	6.59701	6.00219	6.84796	6.34443	6.66329	1118
LIPE	R1	Suppression	2.86145	3.27762	3.29197	3.01455	4.57808	3.15171	2.46827	3.0115	3.10928	3.04519	1119
NGLY1	R1	Suppression	8.98618	8.96433	9.0046	9.00385	10.4248	8.65888	8.91931	8.96912	8.76679	8.70812	1120
RNVU1-20	R1	Suppression	0.780917	1.04431	1.09474	1.2706	2.71747	0.92057	1.0079	0.873452	0.72634	0.990289	1121
ABCA8	R1	Suppression	0.137739	0.138332	0.182125	0.204323	10.1662	0.32793	0.447033	0.266365	0.177711	0.245852	1122
LOC101929095	R1	Suppression	1.60556	1.60648	1.75097	1.40697	3.71684	1.74055	1.94588	1.63862	1.63909	1.59538	1123
APBB3	R1	Suppression	7.72659	8.20798	7.97973	7.93063	9.67129	8.16524	7.91275	7.77786	8.11579	8.09474	1124
SMIM24	R1	Suppression	0.993786	1.38705	1.27867	1.30551	3.0519	1.40961	1.55213	1.06089	1.55387	1.47286	1125
KRT79	R1	Suppression	7.45131	7.73877	8.47676	7.71602	9.3716	7.89401	7.80136	8.05751	7.40051	7.35958	1126
SLC19A2	R1	Suppression	7.98366	8.07702	8.62333	8.08103	9.41201	8.48585	8.20381	8.1781	7.84647	7.78582	1127
ROR1	R1	Suppression	4.10425	4.50279	5.45413	4.25738	6.60049	5.09584	5.19605	4.48226	4.29925	4.16505	1128
TEX14	R1	Suppression	5.85918	6.33323	6.56711	5.78275	7.61183	6.51525	6.64798	5.89937	5.69202	5.33524	1129
ESYT3	R1	Suppression	4.24147	4.34001	5.52763	4.83267	7.19593	3.44298	4.8186	5.14702	4.22107	4.2575	1130
FLJ46906	R1	Suppression	5.3001	5.96314	6.01917	6.01699	7.41894	5.9603	6.36655	6.75883	5.59288	6.26541	1131
FRG1BP	R1	Suppression	7.49518	7.86101	8.04471	8.08291	9.23934	8.13198	8.70307	8.45032	7.79363	8.20707	1132
LBX2	R1	Suppression	3.59849	3.87078	4.1566	3.64484	5.14423	3.79581	4.13871	4.48974	3.80871	4.20243	1133
JMY	R1	Suppression	6.09717	6.60682	6.72378	6.47384	8.65053	6.64269	7.70591	7.49504	6.6694	7.09163	1134
LINC01366	R1	Suppression	0.636014	0.864734	0.924227	0.932695	2.76105	0.740831	1.52897	1.59789	0.922576	1.29824	1135
CYP2B6	R1	Suppression	2.21101	2.21147	1.99504	1.68231	3.28556	3.07061	2.83528	2.32169	3.19084	2.36352	1136
HRH2	R1	Suppression	6.78635	6.66031	6.61734	6.19984	7.7105	7.35472	7.57397	6.62049	7.53358	6.71524	1137
ADORA2B	R1	Suppression	7.87087	7.57493	8.21558	7.1249	9.53951	8.64471	8.46802	7.88292	8.00408	7.80021	1138
SP140	R1	Suppression	6.98756	7.03015	7.41799	6.43755	9.02538	7.68215	7.63147	7.5516	7.65802	7.61974	1139
IL1RAP	R1	Suppression	7.55699	7.56619	7.38524	7.56232	8.93597	8.19705	8.17389	7.34948	7.98006	7.9443	1140
CYP21A2	R1	Suppression	0.557217	0.557476	0.454571	0.462475	2.73589	1.27358	1.1367	0.619878	1.11679	0.84642	1141
SRP54	R1	Suppression	10.5782	10.5965	10.575	10.5861	11.5014	11.0971	10.8106	10.5186	10.8163	10.7394	1142
JAK1	R1	Suppression	11.8566	11.7181	11.7564	11.5745	12.6136	12.4381	12.0151	11.7534	12.1409	12.0227	1143
BTBD11	R1	Suppression	2.42738	2.65853	2.52806	2.22626	4.17874	3.68421	3.23117	2.66011	3.48452	2.72109	1144
KSR1	R1	Suppression	5.76778	6.06153	5.89261	5.46142	7.51963	6.77359	6.31331	5.94885	6.83262	6.29718	1145
LOC101926963	R1	Suppression	7.89494	7.14145	7.4799	7.40398	8.56263	8.29787	8.35395	7.10628	7.69992	7.55905	1146
CTNNAL1	R1	Suppression	6.49108	6.05241	6.03017	6.42406	7.74604	6.59515	6.99976	5.99676	6.32317	6.34114	1147
OLR1	R1	Suppression	9.91446	8.71585	8.98696	9.36838	11.0526	9.57685	10.0572	8.68443	9.64102	9.44076	1148
CDC42EP3	R1	Suppression	9.14689	9.21498	9.14764	8.58051	12.2365	9.78014	10.8497	9.39287	9.56057	10.1372	1149
LINC01215	R1	Suppression	4.03185	4.61303	4.57334	4.09692	6.75517	4.79831	5.49245	4.2951	4.64051	5.00253	1150
ADRB2	R1	Suppression	5.91498	6.40288	5.8227	5.82804	7.75008	6.69498	6.82349	5.93747	6.38588	6.0294	1151
SRA1	R1	Suppression	9.25895	9.39916	9.18175	9.17663	10.6788	9.5235	9.66543	8.97582	9.29852	9.30167	1152
INO80C	R1	Suppression	7.80889	8.06584	7.73432	7.56271	9.0643	8.12845	7.94996	7.62681	7.95248	7.92957	1153
RIN2	R1	Suppression	11.006	11.151	10.8147	10.6408	12.5643	11.3537	11.4473	10.9652	11.1596	11.2469	1154
ACTN1	R1	Suppression	14.0717	13.7551	13.95	13.528	14.7943	14.3897	14.219	13.6438	14.1586	14.1812	1155
GREM1	R1	Suppression	10.7899	9.41874	9.952	9.48681	12.848	10.8918	10.648	9.06848	10.8814	10.348	1156
SNX29P2	R1	Suppression	4.1599	4.0282	4.38238	3.8684	5.6023	4.3724	4.19456	3.88293	4.19392	4.14799	1157
DNAJC6	R1	Suppression	7.09171	6.75184	7.08694	6.69749	8.19635	7.26405	7.40028	6.9076	7.21507	7.22466	1158
KCNMB1	R1	Suppression	7.87384	7.2891	7.74784	7.56855	9.18062	8.02103	7.91989	7.47036	7.71864	7.8708	1159
GPCPD1	R1	Suppression	10.4417	10.2889	10.1519	9.58988	11.8059	10.9564	10.0417	9.96417	10.5875	10.4244	1160
CADM4	R1	Suppression	4.89435	5.12085	5.07188	4.78167	5.95823	5.41531	5.10529	4.68029	5.04143	5.36436	1161
LOC101929524	R1	Suppression	2.04886	2.16135	2.01933	1.91414	3.55328	2.57505	2.00627	1.76386	2.1228	2.41648	1162
LINC01554	R1	Suppression	2.2663	1.76211	2.15552	2.17696	3.73216	2.08233	2.91362	2.68135	2.28419	2.04287	1163
RPL13P5	R1	Suppression	5.13391	4.92566	5.07529	5.15965	6.37448	5.39307	5.79989	5.45947	5.41752	5.04665	1164
ENAH	R1	Suppression	4.08962	3.90348	3.88709	4.44538	5.69501	4.23697	4.78331	4.38236	4.15162	3.58741	1165
GAMT	R1	Suppression	5.98696	5.98861	5.69597	6.04821	6.89068	6.1707	6.51159	6.25377	6.01697	5.89178	1166
SNRK-AS1	R1	Suppression	1.50282	1.82136	2.27184	2.39398	3.59463	2.33712	2.41649	2.04525	1.83318	2.03642	1167
MYBPH	R1	Suppression	7.66897	7.39875	8.54851	9.35194	11.1819	9.20953	9.52655	8.83885	7.9348	8.28586	1168
FRY	R1	Suppression	7.30424	7.61113	7.87763	8.16696	9.19104	8.3589	8.47646	7.92528	7.79089	7.81888	1169
GPR18	R1	Suppression	2.69826	2.99404	3.36956	3.71227	4.53995	3.75967	4.04355	3.4043	2.87175	3.38595	1170
CCDC93	R1	Suppression	11.1594	10.8523	11.3135	11.3517	12.3055	11.6307	11.6683	11.3272	11.0309	11.3094	1171
GEM	R1	Suppression	9.84456	9.26031	9.9959	10.2088	13.4158	11.0687	11.4413	9.98358	8.85238	9.7998	1172
CREB5	R1	Suppression	5.34944	4.37023	4.96713	5.2161	8.64338	5.8577	7.02337	5.06229	4.82023	5.6751	1173
LOC389906	R1	Suppression	4.90799	4.39214	4.63903	5.40572	6.83239	5.44787	6.039	5.00335	4.57081	5.04637	1174
REL	R1	Suppression	10.5221	10.4264	10.817	11.668	14.6225	12.5425	13.3771	11.2454	11.0726	10.9742	1175
ATP2B1-AS1	R1	Suppression	5.17691	5.71183	5.60966	6.49037	8.94003	6.84087	7.73234	5.97717	5.4528	6.10182	1176
MTRNR2L2	R1	Suppression	4.04073	3.90024	4.27192	4.68253	6.55082	5.06086	5.71282	4.67997	3.95815	4.50794	1177
DUSP10	R1	Suppression	9.24257	9.35816	9.98164	9.58922	11.4115	10.3138	10.4478	9.86545	9.39011	9.58075	1178
LCMT1-AS2	R1	Suppression	1.14292	1.14372	1.61259	1.50931	3.37928	2.27526	2.12393	1.707	1.16177	1.39218	1179
LOC101927543	R1	Suppression	0.966456	1.20202	1.77987	1.56222	3.74278	2.53645	2.73806	1.35549	1.3837	1.24847	1180
PLCG1-AS1	R1	Suppression	1.35396	1.54145	2.2494	2.13187	6.32338	3.96952	3.89146	2.00892	2.37474	1.77317	1181
FAM174B	R1	Suppression	4.3816	4.82872	4.87068	5.4188	6.3429	5.1102	6.13325	5.2355	4.85689	5.19815	1182
FILIP1L	R1	Suppression	7.25538	7.39665	8.22182	8.72835	10.4324	7.56485	9.81084	7.91215	7.34874	7.80162	1183
JMJD1C	R1	Suppression	9.88369	9.79841	10.2914	9.87977	12.2057	10.0078	11.7605	10.0859	9.80887	10.058	1184
AKAP13	R1	Suppression	11.6651	11.6414	12.1495	11.9117	13.5774	12.0653	13.4785	12.2952	11.9204	12.1957	1185
LOC100129461	R1	Suppression	3.41663	3.18189	3.81205	4.0785	6.48021	3.59414	6.46823	4.06747	3.61202	3.90287	1186
LOC101929771	R1	Suppression	1.84126	1.23706	3.01932	3.05454	8.35588	2.11853	7.85752	3.53573	3.01232	3.12071	1187
RPGR	R1	Suppression	7.07892	6.99532	7.37839	7.4911	9.03709	7.79946	8.51759	7.26449	7.20859	7.2147	1188
ZNF281	R1	Suppression	9.44197	9.27582	9.84759	9.87758	11.3001	9.9063	10.7708	9.72439	9.4768	9.4665	1189
KIAA0754	R1	Suppression	4.88842	4.63434	5.5045	5.57078	7.94568	6.13553	8.24364	5.85127	4.83353	5.27076	1190
ZFC3H1	R1	Suppression	9.73177	9.74375	10.3685	10.3193	12.0253	10.4368	11.999	10.0864	9.71313	9.87833	1191
SEC62	R1	Suppression	11.6717	11.6078	12.2758	12.1689	13.1541	12.1295	12.8042	12.1975	11.8431	11.8913	1192
SMC4	R1	Suppression	9.02088	8.88948	9.83142	9.77436	11.3899	9.78635	10.7477	9.74417	9.48996	9.0893	1193
AAK1	R1	Suppression	10.5607	10.4592	11.2394	10.8918	12.7218	11.4484	11.9556	11.1105	10.6845	10.6867	1194
CDS1	R1	Suppression	7.21081	7.14695	7.91169	7.53671	8.76395	7.79638	8.42361	7.58604	7.44796	7.3698	1195
MC1R	R1	Suppression	6.56369	6.66712	7.77871	7.44198	9.0309	7.31773	7.91901	7.69224	7.13247	7.02942	1196
CRHR2	R1	Suppression	1.72399	2.49657	3.05869	2.4507	5.43847	2.87484	4.11538	3.0421	2.77725	2.13404	1197
FLJ21408	R1	Suppression	2.88606	3.25949	3.79332	3.26504	5.09605	3.65872	4.11455	3.74966	3.09711	3.11009	1198
ATP6V0D2	R1	Suppression	11.4322	11.1297	11.8435	11.5496	12.8036	11.5754	12.0481	11.6687	11.3854	11.5596	1199
ITPKB-IT1	R1	Suppression	3.29598	3.10075	3.69649	3.39376	5.42467	3.65113	4.43257	4.02816	3.47095	3.47578	1200
MIR4435-2HG	R1	Suppression	6.72466	6.18985	6.73799	6.66126	8.38133	6.58646	7.55322	6.7038	6.24425	6.61614	1201
TOB2P1	R1	Suppression	4.45144	4.02704	4.51385	4.40936	5.73763	4.36265	5.2117	4.67961	4.36891	4.68997	1202
BNIP3L	R1	Suppression	10.737	10.7092	11.1292	10.9877	12.4167	10.6842	11.7512	11.2841	10.929	10.6654	1203
ANKRD20A9P	R1	Suppression	1.25633	1.25662	1.75952	1.5778	3.45622	1.36856	2.37186	1.82792	1.68352	1.73561	1204
JAKMIP2-AS1	R1	Suppression	0.762814	0.491527	1.57237	1.60127	8.61279	2.10644	5.32131	1.90329	1.83849	1.65551	1205
RLF	R1	Suppression	8.98653	8.84548	9.31154	9.42126	10.8525	9.75223	9.67704	9.54046	9.383	8.92325	1206
SLC25A27	R1	Suppression	3.48547	3.07829	3.80977	3.94595	5.47805	3.94184	4.40714	4.04578	3.79889	3.24023	1207
DNAJC25	R1	Suppression	7.83858	7.55529	8.16811	8.26691	9.85655	8.79097	8.50016	8.80409	8.15977	7.91003	1208
TMEM86B	R1	Suppression	5.94646	5.87058	6.27113	6.28135	7.14053	6.57221	6.28319	6.44211	6.04964	6.12652	1209
LOC101929595	R1	Suppression	0.914274	0.702062	0.908522	0.764358	2.21096	1.35225	1.23595	1.25948	0.756389	0.777531	1210
RORA-AS1	R1	Suppression	2.09335	1.85667	2.23873	1.99752	3.48471	2.35936	2.20481	2.58669	1.96479	1.92827	1211
GRIK5	R1	Suppression	1.22605	1.22632	1.75049	1.68124	2.87006	2.03853	2.04064	2.2068	1.65099	1.73069	1212
LOC100996583	R1	Suppression	3.93244	4.27306	5.59316	5.24303	8.31924	6.01627	6.17337	7.35447	4.76316	5.52454	1213
PARP6	R1	Suppression	9.89982	9.91523	10.1168	10.4167	11.7576	10.7996	10.5266	11.0051	10.3993	10.569	1214
RORA	R1	Suppression	3.89845	4.31978	4.45565	4.90619	7.9991	6.07568	5.61471	6.55493	4.69729	5.15046	1215
RPL32	R1	Suppression	11.2141	11.2987	11.3025	11.5647	12.4099	11.8466	11.8024	11.9792	11.5257	11.63	1216
RPL39	R1	Suppression	8.29415	8.46996	8.4482	8.54948	9.54629	8.74108	8.83049	8.9297	8.46985	8.57752	1217
RPS29	R1	Suppression	10.1917	10.2253	10.2751	10.6192	12.0879	10.7887	11.1379	11.179	10.373	10.7833	1218
USP53	R1	Suppression	6.47623	6.58425	6.78156	7.04397	8.70673	7.44393	7.67347	7.74634	6.84009	7.17245	1219
GOLGA8A	R1	Suppression	8.17084	7.7514	8.51894	9.00701	10.0515	8.66571	8.83075	9.1297	8.33897	8.63537	1220
TPM2	R1	Suppression	10.0596	9.97716	10.4466	10.9447	11.9599	10.5102	11.0678	11.2024	10.3879	10.4163	1221
RASD1	R1	Suppression	2.48827	2.07446	2.30731	2.92288	4.21457	2.72204	2.97759	2.98557	2.30247	2.9388	1222
AGPAT4	R1	Suppression	10.0307	9.9302	10.3359	10.4061	11.5759	10.5445	10.6894	10.7111	10.0822	10.6658	1223
DEFB124	R1	Suppression	1.13008	1.53575	1.81871	1.94123	3.72201	2.0377	2.28345	2.22395	1.39922	2.02077	1224
LINC01282	R1	Suppression	1.81989	1.94569	2.25304	2.38236	3.17712	2.47127	2.60248	2.44348	2.51344	2.54141	1225
VPS13A	R1	Suppression	9.09216	9.28842	9.44202	9.79607	10.7103	9.95221	9.84072	10.0019	9.57046	9.95616	1226
C1QTNF12	R1	Suppression	2.50815	2.90757	3.13694	3.5683	4.88729	3.56368	4.01404	4.29703	3.61398	3.49178	1227
CTRC	R1	Suppression	1.25456	1.25525	1.68333	2.16351	3.96973	2.4623	2.79607	2.93967	1.99742	2.35069	1228
CDKN2B-AS1	R1	Suppression	3.8899	4.84953	5.10607	5.19144	6.82676	5.84716	5.82318	6.07159	5.2708	5.56959	1229
LOC644285	R1	Suppression	2.07971	2.49747	3.22404	2.78492	4.23201	3.26936	3.60907	3.58034	3.06117	3.32146	1230
H1FX	R1	Suppression	10.009	10.4719	10.0157	10.3708	12.2516	10.9355	11.3031	10.7289	10.4272	10.4792	1231
NBEAL1	R1	Suppression	6.37927	6.86351	6.67055	7.00448	8.29994	7.3726	7.70885	7.14612	6.7888	7.06053	1232
MXD1	R1	Suppression	9.39343	9.76018	9.41161	9.97692	11.5984	10.7903	10.7002	10.1967	9.51833	10.2019	1233
NR4A2	R1	Suppression	5.04842	5.39703	4.7818	5.48315	10.2429	7.82312	7.64268	6.82958	5.55862	6.24512	1234
DENND4A	R1	Suppression	9.1493	9.09638	9.22154	9.97209	11.513	10.491	10.7947	9.9477	9.61561	9.84428	1235
SGTB	R1	Suppression	10.5938	10.5362	10.6736	10.9465	11.9604	11.2693	11.4839	10.9659	10.7732	10.9269	1236
MCTP1	R1	Suppression	9.71114	9.59039	10.0841	10.2886	11.8203	10.7204	11.2244	10.6644	10.3648	10.5702	1237
UBOX5-AS1	R1	Suppression	1.97667	2.17533	2.53325	3.12015	5.08197	3.52219	3.99076	3.24473	3.1562	3.22	1238
SUZ12	R1	Suppression	9.17966	9.17458	9.45313	9.5656	10.9316	9.89038	9.99618	9.8908	9.43946	9.58513	1239
HYMAI	R1	Suppression	0.613076	0.613744	2.1309	2.16758	6.60757	3.02978	4.43768	2.88557	1.71205	2.03123	1240
SNORD63	R1	Suppression	1.04609	0.811796	1.79299	2.46091	6.24376	2.95733	4.0223	2.63533	1.78725	1.8776	1241
THOC7-AS1	R1	Suppression	0.434901	0.703113	1.01283	1.03338	3.38129	1.99956	2.62149	1.83362	1.17614	1.07307	1242
KMT2E	R1	Suppression	10.4011	10.346	11.2489	11.336	14.3427	12.1856	13.2193	11.8681	11.0932	11.1679	1243
USP12-AS1	R1	Suppression	0.19244	0.193195	1.4207	1.72694	5.62486	3.09146	4.24816	2.56629	1.41508	1.50167	1244
CFAP58-DT	R1	Suppression	5.10198	5.85636	6.2255	6.2762	9.08973	7.36024	7.8153	6.46462	6.00271	6.39564	1245
LUCAT1	R1	Suppression	6.60948	6.93423	7.40287	7.81059	11.0086	9.03861	9.64931	7.81992	7.05227	7.70795	1246
CCDC82	R1	Suppression	8.95621	8.88665	9.40481	9.56446	11.1428	9.98366	10.3609	9.57668	9.45745	9.52168	1247
YTHDC1	R1	Suppression	10.1764	10.1834	10.5927	10.56	11.8199	11.0367	11.3199	10.7165	10.5961	10.5481	1248
MGC16275	R1	Suppression	6.00845	6.25095	6.67227	6.4906	8.84747	7.34153	7.71817	6.90387	6.54338	6.59248	1249
LRRTM2	R1	Suppression	1.12217	1.77267	2.08724	2.29521	6.689	4.13495	4.597	2.98743	2.75234	2.3643	1250
PPP1R2	R1	Suppression	9.5303	9.61358	9.69261	9.72019	10.837	10.1093	10.2579	9.82424	9.79037	9.7708	1251
KIRREL2	R1	Suppression	1.98098	1.98167	2.08111	2.80735	5.51533	4.24366	3.46126	3.57201	3.21128	2.98588	1252
UBE2D1	R1	Suppression	9.18498	9.44921	9.54585	9.54726	11.5656	10.6839	10.3635	10.2811	10.1761	10.0081	1253
IGF2BP2	R1	Suppression	7.6218	7.78982	7.76376	8.02677	9.83407	8.97772	8.50395	8.49031	8.1916	8.33001	1254
MANBAL	R1	Suppression	9.02232	9.12329	9.20067	9.25853	11.2838	10.3191	9.89547	9.78456	9.6502	9.65069	1255
BACH1-IT2	R1	Suppression	1.42005	1.5981	1.55853	1.7163	3.75472	2.5564	2.34338	2.27379	1.90782	1.61268	1256
YBX3	R1	Suppression	11.0826	11.0451	10.9634	11.2208	12.0314	11.5068	11.5158	11.3888	11.2703	11.1735	1257
GLDC	R1	Suppression	-0.01918	0.214325	0.217737	0.222948	1.53889	0.659813	0.841073	0.940995	0.520288	0.233213	1258
NEAT1	R1	Suppression	12.7983	13.046	13.963	13.8665	17.2599	15.2394	15.7056	15.305	14.0635	14.2756	1259
SLU7	R1	Suppression	9.87601	9.98464	10.3029	10.4681	11.7688	11.0819	11.1101	10.9898	10.407	10.5358	1260
CD24	R1	Suppression	1.76933	2.0064	2.20289	2.62682	4.27742	3.23557	3.30926	3.09079	2.68373	2.69827	1261
FBXO42	R1	Suppression	9.47155	9.47334	9.7359	9.91438	11.0837	10.2888	10.3202	10.3268	9.8965	9.93963	1262
ATP5MGL	R1	Suppression	1.86858	2.26484	2.4358	2.80885	5.70876	3.86455	3.87775	3.66118	2.74961	2.97508	1263
BCL10	R1	Suppression	9.06131	9.11596	9.27395	9.32718	10.3767	9.85185	9.76983	9.73627	9.43327	9.39912	1264
FAM114A1	R1	Suppression	7.75547	7.93315	7.8393	8.06493	8.89386	8.47891	8.55753	8.47506	8.00006	8.09853	1265
PCDH9	R1	Suppression	2.28381	2.28424	2.16977	2.74683	4.11758	3.39962	3.55086	3.24681	2.82904	2.56651	1266
MTMR7	R1	Suppression	4.94367	4.78037	5.38534	5.4151	6.36587	5.8476	5.93359	5.74356	5.148	5.51884	1267
MTVR2	R1	Suppression	1.44697	1.22462	3.05877	2.8377	8.42606	4.59779	6.40488	4.53358	2.43643	3.80108	1268
SETD2	R1	Suppression	10.0074	9.91939	10.1842	10.2851	11.137	10.5222	10.6627	10.5076	10.2247	10.3373	1269
SETD5	R1	Suppression	10.3194	10.1904	10.8533	10.9711	12.7345	11.5515	11.8579	11.3493	10.738	10.8866	1270
FMNL2	R1	Suppression	11.5696	11.3707	11.8995	12.0946	13.6399	12.8036	12.6173	12.3625	11.8004	12.16	1271
ST7-AS2	R1	Suppression	0.667054	0.221471	0.952754	0.782114	2.42069	1.5334	1.41372	1.23285	0.772302	1.00262	1272
TRIM33	R1	Suppression	10.263	10.0805	10.8183	10.621	12.4259	11.324	11.5454	11.3335	10.6608	11.129	1273
GGNBP2	R1	Suppression	10.5825	10.4288	10.9646	10.8336	12.1144	11.4882	11.6637	11.3816	10.8913	10.9717	1274
PHACTR4	R1	Suppression	9.97685	9.86614	10.6668	10.2922	12.989	11.7966	12.0457	11.1674	10.6104	11.0857	1275
CEP57L1	R1	Suppression	6.28727	6.64018	6.93631	6.74076	8.14609	7.45351	7.65264	7.38316	7.13362	7.35146	1276
ETV6	R1	Suppression	10.9486	11.0566	11.3916	11.222	12.4679	12.1157	12.1009	11.8333	11.7167	11.6351	1277
SECISBP2L	R1	Suppression	10.2206	10.2064	10.6205	10.4323	11.3967	10.8982	11.1361	10.8614	10.7459	10.721	1278
RBBP6	R1	Suppression	10.4884	10.4572	11.2094	11.1171	14.0339	12.7218	12.9157	12.9201	11.6593	11.9217	1279
LINC01004	R1	Suppression	6.05804	6.14046	6.83286	6.71229	8.77421	8.10756	8.366	7.91814	6.90866	7.18079	1280
PHIP	R1	Suppression	9.71828	9.77654	10.568	10.5847	12.7572	11.8923	12.366	11.8142	10.8333	11.1727	1281
DIAPH2-AS1	R1	Suppression	3.16832	3.33978	3.62948	3.21087	5.59169	4.9008	5.18289	4.51531	3.67043	4.11096	1282
CAMTA1	R1	Suppression	8.18767	8.24574	8.341	8.39449	9.13332	8.87019	8.94858	8.70865	8.47704	8.61868	1283
CORO7	R1	Suppression	8.64216	8.71693	9.00749	8.95239	10.5918	10.1049	10.0656	9.68698	9.1608	9.3518	1284
CCDC144B	R1	Suppression	4.75906	3.62226	5.2937	5.36758	7.86511	3.488	8.45533	4.15589	4.28724	4.35128	1285
NPTN-IT1	R1	Suppression	5.48014	5.19777	6.24489	6.2194	8.53924	5.78389	8.41779	4.87048	5.17952	5.49134	1286
RHD	R1	Suppression	2.06512	1.85249	2.00684	2.9823	4.74247	2.06349	5.36122	2.25429	2.91986	3.20397	1287
FLJ31104	R1	Suppression	1.91679	1.72032	1.90502	2.17112	3.26401	2.3912	3.03279	1.82394	2.23502	2.10433	1288
TMEM14EP	R1	Suppression	0.520816	0.521158	1.14208	0.966457	3.0454	0.996461	2.7438	0.602413	1.1383	0.987318	1289
ZCCHC17	R1	Suppression	9.11371	8.98441	9.24987	9.2608	10.5419	9.50361	10.3522	9.2168	9.35631	9.26681	1290
MICU3	R1	Suppression	3.03313	2.34013	2.99531	2.98859	5.77569	2.45207	3.67336	2.74549	2.65506	2.79536	1291
MIR570	R1	Suppression	5.14959	4.73316	5.66608	5.39274	7.40174	5.02293	6.1026	4.76171	4.66847	5.24581	1292
LOC101928227	R1	Suppression	1.04504	1.87515	1.52261	1.54188	3.66172	1.75652	2.42942	1.42021	1.35521	1.5794	1293
LOC399815	R1	Suppression	2.09844	1.97714	2.32512	2.46431	4.6325	2.54727	3.15729	2.08305	2.20776	2.01219	1294
RGS13	R1	Suppression	1.80188	1.96708	2.42601	2.14474	5.06499	2.69884	3.32219	1.50564	1.82393	1.89995	1295
C1QTNF4	R1	Suppression	1.66289	1.66325	1.87364	2.25383	3.51368	2.08169	2.74736	1.75169	2.27555	2.06284	1296
MATN2	R1	Suppression	1.44928	1.23983	1.6585	1.54617	2.95836	1.34628	2.09464	1.30868	1.99495	1.42341	1297
GPR84	R1	Suppression	10.0933	9.93622	9.50504	10.6957	11.7731	10.1679	10.8345	10.0508	10.402	10.1317	1298
BIK	R1	Suppression	2.08613	1.84693	1.76849	2.03318	3.48707	1.75733	3.08162	2.0667	2.18816	2.38747	1299
CSNK1A1P1	R1	Suppression	2.25837	2.25875	1.99997	2.23962	3.3092	2.40433	2.85652	2.35294	2.33129	2.38675	1300
PPIAL4G	R1	Suppression	1.61262	1.61289	1.55732	1.59718	2.85758	1.71655	2.14878	1.67955	1.67261	1.86905	1301
NAA15	R1	Suppression	10.3323	10.202	10.7655	10.8372	11.5147	11.218	11.8409	10.4812	10.4816	10.3242	1302
TWISTNB	R1	Suppression	8.60887	8.53183	8.93241	9.03892	9.61491	9.51811	9.85419	8.66533	8.70181	8.67289	1303
INSYN2A	R1	Suppression	1.79554	1.42979	2.14101	2.03625	4.13408	3.37798	4.68115	2.05346	1.84532	2.24345	1304
LOC101929504	R1	Suppression	0.40493	0.123635	0.883067	0.681623	2.66223	1.57939	2.80729	0.554301	0.668192	0.703272	1305
C10orf12	R1	Suppression	7.48075	7.25621	7.60167	7.7308	8.45496	7.98369	8.80521	7.58039	7.84305	7.52304	1306
KRT8P41	R1	Suppression	0.773753	0.77404	1.16673	1.17529	2.08739	1.44758	2.43707	0.844139	1.31957	1.19211	1307
ARID5B	R1	Suppression	9.55684	9.74628	10.0804	10.5784	12.3987	11.6283	12.698	10.4602	10.7405	10.3075	1308
ASAP1-IT1	R1	Suppression	0.882788	1.49816	3.30749	3.52149	7.45545	5.11373	8.65846	3.6346	3.61524	3.7644	1309
BIN3-IT1	R1	Suppression	0.881966	1.76311	2.43686	2.64342	5.38256	3.92965	6.87106	2.60188	2.42915	2.34406	1310
FAM126B	R1	Suppression	8.51095	8.54685	9.32072	9.32805	11.4507	10.1683	10.8647	9.89933	9.43361	9.37463	1311
NSRP1	R1	Suppression	9.49572	9.4901	10.2217	10.2172	11.6601	10.8392	11.3994	10.5167	10.2572	10.1358	1312
PRPF4B	R1	Suppression	11.0444	10.9579	11.6626	11.7443	13.3578	12.4569	13.0055	12.0917	11.8653	11.7406	1313
FBXW7	R1	Suppression	8.41993	8.28237	8.96208	9.04914	10.2367	9.41651	10.1533	9.18577	9.01746	8.7557	1314
MLH3	R1	Suppression	8.122	8.10246	8.67811	8.54622	9.66991	8.81607	9.48617	8.73392	8.74265	8.47559	1315
LOC100506142	R1	Suppression	5.06645	5.13327	5.66417	5.98552	7.76625	6.29968	7.20369	5.88227	6.26963	5.95362	1316
PILRB	R1	Suppression	4.26514	4.18957	4.72927	5.40074	6.60779	5.56099	6.6585	5.21253	5.12855	5.02935	1317
ZMYND8	R1	Suppression	10.5197	10.2826	10.9829	11	12.2808	11.0178	11.7892	11.1018	11.2314	10.5872	1318
DNAJC3-DT	R1	Suppression	4.62438	4.82943	5.42984	5.66687	7.43033	5.79182	7.17533	5.74527	5.33103	4.79794	1319
TMF1	R1	Suppression	9.90759	9.94631	10.3318	10.4019	11.4183	10.6262	11.0447	10.3706	10.1533	10.0524	1320
LOC101927257	R1	Suppression	1.24819	1.00641	2.23465	2.38405	4.45476	2.85707	3.62218	2.75816	2.10735	1.68368	1321
MCM3AP-AS1	R1	Suppression	5.48332	5.75738	6.29877	6.48316	7.29119	6.51679	7.03146	6.38428	6.26966	5.98088	1322
RBM25	R1	Suppression	11.2888	11.243	12.2344	12.2715	13.5333	12.8488	13.5616	12.4336	11.9012	11.9883	1323
LARP1B	R1	Suppression	7.63339	7.5848	8.15081	8.26248	8.98475	8.50104	8.97964	8.32148	7.83946	7.77775	1324
ZNF91	R1	Suppression	7.05433	7.08205	7.80549	7.71594	8.65615	7.93404	8.6135	7.85747	7.41627	7.3516	1325
ESF1	R1	Suppression	9.2922	9.25669	10.2538	10.2981	11.4454	10.2435	11.3877	10.0512	9.68022	9.77381	1326
PRPF40A	R1	Suppression	11.2978	11.2253	11.7714	11.7436	12.5396	12.0326	12.6575	11.604	11.5091	11.4622	1327
SON	R1	Suppression	12.3323	12.3553	12.7965	12.8326	13.6041	13.1257	13.5467	12.6813	12.5625	12.463	1328
ZNF714	R1	Suppression	7.81902	8.38683	9.14656	8.97685	10.3441	8.97275	9.90487	8.86056	8.39327	8.46933	1329
UBXN7	R1	Suppression	8.6581	8.66253	9.45804	9.32047	10.8541	9.47523	10.4601	9.61952	8.6664	9.11564	1330
LOC102723582	R1	Suppression	1.76683	1.76768	2.49004	2.61002	4.14336	2.74821	3.73189	2.9813	2.1103	2.07407	1331
PGM2L1	R1	Suppression	7.62376	7.68538	8.34587	8.60219	9.69094	8.43344	9.51547	8.63089	7.848	8.11856	1332
STOX2	R1	Suppression	4.65681	4.5115	6.21926	5.27712	8.00224	5.58093	7.83416	5.86591	5.14392	5.03189	1333
TACC1	R1	Suppression	11.3643	11.4537	11.99	11.6912	12.9041	11.8197	12.8004	12.1257	11.5998	11.72	1334
HSP90AB4P	R1	Suppression	1.91886	1.47951	4.15439	3.4855	7.83003	4.51709	7.73954	5.23471	3.57493	2.68997	1335
GCC2	R1	Suppression	9.58334	9.85362	10.4597	10.2008	11.2705	10.3022	11.2724	10.64	10.273	10.1287	1336
LINC00174	R1	Suppression	4.93593	5.08294	6.06109	5.77453	7.83624	5.89872	7.58375	6.41852	5.9066	5.90239	1337
LINC01108	R1	Suppression	0.835544	1.5037	3.38725	2.61464	7.17977	3.25116	6.62025	3.93026	2.9065	2.87728	1338
LRRFIP1	R1	Suppression	12.4393	12.2644	12.9612	12.7806	14.3923	13.1696	14.2909	13.1416	12.7966	12.971	1339
VAC14-AS1	R1	Suppression	4.13048	3.8808	5.31992	4.76974	7.22477	5.52649	7.35246	5.62981	5.01904	5.20666	1340
LOC286437	R1	Suppression	4.50065	4.57139	5.6007	5.43026	6.84874	5.73087	6.79492	5.668	5.38447	5.48609	1341
TENT4B	R1	Suppression	8.67827	8.60401	9.41137	9.10414	10.5541	9.54903	10.2125	9.61303	9.13597	9.23351	1342
F2RL2	R1	Suppression	0.928056	1.15507	2.68957	3.23362	7.50239	4.26406	7.31616	4.08557	2.46103	3.46482	1343
LOC100132352	R1	Suppression	5.46874	5.57944	6.09681	6.20013	8.16211	6.66511	7.83757	6.7618	5.98211	6.4171	1344
RB1CC1	R1	Suppression	9.18984	9.21913	9.91694	9.95828	12.4018	10.6089	12.1081	10.5908	9.94467	10.3013	1345
CDCP1	R1	Suppression	8.0165	8.18381	9.07812	8.87145	11.5374	9.79553	11.1851	9.69712	8.66515	8.74317	1346
NIPBL	R1	Suppression	10.1439	10.1491	10.6208	10.4934	11.5833	10.7245	11.4862	10.8279	10.3671	10.6309	1347
USP16	R1	Suppression	9.65631	9.72452	10.1666	10.1332	11.0704	10.3033	11.0018	10.3437	9.88577	10.0757	1348
ANKRD11	R1	Suppression	10.9846	11.0707	11.703	11.7134	13.3081	12.3289	13.148	11.8734	11.4285	11.9121	1349
CCDC174	R1	Suppression	8.40199	8.41436	8.94364	8.8787	10.0494	9.33252	9.93755	9.02168	8.92407	9.09584	1350
AIRN	R1	Suppression	1.83846	1.64225	2.84001	2.6733	5.64849	3.88608	5.27362	3.32803	2.83059	2.7543	1351
KDM5A	R1	Suppression	10.1065	10.0342	10.7917	10.6262	12.0631	11.2421	11.9315	10.9281	10.54	10.545	1352
KTN1	R1	Suppression	11.6867	11.6273	12.2674	12.2387	13.615	12.7335	13.254	12.4037	12.1875	12.1412	1353
ZNF430	R1	Suppression	8.43365	8.36316	9.2504	9.08542	10.8945	9.71441	10.4815	9.18592	8.9892	8.9896	1354
ASAP1-IT2	R1	Suppression	2.3467	2.52072	4.71188	4.29185	9.4409	6.55996	8.3945	5.29619	4.23813	4.69978	1355
HOOK3	R1	Suppression	10.5994	10.7237	11.1729	11.1167	12.493	11.5544	12.24	11.3387	11.0456	11.1075	1356
FRA10AC1	R1	Suppression	6.91401	7.14022	7.60079	7.65082	8.71538	7.89459	8.65726	7.92681	7.58682	7.61276	1357
RPS15AP10	R1	Suppression	2.19847	2.77396	4.59588	4.26378	7.90704	5.75227	7.61555	5.55905	4.44657	4.54325	1358
SRSF11	R1	Suppression	10.9306	10.9984	11.8886	12.1536	14.2581	12.9763	14.1482	12.7649	12.1206	12.2249	1359
UPF3B	R1	Suppression	8.70107	8.74146	9.63662	9.90686	11.852	10.5046	11.7559	10.3784	9.8208	9.97955	1360
MALAT1	R1	Suppression	14.8521	14.942	16.8794	16.6422	19.798	17.6369	19.7881	17.8292	16.5281	16.8833	1361
THOC2	R1	Suppression	9.89917	9.98849	10.8252	10.8212	12.5752	11.3018	12.6975	11.378	10.8843	10.9214	1362
SMC6	R1	Suppression	8.9884	8.9009	9.74862	9.49326	10.7069	9.99583	10.5602	10.098	9.65184	9.68709	1363
RNU6-83P	R1	Suppression	0.248052	-0.062214	1.14066	1.15897	3.28774	1.92187	3.00183	2.02731	1.13703	1.19353	1364
RSF1	R1	Suppression	9.11159	9.01135	10.0736	10.1545	11.9065	10.8255	11.9583	11.0171	9.98847	10.2033	1365
RNU6-2	R1	Suppression	0.768168	1.58368	3.69718	3.21181	8.28784	4.03735	6.77162	3.99025	3.15833	3.29631	1366
SUMO1P3	R1	Suppression	1.98978	2.38531	3.16844	3.2756	5.97674	3.63521	4.82541	4.04966	3.20569	3.10172	1367
WHAMM	R1	Suppression	8.7618	8.7438	9.30661	9.07903	11.1208	9.79244	10.6676	9.68228	9.32918	9.5711	1368
EEA1	R1	Suppression	10.068	10.0437	10.8916	10.6321	12.5763	11.195	12.1173	11.1421	10.7314	10.9252	1369
RPS14P3	R1	Suppression	3.98764	3.98896	4.85324	4.57532	7.10757	5.30297	6.77868	5.35386	4.86243	4.89097	1370
CHD1	R1	Suppression	9.37861	9.29782	9.83328	9.90824	11.3419	9.9986	10.9676	10.2893	9.68004	9.90968	1371
CRB2	R1	Suppression	1.92781	1.43715	2.69809	2.39454	4.94766	2.90879	4.60605	3.4478	2.54306	2.62879	1372
PDE6H	R1	Suppression	3.23819	2.70693	3.24668	3.37253	4.96549	3.72578	4.72963	3.42793	3.2377	3.68156	1373
MECP2	R1	Suppression	10.7029	10.5549	10.7641	10.8617	12.1932	11.1648	11.8168	11.0962	10.8021	11.2907	1374
PAXIP1-AS2	R1	Suppression	6.2302	6.0975	6.22184	6.4012	7.29859	6.65517	7.23396	6.57938	6.28399	6.63692	1375
CPEB4	R1	Suppression	10.574	10.3934	10.8254	10.9958	12.213	11.0508	12.2913	11.1107	10.7592	11.2194	1376
REV3L	R1	Suppression	7.86647	7.84008	8.20869	8.19645	10.5516	8.67766	10.4422	8.47046	7.78547	8.56885	1377
ASAP1	R1	Suppression	12.6362	12.4096	12.8422	13.0037	14.2346	13.5618	13.9745	12.864	12.7472	13.2472	1378
ARHGEF26	R1	Suppression	1.78345	1.46224	1.93432	2.06197	3.30657	2.44688	3.26335	1.82256	1.92806	2.45754	1379
KIF1B	R1	Suppression	11.3896	11.3538	11.6104	11.7502	12.9021	12.0792	12.7196	11.6447	11.5139	11.9079	1380
ZBED6	R1	Suppression	7.1481	6.92302	7.23004	7.69519	9.42229	8.13813	9.33928	7.18318	7.19406	7.82009	1381
TAX1BP1	R1	Suppression	11.2754	11.2305	11.4343	11.3517	12.3074	11.8042	12.1531	11.5544	11.5145	11.6014	1382
ZBTB43	R1	Suppression	10.2466	10.2297	10.7707	10.689	12.8649	11.7073	12.3459	11.0004	10.6801	11.1331	1383
FOXO3	R1	Suppression	9.71479	9.66726	9.82082	10.0188	12.0783	10.8637	11.8384	10.3373	9.99708	10.3539	1384
PABPC1	R1	Suppression	14.0427	14.093	14.4156	14.4513	15.8545	14.8992	15.8589	14.6261	14.4785	14.5977	1385
MTURN	R1	Suppression	7.31334	7.61515	7.62404	7.7276	8.67051	8.10215	8.51611	7.97074	7.35194	7.61048	1386
TMEM120B	R1	Suppression	8.62425	8.63125	8.98068	9.07029	10.0332	9.39413	9.86224	9.32994	8.64889	9.11013	1387
ZFY	R1	Suppression	8.16147	8.21149	8.25984	8.35405	9.17819	8.84	8.90862	8.62826	8.17643	8.50227	1388
ARID2	R1	Suppression	8.78606	8.78805	9.073	9.33583	10.7387	10.0649	10.2112	9.69803	8.962	9.48206	1389
ZC3HAV1	R1	Suppression	10.9751	10.9544	11.2664	11.584	13.6973	12.7858	13.0062	12.246	11.1305	11.9312	1390
RPS18P9	R1	Suppression	4.5077	4.84059	5.307	5.1215	6.66146	6.22128	6.43458	5.71077	5.08113	5.39002	1391
KCNA3	R1	Suppression	3.9823	4.54543	5.38229	5.43752	8.85822	7.67353	7.76537	6.00714	5.05522	5.82109	1392
RPLP0P2	R1	Suppression	7.65451	7.84131	8.497	8.55176	10.6331	9.5714	9.84203	9.07797	8.26839	8.76764	1393
CAMSAP2	R1	Suppression	9.14595	9.15904	9.56881	9.77244	10.8523	10.0279	10.8136	9.83166	9.29977	9.91641	1394
ASH1L	R1	Suppression	9.79921	9.76685	10.0995	10.423	11.2093	10.5358	11.3043	10.4057	10.0107	10.2944	1395
NUDT4	R1	Suppression	3.77695	3.49129	4.03252	4.46669	5.4179	4.62857	5.57836	4.4116	3.91645	4.46056	1396
LOC729603	R1	Suppression	6.71663	6.5506	7.479	7.44053	8.75085	7.86411	8.91528	7.94189	7.14504	7.95953	1397
PDXDC2P	R1	Suppression	8.57033	8.38833	9.07097	8.9425	10.0176	9.31785	9.86432	9.10951	8.76447	9.36883	1398
BTBD7	R1	Suppression	9.50461	9.50003	9.815	9.87402	10.9184	10.4963	10.9738	10.0422	9.81348	10.1524	1399
NKAPD1	R1	Suppression	8.82085	8.95734	9.16612	9.3774	10.3206	10.097	10.3719	9.54006	9.22355	9.43662	1400
SRGAP1	R1	Suppression	8.27229	8.40497	9.06393	9.38293	11.4931	10.8142	11.585	9.97911	9.39169	9.79119	1401
PRDM1	R1	Suppression	9.20309	9.52307	9.88912	10.2219	11.5873	10.9184	11.7934	10.4291	10.0049	10.0355	1402
EBLN2	R1	Suppression	4.97951	4.63098	5.66362	5.96006	8.24506	7.24247	8.22171	6.41196	5.65185	5.72593	1403
TOPORS	R1	Suppression	8.8778	8.86588	9.26924	9.34467	10.5182	9.9506	10.4231	9.57674	9.09751	9.24848	1404
EIF5B	R1	Suppression	11.5331	11.6206	12.3248	12.3519	13.7909	13.1812	13.7787	12.4865	12.2426	12.1885	1405
PRRC2C	R1	Suppression	12.2377	12.3757	13.0249	13.2153	14.7789	14.0879	14.5597	13.502	12.9904	13.1282	1406
LCOR	R1	Suppression	8.87747	8.76409	9.16184	9.56459	10.6067	10.1679	10.8119	9.67803	9.57152	9.57598	1407
LINC00641	R1	Suppression	7.26036	7.32878	7.78604	8.11149	9.11788	8.61586	9.13018	8.35789	8.14843	8.26616	1408
PDLIM5	R1	Suppression	10.9163	10.8058	11.1775	11.3087	12.2009	11.6536	12.3314	11.4992	11.3285	11.604	1409
TNRC6A	R1	Suppression	9.93759	9.80366	10.3557	10.3525	11.5479	11.0132	11.592	10.7276	10.4224	10.6165	1410
GOLGA4	R1	Suppression	10.7014	10.6726	11.7023	11.8079	13.6548	12.5016	13.8193	12.3431	11.669	11.9266	1411
ITSN2	R1	Suppression	10.3222	10.3099	11.0772	11.1657	12.7769	11.9695	13.0425	11.8525	11.1369	11.4513	1412
LOC100132215	R1	Suppression	2.08531	2.38592	2.82333	2.78756	4.03762	3.39194	3.9488	3.12053	3.0101	3.21755	1413
TCF7L2	R1	Suppression	8.35339	8.31633	8.77643	9.07859	10.4739	9.72393	10.2563	9.46523	8.93922	9.36955	1414
CHD2	R1	Suppression	10.9511	10.9974	11.6137	11.7499	14.0692	12.6499	13.7703	12.6015	11.9001	12.3824	1415
WAC	R1	Suppression	10.6567	10.6171	10.9055	10.9822	11.9278	11.3983	11.807	11.2801	11.0528	11.2759	1416
FNBP4	R1	Suppression	10.1306	10.2579	10.8237	11.1787	13.351	12.0726	12.7238	11.6637	11.0719	11.2931	1417
SESTD1	R1	Suppression	9.12613	9.15715	9.51874	9.67041	11.2638	10.4318	11.144	9.98587	9.86143	9.9073	1418
DDX21	R1	Suppression	11.4533	11.3131	11.7181	12.2498	12.999	12.192	12.7676	11.52	11.4279	11.2295	1419
RGS1	R1	Suppression	10.7382	10.7085	11.5923	11.9097	14.3879	12.379	12.5425	10.8243	10.6259	10.2474	1420
ZNF654	R1	Suppression	7.8246	8.00973	8.63119	8.73027	9.96769	9.21148	9.03799	8.81315	8.47235	7.71242	1421
TMEM39A	R1	Suppression	9.1087	8.99785	9.5616	9.7979	10.524	10.2324	9.97871	9.67667	9.34926	9.3206	1422
GJC1	R1	Suppression	2.85632	2.66842	3.43152	3.96958	5.22645	4.06819	4.14569	3.54581	3.34288	2.82548	1423
JMJD6	R1	Suppression	9.38026	9.10905	9.44008	9.78536	10.6101	9.98433	9.85277	9.78194	9.41274	9.23195	1424
MICALCL	R1	Suppression	6.02679	6.49528	6.88118	6.61973	7.69483	7.06431	7.52536	6.32973	6.20166	6.36765	1425
TEX41	R1	Suppression	2.52248	2.94035	3.06428	2.98303	3.92394	3.54297	3.39324	2.52417	2.71313	2.72961	1426
SNX22	R1	Suppression	4.56555	4.32709	4.87174	5.12645	5.74675	5.63266	5.64126	4.85639	4.61081	4.56223	1427
EIF3J	R1	Suppression	10.1091	10.083	10.469	10.8048	11.5234	11.2702	11.6613	10.5549	10.2466	10.3736	1428
ZNF326	R1	Suppression	8.50834	8.48785	9.10342	9.21261	10.1863	10.0559	10.2136	8.87505	8.87701	8.992	1429
CRK	R1	Suppression	10.1985	10.0982	10.2481	10.5187	11.2309	11.3526	10.9676	10.3588	10.1738	10.286	1430
CWC25	R1	Suppression	9.09571	9.09582	9.5196	9.58625	10.4155	10.3801	10.1174	9.43095	9.34494	9.38738	1431
MED19	R1	Suppression	7.58925	7.59698	7.70689	7.83702	8.56871	8.45476	8.36532	7.80505	7.78803	7.46627	1432
TDG	R1	Suppression	8.9831	8.9161	9.1593	9.45565	10.1685	9.87626	9.91787	9.20877	9.32363	9.0814	1433
ATP2B1	R1	Suppression	10.6814	10.5973	11.0548	12.2521	12.8076	12.2413	12.3201	11.2801	10.5178	11.131	1434
GPR183	R1	Suppression	11.2298	11.9738	12.0855	12.6211	14.4318	13.765	13.5839	12.3178	11.8699	12.305	1435
ZNRD1	R1	Suppression	7.25943	7.34959	7.40893	7.68818	8.54555	8.00368	8.03942	7.65213	7.02602	7.58864	1436
GRASP	R1	Suppression	6.95493	6.35485	5.92067	7.43051	9.61044	7.77084	7.05883	7.17004	6.20354	6.80699	1437
CLDN1	R1	Suppression	1.41478	1.41517	0.948881	1.7312	3.04495	2.1368	1.65235	1.50801	1.1138	1.7097	1438
HKDC1	R1	Suppression	1.47107	1.47138	1.16739	2.06662	3.32836	2.31287	1.67344	1.8065	1.53921	1.83113	1439
AKT1S1	R1	Suppression	10.1716	10.3672	10.2827	10.7675	11.3972	10.7335	10.6291	10.6178	10.4967	10.3339	1440
VIM-AS1	R1	Suppression	5.59163	6.04375	5.69846	6.47755	7.31643	6.44262	6.31266	5.9726	5.67015	5.75162	1441
FOSB	R1	Suppression	5.27871	5.22771	4.33599	4.13025	8.9367	6.02328	5.95106	5.49422	4.28363	4.55462	1442
B3GNT5	R1	Suppression	8.7675	8.4956	8.38704	8.55243	10.3591	9.49569	9.3008	8.84911	8.30087	8.77011	1443
TET2	R1	Suppression	9.26155	9.20854	9.19227	9.11229	11.0453	10.1081	9.88678	9.57321	9.02717	9.3513	1444
TBC1D15	R1	Suppression	9.19822	9.03974	9.27137	9.05875	10.3704	9.45341	9.1851	9.3485	8.98093	9.31382	1445
ZSWIM6	R1	Suppression	9.46544	9.49012	9.69995	9.38803	11.42	9.93495	10.062	9.60215	9.2872	9.68332	1446
LPXN	R1	Suppression	11.7922	11.9115	11.9968	11.8576	12.8377	12.3151	12.1463	12.1262	11.8796	12.2818	1447
THRB-AS1	R1	Suppression	2.47801	2.74653	2.74221	2.65942	4.33213	3.55917	3.08305	3.0269	2.49674	2.9534	1448
SIK1	R1	Suppression	7.61834	7.40113	7.02501	7.24671	9.93936	8.39122	7.94984	8.16	7.27719	8.16694	1449
SLC6A8	R1	Suppression	9.00601	8.94259	8.88496	8.98578	10.1083	9.44476	9.14658	9.20424	8.58531	9.26675	1450
IGSF23	R1	Suppression	0.706322	0.706599	1.0897	0.93579	2.81569	1.947	1.59087	1.92997	0.925821	1.65725	1451
TGIF1	R1	Suppression	9.41918	9.36484	9.45833	9.27355	11.0919	10.5261	10.1643	10.5975	9.64103	10.3671	1452
WDR48	R1	Suppression	8.87492	8.87451	8.97377	8.95794	9.80402	9.52024	9.21926	9.53337	9.05794	9.35838	1453
C16orf72	R1	Suppression	9.81502	9.56028	9.67208	9.77395	10.6323	10.2128	9.98339	10.1089	9.84199	10.0398	1454
TES	R1	Suppression	9.10713	8.82114	8.99873	9.07588	11.1137	10.2727	9.60291	9.75551	9.40351	9.86375	1455
PLCB1	R1	Suppression	4.24088	4.11608	3.98974	4.31148	6.38491	5.03686	4.90746	5.27268	4.5173	4.84442	1456
RORB	R1	Suppression	1.21646	1.21688	1.48445	1.51117	3.99577	2.51815	2.17292	2.61347	2.00096	2.50563	1457
WHRN	R1	Suppression	6.46404	6.34608	6.34299	6.47976	9.2073	7.67997	7.26408	8.03719	7.21017	7.77956	1458
AMPD3	R1	Suppression	12.5537	12.1847	12.3208	12.9809	14.3395	13.5073	12.7796	13.2191	12.7829	13.4388	1459
GEN1	R1	Suppression	8.66549	8.46555	8.75428	8.81682	9.93115	9.46975	8.91413	9.25421	8.83689	9.46747	1460
BACH2	R1	Suppression	2.44625	2.54559	2.6911	3.06241	5.07786	4.49688	3.54107	3.51819	2.38761	3.85429	1461
PIK3R5	R1	Suppression	11.6715	11.8747	11.7133	12.2762	13.3838	13.036	12.5084	12.3585	11.9579	12.7765	1462
SNHG32	R1	Suppression	9.53045	9.85809	9.73504	9.96833	10.7338	10.4173	10.1363	10.1644	9.7715	10.3365	1463
BMP2	R1	Suppression	5.6352	6.09158	5.75368	6.50999	9.45189	7.76364	7.5622	7.61208	5.33304	7.47751	1464
GNAI1	R1	Suppression	5.12757	4.99117	5.21967	5.93572	7.26449	6.37452	6.03263	5.96175	5.24457	6.13057	1465
SCARNA17	R1	Suppression	5.0766	5.04264	5.29897	5.57528	7.23544	6.21508	5.80876	5.83735	5.09123	5.83437	1466
DEAF1	R1	Suppression	8.48758	8.7571	8.32047	8.81495	9.60068	9.46506	8.72815	9.11289	8.83595	8.93345	1467
IGFBP6	R1	Suppression	5.84799	6.23695	5.66568	6.4036	7.40405	7.23284	6.41481	6.72181	6.55221	6.72701	1468
EMC9	R1	Suppression	6.8144	7.04516	6.79143	7.1419	8.42557	8.09279	7.49423	8.07558	7.33058	7.47333	1469
MYO1B	R1	Suppression	7.74355	8.27355	7.54892	8.6434	10.2634	9.76063	8.76992	9.35473	8.64582	9.29851	1470
STK17B	R1	Suppression	8.14339	8.49526	7.86807	8.84822	10.8368	10.0528	9.41793	9.73748	8.94693	9.69197	1471
DCUN1D1	R1	Suppression	9.29945	9.29606	9.28191	9.54423	10.1252	10.0662	9.61118	9.85537	9.60219	9.82217	1472
MSANTD3	R1	Suppression	8.99278	9.01244	8.98467	9.58762	11.0807	10.6927	10.0268	10.2233	9.79224	10.1282	1473
NEFM	R1	Suppression	1.88617	2.71254	2.05087	2.58867	3.69317	3.41585	2.51198	2.84055	2.32947	2.65518	1474
ZSWIM4	R1	Suppression	7.90677	8.59366	7.97254	8.55698	10.0227	9.14968	8.64358	8.73949	8.2859	8.75796	1475
HECA	R1	Suppression	9.59055	9.80712	9.53416	9.61697	10.5682	10.1336	9.74248	10.107	9.58983	9.91527	1476
IL1R1	R1	Suppression	8.59215	9.00108	8.56654	8.40544	10.8729	10.4299	9.33644	9.64769	9.16003	9.51388	1477
THAP2	R1	Suppression	5.94842	6.42571	5.94897	5.94134	7.511	7.15774	6.49008	6.95896	6.37765	6.63808	1478
ANGPTL4	R1	Suppression	7.42153	6.97728	6.0356	7.70494	10.5699	9.04491	8.00514	9.42338	8.29359	7.88797	1479
RNF126	R1	Suppression	9.39475	9.32082	9.01353	9.49453	10.2308	9.72012	9.56953	9.85292	9.69167	9.34371	1480
BNIP3	R1	Suppression	8.25844	8.4116	8.13393	8.97812	10.1101	9.09851	8.70573	9.8517	8.94266	8.82951	1481
BRSK2	R1	Suppression	3.50825	3.63356	3.35473	3.96005	4.97186	3.95463	3.99507	4.37538	3.77259	3.73017	1482
EPHA2	R1	Suppression	2.75121	2.7517	2.5552	2.98447	4.45469	2.93892	3.07128	3.10578	2.91509	3.40729	1483
LOC554223	R1	Suppression	1.34755	1.34788	1.04257	1.57962	3.26251	1.77563	2.22526	1.69937	1.71944	2.07514	1484
SYCP2L	R1	Suppression	1.88003	1.88096	1.90511	1.92421	3.87183	2.4013	2.4837	2.26326	2.41903	2.70223	1485
ADAP1	R1	Suppression	9.12871	9.23968	8.58509	9.41277	10.4988	9.70126	9.58938	9.5358	9.62929	9.95431	1486
RRAS2	R1	Suppression	3.44038	3.21647	3.17202	3.9505	5.48746	4.4409	4.45078	4.32815	4.35828	4.14197	1487
FNDC3A	R1	Suppression	10.2452	10.3254	10.2221	10.1232	11.2768	10.8897	10.5074	10.6999	10.5844	10.9711	1488
BAMBI	R1	Suppression	6.22581	6.181	5.7577	5.95078	8.36513	7.3826	6.56054	7.0744	6.32118	7.2932	1489
RBMS2	R1	Suppression	7.65779	7.71091	7.44319	7.69797	8.8139	8.30861	7.96791	8.16618	7.95125	8.44252	1490
HCG4	R1	Suppression	2.3267	2.32752	2.01298	2.54496	3.97939	2.98318	2.85928	3.09028	2.33158	3.79118	1491
TET3	R1	Suppression	9.63432	9.72488	9.33155	9.56928	10.8474	10.0007	10.02	10.2171	9.56794	10.2511	1492
TKTL1	R1	Suppression	2.28501	2.41161	2.27779	2.29944	4.52788	3.20347	3.10933	3.13076	2.39841	3.74627	1493
IBSP	R1	Suppression	1.93773	1.93827	1.29002	2.40285	5.10151	2.90204	2.26455	2.06684	1.45657	3.36892	1494
HCG22	R1	Suppression	0.722734	0.723049	0.526253	0.536131	3.5512	1.19217	0.913431	0.798202	0.709004	1.85616	1495
LCN6	R1	Suppression	0.621571	0.62183	0.293864	0.301804	2.95911	1.06745	0.794646	0.68407	0.469079	1.70445	1496
STARD8	R1	Suppression	10.7542	10.5243	10.7223	10.5469	11.8041	11.0644	11.0741	10.7942	10.4613	11.0741	1497
HIST1H1E	R1	Suppression	2.60443	2.60504	2.23285	2.16422	4.82715	3.09801	3.30573	2.75162	2.48122	3.35277	1498
PTBP3	R1	Suppression	11.2658	11.1689	11.087	11.0739	12.2335	11.6887	11.6936	11.2112	11.2574	11.6964	1499
B3GNT9	R1	Suppression	5.21361	5.27996	5.34413	5.30207	6.91241	5.93476	5.0597	6.44564	5.75993	5.56746	1500
KDM4B	R1	Suppression	9.53437	9.70248	9.54402	9.65822	10.6395	9.94793	9.68552	10.3408	9.85174	9.7038	1501
CDK18	R1	Suppression	10.4161	10.759	10.6536	10.577	11.753	11.0692	10.3728	11.483	10.8545	11.1776	1502
CNOT8	R1	Suppression	9.68981	9.77157	9.66172	9.66518	10.865	10.0386	9.65607	10.4577	10.1112	10.115	1503
RNF43	R1	Suppression	0.251341	0.698937	0.504571	0.520444	2.44033	0.689706	0.419543	1.87693	1.08989	1.10817	1504
RASA3	R1	Suppression	10.5979	10.7932	10.4389	10.3722	11.6701	11.2	10.2902	11.0645	10.998	11.1032	1505
ZNF385C	R1	Suppression	2.67557	2.67675	2.54936	1.99636	4.08475	2.85307	2.45051	3.16544	2.94214	2.8606	1506
RGS10	R1	Suppression	9.43194	9.6297	9.55993	9.54378	10.6051	9.80953	9.76289	10.0066	9.87637	10.0165	1507
BHLHE40	R1	Suppression	12.9484	13.2231	13.1823	13.0867	14.8771	13.8259	13.6004	13.5686	13.7291	13.5731	1508
PLD1	R1	Suppression	8.99246	8.98324	9.20303	8.91104	10.3114	9.55135	9.32866	9.52461	9.59235	9.57678	1509
MIR27A	R1	Suppression	0.923066	1.10868	0.911623	1.05248	1.83498	1.27999	1.05367	1.21817	1.3368	1.20642	1510
GEMIN8	R1	Suppression	7.00251	7.25266	7.13091	6.96075	8.19207	7.54552	7.23004	7.41576	7.39926	7.27731	1511
MAP2K1	R1	Suppression	11.0589	11.2198	11.1002	10.9615	12.0584	11.5955	11.1198	11.3283	11.3607	11.2916	1512
FADS3	R1	Suppression	8.93018	8.67812	8.75715	8.95306	10.4368	9.90456	8.84165	9.78829	9.4083	9.2672	1513
PRKCQ	R1	Suppression	1.84751	1.54229	1.60956	1.62601	3.02163	2.61651	1.55377	2.46364	2.3032	2.29158	1514
YY1	R1	Suppression	10.2116	10.1594	10.1398	10.177	11.0355	10.8182	10.0911	10.7454	10.5299	10.5231	1515
HK2	R1	Suppression	13.2635	12.8855	13.0106	13.1096	14.42	13.9312	13.1065	13.5622	13.3696	13.4795	1516
MIR23A	R1	Suppression	0.929722	0.929912	0.770624	1.03508	2.11638	1.52187	1.0592	1.43437	1.28752	1.28996	1517
SLC66A2	R1	Suppression	10.7617	10.7213	10.4934	10.6509	12.3099	11.6516	10.8579	11.1893	11.2177	11.2465	1518
ANGPTL6	R1	Suppression	7.32457	7.53496	7.30869	7.79745	8.75616	8.00215	7.31268	7.99171	7.65546	7.77279	1519
ZMIZ2	R1	Suppression	11.2842	11.4228	11.3909	11.8851	12.7916	12.197	11.5024	12.0796	11.7193	11.7967	1520
PRSS53	R1	Suppression	6.19002	6.11227	6.09143	6.52076	7.38588	6.49893	6.32105	6.84434	6.52956	6.6272	1521
FAM221A	R1	Suppression	5.98954	6.00753	6.32765	6.32414	7.53889	6.70257	6.23111	6.87237	6.47448	6.55693	1522
SLC2A3	R1	Suppression	11.0307	10.9419	11.2089	11.289	13.9743	12.3021	11.131	12.4847	11.9764	11.6428	1523
LINC00926	R1	Suppression	5.83505	6.20061	6.72056	6.47486	7.35199	6.81692	6.52342	6.75375	6.31592	6.85298	1524
STARD4	R1	Suppression	10.0712	10.3091	10.6376	10.4541	11.4706	11.0277	10.3388	10.6882	10.3477	10.4672	1525
DNAJB4	R1	Suppression	7.22664	7.46045	7.67435	7.63907	8.95026	8.44897	7.52851	8.20903	7.2598	7.43753	1526
FBXO11	R1	Suppression	10.1953	10.1427	10.4639	10.276	11.1893	10.8449	10.2747	10.7398	10.2501	10.3614	1527
PABPC1L	R1	Suppression	6.81722	7.34437	7.46961	7.26178	8.44958	7.69354	7.25917	7.7782	7.29966	7.10695	1528
DMXL1	R1	Suppression	10.5288	10.942	10.9572	10.9858	11.977	11.3421	10.8442	11.5132	10.9284	11.2038	1529
FYN	R1	Suppression	8.61812	9.11071	9.31678	8.86615	10.4496	9.59273	8.86268	9.91991	9.00431	9.20791	1530
NLRP1	R1	Suppression	7.23364	7.76464	8.18135	7.65722	9.64051	8.88374	7.83345	8.90159	7.76755	8.04819	1531
LOC728392	R1	Suppression	3.82178	4.6153	5.18415	4.4906	7.15051	5.75458	5.26243	6.85753	5.23375	5.16076	1532
PDZD7	R1	Suppression	5.24685	5.82371	6.00665	5.60401	7.62497	6.75973	6.0524	7.09602	6.45076	6.06179	1533
GLI4	R1	Suppression	6.05147	6.44744	6.71126	6.57484	7.35306	6.91402	6.78195	6.86317	6.58898	6.43319	1534
RIMKLB	R1	Suppression	8.05981	8.39694	8.77696	8.46524	9.36506	8.98409	8.85631	8.84563	8.72356	8.61979	1535
ST6GALNAC2	R1	Suppression	7.7338	7.9732	8.45104	7.59821	8.96095	8.62437	8.18393	8.59859	8.58603	8.16265	1536
AXL	R1	Suppression	4.83476	5.2284	5.54198	4.19725	7.04067	6.835	4.67358	6.22267	5.71297	5.65661	1537
TNS1	R1	Suppression	11.8733	12.3195	12.2868	11.8713	12.9667	12.8057	11.8817	12.8099	12.3349	12.1716	1538
SFMBT1	R1	Suppression	8.11417	7.88946	8.20163	8.15605	8.93013	8.95589	8.32344	8.29824	8.32561	8.0808	1539
KLHL6-AS1	R1	Suppression	0.894331	0.894609	1.35555	0.955853	2.20563	2.24414	1.07131	1.243	1.23358	0.97213	1540
LILRB3	R1	Suppression	10.4412	10.4587	11.0329	10.4594	12.4992	12.3213	11.0476	11.0203	11.1961	10.6853	1541
AFDN	R1	Suppression	7.67726	7.90753	8.38995	7.90588	9.62469	8.98184	8.47634	8.24659	8.4559	7.97844	1542
CD55	R1	Suppression	9.90257	9.93538	10.5063	9.62334	11.4125	11.1315	10.167	10.2062	10.4351	9.9871	1543
OSCAR	R1	Suppression	11.7236	11.7603	12.0163	11.532	12.7868	12.8176	11.9433	12.0933	12.2513	11.7219	1544
LOC101929723	R1	Suppression	1.03208	1.24338	1.55151	0.886271	2.55151	2.35351	1.58318	1.59308	1.75902	1.89336	1545
PDE7A	R1	Suppression	8.55889	8.48285	8.78262	8.32256	9.37894	9.23334	8.60292	8.87162	8.92582	8.96841	1546
TLDC2	R1	Suppression	6.42358	6.588	7.07896	6.38855	7.4219	7.60842	6.52438	6.90073	6.70072	6.992	1547
NAGK	R1	Suppression	12.427	12.4642	12.5552	11.9791	13.0913	13.2284	12.3575	12.5493	12.6359	12.6077	1548
MIR21	R1	Suppression	1.48715	2.12633	1.97107	1.50164	3.19636	3.35094	1.71726	2.04176	2.21149	2.25327	1549
P2RX4	R1	Suppression	11.5758	11.8981	11.9379	11.6351	12.9894	13.0387	11.8654	12.0961	12.203	12.1364	1550
LINC00862	R1	Suppression	1.90862	2.04411	2.2652	2.43185	4.44554	3.07729	2.93276	3.78031	2.72291	3.18787	1551
GRHL1	R1	Suppression	4.9768	5.1002	5.09022	5.74452	7.06993	6.12698	5.83989	6.68147	5.83812	6.16958	1552
KMT5C	R1	Suppression	7.45382	7.51323	7.48312	7.87394	9.51075	8.4115	8.25596	9.26469	8.36053	8.59934	1553
MVB12A	R1	Suppression	8.53759	8.66979	8.60055	8.66606	9.87163	9.49803	9.22585	9.67124	8.9679	9.30787	1554
RTL8A	R1	Suppression	7.72968	7.82679	7.77523	7.89196	9.16203	8.61449	8.41234	8.93594	8.25126	8.52639	1555
CDKN1B	R1	Suppression	8.63279	8.78259	8.7979	8.77106	10.4565	9.68244	9.10051	9.96432	9.27498	9.67181	1556
SMCHD1	R1	Suppression	9.44304	9.44209	9.6294	9.56382	11.2292	10.6014	10.1927	10.7127	10.1168	10.3776	1557
LSMEM1	R1	Suppression	4.76866	4.96042	5.41033	5.46791	8.58516	7.48749	6.26377	7.84182	6.26529	6.80294	1558
RICTOR	R1	Suppression	9.37953	9.41772	9.53607	9.64132	11.2064	10.5947	9.96222	10.8562	10.0338	10.4472	1559
HLA-DOB	R1	Suppression	4.93463	4.25935	5.10746	5.17376	7.48131	6.44331	6.19584	7.32643	6.27413	6.7199	1560
TRIM69	R1	Suppression	3.71038	3.04978	3.7487	3.9806	7.06406	5.41729	4.99552	6.51869	4.94166	5.2197	1561
ATP6V1G1	R1	Suppression	11.1719	11.1767	11.1678	11.3458	12.1881	11.7422	11.6262	11.9206	11.5726	11.8211	1562
JAZF1	R1	Suppression	8.48462	8.49232	8.56665	8.51185	9.48508	8.95748	8.94307	9.2053	8.84017	9.24277	1563
JADE3	R1	Suppression	4.14702	4.64342	4.08656	5.15952	6.16772	5.76146	5.11202	6.04308	4.88421	5.56243	1564
CYP2D7	R1	Suppression	5.11476	5.23706	5.3031	5.62788	6.46747	6.09826	5.4022	6.32233	5.73193	6.04254	1565
ZNF598	R1	Suppression	9.76104	9.91497	9.79329	10.3204	11.2404	10.7619	10.0403	10.9242	10.3389	10.4693	1566
DAPK1	R1	Suppression	11.9619	12.1984	12.0931	12.337	13.0223	12.9506	12.193	12.7949	12.6448	12.6704	1567
TRIM36	R1	Suppression	7.33748	7.21347	7.20239	7.85622	9.14685	9.26683	7.71512	9.25301	8.49872	8.5334	1568
IL15	R1	Suppression	5.8488	6.2702	5.98432	6.65397	9.21327	9.37868	7.08877	9.04401	8.08499	8.60336	1569
RAB24	R1	Suppression	9.42459	9.55035	9.25418	9.64432	10.5648	10.7026	9.6051	10.5215	10.022	10.31	1570
FAM122C	R1	Suppression	4.85189	5.46481	5.2482	5.29884	7.02108	6.70918	5.26236	6.75824	5.89251	6.28987	1571
MTMR9LP	R1	Suppression	4.42261	4.70628	4.68367	4.78922	6.70575	6.0452	4.61331	6.5975	5.34431	5.75525	1572
FBXL8	R1	Suppression	5.32279	5.58403	5.10218	5.37786	6.85033	6.30383	5.61953	6.4943	5.88134	6.15947	1573
MAP3K10	R1	Suppression	8.38293	8.38101	8.23486	8.56736	9.61215	9.10972	8.36854	9.23386	8.8806	8.99797	1574
CIDECP1	R1	Suppression	6.4773	6.54067	6.69118	6.55975	7.4663	7.16138	6.57376	7.40944	6.53178	7.21813	1575
CLK4	R1	Suppression	8.35752	8.20875	8.60005	8.42935	9.30132	9.21023	8.51338	9.12367	8.5185	8.9737	1576
DDIT3	R1	Suppression	8.91246	8.77235	9.24429	9.06969	10.5536	10.1149	8.79379	10.0333	9.19748	9.78069	1577
DNAJB5-DT	R1	Suppression	1.61559	1.23495	1.44083	1.60937	2.27958	2.56061	1.45634	2.51456	1.8307	2.13441	1578
TRAF4	R1	Suppression	8.27523	7.98465	8.09794	8.30126	9.15948	9.10441	8.28935	9.13594	8.40999	8.6664	1579
CNMD	R1	Suppression	1.62568	1.44883	1.53279	1.43779	2.06584	2.21449	1.61641	1.94002	1.52905	1.9716	1580
NT5C2	R1	Suppression	10.8191	10.7138	10.8907	10.6911	11.4078	11.5992	10.8241	11.3667	10.9705	11.2793	1581
ARHGAP21	R1	Suppression	9.28367	9.22248	9.10742	9.1605	10.1782	9.91473	9.50022	9.9797	9.51167	9.9827	1582
PRAF2	R1	Suppression	5.8328	5.81128	5.5084	5.65239	6.77901	6.70255	6.15227	6.77402	6.20925	6.39676	1583
INPP5K	R1	Suppression	8.62274	8.83629	8.69975	8.61576	9.47429	9.30673	8.71802	9.25508	8.8023	9.17749	1584
PRKD2	R1	Suppression	8.43152	8.50039	8.58138	8.33331	9.81926	9.46084	8.57242	9.57266	8.98423	8.99609	1585
PARP9	R1	Suppression	10.9498	11.1606	11.2823	10.9217	13.2005	13.1362	11.4139	12.7245	12.2667	12.3632	1586
PNPT1	R1	Suppression	9.89595	9.9441	10.032	9.85629	12.7464	12.534	10.2333	11.7052	11.1127	11.1949	1587
LOC100294362	R1	Suppression	3.73241	4.36303	4.25383	3.96605	5.8472	6.51463	4.36013	5.52605	5.16423	6.19072	1588
CD86	R1	Suppression	11.2887	11.6995	11.4742	11.4035	12.46	12.5733	11.4354	12.0951	11.8073	12.2386	1589
FAM76B	R1	Suppression	7.69655	7.89695	7.80399	7.72327	8.58646	8.59861	7.71242	8.24103	8.01423	8.52242	1590
STC2	R1	Suppression	2.60022	3.12434	2.46744	2.96049	4.98215	5.12102	2.98207	4.84923	3.67069	5.33441	1591
NOD2	R1	Suppression	7.45262	8.28558	7.18126	7.76087	9.94815	9.88251	7.40188	9.42747	8.66671	9.42426	1592
ULK2	R1	Suppression	8.82006	9.12049	8.67323	9.15887	9.76745	9.88959	8.98681	9.68951	9.48372	9.64004	1593
DEDD	R1	Suppression	8.78446	8.85105	8.79676	8.93198	10.0334	10.0139	9.08869	9.71778	9.25848	9.64974	1594
KBTBD2	R1	Suppression	9.57604	9.51177	9.38616	9.71744	10.5778	10.5615	9.72465	10.2155	9.86359	10.2696	1595
EMP3	R1	Suppression	11.154	11.5539	11.0571	11.5852	12.5869	13.2291	11.7764	12.4218	11.9679	12.5213	1596
CYP7A1	R1	Suppression	2.17425	2.36054	2.0331	2.19148	3.25746	3.75053	2.49421	3.38627	2.65353	3.12777	1597
SMCO2	R1	Suppression	1.56314	1.5637	1.56475	1.89365	4.11257	4.91017	2.59174	4.31203	2.79148	3.97485	1598
CHMP5	R1	Suppression	10.3813	10.4651	10.4651	10.4673	11.6768	11.5144	10.8378	11.1701	11.1616	11.2077	1599
RHBDF2	R1	Suppression	12.1016	12.175	12.247	12.242	13.5771	13.21	12.6297	13.0403	12.9651	12.9557	1600
NEDD4L	R1	Suppression	8.19645	8.54074	8.10348	8.17231	10.5284	10.0276	8.90029	9.92282	9.49393	9.63125	1601
STAT5B	R1	Suppression	10.4533	10.4794	10.3452	10.4266	11.78	11.5061	10.8232	11.286	11.1306	11.1354	1602
MAX	R1	Suppression	10.3545	10.5051	10.497	10.4274	11.7057	11.6383	10.8195	11.4619	10.9678	11.3192	1603
SAMD9	R1	Suppression	9.58448	9.81466	9.95835	9.51522	12.5295	12.383	10.3564	11.5902	10.9067	11.5434	1604
MUSTN1	R1	Suppression	4.461	4.46231	4.68971	4.83304	8.69983	7.86576	5.90008	7.69196	6.35678	7.10557	1605
RNF114	R1	Suppression	10.7481	10.6891	10.6847	10.7551	12.146	11.9212	11.1114	11.6546	11.1237	11.4893	1606
RUBCN	R1	Suppression	9.98464	9.89253	10.1562	10.0138	12.3986	12.0546	10.5433	11.5751	10.7775	11.2395	1607
IFI16	R1	Suppression	10.8722	10.9205	11.2425	10.6515	12.4924	12.0652	11.4892	12.0022	11.6908	11.8961	1608
NEK7	R1	Suppression	9.61	9.4583	9.53626	9.5244	10.859	10.3811	9.87559	10.5317	10.296	10.2084	1609
NMI	R1	Suppression	9.2624	9.36192	9.42316	9.29496	10.6976	10.3342	9.74343	10.3248	10.2241	10.088	1610
PRRG4	R1	Suppression	7.13409	6.84903	7.33125	6.96355	9.15996	8.97867	8.23979	8.51212	8.29501	7.87058	1611
RELL1	R1	Suppression	8.88753	8.85194	9.16473	8.87215	9.87279	9.723	9.17079	9.51653	9.38373	9.24014	1612
ABCA5	R1	Suppression	7.96049	8.03007	8.56074	8.53711	10.3012	9.96005	9.22851	10.1913	9.45077	9.44519	1613
CASP8	R1	Suppression	9.10025	9.08786	9.30117	9.17424	10.0441	9.89798	9.53859	9.98508	9.69682	9.66312	1614
HMGN2P46	R1	Suppression	4.51029	4.24109	5.12501	5.42883	9.16153	8.739	6.30825	8.84621	7.07182	6.77831	1615
STX16	R1	Suppression	10.5581	10.6417	10.9262	10.8436	11.8813	11.8058	11.1138	11.7046	11.2545	11.2504	1616
DDIT4	R1	Suppression	9.58631	9.67978	9.46369	10.0023	14.4525	13.3031	11.4894	12.6793	11.6053	11.971	1617
MAPK8	R1	Suppression	8.30266	8.24912	8.37315	8.48591	9.55223	9.32904	8.86268	9.13913	8.83001	8.97878	1618
PPP3CC	R1	Suppression	8.55195	8.53002	8.65544	9.02156	10.798	10.5691	9.5701	10.0052	9.63164	9.71272	1619
LOC100507006	R1	Suppression	4.60261	4.9019	5.19217	5.12643	8.74806	7.4009	6.47558	7.14043	6.63695	6.62538	1620
REC8	R1	Suppression	7.05227	7.32455	7.64216	7.57539	9.52725	9.16938	8.38765	8.98495	8.26914	8.57352	1621
XAF1	R1	Suppression	9.71157	9.93759	10.8997	10.2683	14.6182	13.6924	12.3665	12.9509	12.1299	12.5595	1622
PRXL2C	R1	Suppression	8.02418	8.01449	7.89227	7.92248	9.51726	9.30615	8.54886	8.71544	8.761	9.04708	1623
STARD5	R1	Suppression	7.70067	7.76999	7.54984	7.38526	10.4843	10.0581	8.97531	8.92049	8.9889	9.38283	1624
SMAP2	R1	Suppression	10.8935	11.0443	10.8944	10.6667	12.3896	12.416	11.6269	11.8041	11.7939	12.0379	1625
EPSTI1	R1	Suppression	9.13013	9.50048	9.54458	9.06917	12.9849	12.5527	11.0989	11.3492	11.547	11.951	1626
TMEM123	R1	Suppression	12.5557	12.6402	12.5974	12.4075	14.356	14.1974	13.3338	13.3725	13.7265	13.7096	1627
CCNYL1	R1	Suppression	9.89095	9.85884	9.67711	9.59811	11.0385	10.8849	10.4421	10.2822	10.5054	10.5106	1628
RIPK1	R1	Suppression	10.4591	10.3772	10.2896	10.2377	11.5061	11.3423	11.0053	10.8766	10.8269	11.1372	1629
CCZ1	R1	Suppression	6.80846	6.28654	6.51315	6.50004	8.43897	8.23938	7.32413	7.44263	7.66056	7.46673	1630
AKT3	R1	Suppression	8.16872	7.8255	7.96799	8.25582	9.53495	9.39056	8.8927	8.73721	9.09167	9.0744	1631
CLIC4	R1	Suppression	12.2819	12.0199	12.0755	12.3248	13.8699	13.5783	13.0704	12.8495	13.024	13.1996	1632
LACTB	R1	Suppression	11.7622	11.6913	11.7915	11.6224	12.8351	12.9866	12.3184	12.1683	12.3626	12.3037	1633
CEP120	R1	Suppression	8.04774	7.87796	8.24399	8.13102	10.3571	10.4687	9.09779	9.28166	9.1526	9.16624	1634
EIF2AK2	R1	Suppression	9.85178	9.9384	10.18	9.80363	12.3236	12.313	10.9957	11.1441	11.239	11.3018	1635
IDO2	R1	Suppression	2.29848	2.29928	2.40329	2.26614	6.83385	6.67161	4.44206	4.56018	4.85881	4.3681	1636
C3orf38	R1	Suppression	9.34562	9.36057	9.34483	9.44971	10.4762	10.4266	9.99811	9.80672	9.96771	10.0414	1637
STAT3	R1	Suppression	11.9336	11.9852	11.9084	11.9659	13.7347	13.7751	12.9986	12.6652	12.8963	12.8924	1638
DNAAF1	R1	Suppression	4.75429	4.75482	4.95855	5.19996	10.5894	10.2623	8.00527	7.09088	7.30435	7.20911	1639
GBP2	R1	Suppression	11.295	11.5692	11.5011	11.8982	14.4439	14.4858	12.9907	12.6673	12.794	12.7929	1640
STX3	R1	Suppression	10.1808	9.8948	10.0094	9.91367	10.9541	10.6905	10.5938	10.4532	10.3982	10.6165	1641
MED13L	R1	Suppression	10.4119	10.4065	10.4126	10.3388	11.6933	11.2935	11.1891	11.1956	10.9804	11.2754	1642
USP33	R1	Suppression	9.95815	9.96009	10.1155	10.0361	11.5916	11.1806	10.9439	10.9065	10.7566	11.0933	1643
ASPHD2	R1	Suppression	5.88395	6.05635	5.958	5.80807	8.9952	7.71921	7.48459	7.5227	7.02601	7.59297	1644
AZI2	R1	Suppression	8.92336	9.05618	9.04698	8.90239	10.3525	9.89925	9.62644	9.80392	9.5296	9.94403	1645
TAGAP	R1	Suppression	10.1286	10.1913	10.6975	10.0955	13.3815	12.1246	11.9913	11.4373	11.2284	11.7305	1646
GNG5	R1	Suppression	10.8297	10.744	10.7969	10.7461	11.6306	11.3467	11.1668	11.2093	11.0154	11.1733	1647
SP140L	R1	Suppression	9.09388	9.1618	9.50917	9.29312	11.7208	10.7791	10.492	10.6309	10.1734	10.5071	1648
HSPBAP1	R1	Suppression	7.32093	7.22195	7.61374	7.27811	9.55624	8.88555	8.51316	8.77016	8.1244	8.66226	1649
IFIT2	R1	Suppression	11.7542	11.8504	12.1981	11.9522	16.2837	15.1736	14.3663	14.6171	13.2623	14.3194	1650
PRKX	R1	Suppression	9.66823	9.88696	9.99702	9.74588	11.0076	10.9615	10.4981	10.5538	10.406	10.45	1651
SP110	R1	Suppression	9.87841	9.95216	10.3422	9.60385	12.426	12.1766	11.4403	11.3011	11.4818	11.4097	1652
PIK3CA	R1	Suppression	8.73503	8.67144	8.69068	8.57841	9.36724	9.37863	9.0795	9.08935	8.99833	9.0508	1653
TRIM25	R1	Suppression	11.3841	11.4046	11.7454	11.1855	13.5127	13.7922	12.9846	12.7887	12.4288	12.9054	1654
CCSER2	R1	Suppression	9.79439	9.71899	9.75041	9.87387	11.4831	11.4378	11.0431	10.6688	10.8405	11.0879	1655
DENND5A	R1	Suppression	11.0322	10.8501	10.8091	11.1153	13.3819	13.0085	12.6353	12.0319	12.2886	12.3698	1656
CCNB1	R1	Suppression	7.54792	7.88448	7.66779	7.91371	9.72189	9.63664	8.94951	8.8147	8.92988	9.04723	1657
TANK	R1	Suppression	10.6581	10.7607	10.7563	10.8541	12.4107	12.168	11.6302	11.6706	11.5203	11.7476	1658
SP100	R1	Suppression	10.9813	10.8504	11.1308	10.996	13.0027	12.6034	12.2326	11.9979	11.8508	12.1998	1659
IFIT3	R1	Suppression	12.2438	12.2929	12.6774	12.2628	16.4675	15.939	15.1192	15.0111	14.1523	14.6747	1660
PPM1K	R1	Suppression	8.5699	8.63082	8.98287	8.93552	13.4085	12.7742	11.7465	11.8957	10.9366	11.7083	1661
INAFM1	R1	Suppression	5.75779	6.07582	5.89187	5.92452	7.38912	7.18207	6.96743	6.74176	6.59584	6.73279	1662
FAM49A	R1	Suppression	9.23239	9.57988	9.63512	9.61159	12.1826	11.4537	11.0546	10.8529	10.5645	10.7626	1663
SAV1	R1	Suppression	8.67558	8.86208	8.97687	9.00757	12.1673	11.32	10.9326	10.3264	10.0292	10.4224	1664
DLGAP1-AS2	R1	Suppression	2.89813	3.17284	3.58319	3.37743	4.688	4.67009	3.99742	4.34676	3.36402	3.74627	1665
PSMG2	R1	Suppression	9.16163	9.29052	9.44689	9.26376	10.1526	9.93928	9.64309	9.76089	9.50011	9.50528	1666
C2orf92	R1	Suppression	5.70499	6.72651	7.05128	7.12481	9.65005	9.37253	7.87827	8.6432	7.29724	7.24069	1667
C8orf76	R1	Suppression	6.92246	7.24551	7.31679	7.2834	8.26448	8.16662	7.77662	7.71841	7.398	7.51068	1668
NPIPB5	R1	Suppression	6.95853	6.60899	7.93899	7.76891	10.2928	9.63495	9.17303	9.43743	8.38941	8.46004	1669
CCP110	R1	Suppression	7.48958	7.55197	7.95236	7.95149	9.39243	9.02598	8.88175	8.80493	8.36423	8.44945	1670
CLEC2D	R1	Suppression	8.03727	8.06606	8.81174	9.05521	11.7466	10.9576	10.432	10.512	9.78697	9.74392	1671
PM20D2	R1	Suppression	6.54515	6.596	7.08161	7.05797	8.41553	7.78046	7.67784	7.75425	7.29771	7.06593	1672
ANKRD10	R1	Suppression	10.1143	10.0782	10.5326	10.534	11.9516	11.3081	10.9941	11.2075	10.7291	10.7707	1673
DCAF5	R1	Suppression	10.4553	10.4885	10.8872	10.7328	11.9286	11.5274	11.2457	11.3601	10.9844	10.9951	1674
ARMC9	R1	Suppression	9.03198	9.51058	9.94796	9.56382	11.7224	11.6281	11.1034	11.4664	10.4804	10.4007	1675
MIRLET7BHG	R1	Suppression	4.71971	4.80781	5.2231	5.60402	7.34961	7.34309	6.80024	7.07563	5.83626	5.82636	1676
RWDD1	R1	Suppression	8.81059	8.92999	9.15926	9.30094	10.1441	10.2108	9.71793	9.86725	9.46604	9.31837	1677
LOC440434	R1	Suppression	6.33462	6.75062	6.95498	6.91037	7.71227	7.50573	7.02789	7.20582	6.86244	7.01686	1678
SEMA3A	R1	Suppression	7.30384	7.88847	7.92773	7.84786	9.72539	9.37858	8.26816	8.47256	8.05793	8.62142	1679
SWT1	R1	Suppression	6.71828	6.97382	7.20847	7.14123	8.34368	8.14034	7.37727	7.66777	7.33368	7.51889	1680
MAP4K5	R1	Suppression	9.13464	9.20446	9.46647	9.37772	10.9096	10.4853	9.59383	10.1791	9.58327	9.84849	1681
MICAL1	R1	Suppression	12.7262	12.908	13.1861	13.0491	14.3701	13.8732	13.2956	13.8501	13.0922	13.5208	1682
MTERF2	R1	Suppression	5.84877	6.01697	6.08073	6.20598	6.77328	6.7015	6.23338	6.64602	6.1836	6.4775	1683
CEACAM19	R1	Suppression	3.98999	4.22564	4.60448	5.13672	7.34628	7.52096	5.49815	6.85477	5.00166	5.974	1684
ZC3H11A	R1	Suppression	10.3053	10.4269	10.5909	10.6498	11.4711	11.4496	10.6468	11.2076	10.6048	10.9372	1685
EIF1	R1	Suppression	12.7009	12.6325	12.7687	12.8678	13.8411	13.7437	13.1288	13.4777	12.8812	13.3176	1686
RYK	R1	Suppression	8.63134	8.46196	8.66752	8.65536	9.40612	9.2618	8.82596	9.17015	8.71081	8.91576	1687
TSHZ3	R1	Suppression	6.99449	6.83235	7.05948	7.26856	9.0758	8.61618	7.92243	8.12004	7.11399	7.51891	1688
UBE2B	R1	Suppression	9.59495	9.53747	9.71374	9.75972	10.973	10.6424	10.1312	10.4089	9.9351	10.0815	1689
YY1AP1	R1	Suppression	9.79101	9.67285	9.83097	10.0021	10.8173	10.477	10.1541	10.3485	9.94581	10.107	1690
MIR7703	R1	Suppression	1.11037	0.911927	0.923636	1.06426	2.13918	2.04404	1.05344	1.77155	1.14688	1.22367	1691
PKN2-AS1	R1	Suppression	0.947963	0.70876	0.749531	0.942685	2.8934	2.49909	0.893572	2.11162	0.747713	1.52731	1692
AKAP12	R1	Suppression	2.30462	1.90739	2.38853	2.07824	4.4974	3.72647	2.69772	3.5419	2.51337	2.74974	1693
FEM1C	R1	Suppression	9.92898	9.86775	9.83722	9.71947	11.5379	11.0674	10.1796	10.6354	10.2028	10.3804	1694
IST1	R1	Suppression	11.1685	11.0427	11.2512	11.1455	11.9703	11.7951	11.2941	11.4473	11.2745	11.3242	1695
USP15	R1	Suppression	11.0231	10.9627	11.2624	11.083	12.4801	12.0735	11.3493	11.4254	11.2572	11.4058	1696
DDX60L	R1	Suppression	11.7821	11.5449	12.2615	11.7713	15.1481	14.1518	12.403	13.1765	12.7272	12.9193	1697
UBR2	R1	Suppression	10.165	10.1274	10.3365	10.1552	11.0825	10.8972	10.4195	10.4803	10.4077	10.5329	1698
GPR137B	R1	Suppression	10.1971	10.1097	10.2657	10.2922	11.5972	11.4209	10.6364	10.7172	10.6661	10.6847	1699
PKD1P6	R1	Suppression	7.80194	7.66266	7.87883	8.10913	9.59812	9.42625	8.32452	8.41441	8.33209	8.39244	1700
MARK3	R1	Suppression	10.5095	10.4059	10.5147	10.7435	12.0316	11.7509	10.9231	10.9555	10.8587	10.8262	1701
VIM	R1	Suppression	15.9702	15.7067	15.952	16.077	18.0796	17.4931	16.5033	16.6806	16.5505	16.3625	1702
CLK3	R1	Suppression	9.73154	9.58888	9.79206	9.75422	10.8157	10.6315	9.97351	10.2811	10.075	9.96214	1703
LINC01000	R1	Suppression	9.55463	9.54714	10.0465	9.92871	11.747	11.4147	10.316	10.7534	10.4962	10.3706	1704
FAM171A1	R1	Suppression	2.74646	2.36058	2.94522	3.21134	5.24106	4.66535	3.58186	3.79554	3.88136	3.57129	1705
SLC1A3	R1	Suppression	12.9641	12.8541	13.3082	13.2292	14.4286	14.2252	13.4248	13.5293	13.5939	13.401	1706
CCDC168	R1	Suppression	3.10993	1.99579	2.97329	3.34071	5.78833	5.18027	4.06825	4.06414	2.96406	3.20314	1707
FXYD3	R1	Suppression	2.36321	2.06864	2.3619	2.39399	3.56358	3.13744	2.96625	2.86465	2.5204	2.5515	1708
APOBEC3A	R1	Suppression	4.14337	2.72613	4.10686	3.50538	7.07827	6.22082	5.15659	4.40958	4.40546	4.54709	1709
AKIRIN2	R1	Suppression	10.4783	10.1533	10.4587	10.2916	11.9045	11.6407	10.8338	10.9214	10.7409	10.6303	1710
SPSB1	R1	Suppression	11.2657	10.9665	11.3552	10.9633	12.9787	12.2815	11.6751	11.539	11.3058	11.4588	1711
CAV1	R1	Suppression	1.38393	1.38423	1.35492	1.84482	2.85746	2.51582	2.21359	2.59825	2.39842	1.90296	1712
APOO	R1	Suppression	8.67717	8.47307	8.84847	9.09405	10.4381	10.1751	9.72137	10.299	9.68526	9.75761	1713
GEMIN7	R1	Suppression	7.71731	7.68245	7.83627	8.14767	8.71788	8.74196	8.24992	8.93204	8.37703	8.28974	1714
PLAGL1	R1	Suppression	8.80882	8.98011	9.06669	9.62738	11.3561	11.0552	9.92208	10.7404	10.2211	10.3245	1715
SERPINE1	R1	Suppression	10.8766	11.0268	10.9457	12.181	14.6582	14.2276	12.3668	13.1862	12.9962	12.5174	1716
KATNBL1	R1	Suppression	7.77295	7.67395	7.89862	7.99431	8.65716	8.64347	8.17633	8.34823	8.1955	8.25274	1717
CRTC2	R1	Suppression	9.80001	9.83939	9.9348	10.2182	11.2898	11.1389	10.5909	10.8221	10.3837	10.4222	1718
PGAP1	R1	Suppression	6.66275	6.76132	6.86317	7.1642	9.17376	8.94727	7.74598	8.3658	7.77303	7.7574	1719
ETV3L	R1	Suppression	5.35001	5.01952	5.83227	7.4665	9.48107	9.3344	7.05759	8.35047	7.10535	6.84161	1720
HIST1H3D	R1	Suppression	3.91624	3.68888	3.91353	4.37804	5.20142	4.7866	4.21821	4.74665	4.32944	4.38252	1721
MELK	R1	Suppression	6.6594	5.87086	6.9076	7.0273	8.64881	8.20921	7.23425	7.5723	7.65683	7.45205	1722
MINDY3	R1	Suppression	8.51584	8.42786	8.63538	8.80168	9.48928	9.21152	9.02958	8.96286	9.10924	8.76402	1723
MCOLN2	R1	Suppression	7.67427	7.30848	8.31419	9.51663	11.6723	11.6642	10.414	9.94904	10.6207	9.82366	1724
SLC2A6	R1	Suppression	10.5248	10.3018	10.701	11.7831	13.5401	13.4002	12.6311	12.1702	12.4661	12.0929	1725
MYH11	R1	Suppression	4.9902	5.13317	4.99679	6.04458	6.95308	6.8291	6.51922	6.38998	6.10637	6.35023	1726
USP12	R1	Suppression	10.8936	10.8047	10.9655	12.075	13.1473	13.1417	12.3545	12.5546	11.7657	12.2436	1727
WTAP	R1	Suppression	10.932	10.9269	10.9408	12.0608	13.1406	13.1162	12.2687	12.5364	11.9281	12.0266	1728
BIRC3	R1	Suppression	10.6875	11.0443	11.3431	12.5147	14.4792	14.002	13.1623	12.6516	12.3263	12.0652	1729
NFE2L2	R1	Suppression	11.9248	12.0268	12.109	12.5764	13.5383	13.2943	13.0067	12.7619	12.7262	12.6477	1730
RNF144B	R1	Suppression	10.3843	10.4468	10.4405	11.5648	12.1918	12.421	11.7516	11.5227	11.58	11.2666	1731
SRSF12	R1	Suppression	2.83391	3.08863	3.17265	4.21042	5.58313	5.69071	4.7219	4.65115	4.51074	3.64941	1732
MRPL42P5	R1	Suppression	0.534055	1.0413	1.57716	1.79212	3.51661	3.46427	3.72899	3.04957	2.16419	2.30188	1733
KCNMB3	R1	Suppression	4.06371	4.6183	4.84998	4.76476	5.77052	5.80785	5.81751	5.60683	5.21129	5.23878	1734
ZRSR2	R1	Suppression	7.65018	8.00247	8.40709	8.25781	9.55699	9.35384	9.6309	9.31285	8.79182	9.01933	1735
LOC101928461	R1	Suppression	2.04635	2.38598	2.59563	2.62583	3.89963	4.26451	3.87046	3.34109	3.16991	3.53141	1736
RHBDL2	R1	Suppression	2.39273	2.73669	3.07504	3.11739	4.42162	5.08976	4.47027	4.0375	3.40759	3.97185	1737
NFATC2IP	R1	Suppression	9.82688	9.93465	10.248	10.2925	10.9772	11.2163	10.8808	10.7287	10.5194	10.4179	1738
TIFA	R1	Suppression	7.89907	8.0496	8.44657	8.84106	10.3038	10.3322	9.68475	9.54521	9.34688	9.21193	1739
LMO4	R1	Suppression	9.60309	9.0151	9.50191	9.60318	11.572	11.3028	11.1795	10.7531	10.4209	10.9506	1740
RALA	R1	Suppression	10.5251	10.1977	10.5037	10.6032	12.1395	11.8633	11.6376	11.3882	10.8588	11.4584	1741
LOC101927178	R1	Suppression	2.30793	1.89958	2.50149	2.73149	5.09521	5.46082	4.73683	4.07105	3.53445	4.31807	1742
KPNA1	R1	Suppression	10.7117	10.5535	10.7205	10.8156	11.5715	11.618	11.3013	11.062	11.0577	11.1754	1743
MFHAS1	R1	Suppression	10.7988	10.4847	10.772	10.7477	12.335	12.234	11.8662	11.4547	11.4469	11.5371	1744
C16orf87	R1	Suppression	7.49231	7.44026	7.50068	7.89431	9.02256	8.98827	8.71103	8.75569	8.20251	8.25813	1745
BCL6	R1	Suppression	11.0804	10.9948	11.2181	11.4484	12.4257	12.0975	12.091	11.9852	11.8666	11.7155	1746
ZNRF1	R1	Suppression	7.63958	7.66637	7.76712	8.04349	8.68961	8.51466	8.41478	8.42989	8.22629	8.21996	1747
LOC101929709	R1	Suppression	6.20823	5.81169	6.20434	7.10275	9.49925	9.01477	8.40739	7.9942	7.26683	7.66304	1748
TBCA	R1	Suppression	9.78604	9.63913	9.74368	9.95131	10.77	10.6943	10.3793	10.2795	10.0448	10.1483	1749
EIF2S2	R1	Suppression	10.2784	10.0972	10.4355	10.631	12.1737	12.1934	11.603	11.3978	11.1091	11.2807	1750
NUP62	R1	Suppression	11.372	11.3277	11.3019	11.5544	12.5694	12.5048	12.2781	12.0679	11.8037	11.9877	1751
LRRFIP2	R1	Suppression	9.48825	9.45759	9.79468	10.0309	11.419	11.2946	10.7915	10.6415	10.2495	10.3768	1752
DCP1A	R1	Suppression	9.43965	9.36486	9.95664	10.1804	13.0732	12.3769	11.8517	11.4686	10.5314	10.9463	1753
TRIM56	R1	Suppression	9.70939	9.81584	10.1986	10.3933	12.4295	12.0472	11.5321	11.3887	10.753	11.1487	1754
C12orf65	R1	Suppression	6.77244	6.666	7.04216	7.17994	8.65257	8.3697	7.87803	8.09703	7.5562	7.76984	1755
GPS2	R1	Suppression	9.49721	9.52116	9.59407	9.65778	10.6818	10.5721	10.236	10.267	9.95697	10.0523	1756
EBF1	R1	Suppression	1.12388	1.12448	1.68032	2.728	4.2732	4.55146	4.20518	3.44285	2.36457	3.02331	1757
CCDC59	R1	Suppression	7.69719	7.48554	7.9891	8.20275	9.27707	9.31927	8.99331	8.54675	8.10241	8.24212	1758
PIAS4	R1	Suppression	8.79465	8.61152	8.85482	8.9825	9.56106	9.55507	9.3742	9.20517	9.05709	9.13902	1759
RDX	R1	Suppression	11.1894	11.0352	11.7314	11.9701	13.3243	13.3129	12.9996	12.4809	12.1682	12.1398	1760
CFLAR	R1	Suppression	12.6839	12.7358	12.8313	13.2281	15.0289	14.8283	14.4947	13.7708	13.822	13.9087	1761
MAFG	R1	Suppression	10.9259	10.8836	11.0442	11.2098	13.0886	12.592	12.7464	11.799	11.6868	11.9773	1762
XBP1	R1	Suppression	11.1515	11.1132	11.0288	11.4784	13.0452	12.6153	12.6058	11.8033	11.7925	12.0173	1763
IL18	R1	Suppression	10.0642	10.1192	10.356	11.1569	12.8812	12.1237	12.4718	11.213	11.1553	11.3524	1764
BAZ2A	R1	Suppression	11.0073	11.0256	11.2966	11.6655	13.2964	12.8404	12.9114	12.1724	11.7865	12.0784	1765
NFKBIZ	R1	Suppression	9.94052	9.9544	10.3312	11.2776	13.6087	12.594	12.915	11.8897	11.4997	11.5763	1766
DEK	R1	Suppression	10.9792	10.8579	11.2307	11.3958	12.9153	12.3236	12.5501	11.9795	11.7958	11.7928	1767
NFKBIA	R1	Suppression	12.7876	13.0207	13.2906	13.9397	17.3474	15.9551	16.0779	14.7961	14.6329	14.8585	1768
PHACTR2	R1	Suppression	10.1262	10.1684	10.2533	10.5165	11.795	11.2314	11.5334	10.845	10.7768	10.8756	1769
LAMP5	R1	Suppression	2.74898	3.39467	3.00054	3.78325	4.39096	4.23113	4.13516	3.78045	3.77203	4.22176	1770
GSTM3	R1	Suppression	6.31652	6.73374	6.222	6.94123	8.26798	7.66323	7.76851	7.60946	6.96649	7.77897	1771
LOC100507634	R1	Suppression	3.45259	3.974	3.32271	3.98991	5.05707	5.00999	4.76246	4.5829	4.17139	4.80191	1772
KLHL28	R1	Suppression	8.10532	8.27324	8.35797	8.66038	9.44386	9.30469	9.16069	9.21353	8.63886	8.86146	1773
NDE1	R1	Suppression	8.46274	8.68552	8.59882	9.13223	10.1689	9.78838	9.55739	9.86588	9.03985	9.46475	1774
THCAT158	R1	Suppression	2.51646	2.97693	3.39005	3.55746	5.13462	4.63239	4.38887	4.23802	3.38088	4.08348	1775
PKN2	R1	Suppression	8.6501	8.8647	9.10984	9.05794	10.2871	9.9802	9.6486	9.82973	9.18241	9.51605	1776
TPT1-AS1	R1	Suppression	4.87007	5.17701	5.27509	5.47251	6.98209	6.62008	6.09026	6.20661	5.65353	5.8656	1777
ZBTB10	R1	Suppression	7.73724	8.15136	7.9392	9.33322	11.3334	10.2672	10.2866	9.4845	8.77899	9.11523	1778
BCORL1	R1	Suppression	8.53362	8.37429	8.68399	9.30229	10.7419	10.011	9.89802	9.72675	9.10139	9.40931	1779
PELI1	R1	Suppression	9.41733	9.65306	9.72118	10.3938	13.2711	12.4629	11.8626	11.5732	10.2395	11.1072	1780
SLC25A37	R1	Suppression	7.35149	7.48274	7.72703	8.53388	11.1182	10.3102	9.52036	9.21061	8.3106	8.51952	1781
LOC100126784	R1	Suppression	4.52246	4.71178	4.36483	5.2924	6.79265	6.3222	5.92987	5.87199	5.02939	5.81337	1782
SIAH2	R1	Suppression	8.596	8.43355	8.30405	9.02695	10.8934	10.0404	9.79109	9.82618	9.0614	9.75262	1783
KDM7A	R1	Suppression	9.10404	9.06525	8.88489	9.70956	10.6127	10.2314	9.86757	9.94633	9.23851	9.66036	1784
RPL18A	R1	Suppression	10.8599	11.012	10.8013	11.189	12.0065	11.5534	11.4238	11.4522	11.0152	11.2683	1785
LOC642236	R1	Suppression	4.13862	3.57675	4.95175	4.33339	6.3665	5.77671	5.18975	5.7215	4.61764	4.75501	1786
MEF2A	R1	Suppression	11.4462	11.1591	11.6843	11.3463	12.652	12.1485	11.9431	12.1667	11.7211	11.909	1787
DNM1	R1	Suppression	5.49662	5.63997	6.17934	6.1004	7.24589	6.62973	6.59603	7.05848	6.62475	6.58257	1788
TAGLN	R1	Suppression	7.83519	7.85679	8.72725	8.23255	9.77686	8.96742	9.14585	9.65317	9.02472	8.69861	1789
MS4A14	R1	Suppression	6.3436	6.32368	7.64347	6.88862	8.59208	8.18064	7.89969	8.56937	7.49568	7.69529	1790
N4BP2L2-IT2	R1	Suppression	4.04433	4.30728	4.99943	4.89178	5.89378	5.49443	5.39735	5.53794	5.11137	5.32991	1791
CA14	R1	Suppression	2.39626	2.62571	3.02376	2.9891	4.3485	3.652	3.74797	3.77731	2.68213	3.71817	1792
RNF2	R1	Suppression	8.03358	7.98576	8.09487	8.13615	9.07793	8.48944	8.68925	8.795	8.17728	8.70808	1793
ZRANB1	R1	Suppression	8.99829	9.02438	9.20086	9.05674	10.0816	9.50584	9.51045	9.65965	9.15597	9.68574	1794
ZBTB2	R1	Suppression	8.06748	7.87423	8.01688	8.10266	9.19735	8.77297	8.8513	9.05942	8.40425	8.85605	1795
SERF2	R1	Suppression	11.6907	11.7782	11.8047	11.984	12.7141	12.5634	12.5511	12.7593	12.0222	12.3285	1796
TMEM189	R1	Suppression	9.24132	9.23443	9.49371	9.62946	10.7593	10.4344	10.304	10.8607	9.94588	10.26	1797
CELF3	R1	Suppression	1.88347	1.72044	2.28165	1.93048	3.21428	2.52897	3.11669	3.09805	2.1941	2.61696	1798
F8A1	R1	Suppression	5.86968	5.57832	6.05105	6.06192	7.67231	6.79515	7.40883	6.96241	6.53988	6.69078	1799
BBX	R1	Suppression	9.30303	9.4149	9.74105	9.71188	11.7701	10.5512	11.1238	10.8902	10.37	10.3754	1800
UBE2R2	R1	Suppression	10.5457	10.54	10.7421	10.6559	11.7168	11.1943	11.5487	11.486	10.9686	11.0935	1801
CCDC73	R1	Suppression	2.32013	2.54593	2.81338	2.6828	3.81002	3.29816	3.53332	3.62523	3.00679	3.32261	1802
ARAP2	R1	Suppression	9.17041	9.1761	9.5868	9.31516	11.6119	10.9014	10.9509	10.7871	9.84736	10.5235	1803
CAVIN4	R1	Suppression	4.16621	4.10667	4.75602	4.86802	6.92414	6.20875	6.30462	6.26625	5.18392	6.15042	1804
LOX	R1	Suppression	3.65643	3.51221	4.46341	4.03045	4.61973	4.5204	4.62417	5.33312	4.62763	4.77254	1805
SPATA1	R1	Suppression	3.81862	3.52429	4.24081	3.95433	4.59144	4.44544	4.48636	4.61173	4.29114	4.50326	1806
TREX1	R1	Suppression	9.13303	8.88605	9.13991	8.59328	9.88185	9.53789	9.60371	9.80955	9.40346	9.66344	1807
ZNF821	R1	Suppression	6.97828	6.67583	6.95468	6.57195	8.01466	7.65872	7.40297	7.94214	7.37488	8.01737	1808
LOC101927027	R1	Suppression	7.59596	7.653	8.05274	7.56556	8.66503	8.78379	8.14103	8.87727	8.31803	8.37418	1809
NARF	R1	Suppression	9.3137	9.29736	9.58176	9.40557	10.1511	10.3112	9.91461	10.7455	10.1217	10.0367	1810
SCLT1	R1	Suppression	7.5819	7.54586	7.98595	7.64279	8.82646	8.96287	8.44832	9.12025	8.45045	8.48496	1811
SGIP1	R1	Suppression	2.38268	2.38321	2.67891	2.37077	3.72082	3.65477	3.28938	4.07338	3.46629	3.42319	1812
CDKN1C	R1	Suppression	2.25721	2.92432	2.83804	2.86881	4.69142	4.45267	4.19962	5.1621	3.82421	3.78868	1813
PCMTD1	R1	Suppression	9.33989	9.56938	9.90565	9.66659	10.9735	10.5018	10.1576	10.931	10.1467	10.3052	1814
KIAA1109	R1	Suppression	9.96571	10.1191	10.1726	10.1026	11.2339	10.806	10.5164	11.0047	10.6752	10.784	1815
RFX3	R1	Suppression	6.32462	6.58321	6.85444	6.49312	8.30992	7.82191	7.59778	8.10078	7.40891	7.7406	1816
KPNA5	R1	Suppression	5.72854	6.07223	6.14366	6.06609	6.69156	6.59882	6.98594	6.76486	6.50943	6.63972	1817
NCOA1	R1	Suppression	9.78536	9.73206	9.99882	9.8401	10.9408	10.6264	10.8537	10.7797	10.6263	10.7626	1818
TBX19	R1	Suppression	6.45047	6.61966	7.23607	7.20418	9.25065	8.4561	9.16169	9.0856	8.36451	8.75935	1819
CREBRF	R1	Suppression	8.01532	8.34682	8.35679	8.25682	10.284	9.74553	10.5378	10.2523	9.48003	10.4162	1820
TPRA1	R1	Suppression	11.0742	11.3559	11.4381	11.3288	12.608	12.5241	12.5375	12.4864	12.1373	12.558	1821
ZNF295-AS1	R1	Suppression	4.7367	4.82272	5.03824	5.26413	7.56657	7.41663	7.44202	7.39184	6.3455	7.48487	1822
CFAP70	R1	Suppression	2.79205	2.91804	3.01758	3.01945	3.49059	3.54234	3.51417	3.60425	3.20958	3.70296	1823
TMEM72-AS1	R1	Suppression	3.46876	4.0426	4.05496	3.99566	4.77671	4.61349	4.59446	4.73289	4.63035	4.91672	1824
PLEKHG3	R1	Suppression	6.15523	6.60655	6.04231	6.73732	9.61739	8.64105	8.49988	9.24953	8.04329	9.75783	1825
C12orf57	R1	Suppression	6.34253	6.43354	6.09313	6.23803	7.05782	6.90851	6.91725	7.18381	6.6267	7.13549	1826
ILDR1	R1	Suppression	4.01196	4.34553	3.67877	3.98952	5.83202	5.70354	5.53472	5.72473	5.19725	5.78278	1827
ALOX15B	R1	Suppression	10.4299	10.4123	10.6222	10.5709	13.1349	12.4472	12.1862	13.1617	12.8531	12.4252	1828
L3MBTL4	R1	Suppression	7.51384	7.76518	7.76705	7.75026	8.71138	8.61354	8.41216	9.06215	8.87599	8.79248	1829
TNFSF13B	R1	Suppression	9.97018	10.0602	10.3222	9.97625	12.7023	11.8207	12.0601	12.4927	12.0284	12.5227	1830
CYB5A	R1	Suppression	9.75631	9.91443	9.84126	9.71958	10.6568	10.2715	10.4432	10.8423	10.7171	10.7948	1831
MAT2B	R1	Suppression	10.2074	10.3004	10.2355	10.1579	10.8742	10.7201	10.7099	10.975	10.8147	11.0904	1832
PDE4D	R1	Suppression	5.8381	5.29134	5.46379	5.71186	6.96436	6.20188	6.43664	6.35847	5.99615	6.64136	1833
ZFYVE28	R1	Suppression	8.61117	8.34975	8.4444	8.51369	10.2492	9.19634	9.87011	9.31456	9.11803	9.76961	1834
CDC14A	R1	Suppression	6.82897	6.5989	6.69592	6.99159	7.69982	7.52596	7.73371	7.37333	7.26089	7.62737	1835
SPTB	R1	Suppression	3.67176	3.54903	3.73985	5.03608	7.38478	6.5611	6.9681	6.43361	5.69117	6.98835	1836
IFFO2	R1	Suppression	7.75989	7.5076	7.42215	7.8302	8.70534	8.22458	8.62478	8.26238	8.26718	8.40073	1837
TBC1D10A	R1	Suppression	9.02299	9.03338	8.83463	9.40186	10.3778	9.74937	10.2042	9.74842	9.51441	9.90594	1838
CDC14B	R1	Suppression	5.10472	4.71666	4.68414	4.83823	6.21856	5.44485	6.12478	5.70524	5.61079	6.36717	1839
MCF2L2	R1	Suppression	2.61763	2.37379	2.33351	2.61466	3.29512	2.66514	3.27093	2.98591	2.9289	3.39428	1840
CDKL1	R1	Suppression	5.67333	5.53297	5.235	5.87114	6.57849	6.54519	6.96507	6.94344	6.61526	7.0927	1841
PPDPF	R1	Suppression	10.6841	10.429	10.264	10.4463	11.0507	10.7757	11.2133	11.2271	10.8852	11.2156	1842
S100A10	R1	Suppression	11.1198	11.1381	11.1234	11.0553	11.778	11.8861	11.4064	11.9176	11.5768	11.6289	1843
HSH2D	R1	Suppression	4.52178	5.09654	5.10063	4.6195	8.86704	9.20873	6.29493	8.63837	7.23436	7.88225	1844
IFIT1	R1	Suppression	10.6013	10.5405	10.794	10.1229	13.9068	14.234	12.1646	13.354	12.7478	13.1509	1845
SHF	R1	Suppression	5.13219	5.17102	4.95228	4.60904	8.03908	8.1599	6.22425	7.4491	6.68786	7.32666	1846
SMTNL1	R1	Suppression	4.60361	4.39724	4.96917	4.31378	7.48182	7.0305	5.54458	7.60551	6.84888	7.40225	1847
ZBP1	R1	Suppression	3.18338	3.1847	3.74252	2.70855	6.49622	6.91273	5.26271	6.80458	6.61548	6.499	1848
HERC5	R1	Suppression	8.87289	8.69423	8.94076	8.30542	13.2448	12.6125	11.0745	12.3342	11.88	12.2587	1849
IRF2	R1	Suppression	10.31	10.2675	10.4264	10.1028	11.7674	11.5756	11.0532	11.5159	11.339	11.5521	1850
ATXN7	R1	Suppression	9.15947	9.11897	9.28796	9.37157	9.91344	10.195	9.66383	9.80227	9.6551	10.0535	1851
PXDC1	R1	Suppression	9.84373	9.87777	9.84202	10.0577	10.6076	11.0389	10.429	10.7921	10.3515	10.7765	1852
RUNX2	R1	Suppression	6.09346	6.04374	6.0015	6.08799	8.1509	8.11499	7.55309	7.84016	7.39989	8.32537	1853
ADM2	R1	Suppression	5.11066	4.81938	5.06434	5.30734	8.83298	9.54488	7.42291	8.03327	7.90792	8.66641	1854
NEURL3	R1	Suppression	7.45874	7.64648	6.87317	7.69853	11.154	11.7003	9.87743	10.888	10.286	11.0027	1855
SGF29	R1	Suppression	7.59763	7.46219	7.33874	7.50677	8.4352	8.64231	8.18824	8.39827	8.13212	8.51164	1856
PCGF5	R1	Suppression	9.90344	9.90663	9.76735	9.90706	10.7294	10.8316	10.2208	10.6291	10.3734	10.8145	1857
TANC1	R1	Suppression	4.74281	5.0923	4.7261	5.02967	8.61479	9.25412	6.61755	7.58757	7.92623	8.56159	1858
TMEM268	R1	Suppression	9.32418	9.33123	9.14052	9.39558	10.8911	10.9849	9.8733	10.5	10.6075	10.9569	1859
NFIX	R1	Suppression	6.14116	5.9243	5.25418	6.78235	7.83599	8.65006	7.49816	8.22449	8.76267	8.42194	1860
OXTR	R1	Suppression	4.73567	4.64031	4.21699	5.98382	7.41919	8.20654	7.05507	7.35187	7.92543	7.23658	1861
FSTL3	R1	Suppression	9.07972	9.12596	8.02725	10.5406	13.1131	12.8655	10.321	11.983	12.1633	11.7104	1862
CERS4	R1	Suppression	7.32449	7.07575	6.78516	8.17869	9.35135	9.48292	8.36821	8.59329	9.14113	8.94434	1863
SLCO5A1	R1	Suppression	4.24995	4.25072	3.85353	5.39855	6.81133	7.14343	5.49339	5.6106	6.18943	6.28226	1864
CTRL	R1	Suppression	5.49301	5.94323	5.92181	6.28429	7.57214	7.97801	7.18958	7.47889	6.87992	7.05174	1865
MSX1	R1	Suppression	3.59978	3.8948	3.43788	4.4612	6.07141	6.74251	5.49134	6.57226	5.23939	5.66289	1866
GUCY1A1	R1	Suppression	4.16331	4.92005	4.33772	5.22381	6.40937	7.16575	6.63991	6.60988	6.44355	6.76514	1867
POGLUT1	R1	Suppression	8.72828	9.1675	9.0218	9.58483	9.95954	10.4224	9.73009	10.1165	9.89894	10.1535	1868
C17orf58	R1	Suppression	8.07575	8.13674	7.8855	8.49635	9.45037	9.74578	8.96495	9.58426	9.32734	9.11674	1869
PXYLP1	R1	Suppression	5.49446	5.25926	5.41827	6.03837	7.39683	7.61617	6.55243	7.12709	7.10647	6.76871	1870
ANKRD33B	R1	Suppression	7.48763	7.2006	6.61861	8.393	10.5377	10.6073	9.41323	10.0513	9.47467	9.94418	1871
PIM2	R1	Suppression	8.47517	8.50749	8.07476	9.30324	11.2107	10.781	9.77047	10.9342	10.3868	10.2354	1872
EXOC3L1	R1	Suppression	3.29151	3.2926	3.47864	3.73725	6.15651	6.26791	4.75674	6.48926	6.02961	5.53764	1873
IGSF8	R1	Suppression	10.5813	10.4196	10.331	10.827	12.4385	12.3694	11.2341	12.1097	12.1238	11.9159	1874
DAPP1	R1	Suppression	9.16249	9.3759	9.34199	9.638	10.6308	10.7998	10.0675	10.4917	10.3505	10.7133	1875
GSEC	R1	Suppression	2.78852	3.1925	3.21871	3.47239	4.73663	4.66	4.20538	4.45078	4.42228	4.73824	1876
FAS	R1	Suppression	9.12755	9.19376	9.22845	9.66809	11.4228	10.8578	10.2088	10.8418	10.7197	10.9584	1877
JAK2	R1	Suppression	9.95892	9.83231	10.1251	10.2114	12.1523	11.9743	11.1111	11.842	11.5756	11.7012	1878
NCF1	R1	Suppression	8.48633	8.78496	8.58222	8.81813	12.2959	11.5157	10.2026	10.4807	11.4653	10.8267	1879
NCF1C	R1	Suppression	6.40774	7.37606	6.92613	6.90903	10.5489	9.79017	8.53777	9.10009	10.0967	9.36797	1880
ARHGAP22	R1	Suppression	10.4255	10.6161	10.4865	10.7082	11.6044	11.4297	11.1535	11.4445	11.6258	11.3533	1881
NCF1B	R1	Suppression	4.7704	5.46834	5.607	5.42073	9.32515	8.22126	7.34953	8.19029	8.97997	7.47316	1882
IGSF3	R1	Suppression	4.61313	4.48542	4.56083	4.96234	6.53725	5.56633	5.67475	5.75693	6.22397	5.74959	1883
SPAG1	R1	Suppression	5.93235	5.69383	5.73264	6.03611	8.18742	7.64864	7.46974	7.49896	7.6767	7.11473	1884
ENTHD1	R1	Suppression	4.78765	4.74475	5.04712	4.92326	6.81827	6.28786	6.06426	6.21295	6.23269	6.13183	1885
NEXN	R1	Suppression	3.75421	4.04312	4.66085	4.39779	7.99136	6.8078	7.15947	7.4549	7.15731	6.65266	1886
FTH1	R1	Suppression	16.2929	16.4357	16.0019	16.2748	17.1587	16.8232	16.8809	17.0169	17.2168	16.7212	1887
IGF2BP3	R1	Suppression	6.50074	6.92285	6.78187	6.64551	8.09304	7.39157	7.86713	7.56697	7.96221	7.8179	1888
CEP112	R1	Suppression	3.99333	3.84595	4.18938	3.84995	5.46415	5.23579	5.21317	4.72821	5.48975	5.26344	1889
RNF157	R1	Suppression	1.13916	0.783774	1.05629	0.847855	1.71095	1.57903	1.56412	1.47213	1.66873	1.41143	1890
AKNA	R1	Suppression	10.3262	10.2256	9.9794	9.82508	11.4414	10.8978	10.8262	10.8683	10.9226	11.1906	1891
STK24	R1	Suppression	11.2487	11.1034	11.2	10.8697	12.0605	11.7809	11.5081	11.7111	11.6939	11.8729	1892
EIF4E3	R1	Suppression	8.92616	8.84989	8.78922	8.81204	9.7541	9.4401	9.45188	9.28427	9.41275	9.76791	1893
HSCB	R1	Suppression	7.1625	7.28867	7.09248	7.08072	8.05178	7.73839	7.63352	7.51401	7.81452	7.84836	1894
MAP3K5	R1	Suppression	10.7221	10.7485	10.8074	10.9516	11.8326	11.8324	11.2936	11.2766	11.6036	11.6011	1895
NIBAN1	R1	Suppression	11.3027	11.2009	11.7094	11.8294	13.6948	13.8712	12.8426	12.5612	13.0424	12.7952	1896
PSTPIP2	R1	Suppression	9.89292	10.3611	10.4289	11.1924	13.111	13.2014	12.0257	11.736	12.0929	12.1211	1897
RHOG	R1	Suppression	11.3811	11.4205	11.1073	11.5858	12.634	12.8501	12.1446	12.0964	12.0435	12.0958	1898
ATF4	R1	Suppression	11.5193	11.5549	11.3011	11.7518	13.0044	13.2587	12.3307	12.5551	12.4032	12.724	1899
RAB33A	R1	Suppression	5.67306	5.98595	5.13856	6.20196	8.55494	8.7555	7.5665	7.57891	7.11376	7.89729	1900
IRF1	R1	Suppression	10.866	11.331	10.8908	11.9841	14.8688	14.6338	13.8608	13.5194	13.4202	13.607	1901
LYRM4	R1	Suppression	8.37022	8.52631	8.16947	8.71594	9.77633	9.59687	9.28074	9.28416	9.19493	9.36684	1902
MAP3K8	R1	Suppression	9.91129	10.0676	9.72115	10.6969	12.8718	12.5752	11.9247	12.1801	11.5797	12.0665	1903
ATXN7L1	R1	Suppression	8.55052	8.59847	8.32277	8.9901	9.95617	9.96987	9.67874	9.3776	9.48985	9.61764	1904
HIP1R	R1	Suppression	4.02641	4.59502	3.83522	5.18942	6.77679	6.65958	5.90041	5.9056	6.04451	5.9053	1905
CEBPB	R1	Suppression	11.8494	11.8442	11.6231	11.9683	13.4983	13.1268	12.7398	12.8603	12.6812	12.5483	1906
TRIM11	R1	Suppression	9.32828	9.21671	9.04701	9.32566	10.3774	10.3665	9.83877	9.93433	9.91785	9.80943	1907
DTX2	R1	Suppression	9.65774	9.77376	10.0316	10.0981	11.4262	11.5107	10.8222	10.8962	10.8339	10.8233	1908
PERM1	R1	Suppression	2.49478	2.01821	2.59162	2.77494	6.01187	6.00304	4.50115	4.88192	4.3263	4.68664	1909
UBE2E1	R1	Suppression	10.2344	10.4194	10.422	10.7084	11.7496	11.84	11.0986	11.3234	11.0706	11.1861	1910
N4BP2L1	R1	Suppression	8.95081	9.23121	9.44375	10.4534	12.7245	12.8505	11.3322	11.5555	11.1508	11.2598	1911
HIVEP2	R1	Suppression	8.8602	9.09698	9.13176	9.8543	12.1805	12.0798	10.82	10.8808	10.6044	10.8758	1912
TRIP10	R1	Suppression	10.3479	10.5337	10.356	11.5297	13.8623	13.8663	12.2244	12.55	12.14	12.357	1913
BCL3	R1	Suppression	9.58739	9.92251	9.53205	10.4715	12.3498	12.5895	11.0699	11.2173	11.2166	11.3979	1914
SOD2	R1	Suppression	13.6769	13.7868	13.4631	14.5146	16.8683	16.9196	15.2226	15.1854	15.3445	15.5846	1915
ITGB8	R1	Suppression	7.5274	7.46747	7.45641	8.75291	12.0283	12.1793	9.7852	9.87424	9.54107	10.0819	1916
NBN	R1	Suppression	11.3156	11.4501	11.2478	12.0413	14.1367	13.9459	12.8136	12.8915	12.6774	13.1599	1917
RHEBL1	R1	Suppression	4.61424	4.67568	4.6669	4.52226	7.43731	7.58786	7.17388	6.97904	6.87785	7.27589	1918
TCF7L1	R1	Suppression	3.67743	4.0355	3.61772	4.10935	6.61	6.55537	6.42655	5.7228	5.94305	6.23706	1919
UBALD2	R1	Suppression	9.59458	9.7122	9.22036	9.55606	11.7453	11.6314	10.8699	10.7312	10.9747	11.0641	1920
ARNTL2	R1	Suppression	8.14221	8.2264	8.00884	8.54229	10.4877	10.3295	9.69384	9.6017	9.92969	10.2551	1921
RILPL2	R1	Suppression	10.9216	10.8522	10.6463	11.0498	12.4061	12.6355	12.0431	11.8723	11.9566	12.3483	1922
GLRX	R1	Suppression	11.4901	11.1353	11.2028	11.3068	12.7275	12.7788	12.4549	11.7414	12.2476	12.1356	1923
SMG7	R1	Suppression	10.7928	10.7467	10.6586	11.0138	11.4911	11.6179	11.5451	11.1197	11.3603	11.4665	1924
RNF115	R1	Suppression	9.18642	9.01642	8.824	9.45793	10.2345	10.565	10.1741	9.81419	10.1865	10.0259	1925
SOCS1	R1	Suppression	7.14156	6.88957	6.3602	7.2311	10.0074	10.8504	9.64149	9.00036	9.2409	8.9675	1926
ZC3H12A	R1	Suppression	11.1069	10.9089	10.5204	11.4083	13.5835	13.8618	12.8402	12.6458	13.077	12.6586	1927
ORAI2	R1	Suppression	10.1627	10.5995	10.2944	10.5283	12.1218	12.19	12.5678	11.6827	11.89	11.833	1928
TCHH	R1	Suppression	5.93915	6.36738	6.16075	6.96658	8.53699	8.88689	8.84235	8.06086	7.65753	7.88665	1929
AMPH	R1	Suppression	2.45216	3.15044	2.98288	3.30611	5.62404	5.42252	5.55118	5.63918	5.22422	4.74493	1930
BCL2L11	R1	Suppression	7.15054	7.1319	7.02779	7.45369	8.98006	8.44976	8.89989	8.47882	8.69121	8.43412	1931
GADD45A	R1	Suppression	9.14681	9.57362	9.43241	9.68553	12.033	11.1697	12.3413	11.2937	11.2759	11.3194	1932
LRRC1	R1	Suppression	3.81555	3.65702	3.31974	3.73166	5.75284	5.16613	4.86383	4.50105	4.59586	4.85776	1933
KLF4	R1	Suppression	6.61498	6.76622	6.10766	6.7494	10.0474	8.72724	8.58222	8.58739	8.04411	9.03326	1934
CYLD	R1	Suppression	10.9002	10.9128	10.7543	11.0481	12.7799	12.2569	11.8422	11.9204	11.7665	12.0622	1935
THAP1	R1	Suppression	7.23827	7.34182	7.32153	7.52995	8.75204	8.32944	8.14161	8.08556	7.96551	8.1339	1936
SASH1	R1	Suppression	9.19606	9.16689	9.15417	9.09421	10.8795	10.2922	10.4225	10.233	10.1819	10.3469	1937
TMEM159	R1	Suppression	8.91688	8.84617	8.88811	8.82044	10.7203	9.92161	10.1048	9.98151	9.66827	10.1939	1938
C21orf91	R1	Suppression	5.69396	6.12938	5.66598	6.26325	8.68294	7.63915	8.00582	7.22005	7.08089	7.77337	1939
MBNL1	R1	Suppression	11.5913	11.6955	11.6606	11.7141	13.1162	12.4712	12.6309	12.3375	12.281	12.4765	1940
CRLF3	R1	Suppression	8.87016	8.85021	8.85168	8.93467	9.82384	9.55734	9.59883	9.27277	9.26882	9.37849	1941
RNF24	R1	Suppression	8.10659	7.74276	8.33307	8.3222	10.8216	10.1003	10.4094	9.36474	9.21219	9.65398	1942
P2RX7	R1	Suppression	11.8117	11.5202	11.9956	12.3691	14.8825	13.949	14.0403	13.5009	13.322	13.5448	1943
SCUBE3	R1	Suppression	3.54844	3.43971	4.20383	4.04867	7.92428	6.79177	7.40672	6.32677	6.31682	6.07707	1944
C4orf46	R1	Suppression	6.79751	6.98763	7.14107	7.56352	9.45526	9.18229	8.82567	8.71825	8.05088	8.59526	1945
TBK1	R1	Suppression	9.66736	9.73213	9.76909	9.95431	10.705	10.5031	10.358	10.2556	10.1808	10.4331	1946
TEAD2	R1	Suppression	3.68164	3.6828	3.76729	4.1842	5.51857	5.27424	5.41586	4.90812	4.91412	5.1642	1947
GADD45B	R1	Suppression	9.54635	9.704	9.448	10.01	13.222	12.6061	12.5447	11.6843	11.3362	12.043	1948
TJP2	R1	Suppression	9.22622	9.53191	9.3552	9.9078	12.1472	11.6153	11.6006	10.828	11.0828	11.0857	1949
RASGRP1	R1	Suppression	7.01828	6.4946	7.19138	7.97648	8.61614	8.16298	8.64398	8.03516	8.19457	7.72506	1950
DSTYK	R1	Suppression	9.59342	9.44752	9.82695	10.3694	10.8189	10.8336	11.2039	10.2582	9.98274	10.1248	1951
HUS1B	R1	Suppression	1.64851	1.28638	1.82446	2.33032	2.79931	2.57245	2.88971	2.2975	1.82237	1.85633	1952
PXT1	R1	Suppression	1.07933	1.07989	1.39461	1.70095	2.17603	1.91478	2.65122	2.04511	1.67381	1.87443	1953
LINC01191	R1	Suppression	3.5908	3.78991	4.4438	4.89083	5.95093	5.26219	6.37349	5.95555	4.90285	5.29854	1954
PRKY	R1	Suppression	7.20414	7.34722	8.18224	8.47667	9.32588	8.70174	9.89305	9.16799	8.43801	8.7335	1955
SIAH1	R1	Suppression	6.82329	7.10322	7.60502	7.72165	8.93867	8.10719	9.26832	8.85596	7.97738	8.17932	1956
SMC3	R1	Suppression	9.4606	9.40045	10.1726	10.0222	10.9886	10.3659	11.3191	10.8215	10.2381	10.3021	1957
N4BP2L2	R1	Suppression	9.52711	9.6894	10.3969	10.3786	11.0424	10.8264	11.3598	11.1898	10.336	10.4471	1958
RPL21P44	R1	Suppression	2.31057	3.00834	4.71895	4.772	6.65097	5.54815	7.52245	6.37857	4.53269	4.68543	1959
C1orf56	R1	Suppression	4.80583	4.80743	5.24292	5.35714	6.15498	5.73933	6.14607	5.97641	5.39845	5.46492	1960
LOC100132356	R1	Suppression	5.32485	5.30613	5.95672	5.92513	6.96555	6.6393	7.2762	7.01783	6.05691	6.2448	1961
TRAPPC2	R1	Suppression	6.393	6.76413	7.44996	7.4506	8.01481	7.6255	8.73685	8.13345	7.20166	7.05942	1962
HMGN5	R1	Suppression	6.86755	7.07439	7.60281	7.8397	8.44706	8.21274	9.08271	8.36852	7.81377	7.81936	1963
LOC101927770	R1	Suppression	3.28304	3.38	3.6714	3.89535	4.3827	4.12039	5.08306	4.3037	3.87019	3.86364	1964
LINC00260	R1	Suppression	1.34494	1.9393	2.62674	2.34083	4.13326	3.99888	5.11568	4.41508	2.61891	2.88173	1965
ZNF528-AS1	R1	Suppression	4.96104	5.2235	5.83642	5.72904	6.35925	6.4287	6.8762	6.19444	5.78227	5.91765	1966
ANKRD44-IT1	R1	Suppression	0.462872	0.463628	1.57843	1.96092	3.16192	2.81616	3.41709	2.71634	1.57344	1.65216	1967
SREK1IP1	R1	Suppression	8.6884	8.85277	9.28126	9.40109	10.0616	9.94183	10.2606	9.71982	9.09631	9.2506	1968
HMBOX1	R1	Suppression	7.47352	7.71692	8.11186	8.58126	9.26729	8.55733	9.41936	8.77303	7.81833	7.93975	1969
RPA4	R1	Suppression	1.4453	1.63666	2.36246	3.02411	4.54262	3.01672	4.34151	3.60815	2.20768	2.45282	1970
ZNF814	R1	Suppression	6.66067	7.02413	7.68296	8.28344	9.42089	8.31666	9.3179	8.44184	7.40447	7.6994	1971
PEAK3	R1	Suppression	2.84153	2.91656	3.7007	4.2847	6.55003	4.19427	6.4015	5.48649	3.94771	3.93682	1972
ASB3	R1	Suppression	4.13532	4.39336	5.36408	5.30283	7.16912	5.61196	6.7944	6.2254	5.20331	5.27665	1973
LOC727896	R1	Suppression	3.08848	3.23504	4.4129	4.33386	6.34752	4.69387	6.20241	5.4372	4.16113	4.28521	1974
ATRX	R1	Suppression	10.2801	10.4484	11.1076	11.1687	12.3705	11.3644	12.5521	11.8126	11.0113	11.247	1975
GRIK1	R1	Suppression	2.06506	2.64046	3.31569	3.45368	5.92374	3.96158	5.77455	4.60564	3.39362	3.63566	1976
LRRC28	R1	Suppression	7.17167	7.43315	7.97332	8.08466	9.66431	8.34422	9.64539	8.7912	8.16155	7.98461	1977
NBPF25P	R1	Suppression	3.93212	4.02681	5.59891	6.50003	8.92674	6.72646	8.68292	7.66755	5.08581	6.49649	1978
CEP350	R1	Suppression	9.98278	10.0803	10.5281	10.5905	11.6736	10.9775	11.5435	11.0504	10.4779	10.7433	1979
SCARNA7	R1	Suppression	2.6658	3.19008	5.18457	5.47937	9.20423	6.55163	8.17336	6.7062	4.44462	5.697	1980
CEBPZOS	R1	Suppression	8.81341	8.97557	9.22922	9.36659	10.2289	9.6386	9.96361	9.85976	9.23998	9.43233	1981
DPRXP4	R1	Suppression	2.62553	3.02903	3.57202	3.71756	5.19374	4.2421	5.08977	4.57379	3.16059	3.77524	1982
FDPSP2	R1	Suppression	3.13445	3.62185	5.39795	5.33803	8.27715	7.26397	6.96134	6.79892	5.38524	5.27276	1983
SLC30A4	R1	Suppression	3.98052	4.33617	5.74132	6.23237	9.27863	8.27571	8.36663	8.05849	6.22362	6.58141	1984
CCDC84	R1	Suppression	7.26159	7.11507	7.90854	8.07706	9.31043	8.52208	8.72085	8.40949	7.85497	7.88941	1985
KMT2A	R1	Suppression	9.14373	9.08307	9.82355	10.2171	11.9899	10.7803	11.3709	11.0212	10.0783	10.1349	1986
MRS2P2	R1	Suppression	1.0268	1.02815	2.30853	3.25712	5.98835	3.57987	4.72401	4.1723	2.73882	2.65666	1987
SNORA77	R1	Suppression	0.928598	0.542564	1.28231	1.30231	3.30212	2.57059	3.46183	2.7045	1.27834	1.61338	1988
LOC100506321	R1	Suppression	1.29076	1.08342	2.32543	1.97767	3.84382	3.52691	3.73162	3.24735	2.20609	2.03651	1989
KCNE5	R1	Suppression	2.96543	2.57976	3.59079	3.48108	5.23773	4.79023	5.002	4.30561	3.43477	3.63953	1990
SPDYE5	R1	Suppression	2.24369	2.2449	3.00628	2.71877	4.13618	3.68087	3.89091	3.34725	2.81136	2.8027	1991
CELF1	R1	Suppression	11.7302	11.7277	12.4138	12.6158	13.572	13.1169	13.7463	12.9654	12.5829	12.5799	1992
PPP1R12A	R1	Suppression	10.4798	10.5203	11.3183	11.5359	12.9315	12.3252	12.8429	11.9435	11.3427	11.4019	1993
RBMX2	R1	Suppression	7.86038	7.90205	8.38977	8.42656	9.22035	8.91042	9.17894	8.68035	8.39391	8.35901	1994
ATXN2	R1	Suppression	9.03472	8.81867	9.27221	9.28198	9.96704	9.75061	10.0567	9.64116	9.30538	9.37477	1995
RSBN1L	R1	Suppression	7.93265	7.82019	9.07637	8.8248	10.8682	10.2689	10.8524	9.91702	9.00925	9.31922	1996
SLC35G5	R1	Suppression	0.657363	0.378529	1.61435	1.98865	3.41438	2.72752	3.47478	2.88222	2.07977	1.68925	1997
TMEM81	R1	Suppression	4.26209	4.21017	4.87161	4.91495	5.7975	5.26907	5.65778	5.47551	5.04232	4.92363	1998
[truncated: 4,150 more rows]
