# Supplementary material for: Yersinia remodels epigenetic histone modifications in human macrophages
Source: PLoS Pathog. 2021 Nov 18;17(11):e1010074. doi: 10.1371/journal.ppat.1010074 (PMC8639070; doi:10.1371/journal.ppat.1010074)
Supplement: S12 Table — (XLSX) [file ppat.1010074.s018.xlsx]

## Sheet: Sheet1
S12 Table: Rho GTPase specificity (column C) and reported function in epigenetics (column E) for effectors (Gene Symbol) with RNA-seq and ChIP-seq overlaps in different profiles (Profile). "Reference" refers to the source publication describing Rho GTPase specificiy.
Gene Symbol	Profile	Rho GTPase specificity	Reference	Function in epigenetics
ABCD3	Prevention	RhoA, RhoC	[1]
BAIAP2	Prevention	Rac1, Cdc42; Rac1, Rac3; Cdc42	[1–3]
DIAPH1	Prevention	RhoA, Rac1	[2]	Regulates TEAD and SRF activity and chromatin binding by modulation of monomeric nuclear actin levels [4]
IQGAP3	Prevention	RhoA, RhoB, RhoC, RhoQ, RhoJ	[1]
ITGB1	Prevention	Rac1, Rac2, Rac3, RhoG	[1]
NCEH1	Prevention	RhoB	[3]
NEFH	Prevention	RhoA	[3]
NISCH	Prevention	Rnd2, Rnd3	[1]
PLCB2	Prevention	Rac1, Cdc42	[2]
PLXNB2	Prevention	RhoD	[3]
PPM1H	Prevention	Cdc42	[3]
RGS14	Prevention	Cdc42, Rac1	[3]
SH3RF1	Prevention	RhoV; Rac1	[1,3]
SPTBN1	Prevention	RhoU, RhoV	[1]
TEX2	Prevention	RhoA	[1]
WDR81	Prevention	Cdc42	[1]
WDR91	Prevention	Cdc42	[1]
WIPF3	Prevention	Cdc42; Cdc42	[1,3]
ABI1	Suppression	Rac1, Rac2, Rac3; Rac1, RhoA	[1,3]
ACTN1	Suppression	RhoF, RhoD, RhoBTB2	[1]	Maintenance of epigenetic gene silencing [5]
AMIGO2	Suppression	Rac1, Rac3	[1]
ANKLE2	Suppression	Rac2, RhoG	[1]
ARL13B	Suppression	RhoQ, RhoJ	[1]
BASP1	Suppression	RhoF	[1]	BASP1 recruits HDAC1 to suppress WT1 target genes [6]
CAVIN1	Suppression	RhoA, RhoB, RhoC	[1]
CDC42EP3	Suppression	Cdc42	[2]
CKB	Suppression	Rnd3	[1]
CPNE8	Suppression	Cdc42, RhoQ, RhoJ, RhoF, RhoD	[1]
EPHA2	Suppression	Rac1, Rac2, Rac3, RhoG, Rnd1, Rnd2, Rnd3, RhoU, RhoV	[1]
EPSTI1	Suppression	Rnd1	[1]
FLOT1	Suppression	RhoA, RhoB, RhoC	[1]	Mediates histone acetylation through regulation of SP1 levels [7]
FNBP1	Suppression	Cdc42, RhoQ, RhoJ, Rnd2; Cdc42, Rac1	[1,3]
HNRNPC	Suppression	RhoBTB1, RhoBTB2	[1]	Binds m6A modified mRNA to regulate abundance and alternative splicing [8]
IL32	Suppression	Rac3	[1]	Inhibits DNMT1 binding to TIMP-3 to promote hypomethylation [9]
KTN1	Suppression	RhoA, Rac1, Cdc42; Rnd2, Rnd3	[1,2]
LMNB1	Suppression	RhoF, RhoD	[1]	Regulates chromatin landscapes, condensation of chromatin territories, heterochromatin distribution [10–12]
MAP3K4	Suppression	Cdc42	[2]	Reduces HDAC6 expression thus blocking deacetylation of promoters of tight junction genes and preventing the dissolution of tight junctions [13], controls the activity of HAT CBP and H2B acetylation [14], modulates Rel expression through HDAC6 and CBP [15]
MYL12B	Suppression	RhoV	[1]
NCK2	Suppression	RhoU, RhoV	[1]
PHIP	Suppression	RhoBTB2	[1]	Binds H3K4me, nucleosomes and chromatin remodelers, regulates gene expression and H3K27ac [16]
PICALM	Suppression	Rnd3	[1]
PKN2	Suppression	RhoA; RhoA, RhoB, RhoC	[1,2]	H3T11 phosphorylation [17]; H3T11ph with subsequent H4K16ac, AR and chromatin remodeler recruitment [18]; HDAC5, 7, 9 phosphorylation [19]
PLD1	Suppression	RhoA, Rac1, Cdc42	[2]	Induced NF-kB binding to PLD1 promoter as positive autoregulation [20], triggers B-catenin expression which leads to B-catenin target gene promoter binding [21], mediates NF-κB and HIF-1α binding to target gene promoters [22]
PSD3	Suppression	RhoB	[3]
PSME2	Suppression	RhoB	[3]
RALGAPA1	Suppression	RhoH	[1]
RAP1B	Suppression	RhoC	[3]
RBBP6	Suppression	RhoBTB1	[1]	Negatively regulates transcriptional repressor ZBTB38, which controls levels of the replication factor MCM10 on chromatin [23], promotes NF-kB nuclear translocation and subsequent gene expression [24]
ROCK2	Suppression	RhoA; RhoA, RhoB, RhoC, RhoH; Cdc42, Rac1, RhoA, RhoB, RhoC	[1–3]	ROCK2 and STAT3 bind to chromatin at several key genes that control TH17 and T follicular helper cells [25], mediates Stat3 and Stat5 binding to target gene promoters [26], promotes proinflammatory responses via regulation of STAT3/STAT5 phosphorylation and chromatin binding [27], phosphorylates p300 to regulate its acetyltransferase activity in the nucleus [28], phosphorylates IRF4 and controls …
RRAS2	Suppression	Rnd1	[1]	Promotes activity of BRD4 (acetylation "reader" promoter) through sustained activation of ERK [35]
SESTD1	Suppression	Cdc42, Rac1	[3]
SHMT2	Suppression	RhoG	[1]	SHMT2 generates SAM and NADH precursors which leads to changes in DNA and histone methylation and promoter silencing [36], provides metabolites for epigenetic reprogramming of macrophages during LPS stimulation [37]
SPEN	Suppression	RhoBTB1	[1]	Epigenetic X-inactivation [38]
STAT3	Suppression	Rac1, Cdc42	[2]	Binds chromatin in macrophages to regulate IL10 inducible genes [39]
STOM	Suppression	Cdc42, RhoQ, RhoJ, RhoA, RhoB, RhoC, RhoH	[1]
TJP2	Suppression	RhoA, RhoB, RhoC	[1]
TMOD3	Suppression	RhoBTB2, Rnd3	[1]
TRIP10	Suppression	Cdc42; Cdc42	[2,3]
VIM	Suppression	RhoBTB1	[1]
VRK2	Suppression	Rac1, Rac2, Rac3, RhoG, RhoF, RhoD	[1]	Phosphorylates H3 on T3 and S10 in vitro [40,41]
CCDC115	Suppression	RhoA	[1]
UACA	Suppression	RhoH	[1]
SMURF2	Down	Rac1	[2]	Regulates H2B monoubiquitination and H3 tri-methylation at K4 and K79 by targeting RNF20 to proteasomal degradation; Smurf2 and RNF20 are co-localized at the γ-H2AX foci of double-stranded DNA breaks in the nucleus [42], degrades H3K27me3 methyltransferase PRC2 component EZH2 [43], inactivation of SMURF2 leads to global changes in chromatin compaction and epigenetic alterations associated with hi…
TAOK3	Up	Rac1, Rac2, Rac3	[1]
MPP7	Up	Rac1, Rac2, Rac3, RhoG, RhoQ, RhoJ	[1]
RIPOR2	Up	RhoB	[3]
Reference
1. Bagci H, Sriskandarajah N, Robert A, Boulais J, Elkholi IE, Tran V, et al. Mapping the proximity interaction network of the Rho-family GTPases reveals signalling pathways and regulatory mechanisms. Nat Cell Biol. 2020 Jan;22(1):120–34.
2. Bustelo XR, Sauzeau V, Berenjeno IM. GTP-binding proteins of the Rho/Rac family: regulation, effectors and functions in vivo. BioEssays News Rev Mol Cell Dev Biol. 2007 Apr;29(4):356–70.
3. Paul F, Zauber H, von Berg L, Rocks O, Daumke O, Selbach M. Quantitative GTPase Affinity Purification Identifies Rho Family Protein Interaction Partners. Mol Cell Proteomics MCP. 2017 Jan;16(1):73–85.
4. McNeill MC, Wray J, Sala-Newby GB, Hindmarch CCT, Smith SA, Ebrahimighaei R, et al. Nuclear actin regulates cell proliferation and migration via inhibition of SRF and TEAD. Biochim Biophys Acta Mol Cell Res. 2020 Jul;1867(7):118691.
5. Poleshko A, Kossenkov AV, Shalginskikh N, Pecherskaya A, Einarson MB, Marie Skalka A, et al. Human factors and pathways essential for mediating epigenetic gene silencing. Epigenetics. 2014 Sep;9(9):1280–9.
6. Toska E, Campbell HA, Shandilya J, Goodfellow SJ, Shore P, Medler KF, et al. Repression of transcription by WT1-BASP1 requires the myristoylation of BASP1 and the PIP2-dependent recruitment of histone deacetylase. Cell Rep. 2012 Sep 27;2(3):462–9.
7. Riento K, Zhang Q, Clark J, Begum F, Stephens E, Wakelam MJ, et al. Flotillin proteins recruit sphingosine to membranes and maintain cellular sphingosine-1-phosphate levels. PloS One. 2018;13(5):e0197401.
8. Liu N, Dai Q, Zheng G, He C, Parisien M, Pan T. N(6)-methyladenosine-dependent RNA structural switches regulate RNA-protein interactions. Nature. 2015 Feb 26;518(7540):560–4.
9. Yun J, Park MH, Son DJ, Nam KT, Moon DB, Ju JH, et al. IL-32 gamma reduces lung tumor development through upregulation of TIMP-3 overexpression and hypomethylation. Cell Death Dis. 2018 Feb 21;9(3):306.
10. Camps J, Erdos MR, Ried T. The role of lamin B1 for the maintenance of nuclear structure and function. Nucl Austin Tex. 2015;6(1):8–14.
11. Zheng X, Kim Y, Zheng Y. Identification of lamin B-regulated chromatin regions based on chromatin landscapes. Mol Biol Cell. 2015 Jul 15;26(14):2685–97.
12. Rao RA, Ketkar AA, Kedia N, Krishnamoorthy VK, Lakshmanan V, Kumar P, et al. KMT1 family methyltransferases regulate heterochromatin-nuclear periphery tethering via histone and non-histone protein methylation. EMBO Rep. 2019 May;20(5):e43260.
13. Mobley RJ, Raghu D, Duke LD, Abell-Hart K, Zawistowski JS, Lutz K, et al. MAP3K4 Controls the Chromatin Modifier HDAC6 during Trophoblast Stem Cell Epithelial-to-Mesenchymal Transition. Cell Rep. 2017 Mar 7;18(10):2387–400.
14. Abell AN, Jordan NV, Huang W, Prat A, Midland AA, Johnson NL, et al. MAP3K4/CBP-regulated H2B acetylation controls epithelial-mesenchymal transition in trophoblast stem cells. Cell Stem Cell. 2011 May 6;8(5):525–37.
15. Shendy NAM, Raghu D, Roy S, Perry CH, Safi A, Branco MR, et al. Coordinated regulation of Rel expression by MAP3K4, CBP, and HDAC6 controls phenotypic switching. Commun Biol. 2020 Aug 28;3(1):475.
16. Morgan MAJ, Rickels RA, Collings CK, He X, Cao K, Herz H-M, et al. A cryptic Tudor domain links BRWD2/PHIP to COMPASS-mediated histone H3K4 methylation. Genes Dev. 2017 Oct 1;31(19):2003–14.
17. O’Sullivan AG, Mulvaney EP, Hyland PB, Kinsella BT. Protein kinase C-related kinase 1 and 2 play an essential role in thromboxane-mediated neoplastic responses in prostate cancer. Oncotarget. 2015 Sep 22;6(28):26437–56.
18. O’Sullivan AG, Mulvaney EP, Kinsella BT. Regulation of protein kinase C-related kinase (PRK) signalling by the TPα and TPβ isoforms of the human thromboxane A2 receptor: Implications for thromboxane- and androgen- dependent neoplastic and epigenetic responses in prostate cancer. Biochim Biophys Acta Mol Basis Dis. 2017 Apr;1863(4):838–56.
19. Mathias RA, Guise AJ, Cristea IM. Post-translational modifications regulate class IIa histone deacetylase (HDAC) function in health and disease. Mol Cell Proteomics MCP. 2015 Mar;14(3):456–70.
20. Kang DW, Park MH, Lee YJ, Kim HS, Lindsley CW, Alex Brown H, et al. Autoregulation of phospholipase D activity is coupled to selective induction of phospholipase D1 expression to promote invasion of breast cancer cells. Int J Cancer. 2011 Feb 15;128(4):805–16.
21. Kang DW, Choi CY, Cho Y-H, Tian H, Di Paolo G, Choi K-Y, et al. Targeting phospholipase D1 attenuates intestinal tumorigenesis by controlling β-catenin signaling in cancer-initiating cells. J Exp Med. 2015 Jul 27;212(8):1219–37.
22. Kang DW, Park M-K, Oh H-J, Lee D-G, Park S-H, Choi K-Y, et al. Phospholipase D1 has a pivotal role in interleukin-1β-driven chronic autoimmune arthritis through regulation of NF-κB, hypoxia-inducible factor 1α, and FoxO3a. Mol Cell Biol. 2013 Jul;33(14):2760–72.
23. Miotto B, Chibi M, Xie P, Koundrioukoff S, Moolman-Smook H, Pugh D, et al. The RBBP6/ZBTB38/MCM10 axis regulates DNA replication and common fragile site stability. Cell Rep. 2014 Apr 24;7(2):575–87.
24. Xiao C, Wu G, Zhou Z, Zhang X, Wang Y, Song G, et al. RBBP6, a RING finger-domain E3 ubiquitin ligase, induces epithelial-mesenchymal transition and promotes metastasis of colorectal cancer. Cell Death Dis. 2019 Nov 4;10(11):833.
25. Chen W, Nyuydzefe MS, Weiss JM, Zhang J, Waksal SD, Zanin-Zhorov A. ROCK2, but not ROCK1 interacts with phosphorylated STAT3 and co-occupies TH17/TFH gene promoters in TH17-activated human T cells. Sci Rep. 2018 Nov 9;8(1):16636.
26. Weiss JM, Chen W, Nyuydzefe MS, Trzeciak A, Flynn R, Tonra JR, et al. ROCK2 signaling is required to induce a subset of T follicular helper cells through opposing effects on STATs in autoimmune settings. Sci Signal. 2016 Jul 19;9(437):ra73.
27. Zanin-Zhorov A, Weiss JM, Nyuydzefe MS, Chen W, Scher JU, Mo R, et al. Selective oral ROCK2 inhibitor down-regulates IL-21 and IL-17 secretion in human T cells via STAT3-dependent mechanism. Proc Natl Acad Sci U S A. 2014 Nov 25;111(47):16814–9.
28. Tanaka T, Nishimura D, Wu R-C, Amano M, Iso T, Kedes L, et al. Nuclear Rho kinase, ROCK2, targets p300 acetyltransferase. J Biol Chem. 2006 Jun 2;281(22):15320–9.
29. Biswas PS, Gupta S, Chang E, Song L, Stirzaker RA, Liao JK, et al. Phosphorylation of IRF4 by ROCK2 regulates IL-17 and IL-21 production and the development of autoimmunity in mice. J Clin Invest. 2010 Sep;120(9):3280–95.
30. Ricker E, Verma A, Marullo R, Gupta S, Ye C, Pannellini T, et al. Selective dysregulation of ROCK2 activity promotes aberrant transcriptional networks in ABC diffuse large B-cell lymphoma. Sci Rep. 2020 Aug 4;10(1):13094.
31. Ricker E, Chinenov Y, Pannellini T, Flores-Castro D, Ye C, Gupta S, et al. Serine-threonine kinase ROCK2 regulates germinal center B cell positioning and cholesterol biosynthesis. J Clin Invest. 2020 Jul 1;130(7):3654–70.
32. Marinissen MJ, Chiariello M, Tanos T, Bernard O, Narumiya S, Gutkind JS. The small GTP-binding protein RhoA regulates c-jun by a ROCK-JNK signaling axis. Mol Cell. 2004 Apr 9;14(1):29–41.
33. Cowell CF, Yan IK, Eiseler T, Leightner AC, Döppler H, Storz P. Loss of cell-cell contacts induces NF-kappaB via RhoA-mediated activation of protein kinase D1. J Cell Biochem. 2009 Mar 1;106(4):714–28.
34. Fazal F, Bijli KM, Minhajuddin M, Rein T, Finkelstein JN, Rahman A. Essential role of cofilin-1 in regulating thrombin-induced RelA/p65 nuclear translocation and intercellular adhesion molecule 1 (ICAM-1) expression in endothelial cells. J Biol Chem. 2009 Jul 31;284(31):21047–56.
35. Liao S, Maertens O, Cichowski K, Elledge SJ. Genetic modifiers of the BRD4-NUT dependency of NUT midline carcinoma uncovers a synergism between BETis and CDK4/6is. Genes Dev. 2018 Sep 1;32(17–18):1188–200.
36. Parsa S, Ortega-Molina A, Ying H-Y, Jiang M, Teater M, Wang J, et al. The serine hydroxymethyltransferase-2 (SHMT2) initiates lymphoma development through epigenetic tumor suppressor silencing. Nat Cancer. 2020;1:653–64.
37. Yu W, Wang Z, Zhang K, Chi Z, Xu T, Jiang D, et al. One-Carbon Metabolism Supports S-Adenosylmethionine and Histone Methylation to Drive Inflammatory Macrophages. Mol Cell. 2019 Sep 19;75(6):1147-1160.e5.
38. Dossin F, Pinheiro I, Żylicz JJ, Roensch J, Collombet S, Le Saux A, et al. SPEN integrates transcriptional and epigenetic control of X-inactivation. Nature. 2020 Feb;578(7795):455–60.
39. Kang K, Bachu M, Park SH, Kang K, Bae S, Park-Min K-H, et al. IFN-γ selectively suppresses a subset of TLR4-activated genes and enhancers to potentiate macrophage activation. Nat Commun. 2019 Jul 25;10(1):3320.
40. Sanz-García M, López-Sánchez I, Lazo PA. Proteomics identification of nuclear Ran GTPase as an inhibitor of human VRK1 and VRK2 (vaccinia-related kinase) activities. Mol Cell Proteomics MCP. 2008 Nov;7(11):2199–214.
41. Vázquez-Cedeira M, Barcia-Sanjurjo I, Sanz-García M, Barcia R, Lazo PA. Differential inhibitor sensitivity between human kinases VRK1 and VRK2. PloS One. 2011;6(8):e23235.
42. Blank M, Tang Y, Yamashita M, Burkett SS, Cheng SY, Zhang YE. A tumor suppressor function of Smurf2 associated with controlling chromatin landscape and genome stability through RNF20. Nat Med. 2012 Jan 8;18(2):227–34.
43. Yu Y-L, Chou R-H, Shyu W-C, Hsieh S-C, Wu C-S, Chiang S-Y, et al. Smurf2-mediated degradation of EZH2 enhances neuron differentiation and improves functional recovery after ischaemic stroke. EMBO Mol Med. 2013 Apr;5(4):531–47.
44. Manikoth Ayyathan D, Koganti P, Marcu-Malina V, Litmanovitch T, Trakhtenbrot L, Emanuelli A, et al. SMURF2 prevents detrimental changes to chromatin, protecting human dermal fibroblasts from chromosomal instability and tumorigenesis. Oncogene. 2020 Apr;39(16):3396–410.
45. Du C, Hansen LJ, Singh SX, Wang F, Sun R, Moure CJ, et al. A PRMT5-RNF168-SMURF2 Axis Controls H2AX Proteostasis. Cell Rep. 2019 Sep 17;28(12):3199-3211.e5.
