# Supplementary material for: Yersinia remodels epigenetic histone modifications in human macrophages
Source: PLoS Pathog. 2021 Nov 18;17(11):e1010074. doi: 10.1371/journal.ppat.1010074 (PMC8639070; doi:10.1371/journal.ppat.1010074)
Supplement: S17 Table — (XLSX) [file ppat.1010074.s023.xlsx]

## Sheet: Sheet1
S17 Table: Biological replicate samples (different macrophage donors) used for ChIP-seq and RNA-seq experiments (Method).
Condition	Infection time	Batch	Source publication	Accession	Method	Histone mark
mock	6 h	2	[1]	http://www.ebi.ac.uk/ena/data/view/PRJEB10086	RNA-seq	n.a.
mock	6 h	2	[1]	http://www.ebi.ac.uk/ena/data/view/PRJEB10086	RNA-seq	n.a.
mock	6 h	1	this study	www.ebi.ac.uk/arrayexpress under accession number E-MTAB-10473	RNA-seq	n.a.
mock	6 h	1	this study	www.ebi.ac.uk/arrayexpress under accession number E-MTAB-10473	RNA-seq	n.a.
WAC	6 h	1	this study	www.ebi.ac.uk/arrayexpress under accession number E-MTAB-10473	RNA-seq	n.a.
WAC	6 h	1	this study	www.ebi.ac.uk/arrayexpress under accession number E-MTAB-10473	RNA-seq	n.a.
WA314	6 h	2	[1]	http://www.ebi.ac.uk/ena/data/view/PRJEB10086	RNA-seq	n.a.
WA314	6 h	2	[1]	http://www.ebi.ac.uk/ena/data/view/PRJEB10086	RNA-seq	n.a.
WA314	6 h	1	this study	www.ebi.ac.uk/arrayexpress under accession number E-MTAB-10473	RNA-seq	n.a.
WA314	6 h	1	this study	www.ebi.ac.uk/arrayexpress under accession number E-MTAB-10473	RNA-seq	n.a.
WA314△YopM	6 h	2	[1]	http://www.ebi.ac.uk/ena/data/view/PRJEB10086	RNA-seq	n.a.
WA314△YopM	6 h	2	[1]	http://www.ebi.ac.uk/ena/data/view/PRJEB10086	RNA-seq	n.a.
WA314△YopP	6 h	2	this study	www.ebi.ac.uk/arrayexpress under accession number E-MTAB-10473	RNA-seq	n.a.
WA314△YopP	6 h	2	this study	www.ebi.ac.uk/arrayexpress under accession number E-MTAB-10473	RNA-seq	n.a.
mock	6 h	1	this study	www.ebi.ac.uk/arrayexpress under accession number E-MTAB-10475	ChIP-seq	H3K4me3
mock	6 h	1	this study	www.ebi.ac.uk/arrayexpress under accession number E-MTAB-10475	ChIP-seq	H3K4me3
mock	6 h	2	this study	www.ebi.ac.uk/arrayexpress under accession number E-MTAB-10475	ChIP-seq	H3K4me3
mock	6 h	2	this study	www.ebi.ac.uk/arrayexpress under accession number E-MTAB-10475	ChIP-seq	H3K4me3
WAC	6 h	1	this study	www.ebi.ac.uk/arrayexpress under accession number E-MTAB-10475	ChIP-seq	H3K4me3
WAC	6 h	1	this study	www.ebi.ac.uk/arrayexpress under accession number E-MTAB-10475	ChIP-seq	H3K4me3
WAC	6 h	2	this study	www.ebi.ac.uk/arrayexpress under accession number E-MTAB-10475	ChIP-seq	H3K4me3
WAC	6 h	2	this study	www.ebi.ac.uk/arrayexpress under accession number E-MTAB-10475	ChIP-seq	H3K4me3
WA314	6 h	1	this study	www.ebi.ac.uk/arrayexpress under accession number E-MTAB-10475	ChIP-seq	H3K4me3
WA314	6 h	1	this study	www.ebi.ac.uk/arrayexpress under accession number E-MTAB-10475	ChIP-seq	H3K4me3
WA314	6 h	2	this study	www.ebi.ac.uk/arrayexpress under accession number E-MTAB-10475	ChIP-seq	H3K4me3
WA314	6 h	2	this study	www.ebi.ac.uk/arrayexpress under accession number E-MTAB-10475	ChIP-seq	H3K4me3
WA314△YopM	6 h	2	this study	www.ebi.ac.uk/arrayexpress under accession number E-MTAB-10475	ChIP-seq	H3K4me3
WA314△YopM	6 h	2	this study	www.ebi.ac.uk/arrayexpress under accession number E-MTAB-10475	ChIP-seq	H3K4me3
WA314△YopP	6 h	2	this study	www.ebi.ac.uk/arrayexpress under accession number E-MTAB-10475	ChIP-seq	H3K4me3
WA314△YopP	6 h	2	this study	www.ebi.ac.uk/arrayexpress under accession number E-MTAB-10475	ChIP-seq	H3K4me3
mock	6 h	1	this study	www.ebi.ac.uk/arrayexpress under accession number E-MTAB-10475	ChIP-seq	H3K27ac
mock	6 h	1	this study	www.ebi.ac.uk/arrayexpress under accession number E-MTAB-10475	ChIP-seq	H3K27ac
WAC	6 h	1	this study	www.ebi.ac.uk/arrayexpress under accession number E-MTAB-10475	ChIP-seq	H3K27ac
WAC	6 h	1	this study	www.ebi.ac.uk/arrayexpress under accession number E-MTAB-10475	ChIP-seq	H3K27ac
WA314	6 h	1	this study	www.ebi.ac.uk/arrayexpress under accession number E-MTAB-10475	ChIP-seq	H3K27ac
WA314	6 h	1	this study	www.ebi.ac.uk/arrayexpress under accession number E-MTAB-10475	ChIP-seq	H3K27ac
WA314△YopM	6 h	1	this study	www.ebi.ac.uk/arrayexpress under accession number E-MTAB-10475	ChIP-seq	H3K27ac
WA314△YopM	6 h	1	this study	www.ebi.ac.uk/arrayexpress under accession number E-MTAB-10475	ChIP-seq	H3K27ac
WA314△YopP	6 h	1	this study	www.ebi.ac.uk/arrayexpress under accession number E-MTAB-10475	ChIP-seq	H3K27ac
WA314△YopP	6 h	1	this study	www.ebi.ac.uk/arrayexpress under accession number E-MTAB-10475	ChIP-seq	H3K27ac
mock	6 h	1	this study	www.ebi.ac.uk/arrayexpress under accession number E-MTAB-10475	ChIP-seq	H3K27me3
mock	6 h	1	this study	www.ebi.ac.uk/arrayexpress under accession number E-MTAB-10475	ChIP-seq	H3K27me3
WAC	6 h	1	this study	www.ebi.ac.uk/arrayexpress under accession number E-MTAB-10475	ChIP-seq	H3K27me3
WAC	6 h	1	this study	www.ebi.ac.uk/arrayexpress under accession number E-MTAB-10475	ChIP-seq	H3K27me3
WA314	6 h	1	this study	www.ebi.ac.uk/arrayexpress under accession number E-MTAB-10475	ChIP-seq	H3K27me3
WA314	6 h	1	this study	www.ebi.ac.uk/arrayexpress under accession number E-MTAB-10475	ChIP-seq	H3K27me3
mock	6 h	1	this study	www.ebi.ac.uk/arrayexpress under accession number E-MTAB-10475	ChIP-seq	H3K4me1
mock	6 h	1	this study	www.ebi.ac.uk/arrayexpress under accession number E-MTAB-10475	ChIP-seq	H3K4me1
WAC	6 h	1	this study	www.ebi.ac.uk/arrayexpress under accession number E-MTAB-10475	ChIP-seq	H3K4me1
WAC	6 h	1	this study	www.ebi.ac.uk/arrayexpress under accession number E-MTAB-10475	ChIP-seq	H3K4me1
WA314	6 h	1	this study	www.ebi.ac.uk/arrayexpress under accession number E-MTAB-10475	ChIP-seq	H3K4me1
WA314	6 h	1	this study	www.ebi.ac.uk/arrayexpress under accession number E-MTAB-10475	ChIP-seq	H3K4me1
Reference
1. Berneking L, Schnapp M, Rumm A, Trasak C, Ruckdeschel K, Alawi M, et al. Immunosuppressive Yersinia Effector YopM Binds DEAD Box Helicase DDX3 to Control Ribosomal S6 Kinase in the Nucleus of Host Cells. PLoS Pathog. 2016 Jun;12(6):e1005660.
