# Supplementary material for: Yersinia remodels epigenetic histone modifications in human macrophages
Source: PLoS Pathog. 2021 Nov 18;17(11):e1010074. doi: 10.1371/journal.ppat.1010074 (PMC8639070; doi:10.1371/journal.ppat.1010074)
Supplement: S18 Table — (XLSX) [file ppat.1010074.s024.xlsx]

## Sheet: Sheet1
S18 Table: All filtered significantly changed regions (log2FC ≥ 1, padj ≤ 0.05) for H3K4me3, H3K4me1, H3K27me3 and H3K27ac marks (H3 mark) between different comparisons (Comparison) based on diffReps analysis which were used for generation of pooled regions for heatmaps (comparisons between mock, WAC and WA314). For heatmaps overlapping regions were merged and regions were annotated with genes fr…
Chrom	Start	End	Length	Treatment.cnt	Treatment.cnt	Control.cnt	Control.cnt	Treatment.avg	Control.avg	Treatment.enr	Control.enr	Event	log2FC	pval	padj	winSta	winEnd	winFC	winP	winQ	GName	TName	Strand	TSS	TES	Feature	D2TSS	H3 mark	Comparison
chr1	10272201	10273200	1000	11.56	10.87	28	24.03	11.22	26.01	NA	NA	Down	-1.21	3.77e-05	0.00829891	10272201	10273200	-1.21	3.77e-05	0.00708777	KIF1B	NM_183416	+	10270763	10368655	Promoter3k	1937.5	K4me1	WAC vs mock
chr1	110460101	110462200	2100	25.85	34.78	60	72.08	30.32	66.04	NA	NA	Down	-1.12	2.83e-07	0.00035546	110460901	110461900	-1.51	6.73e-08	0.000124276	CSF1	NM_172210	+	110453232	110467824	Genebody	7918.5	K4me1	WAC vs mock
chr1	113247601	113248800	1200	7.48	10.33	21	24.03	8.9	22.51	NA	NA	Down	-1.34	2.24e-05	0.00633368	113247601	113248600	-1.5	1.95e-05	0.0047904	RHOC	NM_001042679	-	113243748	113249678	Promoter3k	1477.5	K4me1	WAC vs mock
chr1	144013701	144014700	1000	10.88	15.76	38	26.62	13.32	32.31	NA	NA	Down	-1.28	5.64e-05	0.0106254	144013701	144014700	-1.28	5.64e-05	0.00932842	SRGAP2P2	NR_034178	+	143915747	144094477	Genebody	98453.5	K4me1	WAC vs mock
chr1	145012201	145013200	1000	13.61	10.33	32	24.68	11.97	28.34	NA	NA	Down	-1.24	4.38e-05	0.00910367	145012201	145013200	-1.24	4.38e-05	0.00786952	PDE4DIP	NM_022359	-	144951760	145076186	Genebody	63485.5	K4me1	WAC vs mock
chr1	145038101	145039400	1300	33.33	40.76	57	91.56	37.05	74.28	NA	NA	Down	-1	1.33e-06	0.000926997	145038101	145039100	-0.99	5.51e-06	0.00196616	PDE4DIP	NM_022359	-	144951760	145076186	Genebody	37435.5	K4me1	WAC vs mock
chr1	145085101	145086800	1700	15.65	10.33	42	31.82	12.99	36.91	NA	NA	Down	-1.51	1.53e-07	0.000251397	145085701	145086700	-1.87	1.4e-07	0.000193086						OtherIntergenic	NA	K4me1	WAC vs mock
chr1	146574201	146575200	1000	10.88	9.78	29	22.08	10.33	25.54	NA	NA	Down	-1.31	6.78e-05	0.0115733	146574201	146575200	-1.31	6.78e-05	0.0103187						OtherIntergenic	NA	K4me1	WAC vs mock
chr1	150547501	150548900	1400	15.65	20.65	34	51.95	18.15	42.97	NA	NA	Down	-1.24	4.93e-06	0.0022983	150547501	150548500	-1.3	1.77e-05	0.00447642	MCL1	NM_021960	-	150547026	150552214	Genebody	4013.5	K4me1	WAC vs mock
chr1	152015001	152016000	1000	10.88	7.07	26	21.43	8.97	23.71	NA	NA	Down	-1.4	8.16e-06	0.00326776	152015001	152016000	-1.4	8.16e-06	0.00265476						OtherIntergenic	NA	K4me1	WAC vs mock
chr1	154578301	154580000	1700	19.73	26.09	47	51.3	22.91	49.15	NA	NA	Down	-1.1	6.57e-08	0.000146287	154578901	154579900	-2.23	8.27e-10	4.23e-06	ADAR	NM_001111	-	154554533	154580724	Promoter3k	1573.5	K4me1	WAC vs mock
chr1	156055201	156056500	1300	8.84	7.61	24	23.38	8.23	23.69	NA	NA	Down	-1.53	1.74e-06	0.00109838	156055301	156056300	-2.03	1.62e-07	0.000200764						OtherIntergenic	NA	K4me1	WAC vs mock
chr1	156259801	156260800	1000	11.56	9.78	24	25.97	10.67	24.99	NA	NA	Down	-1.23	2.36e-05	0.0065497	156259801	156260800	-1.23	2.36e-05	0.0054147	TMEM79	NM_032323	+	156254069	156262234	Genebody	6231.5	K4me1	WAC vs mock
chr1	158405901	158406900	1000	11.56	10.87	28	22.73	11.22	25.36	NA	NA	Down	-1.18	8.17e-05	0.0126687	158405901	158406900	-1.18	8.17e-05	0.0114483						OtherIntergenic	NA	K4me1	WAC vs mock
chr1	159815301	159816700	1400	8.84	8.15	22	22.08	8.5	22.04	NA	NA	Down	-1.37	2.44e-05	0.00663354	159815601	159816600	-1.58	3.21e-06	0.00136078	C1orf204	NM_001134233	-	159804263	159825137	Genebody	9136.5	K4me1	WAC vs mock
chr1	16026401	16027400	1000	10.88	12.5	25	26.62	11.69	25.81	NA	NA	Down	-1.14	8.03e-05	0.0125938	16026401	16027400	-1.14	8.03e-05	0.0113502	PLEKHM2	NM_015164	+	16010826	16061264	Genebody	16074.5	K4me1	WAC vs mock
chr1	160708901	160712600	3700	35.37	39.13	84	109.74	37.25	96.87	NA	NA	Down	-1.38	1.81e-08	5.03e-05	160709001	160710000	-2.41	1.11e-08	3.5e-05	SLAMF7	NM_021181	+	160709076	160724601	Promoter3k	1674.5	K4me1	WAC vs mock
chr1	160718201	160719500	1300	25.17	24.46	41	61.69	24.81	51.34	NA	NA	Down	-1.05	1.03e-05	0.003844	160718501	160719500	-1.17	7.34e-06	0.00246323	SLAMF7	NM_021181	+	160709076	160724601	Genebody	9774.5	K4me1	WAC vs mock
chr1	161475101	161478200	3100	29.93	20.65	57	75.32	25.29	66.16	NA	NA	Down	-1.39	4.46e-08	0.000108806	161476701	161477700	-1.62	9.32e-07	0.000580257	FCGR2A	NM_001136219	+	161475204	161489360	Promoter3k	1446.5	K4me1	WAC vs mock
chr1	169674001	169675100	1100	7.48	10.33	28	20.13	8.9	24.06	NA	NA	Down	-1.43	7.8e-05	0.0124522	169674001	169675000	-1.4	5.69e-05	0.00936775	SELL	NR_029467	-	169659805	169677997	Genebody	3446.5	K4me1	WAC vs mock
chr1	17376901	17377900	1000	12.93	8.15	32	21.43	10.54	26.71	NA	NA	Down	-1.34	5.73e-05	0.0107047	17376901	17377900	-1.34	5.73e-05	0.00940065	SDHB	NM_003000	-	17345224	17380665	Genebody	3264.5	K4me1	WAC vs mock
chr1	184462401	184463600	1200	10.2	10.33	25	25.97	10.27	25.49	NA	NA	Down	-1.31	9.13e-06	0.00354975	184462601	184463600	-1.49	2.37e-05	0.00543014	C1orf21	NM_030806	+	184356149	184598155	Genebody	106852	K4me1	WAC vs mock
chr1	184805701	184807000	1300	19.05	14.67	36	34.42	16.86	35.21	NA	NA	Down	-1.06	1.52e-05	0.00500957	184805901	184806900	-1.25	4.9e-06	0.00181307	FAM129A	NM_052966	-	184760165	184943682	Genebody	137332	K4me1	WAC vs mock
chr1	184847401	184848400	1000	9.52	8.15	22	20.78	8.84	21.39	NA	NA	Down	-1.28	8.15e-05	0.0126687	184847401	184848400	-1.28	8.15e-05	0.0114483	FAM129A	NM_052966	-	184760165	184943682	Genebody	95781.5	K4me1	WAC vs mock
chr1	184939801	184942900	3100	38.78	37.5	94	96.75	38.14	95.38	NA	NA	Down	-1.32	2.49e-12	4.5e-08	184941401	184942400	-2.67	7.42e-12	9.84e-08	FAM129A	NM_052966	-	184760165	184943682	Promoter3k	2331.5	K4me1	WAC vs mock
chr1	192576601	192577600	1000	8.84	12.5	22	27.92	10.67	24.96	NA	NA	Down	-1.23	6.15e-05	0.0110768	192576601	192577600	-1.23	6.15e-05	0.00979393						OtherIntergenic	NA	K4me1	WAC vs mock
chr1	200319301	200320400	1100	10.88	10.33	26	24.68	10.61	25.34	NA	NA	Down	-1.26	2.36e-05	0.0065497	200319301	200320300	-1.31	6.61e-05	0.0101687	C1orf98	NR_040064	-	200311671	200342920	Genebody	23069.5	K4me1	WAC vs mock
chr1	206680801	206683000	2200	12.24	11.41	43	43.51	11.83	43.25	NA	NA	Down	-1.87	5.82e-12	6.25e-08	206681201	206682200	-2.92	1.21e-11	1.31e-07	RASSF5	NM_182664	+	206680878	206762616	Promoter3k	1022.5	K4me1	WAC vs mock
chr1	206882401	206883400	1000	11.56	13.59	31	25.97	12.58	28.49	NA	NA	Down	-1.18	3.6e-05	0.00815364	206882401	206883400	-1.18	3.6e-05	0.00694505	MAPKAPK2	NM_004759	+	206858364	206907630	Genebody	24536.5	K4me1	WAC vs mock
chr1	222946401	222947600	1200	8.84	12.5	26	25.97	10.67	25.99	NA	NA	Down	-1.28	1.52e-05	0.00500957	222946601	222947600	-1.46	8.49e-06	0.00272922						OtherIntergenic	NA	K4me1	WAC vs mock
chr1	223347001	223348400	1400	14.29	20.65	35	38.96	17.47	36.98	NA	NA	Down	-1.08	1.37e-05	0.00462823	223347401	223348400	-1.11	1.24e-05	0.00354365						OtherIntergenic	NA	K4me1	WAC vs mock
chr1	224031201	224032300	1100	9.52	6.52	20	20.78	8.02	20.39	NA	NA	Down	-1.35	4.18e-05	0.00883359	224031201	224032200	-1.39	3.05e-05	0.00627742	TP53BP2	NM_005426	-	223967594	224033674	Promoter3k	1923.5	K4me1	WAC vs mock
chr1	224433501	224434600	1100	10.88	14.67	31	31.82	12.78	31.41	NA	NA	Down	-1.3	1.78e-06	0.00111513	224433501	224434500	-1.22	8.65e-06	0.00276582	NVL	NM_206840	-	224415035	224517891	Genebody	83840.5	K4me1	WAC vs mock
chr1	22781201	22783000	1800	11.56	9.78	33	27.92	10.67	30.46	NA	NA	Down	-1.51	1.37e-07	0.00023652	22781901	22782900	-1.72	4.89e-06	0.00181307	ZBTB40	NM_001083621	+	22778343	22857650	Genebody	3757.5	K4me1	WAC vs mock
chr1	231940001	231941000	1000	8.16	9.78	20	24.03	8.97	22.01	NA	NA	Down	-1.29	4.05e-05	0.00868218	231940001	231941000	-1.29	4.05e-05	0.00745179	DISC1	NM_001164545	+	231762560	231954990	Genebody	177940	K4me1	WAC vs mock
chr1	23497001	23498200	1200	13.61	11.96	27	26.62	12.78	26.81	NA	NA	Down	-1.07	0.000127626	0.0175257	23497101	23498100	-1.27	4.65e-05	0.00815764	LUZP1	NM_001142546	-	23410515	23495351	Promoter3k	-2249.5	K4me1	WAC vs mock
chr1	25254201	25255500	1300	10.88	8.7	28	22.73	9.79	25.36	NA	NA	Down	-1.37	1.03e-05	0.003844	25254501	25255500	-1.74	9.1e-06	0.00285797	RUNX3	NM_004350	-	25226001	25256770	Promoter3k	1919.5	K4me1	WAC vs mock
chr1	28116901	28117900	1000	8.16	13.04	24	25.97	10.6	24.99	NA	NA	Down	-1.24	6.66e-05	0.0114674	28116901	28117900	-1.24	6.66e-05	0.010211	STX12	NM_177424	+	28099693	28150963	Genebody	17707.5	K4me1	WAC vs mock
chr1	29040201	29041500	1300	14.29	10.87	26	26.62	12.58	26.31	NA	NA	Down	-1.06	0.000116764	0.0161522	29040301	29041300	-1.58	3.74e-06	0.00149162	GMEB1	NM_006582	+	28995239	29042115	Genebody	45611.5	K4me1	WAC vs mock
chr1	31498401	31499500	1100	12.93	11.96	33	27.27	12.44	30.14	NA	NA	Down	-1.28	5.59e-06	0.00252342	31498401	31499400	-1.41	3.38e-06	0.00140354	PUM1	NM_014676	-	31404352	31538564	Genebody	39613.5	K4me1	WAC vs mock
chr1	33426701	33429000	2300	19.73	17.39	52	46.75	18.56	49.38	NA	NA	Down	-1.41	2.7e-10	1.5e-06	33427401	33428400	-1.86	1.91e-06	0.000943183	RNF19B	NM_001127361	-	33402049	33430286	Promoter3k	2435.5	K4me1	WAC vs mock
chr1	37942801	37944100	1300	10.2	13.04	29	26.62	11.62	27.81	NA	NA	Down	-1.26	1.75e-05	0.0054673	37942801	37943800	-1.65	8.69e-06	0.00276582	ZC3H12A	NM_025079	+	37940118	37949978	Genebody	3332.5	K4me1	WAC vs mock
chr1	39497601	39498700	1100	17.01	11.41	33	29.22	14.21	31.11	NA	NA	Down	-1.13	3.42e-05	0.00793041	39497601	39498600	-1.18	1.98e-05	0.00482531	NDUFS5	NM_004552	+	39491966	39500308	Genebody	6184.5	K4me1	WAC vs mock
chr1	42246801	42248300	1500	9.52	11.96	33	26.62	10.74	29.81	NA	NA	Down	-1.47	1.12e-06	0.000834894	42247101	42248100	-1.88	2.88e-07	0.000274737	HIVEP3	NM_024503	-	41972035	42384378	Genebody	136828	K4me1	WAC vs mock
chr1	47043801	47044800	1000	16.33	16.3	40	31.17	16.32	35.58	NA	NA	Down	-1.13	5.17e-05	0.0100763	47043801	47044800	-1.13	5.17e-05	0.0087783	MKNK1	NR_024176	-	47023089	47069966	Genebody	25665.5	K4me1	WAC vs mock
chr1	55325501	55327600	2100	19.05	12.5	42	42.21	15.77	42.1	NA	NA	Down	-1.42	1.2e-08	3.53e-05	55326601	55327600	-1.52	1.62e-05	0.00426707	DHCR24	NM_014762	-	55315299	55352921	Genebody	26370.5	K4me1	WAC vs mock
chr1	60137201	60138200	1000	14.29	13.59	48	22.08	13.94	35.04	NA	NA	Down	-1.33	1.72e-05	0.00543352	60137201	60138200	-1.33	1.72e-05	0.00443537	FGGY	NM_001244714	+	59775749	60228402	Genebody	361952	K4me1	WAC vs mock
chr1	67228001	67229100	1100	12.93	9.24	27	24.03	11.08	25.51	NA	NA	Down	-1.2	4.83e-05	0.00962638	67228101	67229100	-1.31	7.16e-05	0.0106947	TCTEX1D1	NM_152665	+	67218139	67244730	Genebody	10411.5	K4me1	WAC vs mock
chr1	68119501	68120500	1000	6.12	10.33	20	21.43	8.22	20.71	NA	NA	Down	-1.33	7.16e-05	0.0119944	68119501	68120500	-1.33	7.16e-05	0.0106947						OtherIntergenic	NA	K4me1	WAC vs mock
chr1	79085701	79087700	2000	19.05	19.02	51	44.16	19.03	47.58	NA	NA	Down	-1.32	2.72e-09	1.02e-05	79086301	79087300	-1.92	1.1e-08	3.5e-05	IFI44L	NM_006820	+	79086087	79111830	Promoter1k	613.5	K4me1	WAC vs mock
chr1	79115901	79118700	2800	30.61	23.91	78	59.74	27.26	68.87	NA	NA	Down	-1.34	2.89e-08	7.62e-05	79116001	79117000	-2.57	2.85e-07	0.000274737	IFI44	NM_006417	+	79115476	79129763	Promoter3k	1824.5	K4me1	WAC vs mock
chr1	89528101	89529900	1800	12.24	13.04	30	38.31	12.64	34.16	NA	NA	Down	-1.43	3.44e-07	0.000399265	89528801	89529800	-2.17	2.95e-09	1.18e-05	GBP1	NM_002053	-	89517986	89531043	Promoter3k	2042.5	K4me1	WAC vs mock
chr1	89589101	89592300	3200	22.45	19.57	79	48.7	21.01	63.85	NA	NA	Down	-1.6	1.25e-07	0.00022188	89591101	89592100	-2.41	8.14e-07	0.000533556	GBP2	NM_004120	-	89573309	89591799	Promoter3k	1098.5	K4me1	WAC vs mock
chr1	89736601	89738000	1400	17.69	20.11	37	47.4	18.9	42.2	NA	NA	Down	-1.16	3.89e-06	0.00196236	89736801	89737800	-1.21	2.02e-06	0.000980817	GBP5	NM_052942	-	89724633	89738544	Promoter3k	1243.5	K4me1	WAC vs mock
chr10	102828201	102829200	1000	11.56	7.07	25	21.43	9.31	23.21	NA	NA	Down	-1.32	2.42e-05	0.00661362	102828201	102829200	-1.32	2.42e-05	0.00548308						OtherIntergenic	NA	K4me1	WAC vs mock
chr10	104155601	104157500	1900	12.93	15.22	55	35.71	14.07	45.36	NA	NA	Down	-1.69	7.23e-08	0.000156657	104156201	104157200	-1.97	4.83e-08	0.000102139	NFKB2	NM_002502	+	104155431	104162281	Promoter3k	1119.5	K4me1	WAC vs mock
chr10	108635901	108636900	1000	14.29	14.67	30	29.22	14.48	29.61	NA	NA	Down	-1.03	9.05e-05	0.0133627	108635901	108636900	-1.03	9.05e-05	0.0122075	SORCS1	NM_001206571	-	108338420	108924466	Genebody	288066	K4me1	WAC vs mock
chr10	112256101	112257500	1400	7.48	8.15	25	25.32	7.82	25.16	NA	NA	Down	-1.69	1.59e-07	0.000254404	112256201	112257200	-1.81	2.42e-07	0.000249934	DUSP5	NM_004419	+	112257624	112271302	Promoter1k	-823.5	K4me1	WAC vs mock
chr10	112258101	112261300	3200	21.77	15.22	72	67.53	18.49	69.77	NA	NA	Down	-1.92	1.01e-12	4.5e-08	112259101	112260100	-2.57	3.27e-11	3e-07	DUSP5	NM_004419	+	112257624	112271302	Promoter3k	2076.5	K4me1	WAC vs mock
chr10	114997901	114999000	1100	13.61	13.04	26	29.87	13.32	27.94	NA	NA	Down	-1.07	5.38e-05	0.0102857	114997901	114998900	-1.4	1.27e-05	0.00359873						OtherIntergenic	NA	K4me1	WAC vs mock
chr10	121442701	121443700	1000	11.56	11.41	28	26.62	11.49	27.31	NA	NA	Down	-1.25	1.54e-05	0.0050521	121442701	121443700	-1.25	1.54e-05	0.00410315						OtherIntergenic	NA	K4me1	WAC vs mock
chr10	121538001	121539000	1000	9.52	13.59	26	25.97	11.56	25.99	NA	NA	Down	-1.17	8.03e-05	0.0125938	121538001	121539000	-1.17	8.03e-05	0.0113502	INPP5F	NM_001243195	+	121485558	121551720	Genebody	52942.5	K4me1	WAC vs mock
chr10	17274801	17277300	2500	31.97	35.33	82	74.03	33.65	78.01	NA	NA	Down	-1.21	7.3e-11	4.51e-07	17275901	17276900	-1.27	5.26e-07	0.00039304	VIM	NM_003380	+	17270257	17279592	Genebody	5793.5	K4me1	WAC vs mock
chr10	20388601	20389600	1000	14.97	10.87	31	25.32	12.92	28.16	NA	NA	Down	-1.12	6.19e-05	0.0111112	20388601	20389600	-1.12	6.19e-05	0.00983182	PLXDC2	NM_032812	+	20105371	20569115	Genebody	283730	K4me1	WAC vs mock
chr10	27446101	27447100	1000	14.97	12.5	26	30.52	13.73	28.26	NA	NA	Down	-1.04	5.83e-05	0.0107348	27446101	27447100	-1.04	5.83e-05	0.00945953	MASTL	NM_001172304	+	27443752	27475848	Promoter3k	2848.5	K4me1	WAC vs mock
chr10	33535701	33536800	1100	14.97	15.22	32	32.47	15.09	32.23	NA	NA	Down	-1.09	2.15e-05	0.00620331	33535701	33536700	-1.16	1.86e-05	0.0046425	NRP1	NM_001024629	-	33486546	33623833	Genebody	87582.5	K4me1	WAC vs mock
chr10	33613601	33614700	1100	17.69	16.3	39	35.06	17	37.03	NA	NA	Down	-1.12	3.02e-06	0.00162606	33613701	33614700	-1.12	1.24e-05	0.00354365	NRP1	NM_001024629	-	33486546	33623833	Genebody	9682.5	K4me1	WAC vs mock
chr10	3816801	3818800	2000	32.65	39.13	79	66.88	35.89	72.94	NA	NA	Down	-1.02	9.48e-08	0.000185871	3817401	3818400	-1.13	1.83e-07	0.000211204	KLF6	NM_001300	-	3818187	3827473	Genebody	9672.5	K4me1	WAC vs mock
chr10	49979701	49980700	1000	10.2	8.7	25	23.38	9.45	24.19	NA	NA	Down	-1.36	1.09e-05	0.00398234	49979701	49980700	-1.36	1.09e-05	0.00320394	WDFY4	NM_020945	+	49893517	50191001	Genebody	86683.5	K4me1	WAC vs mock
chr10	51573401	51574500	1100	8.16	10.33	21	35.71	9.24	28.36	NA	NA	Down	-1.62	3.69e-06	0.00187659	51573401	51574400	-1.7	7.46e-06	0.00247925	NCOA4	NM_005437	+	51572363	51590734	Promoter3k	1587.5	K4me1	WAC vs mock
chr10	5730001	5731100	1100	12.24	9.78	22	25.32	11.01	23.66	NA	NA	Down	-1.1	0.000126227	0.01736	5730101	5731100	-1.24	5.85e-05	0.00945993	FAM208B	NM_017782	+	5726800	5805703	Genebody	3750.5	K4me1	WAC vs mock
chr10	63809801	63811500	1700	16.33	12.5	41	30.52	14.41	35.76	NA	NA	Down	-1.31	5.02e-06	0.00232888	63810201	63811200	-2.11	1.74e-08	4.77e-05	ARID5B	NM_001244638	+	63808969	63856707	Promoter3k	1681.5	K4me1	WAC vs mock
chr10	70850401	70852800	2400	24.49	32.07	66	70.78	28.28	68.39	NA	NA	Down	-1.27	1.03e-11	9.12e-08	70851801	70852800	-1.27	4.62e-07	0.00036296	SRGN	NM_002727	+	70847827	70864567	Genebody	3773.5	K4me1	WAC vs mock
chr10	74032301	74033800	1500	9.52	10.33	27	24.68	9.92	25.84	NA	NA	Down	-1.38	6.25e-06	0.00270493	74032601	74033600	-2.93	2.73e-10	1.64e-06	DDIT4	NM_019058	+	74033676	74035797	Promoter1k	-625.5	K4me1	WAC vs mock
chr10	74034301	74036300	2000	14.97	23.37	54	53.9	19.17	53.95	NA	NA	Down	-1.49	1.53e-09	6.33e-06	74034701	74035700	-1.89	2.36e-10	1.45e-06	DDIT4	NM_019058	+	74033676	74035797	Promoter3k	1624.5	K4me1	WAC vs mock
chr10	75805601	75806800	1200	30.61	23.37	68	42.21	26.99	55.1	NA	NA	Down	-1.03	1.22e-05	0.00429588	75805801	75806800	-1.07	6.67e-06	0.00228176	VCL	NM_014000	+	75757871	75879914	Genebody	48329.5	K4me1	WAC vs mock
chr10	80893901	80895100	1200	10.2	9.78	26	23.38	9.99	24.69	NA	NA	Down	-1.3	1.86e-05	0.00569965	80894101	80895100	-1.5	1.73e-05	0.00444628	ZMIZ1	NM_020338	+	80828791	81076285	Genebody	65709.5	K4me1	WAC vs mock
chr10	80951101	80952100	1000	15.65	15.76	34	29.87	15.7	31.94	NA	NA	Down	-1.02	7.34e-05	0.0120983	80951101	80952100	-1.02	7.34e-05	0.0108127	ZMIZ1	NM_020338	+	80828791	81076285	Genebody	122810	K4me1	WAC vs mock
chr10	89828101	89829100	1000	7.48	10.87	20	27.27	9.18	23.64	NA	NA	Down	-1.37	7.09e-05	0.0119191	89828101	89829100	-1.37	7.09e-05	0.0106478						OtherIntergenic	NA	K4me1	WAC vs mock
chr10	91062001	91064800	2800	30.61	19.57	75	71.43	25.09	73.21	NA	NA	Down	-1.55	4.46e-12	5.44e-08	91062901	91063900	-1.82	5.74e-10	3.04e-06	IFIT2	NM_001547	+	91061705	91069033	Promoter3k	1695.5	K4me1	WAC vs mock
chr10	91087801	91091600	3800	39.46	32.61	110	111.69	36.03	110.84	NA	NA	Down	-1.62	3.88e-12	4.86e-08	91089301	91090300	-2.38	3.49e-12	5.25e-08	IFIT3	NM_001549	+	91087601	91100725	Promoter3k	2099.5	K4me1	WAC vs mock
chr10	91091801	91093700	1900	29.25	24.46	74	40.91	26.85	57.45	NA	NA	Down	-1.1	2.43e-06	0.00141455	91092101	91093100	-1.98	8.78e-08	0.000146788	IFIT3	NM_001031683	+	91092238	91100725	Promoter1k	512.5	K4me1	WAC vs mock
chr10	91153001	91154000	1000	14.97	9.78	26	27.92	12.37	26.96	NA	NA	Down	-1.12	6.31e-05	0.0112052	91153001	91154000	-1.12	6.31e-05	0.00994847	IFIT1	NM_001548	+	91152321	91163744	Promoter3k	1179.5	K4me1	WAC vs mock
chr10	93281501	93282800	1300	10.2	11.41	25	26.62	10.81	25.81	NA	NA	Down	-1.26	1.52e-05	0.00500957	93281601	93282600	-1.41	2.28e-05	0.00529976	LOC100188947	NR_024467	-	93066718	93371217	Genebody	89066.5	K4me1	WAC vs mock
chr10	97165001	97166000	1000	7.48	9.78	22	20.78	8.63	21.39	NA	NA	Down	-1.31	8.15e-05	0.0126687	97165001	97166000	-1.31	8.15e-05	0.0114483	SORBS1	NM_006434	-	97071529	97200937	Genebody	35436.5	K4me1	WAC vs mock
chr10	98985101	98986700	1600	8.84	8.7	39	25.32	8.77	32.16	NA	NA	Down	-1.87	8.98e-08	0.000180802	98985301	98986300	-2.41	1.71e-07	0.000205527	ARHGAP19	NM_032900	-	98981929	99052430	Genebody	66529.5	K4me1	WAC vs mock
chr10	99076301	99077500	1200	13.61	11.96	24	29.22	12.78	26.61	NA	NA	Down	-1.06	7.57e-05	0.0122994	99076401	99077400	-1.4	3.9e-06	0.00153705	FRAT1	NM_005479	+	99079021	99081672	Promoter3k	-2120.5	K4me1	WAC vs mock
chr11	102319601	102322600	3000	34.69	26.63	86	75.32	30.66	80.66	NA	NA	Down	-1.4	1.83e-11	1.33e-07	102321101	102322100	-2.53	3.06e-09	1.19e-05	TMEM123	NM_052932	-	102267055	102323775	Promoter3k	2674.5	K4me1	WAC vs mock
chr11	110323901	110326100	2200	10.88	12.5	42	42.21	11.69	42.1	NA	NA	Down	-1.85	8.63e-12	8.46e-08	110324801	110325800	-2.21	7.41e-08	0.000132864	FDX1	NM_004109	+	110300660	110335608	Genebody	24340.5	K4me1	WAC vs mock
chr11	112031901	112033600	1700	28.57	20.11	54	49.35	24.34	51.68	NA	NA	Down	-1.09	3.77e-06	0.00191292	112032201	112033200	-1.14	1.45e-06	0.000782791	IL18	NM_001562	-	112013973	112034840	Promoter3k	2089.5	K4me1	WAC vs mock
chr11	113423401	113424400	1000	23.81	22.28	56	37.66	23.05	46.83	NA	NA	Down	-1.02	5.06e-05	0.00991557	113423401	113424400	-1.02	5.06e-05	0.00863007						OtherIntergenic	NA	K4me1	WAC vs mock
chr11	113566601	113567600	1000	15.65	10.87	28	28.57	13.26	28.29	NA	NA	Down	-1.09	3.95e-05	0.00856335	113566601	113567600	-1.09	3.95e-05	0.00732957	TMPRSS5	NM_030770	-	113558267	113577068	Genebody	9967.5	K4me1	WAC vs mock
chr11	116967101	116968700	1600	17.01	14.13	31	35.71	15.57	33.36	NA	NA	Down	-1.1	8.85e-06	0.00347993	116967501	116968500	-1.8	5.57e-08	0.000112128	SIK3	NM_025164	-	116714117	116968993	Promoter3k	1092.5	K4me1	WAC vs mock
chr11	118699401	118701000	1600	10.88	13.59	32	29.87	12.24	30.94	NA	NA	Down	-1.34	1.36e-06	0.000943019	118700001	118701000	-2.19	5.4e-06	0.00193583						OtherIntergenic	NA	K4me1	WAC vs mock
chr11	121179901	121181100	1200	8.84	11.96	24	24.68	10.4	24.34	NA	NA	Down	-1.23	5.26e-05	0.0101831	121179901	121180900	-1.36	3.51e-05	0.00688144	SC5DL	NM_001024956	+	121163576	121184119	Genebody	16924.5	K4me1	WAC vs mock
chr11	124806001	124807600	1600	9.52	8.15	28	23.38	8.84	25.69	NA	NA	Down	-1.54	1.02e-06	0.000784722	124806101	124807100	-1.71	4.89e-06	0.00181307	HEPACAM	NM_152722	-	124789145	124806308	Promoter1k	-492.5	K4me1	WAC vs mock
chr11	13327301	13328300	1000	17.01	13.59	37	29.22	15.3	33.11	NA	NA	Down	-1.11	4.77e-05	0.0095532	13327301	13328300	-1.11	4.77e-05	0.0082868	ARNTL	NM_001178	+	13299324	13408812	Genebody	28476.5	K4me1	WAC vs mock
chr11	34377101	34379500	2400	10.2	13.04	41	42.21	11.62	41.6	NA	NA	Down	-1.84	9.3e-12	8.56e-08	34377901	34378900	-2.71	1.14e-11	1.29e-07	ABTB2	NM_145804	-	34172533	34379555	Promoter3k	1254.5	K4me1	WAC vs mock
chr11	35071401	35072800	1400	15.65	22.83	44	42.21	19.24	43.1	NA	NA	Down	-1.16	6.34e-06	0.0027285	35071801	35072800	-1.42	3.82e-05	0.00716322						OtherIntergenic	NA	K4me1	WAC vs mock
chr11	35162301	35166400	4100	36.05	40.76	120	97.4	38.41	108.7	NA	NA	Down	-1.5	1.3e-08	3.78e-05	35163401	35164400	-2.6	1.79e-11	1.84e-07	CD44	NM_001202557	+	35160416	35244867	Genebody	3934.5	K4me1	WAC vs mock
chr11	36379901	36380900	1000	10.88	8.15	29	21.43	9.52	25.21	NA	NA	Down	-1.41	3.06e-05	0.00744491	36379901	36380900	-1.41	3.06e-05	0.00627742	PRR5L	NM_001160167	+	36317724	36486754	Genebody	62676.5	K4me1	WAC vs mock
chr11	3858701	3860800	2100	25.85	23.91	57	54.55	24.88	55.77	NA	NA	Down	-1.16	3.59e-09	1.32e-05	3859301	3860300	-1.68	6.01e-09	2.1e-05	RHOG	NM_001665	-	3848207	3862213	Promoter3k	2462.5	K4me1	WAC vs mock
chr11	44587201	44590700	3500	40.82	37.5	99	105.84	39.16	102.42	NA	NA	Down	-1.39	2.97e-12	4.5e-08	44587701	44588700	-2.57	4.11e-12	5.98e-08	CD82	NM_002231	+	44587140	44641315	Promoter3k	1810.5	K4me1	WAC vs mock
chr11	57146001	57147000	1000	10.2	5.98	20	21.43	8.09	20.71	NA	NA	Down	-1.36	3.6e-05	0.00815364	57146001	57147000	-1.36	3.6e-05	0.00694505	PRG3	NM_006093	-	57144241	57148623	Promoter3k	2122.5	K4me1	WAC vs mock
chr11	59414401	59415400	1000	10.2	13.04	25	29.22	11.62	27.11	NA	NA	Down	-1.22	1.75e-05	0.0054673	59414401	59415400	-1.22	1.75e-05	0.00445412	PATL1	NM_152716	-	59404191	59436511	Genebody	21610.5	K4me1	WAC vs mock
chr11	60790301	60791300	1000	12.24	12.5	28	26.62	12.37	27.31	NA	NA	Down	-1.14	5.61e-05	0.0105793	60790301	60791300	-1.14	5.61e-05	0.00928212						OtherIntergenic	NA	K4me1	WAC vs mock
chr11	62266101	62267200	1100	16.33	11.41	27	28.57	13.87	27.79	NA	NA	Down	-1	0.000118911	0.0164089	62266201	62267200	-1.28	1.04e-05	0.00314191	AHNAK	NM_024060	-	62201015	62314332	Genebody	47681.5	K4me1	WAC vs mock
chr11	62489501	62491400	1900	8.84	9.24	38	25.97	9.04	31.99	NA	NA	Down	-1.82	1.1e-07	0.000203317	62490201	62491200	-2.01	5.07e-06	0.00185748	HNRNPUL2	NM_001079559	-	62480096	62494857	Genebody	4406.5	K4me1	WAC vs mock
chr11	63475901	63476900	1000	12.24	13.04	25	29.22	12.64	27.11	NA	NA	Down	-1.1	6.19e-05	0.0111112	63475901	63476900	-1.1	6.19e-05	0.00983182	RTN3	NM_006054	+	63448921	63527342	Genebody	27479.5	K4me1	WAC vs mock
chr11	64643101	64645500	2400	22.45	13.04	61	52.6	17.75	56.8	NA	NA	Down	-1.68	4.88e-10	2.39e-06	64643701	64644700	-2.03	3.39e-11	3.06e-07	EHD1	NM_006795	-	64620207	64646191	Promoter3k	1890.5	K4me1	WAC vs mock
chr11	67133201	67135000	1800	24.49	33.7	59	60.39	29.09	59.69	NA	NA	Down	-1.04	6.14e-07	0.000552353	67133701	67134700	-1.48	1.91e-09	8.51e-06	CLCF1	NM_013246	-	67131638	67141206	Genebody	7105.5	K4me1	WAC vs mock
chr11	765401	766900	1500	13.61	10.87	36	27.92	12.24	31.96	NA	NA	Down	-1.39	3.34e-06	0.00174118	765801	766800	-1.45	5.2e-06	0.00188955						OtherIntergenic	NA	K4me1	WAC vs mock
chr11	85649801	85650900	1100	10.88	11.41	26	28.57	11.15	27.29	NA	NA	Down	-1.29	6.01e-06	0.00266516	85649801	85650800	-1.5	3.44e-06	0.00141552						OtherIntergenic	NA	K4me1	WAC vs mock
chr11	9651601	9652900	1300	23.13	15.76	42	37.66	19.45	39.83	NA	NA	Down	-1.03	6.93e-05	0.0117417	9651601	9652600	-1.5	4.7e-06	0.0017635						OtherIntergenic	NA	K4me1	WAC vs mock
chr12	102272701	102275200	2500	30.61	21.74	64	54.55	26.18	59.27	NA	NA	Down	-1.18	1.8e-07	0.000269491	102273501	102274500	-1.51	1.33e-06	0.000744432	DRAM1	NM_018370	+	102271104	102317401	Promoter3k	2846.5	K4me1	WAC vs mock
chr12	111285801	111286800	1000	11.56	14.67	26	29.87	13.12	27.94	NA	NA	Down	-1.09	5.38e-05	0.0102857	111285801	111286800	-1.09	5.38e-05	0.00901289	CCDC63	NM_152591	+	111284810	111345338	Promoter3k	1490.5	K4me1	WAC vs mock
chr12	113376601	113378300	1700	19.73	17.93	43	39.61	18.83	41.31	NA	NA	Down	-1.13	7.65e-07	0.000642067	113376901	113377900	-1.35	2.25e-06	0.00106655	OAS3	NM_006187	+	113376248	113411054	Promoter3k	1202.5	K4me1	WAC vs mock
chr12	113416301	113419700	3400	20.41	15.76	88	67.53	18.08	77.77	NA	NA	Down	-2.1	1.15e-08	3.49e-05	113418301	113419300	-1.98	2.5e-09	1.04e-05	OAS2	NM_001032731	+	113416273	113426610	Promoter3k	1727.5	K4me1	WAC vs mock
chr12	121571801	121573700	1900	19.73	13.04	48	38.31	16.39	43.16	NA	NA	Down	-1.4	3.47e-07	0.000399992	121571901	121572900	-1.75	2.89e-05	0.00614244	P2RX7	NM_002562	+	121570630	121624354	Promoter3k	2120.5	K4me1	WAC vs mock
chr12	122229601	122231000	1400	12.24	15.76	32	32.47	14	32.23	NA	NA	Down	-1.2	4.41e-06	0.00212905	122229601	122230600	-1.42	4.57e-06	0.00172953	RHOF	NM_019034	-	122215659	122231594	Promoter3k	1293.5	K4me1	WAC vs mock
chr12	123917801	123919500	1700	13.61	13.04	40	30.52	13.32	35.26	NA	NA	Down	-1.4	1.93e-06	0.0011976	123918101	123919100	-1.44	2.24e-06	0.00106567	RILPL2	NM_145058	-	123899935	123921264	Promoter3k	2613.5	K4me1	WAC vs mock
chr12	124938201	124942100	3900	70.75	72.28	144	151.95	71.52	147.97	NA	NA	Down	-1.05	1.99e-11	1.42e-07	124940501	124941500	-1.35	2.17e-08	5.53e-05	NCOR2	NM_001077261	-	124808956	125052010	Genebody	111860	K4me1	WAC vs mock
chr12	12962701	12964100	1400	12.93	14.13	30	32.47	13.53	31.23	NA	NA	Down	-1.21	5.06e-06	0.00234095	12962801	12963800	-1.39	1.64e-06	0.000845324	DDX47	NM_016355	+	12966279	12982915	Promoter3k	-2878.5	K4me1	WAC vs mock
chr12	13204401	13205400	1000	9.52	13.59	27	24.68	11.56	25.84	NA	NA	Down	-1.16	9.8e-05	0.0138591	13204401	13205400	-1.16	9.8e-05	0.0127915	KIAA1467	NM_020853	+	13197314	13236383	Genebody	7586.5	K4me1	WAC vs mock
chr12	22192601	22193800	1200	5.44	10.87	23	24.03	8.16	23.51	NA	NA	Down	-1.53	3.41e-05	0.00792441	22192701	22193700	-1.92	2.88e-07	0.000274737						OtherIntergenic	NA	K4me1	WAC vs mock
chr12	25002401	25003400	1000	7.48	6.52	20	20.13	7	20.06	NA	NA	Down	-1.52	1.02e-05	0.00384342	25002401	25003400	-1.52	1.02e-05	0.00309847	BCAT1	NM_001178094	-	24962957	25055322	Genebody	52421.5	K4me1	WAC vs mock
chr12	32691001	32692000	1000	18.37	14.13	40	31.17	16.25	35.58	NA	NA	Down	-1.13	3.01e-05	0.0074156	32691001	32692000	-1.13	3.01e-05	0.00626526	FGD4	NM_139241	+	32655040	32798984	Genebody	36460.5	K4me1	WAC vs mock
chr12	39297401	39298700	1300	12.93	9.24	26	25.97	11.08	25.99	NA	NA	Down	-1.23	1.52e-05	0.00500957	39297401	39298400	-1.3	1.26e-05	0.00356508	CPNE8	NM_153634	-	39046001	39299420	Promoter3k	1369.5	K4me1	WAC vs mock
chr12	45610801	45612200	1400	17.01	11.96	42	29.22	14.48	35.61	NA	NA	Down	-1.3	7.47e-06	0.00305032	45610801	45611800	-1.96	1.57e-06	0.000823191	ANO6	NM_001204803	+	45609769	45826134	Promoter3k	1731.5	K4me1	WAC vs mock
chr12	49835701	49836700	1000	11.56	13.59	29	27.27	12.58	28.14	NA	NA	Down	-1.16	3.6e-05	0.00815364	49835701	49836700	-1.16	3.6e-05	0.00694505	SPATS2	NM_023071	+	49760687	49921207	Genebody	75513.5	K4me1	WAC vs mock
chr12	56315901	56317100	1200	12.93	13.04	30	24.68	12.98	27.34	NA	NA	Down	-1.07	0.000168174	0.0227472	56316001	56317000	-1.52	5.2e-06	0.00188919	WIBG	NM_001143853	-	56295196	56320909	Genebody	4408.5	K4me1	WAC vs mock
chr12	57456701	57458300	1600	12.24	10.87	36	24.03	11.56	30.01	NA	NA	Down	-1.38	2.34e-05	0.00654958	57456701	57457700	-1.44	2.91e-05	0.00616183	TMEM194A	NM_001130963	-	57449425	57472574	Genebody	15073.5	K4me1	WAC vs mock
chr12	63283201	63284200	1000	9.52	7.07	23	22.73	8.29	22.86	NA	NA	Down	-1.46	4.38e-06	0.00212295	63283201	63284200	-1.46	4.38e-06	0.00167782	PPM1H	NM_020700	-	63037762	63328665	Genebody	44964.5	K4me1	WAC vs mock
chr12	65084301	65085500	1200	8.84	11.96	21	25.97	10.4	23.49	NA	NA	Down	-1.18	9.26e-05	0.0134978	65084501	65085500	-1.23	6.59e-05	0.0101575	RASSF3	NM_178169	+	65004292	65091347	Genebody	80608.5	K4me1	WAC vs mock
chr12	66773901	66775000	1100	10.88	10.33	25	24.03	10.61	24.51	NA	NA	Down	-1.21	5.26e-05	0.0101831	66773901	66774900	-1.3	5.19e-05	0.00878741	GRIP1	NM_001178074	-	66741210	67072925	Genebody	298474	K4me1	WAC vs mock
chr12	69006401	69009700	3300	39.46	29.89	103	86.36	34.67	94.68	NA	NA	Down	-1.45	1.55e-09	6.34e-06	69008201	69009200	-1.86	1.62e-09	7.45e-06	RAP1B	NM_015646	+	69004618	69054385	Genebody	3432.5	K4me1	WAC vs mock
chr12	69359301	69360300	1000	12.24	17.39	29	31.82	14.82	30.41	NA	NA	Down	-1.04	8.66e-05	0.0130741	69359301	69360300	-1.04	8.66e-05	0.011874	CPM	NM_001874	-	69244955	69357020	Promoter3k	-2780.5	K4me1	WAC vs mock
chr12	832401	833600	1200	12.93	14.13	34	27.27	13.53	30.64	NA	NA	Down	-1.18	4.33e-05	0.0090302	832401	833400	-1.6	2.94e-05	0.00617835						OtherIntergenic	NA	K4me1	WAC vs mock
chr12	90099001	90101600	2600	31.29	21.2	73	61.04	26.24	67.02	NA	NA	Down	-1.35	5.01e-08	0.000117618	90100201	90101200	-1.49	2.45e-06	0.00113551	LOC338758	NR_028138	+	90102731	90105729	Promoter3k	-2430.5	K4me1	WAC vs mock
chr12	95338201	95339200	1000	14.97	12.5	30	27.27	13.73	28.64	NA	NA	Down	-1.06	9.72e-05	0.0138227	95338201	95339200	-1.06	9.72e-05	0.0127412						OtherIntergenic	NA	K4me1	WAC vs mock
chr13	101148101	101149100	1000	8.16	12.5	26	23.38	10.33	24.69	NA	NA	Down	-1.26	5.26e-05	0.0101831	101148101	101149100	-1.26	5.26e-05	0.00887735	PCCA	NM_001127692	+	100741268	101182691	Genebody	407332	K4me1	WAC vs mock
chr13	20370401	20372300	1900	29.25	24.46	90	31.17	26.85	60.58	NA	NA	Down	-1.17	7.28e-07	0.000619567	20371201	20372200	-1.79	1.35e-06	0.000750302						OtherIntergenic	NA	K4me1	WAC vs mock
chr13	24279001	24280000	1000	9.52	10.87	21	25.97	10.2	23.49	NA	NA	Down	-1.2	4.72e-05	0.00948084	24279001	24280000	-1.2	4.72e-05	0.00821883						OtherIntergenic	NA	K4me1	WAC vs mock
chr13	27742701	27744200	1500	24.49	25.54	46	61.04	25.02	53.52	NA	NA	Down	-1.1	1.47e-06	0.000983694	27742701	27743700	-1.14	1.33e-05	0.00369154	USP12	NM_182488	-	27640286	27746033	Promoter3k	2582.5	K4me1	WAC vs mock
chr13	33000101	33001200	1100	10.2	5.43	20	26.62	7.82	23.31	NA	NA	Down	-1.58	1.06e-05	0.00393724	33000201	33001200	-1.65	3e-06	0.00130743	N4BP2L1	NM_001079691	-	32974859	33002315	Promoter3k	1664.5	K4me1	WAC vs mock
chr13	43564401	43566500	2100	16.33	14.67	48	44.16	15.5	46.08	NA	NA	Down	-1.57	1.01e-10	6.12e-07	43564901	43565900	-1.67	6.33e-08	0.000120909	EPSTI1	NM_033255	-	43462121	43566377	Promoter1k	926.5	K4me1	WAC vs mock
chr13	46872201	46873200	1000	13.61	14.67	40	25.97	14.14	32.99	NA	NA	Down	-1.22	7.67e-05	0.0123188	46872201	46873200	-1.22	7.67e-05	0.011044						OtherIntergenic	NA	K4me1	WAC vs mock
chr13	49076301	49077300	1000	10.88	16.85	31	31.17	13.87	31.08	NA	NA	Down	-1.16	6.01e-05	0.0109227	49076301	49077300	-1.16	6.01e-05	0.00964835	RCBTB2	NM_001268	-	49063098	49107316	Genebody	30515.5	K4me1	WAC vs mock
chr13	77599501	77600500	1000	8.84	8.7	22	20.78	8.77	21.39	NA	NA	Down	-1.29	8.15e-05	0.0126687	77599501	77600500	-1.29	8.15e-05	0.0114483	FBXL3	NM_012158	-	77579388	77601331	Promoter3k	1330.5	K4me1	WAC vs mock
chr13	99950201	99951200	1000	13.61	10.87	29	25.32	12.24	27.16	NA	NA	Down	-1.15	5.08e-05	0.00994335	99950201	99951200	-1.15	5.08e-05	0.00865719	GPR183	NM_004951	-	99946788	99959749	Genebody	9048.5	K4me1	WAC vs mock
chr13	99951401	99952600	1200	13.61	15.76	36	36.36	14.68	36.18	NA	NA	Down	-1.3	2.36e-07	0.000321376	99951401	99952400	-1.43	1.06e-06	0.000630653	GPR183	NM_004951	-	99946788	99959749	Genebody	7748.5	K4me1	WAC vs mock
chr14	103590401	103591900	1500	13.61	11.41	35	27.92	12.51	31.46	NA	NA	Down	-1.33	5.28e-06	0.00241583	103590801	103591800	-1.58	1.37e-06	0.000757421	TNFAIP2	NM_006291	+	103592663	103603776	Promoter3k	-1512.5	K4me1	WAC vs mock
chr14	103602501	103604000	1500	8.16	17.39	37	39.61	12.78	38.31	NA	NA	Down	-1.58	1e-06	0.000775175	103602801	103603800	-1.93	4.55e-08	9.72e-05	TNFAIP2	NM_006291	+	103592663	103603776	Genebody	10587.5	K4me1	WAC vs mock
chr14	105524301	105525800	1500	26.53	22.83	53	46.75	24.68	49.88	NA	NA	Down	-1.02	7.54e-07	0.000636512	105524501	105525500	-1.33	7.28e-06	0.00244446	GPR132	NM_013345	-	105515736	105531754	Genebody	6703.5	K4me1	WAC vs mock
chr14	105526601	105528800	2200	38.78	35.87	90	73.38	37.32	81.69	NA	NA	Down	-1.13	1.7e-08	4.79e-05	105527301	105528300	-1.56	4.46e-10	2.42e-06	GPR132	NM_013345	-	105515736	105531754	Genebody	4053.5	K4me1	WAC vs mock
chr14	105529101	105532500	3400	37.41	39.67	99	96.1	38.54	97.55	NA	NA	Down	-1.34	2.87e-12	4.5e-08	105529701	105530700	-1.81	2.69e-10	1.64e-06	GPR132	NM_013345	-	105515736	105531754	Promoter1k	953.5	K4me1	WAC vs mock
chr14	21202201	21203400	1200	14.97	13.04	32	30.52	14	31.26	NA	NA	Down	-1.16	1.21e-05	0.004279	21202301	21203300	-1.31	2.63e-06	0.00119424						OtherIntergenic	NA	K4me1	WAC vs mock
chr14	21731301	21736400	5100	55.1	54.89	142	138.96	55	140.48	NA	NA	Down	-1.35	1.56e-11	1.21e-07	21733401	21734400	-1.72	6.79e-11	5.28e-07	HNRNPC	NM_031314	-	21677295	21737638	Genebody	3787.5	K4me1	WAC vs mock
chr14	35762401	35766000	3600	30.61	43.48	103	103.25	37.05	103.12	NA	NA	Down	-1.48	1.65e-12	4.5e-08	35763501	35764500	-2.09	7.05e-11	5.3e-07	PSMA6	NM_002791	+	35761573	35786682	Promoter3k	2627.5	K4me1	WAC vs mock
chr14	35868701	35871600	2900	15.65	19.02	63	64.94	17.33	63.97	NA	NA	Down	-1.88	7.9e-13	4.5e-08	35869401	35870400	-2.84	1.14e-12	2.41e-08	NFKBIA	NM_020529	-	35870715	35873960	Genebody	3809.5	K4me1	WAC vs mock
chr14	59903101	59904200	1100	10.2	9.78	25	25.32	9.99	25.16	NA	NA	Down	-1.33	8.02e-06	0.00322892	59903101	59904100	-1.39	4.57e-06	0.00172953						OtherIntergenic	NA	K4me1	WAC vs mock
chr14	60617101	60618100	1000	11.56	7.07	28	22.73	9.31	25.36	NA	NA	Down	-1.45	3.06e-06	0.00163612	60617101	60618100	-1.45	3.06e-06	0.00131801	DHRS7	NM_016029	-	60611499	60632211	Genebody	14610.5	K4me1	WAC vs mock
chr14	62215601	62217300	1700	11.56	9.24	37	28.57	10.4	32.79	NA	NA	Down	-1.66	9.95e-08	0.000188507	62215701	62216700	-1.98	3.23e-06	0.00136537	HIF1A-AS2	NR_045406	-	62213756	62215807	Promoter1k	-643.5	K4me1	WAC vs mock
chr14	70654701	70656400	1700	10.88	14.13	33	30.52	12.51	31.76	NA	NA	Down	-1.34	8.7e-07	0.000705548	70655001	70656000	-2.06	1.19e-08	3.6e-05	SLC8A3	NM_182932	-	70510933	70655787	ProximalPromoter	236.5	K4me1	WAC vs mock
chr14	71954201	71955200	1000	7.48	10.33	23	20.78	8.9	21.89	NA	NA	Down	-1.3	9.2e-05	0.0134472	71954201	71955200	-1.3	9.2e-05	0.0123026	LOC145474	NR_027046	+	71954577	71956420	ProximalPromoter	123.5	K4me1	WAC vs mock
chr14	81776401	81777400	1000	10.88	11.41	23	27.27	11.15	25.14	NA	NA	Down	-1.17	3.77e-05	0.00829891	81776401	81777400	-1.17	3.77e-05	0.00708777	STON2	NM_033104	-	81736908	81864927	Genebody	88026.5	K4me1	WAC vs mock
chr14	94427601	94428600	1000	10.2	13.04	30	25.32	11.62	27.66	NA	NA	Down	-1.25	2.12e-05	0.00616255	94427601	94428600	-1.25	2.12e-05	0.00504692	ASB2	NM_001202429	-	94400498	94443076	Genebody	14975.5	K4me1	WAC vs mock
chr15	43275201	43276300	1100	8.16	9.24	21	21.43	8.7	21.21	NA	NA	Down	-1.29	8.15e-05	0.0126687	43275301	43276300	-1.32	7.16e-05	0.0106947	UBR1	NM_174916	-	43235097	43398286	Genebody	122536	K4me1	WAC vs mock
chr15	45011501	45012500	1000	14.29	16.3	31	32.47	15.3	31.73	NA	NA	Down	-1.05	3.43e-05	0.00794076	45011501	45012500	-1.05	3.43e-05	0.00674444						OtherIntergenic	NA	K4me1	WAC vs mock
chr15	45740401	45743400	3000	33.33	24.46	85	72.73	28.89	78.86	NA	NA	Down	-1.45	3.37e-10	1.81e-06	45740601	45741600	-1.59	9.69e-08	0.000157814						OtherIntergenic	NA	K4me1	WAC vs mock
chr15	45813701	45814700	1000	12.24	12.5	37	24.03	12.37	30.51	NA	NA	Down	-1.3	5.98e-05	0.0108911	45813701	45814700	-1.3	5.98e-05	0.00962095	SLC30A4	NM_013309	-	45774679	45815002	Promoter1k	801.5	K4me1	WAC vs mock
chr15	48647601	48648700	1100	14.97	12.5	30	30.52	13.73	30.26	NA	NA	Down	-1.14	1.32e-05	0.00453578	48647601	48648600	-1.15	1.2e-05	0.00345066						OtherIntergenic	NA	K4me1	WAC vs mock
chr15	51820401	51821400	1000	14.29	11.96	29	29.87	13.12	29.44	NA	NA	Down	-1.17	1.09e-05	0.00398234	51820401	51821400	-1.17	1.09e-05	0.00320733	DMXL2	NM_015263	-	51739920	51914967	Genebody	94066.5	K4me1	WAC vs mock
chr15	58432801	58437900	5100	72.79	70.65	165	164.94	71.72	164.97	NA	NA	Down	-1.2	2.41e-11	1.6e-07	58434101	58435100	-1.81	1.08e-11	1.28e-07	AQP9	NM_020980	+	58430407	58478110	Genebody	4943.5	K4me1	WAC vs mock
chr15	66082201	66083200	1000	14.29	10.33	30	24.03	12.31	27.01	NA	NA	Down	-1.13	9.25e-05	0.0134955	66082201	66083200	-1.13	9.25e-05	0.0123559	DENND4A	NM_005848	-	65952956	66084631	Promoter3k	1930.5	K4me1	WAC vs mock
chr15	66944101	66945400	1300	6.8	7.07	22	21.43	6.93	21.71	NA	NA	Down	-1.65	1.48e-06	0.000987747	66944101	66945100	-1.63	4.98e-06	0.00183162						OtherIntergenic	NA	K4me1	WAC vs mock
chr15	72629701	72630900	1200	11.56	8.7	23	26.62	10.13	24.81	NA	NA	Down	-1.29	8.02e-06	0.00322892	72629801	72630800	-1.69	3.97e-06	0.00155906						OtherIntergenic	NA	K4me1	WAC vs mock
chr15	74287701	74289500	1800	12.24	6.52	28	25.97	9.38	26.99	NA	NA	Down	-1.52	4.15e-06	0.00205279	74288001	74289000	-2.11	3.5e-08	8.1e-05	PML	NM_033244	+	74287013	74328735	Promoter3k	1587.5	K4me1	WAC vs mock
chr15	74920501	74921500	1000	10.88	8.7	22	23.38	9.79	22.69	NA	NA	Down	-1.21	6.59e-05	0.0114194	74920501	74921500	-1.21	6.59e-05	0.0101575	CLK3	NM_001130028	+	74907334	74922542	Genebody	13666.5	K4me1	WAC vs mock
chr15	80269701	80271600	1900	26.53	28.26	54	62.99	27.4	58.49	NA	NA	Down	-1.09	8.71e-09	2.74e-05	80270201	80271200	-1.06	1.41e-06	0.000774137						OtherIntergenic	NA	K4me1	WAC vs mock
chr15	80368201	80369200	1000	11.56	13.04	25	28.57	12.3	26.79	NA	NA	Down	-1.12	5.61e-05	0.0105793	80368201	80369200	-1.12	5.61e-05	0.00928212	ZFAND6	NM_001242916	+	80364902	80430735	Genebody	3798.5	K4me1	WAC vs mock
chr15	83780101	83781100	1000	17.01	13.04	26	40.26	15.03	33.13	NA	NA	Down	-1.14	7.54e-05	0.0122936	83780101	83781100	-1.14	7.54e-05	0.0109936	TM6SF1	NM_001144903	+	83776323	83806111	Genebody	4277.5	K4me1	WAC vs mock
chr15	90575401	90577100	1700	27.21	34.24	55	70.13	30.73	62.56	NA	NA	Down	-1.03	1.35e-06	0.000942461	90575501	90576500	-1.35	9.3e-07	0.000580257	ZNF710	NM_198526	+	90544751	90625432	Genebody	31499.5	K4me1	WAC vs mock
chr16	11176201	11177300	1100	10.2	9.24	25	23.38	9.72	24.19	NA	NA	Down	-1.32	2.37e-05	0.0065497	11176301	11177300	-1.29	6.61e-05	0.0101687	CLEC16A	NM_001243403	+	11038344	11220201	Genebody	138406	K4me1	WAC vs mock
chr16	11643101	11644300	1200	8.16	11.96	24	25.97	10.06	24.99	NA	NA	Down	-1.31	1.67e-05	0.00533322	11643301	11644300	-1.34	4.05e-05	0.00745179	LITAF	NM_004862	-	11641577	11680229	Genebody	36528.5	K4me1	WAC vs mock
chr16	11676001	11678400	2400	21.77	17.93	49	53.25	19.85	51.12	NA	NA	Down	-1.36	2.28e-10	1.28e-06	11676801	11677800	-1.84	9.27e-09	3.03e-05	LITAF	NM_004862	-	11641577	11680229	Genebody	3028.5	K4me1	WAC vs mock
chr16	12155201	12156200	1000	11.56	7.61	22	22.73	9.59	22.36	NA	NA	Down	-1.22	5.85e-05	0.0107348	12155201	12156200	-1.22	5.85e-05	0.00945993	SNX29	NM_032167	+	12070601	12668146	Genebody	85099.5	K4me1	WAC vs mock
chr16	130201	131300	1100	14.97	18.48	39	31.82	16.72	35.41	NA	NA	Down	-1.08	4.23e-05	0.00890333	130201	131200	-1.11	6.7e-05	0.0102629	MPG	NM_002434	+	128168	135843	Promoter3k	2582.5	K4me1	WAC vs mock
chr16	135701	136800	1100	14.97	16.3	29	35.06	15.64	32.03	NA	NA	Down	-1.03	2.66e-05	0.00695421	135701	136700	-1.01	5.6e-05	0.00928212	NPRL3	NM_001039476	-	135803	188697	Genebody	52446.5	K4me1	WAC vs mock
chr16	14213401	14214500	1100	8.16	11.96	24	29.22	10.06	26.61	NA	NA	Down	-1.4	1.64e-06	0.00105953	14213401	14214400	-1.6	2.27e-06	0.00107348	MKL2	NM_014048	+	14165195	14360630	Genebody	48755.5	K4me1	WAC vs mock
chr16	16171901	16173300	1400	15.65	13.04	32	31.82	14.34	31.91	NA	NA	Down	-1.15	7.61e-06	0.00310191	16172101	16173100	-1.58	1.48e-06	0.000791664	ABCC1	NM_004996	+	16043433	16236930	Genebody	129168	K4me1	WAC vs mock
chr16	19102401	19103800	1400	17.01	16.85	38	33.77	16.93	35.88	NA	NA	Down	-1.08	1.65e-05	0.00529402	19102501	19103500	-1.15	4.61e-05	0.00811585						OtherIntergenic	NA	K4me1	WAC vs mock
chr16	21528901	21529900	1000	17.01	14.13	33	29.87	15.57	31.44	NA	NA	Down	-1.01	9.39e-05	0.0136077	21528901	21529900	-1.01	9.39e-05	0.0124874	SLC7A5P2	NR_002594	-	21529229	21531765	Promoter3k	2364.5	K4me1	WAC vs mock
chr16	2261101	2262100	1000	12.24	13.04	26	30.52	12.64	28.26	NA	NA	Down	-1.16	1.68e-05	0.00533935	2261101	2262100	-1.16	1.68e-05	0.00436129	PGP	NM_001042371	-	2261602	2264822	Genebody	3221.5	K4me1	WAC vs mock
chr16	2824001	2825400	1400	17.69	16.3	38	35.71	17	36.86	NA	NA	Down	-1.12	3.02e-06	0.00162606	2824201	2825200	-1.54	1.49e-07	0.000196918	TCEB2	NM_007108	-	2821414	2827297	Promoter3k	2596.5	K4me1	WAC vs mock
chr16	28517501	28518600	1100	14.97	15.76	29	34.42	15.36	31.71	NA	NA	Down	-1.05	2.79e-05	0.00715186	28517601	28518600	-1.21	7.72e-06	0.00253734	IL27	NM_145659	-	28510682	28518155	ProximalPromoter	104.5	K4me1	WAC vs mock
chr16	31887201	31890000	2800	29.93	30.98	78	65.58	30.46	71.79	NA	NA	Down	-1.24	2.34e-09	9e-06	31888601	31889600	-1.61	7.63e-09	2.53e-05	ZNF267	NM_003414	+	31885078	31928627	Genebody	3522.5	K4me1	WAC vs mock
chr16	3686001	3687000	1000	9.52	9.24	24	22.08	9.38	23.04	NA	NA	Down	-1.3	4.65e-05	0.00940984	3686001	3687000	-1.3	4.65e-05	0.00815764						OtherIntergenic	NA	K4me1	WAC vs mock
chr16	50776701	50778200	1500	14.29	13.59	35	27.92	13.94	31.46	NA	NA	Down	-1.17	3.87e-05	0.00847066	50777001	50778000	-1.82	1.71e-07	0.000205625	CYLD	NM_001042412	+	50776028	50835846	Promoter3k	1422.5	K4me1	WAC vs mock
chr16	56546501	56547600	1100	12.24	16.85	32	31.82	14.55	31.91	NA	NA	Down	-1.13	1.95e-05	0.00588182	56546501	56547500	-1.18	1.86e-05	0.0046425	BBS2	NM_031885	-	56518258	56554008	Genebody	6957.5	K4me1	WAC vs mock
chr16	84209201	84210600	1400	17.69	17.93	35	44.81	17.81	39.9	NA	NA	Down	-1.16	4.91e-06	0.0022926	84209501	84210500	-1.52	9.2e-08	0.000151337	DNAAF1	NM_178452	+	84178864	84211524	Genebody	31036.5	K4me1	WAC vs mock
chr16	85934201	85935500	1300	12.24	16.85	33	31.82	14.55	32.41	NA	NA	Down	-1.16	1.13e-05	0.0040878	85934501	85935500	-1.21	2.12e-05	0.00504692	IRF8	NM_002163	+	85932773	85956211	Promoter3k	2077.5	K4me1	WAC vs mock
chr16	87900901	87902600	1700	8.84	10.87	32	24.68	9.86	28.34	NA	NA	Down	-1.52	3.97e-06	0.00199007	87901601	87902600	-2.83	1e-05	0.00307569	SLC7A5	NM_003486	-	87863628	87903100	Promoter3k	1349.5	K4me1	WAC vs mock
chr16	90121501	90122500	1000	9.52	13.04	22	27.27	11.28	24.64	NA	NA	Down	-1.13	8.95e-05	0.0132864	90121501	90122500	-1.13	8.95e-05	0.0121273	PRDM7	NM_052996	-	90122973	90128733	Genebody	6732.5	K4me1	WAC vs mock
chr17	2749101	2750700	1600	14.97	10.87	45	30.52	12.92	37.76	NA	NA	Down	-1.55	2.19e-07	0.000303108	2749601	2750600	-1.79	5.94e-07	0.00042863	RAP1GAP2	NM_015085	+	2699731	2941035	Genebody	50169.5	K4me1	WAC vs mock
chr17	27537801	27538800	1000	9.52	7.61	21	22.08	8.57	21.54	NA	NA	Down	-1.33	3.06e-05	0.00744491	27537801	27538800	-1.33	3.06e-05	0.00627742						OtherIntergenic	NA	K4me1	WAC vs mock
chr17	27741501	27742500	1000	14.29	10.33	25	27.27	12.31	26.14	NA	NA	Down	-1.09	8.92e-05	0.0132864	27741501	27742500	-1.09	8.92e-05	0.0121164	TAOK1	NM_020791	+	27717942	27878921	Genebody	24058.5	K4me1	WAC vs mock
chr17	28695101	28696200	1100	12.24	10.87	27	26.62	11.56	26.81	NA	NA	Down	-1.21	1.91e-05	0.0057905	28695201	28696200	-1.26	1.52e-05	0.00406726						OtherIntergenic	NA	K4me1	WAC vs mock
chr17	33571201	33573200	2000	22.45	28.8	54	59.09	25.63	56.55	NA	NA	Down	-1.14	2.17e-09	8.53e-06	33571601	33572600	-1.47	6.81e-07	0.000465364	SLFN5	NM_144975	+	33570085	33594761	Promoter3k	2115.5	K4me1	WAC vs mock
chr17	34413701	34417100	3400	31.29	33.15	99	78.57	32.22	88.79	NA	NA	Down	-1.46	1.41e-08	4.02e-05	34414901	34415900	-1.98	7.28e-09	2.47e-05	CCL3	NM_002983	-	34415602	34417506	Promoter3k	2105.5	K4me1	WAC vs mock
chr17	34431501	34434500	3000	44.9	51.09	109	135.06	47.99	122.03	NA	NA	Down	-1.35	8.75e-09	2.74e-05	34432101	34433100	-2	5e-13	1.49e-08	CCL4	NM_002984	+	34431219	34433014	Promoter3k	1781.5	K4me1	WAC vs mock
chr17	35381601	35382600	1000	19.05	13.59	34	33.12	16.32	33.56	NA	NA	Down	-1.04	1.96e-05	0.00588285	35381601	35382600	-1.04	1.96e-05	0.00480382	AATF	NM_012138	+	35306174	35414171	Genebody	75926.5	K4me1	WAC vs mock
chr17	38335501	38336500	1000	10.2	9.24	20	25.32	9.72	22.66	NA	NA	Down	-1.22	7.08e-05	0.0119191	38335501	38336500	-1.22	7.08e-05	0.0106453	RAPGEFL1	NM_016339	+	38334241	38351906	Promoter3k	1759.5	K4me1	WAC vs mock
chr17	40441101	40443000	1900	14.97	28.26	54	53.25	21.61	53.62	NA	NA	Down	-1.31	4.17e-06	0.00205539	40441501	40442500	-1.83	8.24e-10	4.23e-06	STAT5A	NM_003152	+	40439564	40463960	Promoter3k	2486.5	K4me1	WAC vs mock
chr17	40464501	40465500	1000	11.56	9.78	25	24.03	10.67	24.51	NA	NA	Down	-1.2	5.26e-05	0.0101831	40464501	40465500	-1.2	5.26e-05	0.00887735	STAT3	NM_213662	-	40465342	40540405	Genebody	75404.5	K4me1	WAC vs mock
chr17	42610801	42611800	1000	11.56	10.87	27	23.38	11.22	25.19	NA	NA	Down	-1.17	8.17e-05	0.0126687	42610801	42611800	-1.17	8.17e-05	0.0114483						OtherIntergenic	NA	K4me1	WAC vs mock
chr17	48106601	48107600	1000	10.88	11.41	24	25.32	11.15	24.66	NA	NA	Down	-1.15	8.17e-05	0.0126687	48106601	48107600	-1.15	8.17e-05	0.0114483						OtherIntergenic	NA	K4me1	WAC vs mock
chr17	48143801	48145500	1700	23.81	19.02	41	46.75	21.42	43.88	NA	NA	Down	-1.03	3.9e-07	0.000420949	48144201	48145200	-1.45	6.81e-07	0.000465364	ITGA3	NM_002204	+	48133339	48167849	Genebody	11311.5	K4me1	WAC vs mock
chr17	54960201	54961400	1200	9.52	5.98	24	20.13	7.75	22.06	NA	NA	Down	-1.51	5.8e-06	0.00259108	54960301	54961300	-1.6	1.02e-05	0.00310053	MTVR2	NR_027025	-	54961462	54962274	Promoter3k	1473.5	K4me1	WAC vs mock
chr17	54987801	54990700	2900	30.61	30.43	84	72.73	30.52	78.36	NA	NA	Down	-1.36	1.89e-10	1.11e-06	54989701	54990700	-3.11	5.23e-07	0.000392339	TRIM25	NM_005082	-	54965269	54991409	Promoter3k	2158.5	K4me1	WAC vs mock
chr17	57919801	57921200	1400	14.29	15.22	30	36.36	14.75	33.18	NA	NA	Down	-1.17	2.92e-06	0.0015937	57919801	57920800	-1.27	4.23e-05	0.00768064						OtherIntergenic	NA	K4me1	WAC vs mock
chr17	62271401	62272600	1200	8.16	11.41	22	25.97	9.79	23.99	NA	NA	Down	-1.29	1.86e-05	0.00569965	62271501	62272500	-1.52	9.51e-06	0.00295986	TEX2	NM_018469	-	62224794	62340653	Genebody	68652.5	K4me1	WAC vs mock
chr17	62272801	62273800	1000	16.33	20.65	40	33.77	18.49	36.88	NA	NA	Down	-1	3.98e-05	0.00860512	62272801	62273800	-1	3.98e-05	0.00737987	TEX2	NM_018469	-	62224794	62340653	Genebody	67352.5	K4me1	WAC vs mock
chr17	65843701	65844700	1000	12.93	11.41	25	27.27	12.17	26.14	NA	NA	Down	-1.1	8.92e-05	0.0132864	65843701	65844700	-1.1	8.92e-05	0.0121164	BPTF	NM_182641	+	65821779	65980494	Genebody	22421.5	K4me1	WAC vs mock
chr17	66289301	66290300	1000	17.69	14.67	33	31.82	16.18	32.41	NA	NA	Down	-1	6.53e-05	0.0113633	66289301	66290300	-1	6.53e-05	0.0101137	ARSG	NM_014960	+	66255322	66417000	Genebody	34478.5	K4me1	WAC vs mock
chr17	68040601	68042000	1400	7.48	9.24	23	25.32	8.36	24.16	NA	NA	Down	-1.53	1.7e-06	0.00108235	68041001	68042000	-1.9	7.24e-06	0.00243548						OtherIntergenic	NA	K4me1	WAC vs mock
chr17	68525601	68526800	1200	10.88	12.5	28	25.32	11.69	26.66	NA	NA	Down	-1.19	4.61e-05	0.00935237	68525601	68526600	-1.36	1.03e-05	0.00310939						Genedesert	NA	K4me1	WAC vs mock
chr17	75175901	75177700	1800	18.37	21.2	57	41.56	19.78	49.28	NA	NA	Down	-1.32	3.37e-07	0.000394773	75175901	75176900	-1.97	2.78e-05	0.00602751	SEC14L1	NM_003003	+	75137004	75213181	Genebody	39796.5	K4me1	WAC vs mock
chr17	76352701	76355400	2700	17.69	14.13	46	70.13	15.91	58.06	NA	NA	Down	-1.87	3.46e-08	9.02e-05	76354101	76355100	-2.46	1.17e-10	8.35e-07	SOCS3	NM_003955	-	76352858	76356158	Promoter3k	2107.5	K4me1	WAC vs mock
chr17	76730801	76732500	1700	14.29	20.11	44	40.26	17.2	42.13	NA	NA	Down	-1.29	3.95e-08	9.94e-05	76731201	76732200	-1.4	9.56e-07	0.000590557	CYTH1	NM_017456	-	76670129	76778376	Genebody	46725.5	K4me1	WAC vs mock
chr17	7747901	7749600	1700	9.52	15.22	42	27.27	12.37	34.64	NA	NA	Down	-1.49	1.32e-05	0.00453047	7748101	7749100	-1.96	2.62e-07	0.00026355	KDM6B	NM_001080424	+	7743234	7758118	Genebody	5516.5	K4me1	WAC vs mock
chr17	7778301	7779300	1000	10.88	9.24	22	26.62	10.06	24.31	NA	NA	Down	-1.27	1.45e-05	0.00483455	7778301	7779300	-1.27	1.45e-05	0.00393004						OtherIntergenic	NA	K4me1	WAC vs mock
chr17	78237901	78239200	1300	6.8	10.33	23	21.43	8.56	22.21	NA	NA	Down	-1.38	3.51e-05	0.00809457	78238201	78239200	-1.47	3.05e-05	0.00627742	RNF213	NM_020954	+	78234659	78295262	Genebody	3891.5	K4me1	WAC vs mock
chr17	78263001	78264700	1700	16.33	16.3	30	38.96	16.32	34.48	NA	NA	Down	-1.08	5.29e-05	0.0102186	78263201	78264200	-1.37	3.7e-06	0.00148073	RNF213	NM_020954	+	78234659	78295262	Genebody	29191.5	K4me1	WAC vs mock
chr17	81042601	81043600	1000	8.84	7.61	20	22.08	8.23	21.04	NA	NA	Down	-1.35	2.65e-05	0.00692639	81042601	81043600	-1.35	2.65e-05	0.00580377	METRNL	NM_001004431	+	81037566	81052591	Genebody	5534.5	K4me1	WAC vs mock
chr17	8366901	8368000	1100	21.09	17.39	49	33.77	19.24	41.38	NA	NA	Down	-1.1	3.19e-05	0.0076551	8366901	8367900	-1.12	3.62e-05	0.00694505	NDEL1	NM_030808	+	8339178	8371481	Genebody	28272.5	K4me1	WAC vs mock
chr17	9981701	9982800	1100	15.65	13.59	37	29.87	14.62	33.44	NA	NA	Down	-1.19	1.2e-05	0.00425717	9981801	9982800	-1.29	2.33e-05	0.00538619	GAS7	NM_201433	-	9813925	10101868	Genebody	119618	K4me1	WAC vs mock
chr18	21815901	21816900	1000	10.88	17.39	30	33.12	14.14	31.56	NA	NA	Down	-1.16	6.8e-05	0.0115961	21815901	21816900	-1.16	6.8e-05	0.0103407	OSBPL1A	NM_018030	-	21742010	21852196	Genebody	35795.5	K4me1	WAC vs mock
chr18	45688101	45689200	1100	10.88	8.15	21	24.03	9.52	22.51	NA	NA	Down	-1.24	4.65e-05	0.00940984	45688201	45689200	-1.26	4.05e-05	0.00745179						OtherIntergenic	NA	K4me1	WAC vs mock
chr18	56420601	56421700	1100	12.93	14.67	26	34.42	13.8	30.21	NA	NA	Down	-1.13	0.000104489	0.0145748	56420701	56421700	-1.17	3.98e-05	0.00738107						OtherIntergenic	NA	K4me1	WAC vs mock
chr18	57568201	57569800	1600	13.61	15.76	38	33.77	14.68	35.88	NA	NA	Down	-1.29	5.26e-07	0.000500475	57568501	57569500	-1.77	3.2e-07	0.000294418	PMAIP1	NM_021127	+	57567191	57571538	Promoter3k	1809.5	K4me1	WAC vs mock
chr18	59964301	59965300	1000	8.84	11.41	23	24.68	10.13	23.84	NA	NA	Down	-1.23	4.72e-05	0.00948084	59964301	59965300	-1.23	4.72e-05	0.00821883	KIAA1468	NM_020854	+	59854523	59974355	Genebody	110278	K4me1	WAC vs mock
chr18	74424301	74426000	1700	17.01	17.39	36	35.06	17.2	35.53	NA	NA	Down	-1.05	2.17e-05	0.00622812	74424501	74425500	-1.41	9.56e-07	0.000590557						OtherIntergenic	NA	K4me1	WAC vs mock
chr19	10382601	10384700	2100	16.33	18.48	48	44.16	17.4	46.08	NA	NA	Down	-1.4	9.16e-10	4.17e-06	10383401	10384400	-1.43	1.32e-06	0.000740355	ICAM1	NM_000201	+	10381516	10397291	Promoter3k	2134.5	K4me1	WAC vs mock
chr19	1069801	1071000	1200	17.01	15.22	32	33.77	16.11	32.88	NA	NA	Down	-1.03	3.3e-05	0.00782463	1069801	1070800	-1.15	1.32e-05	0.0036866	HMHA1	NM_012292	+	1067173	1086627	Genebody	3227.5	K4me1	WAC vs mock
chr19	10708201	10709300	1100	12.24	13.04	35	26.62	12.64	30.81	NA	NA	Down	-1.29	2.77e-05	0.00715186	10708301	10709300	-1.4	4.24e-05	0.00769659						OtherIntergenic	NA	K4me1	WAC vs mock
chr19	18524201	18525700	1500	9.52	13.59	31	29.87	11.56	30.44	NA	NA	Down	-1.4	8.13e-07	0.000673453	18524601	18525600	-1.64	1.18e-06	0.000677879						OtherIntergenic	NA	K4me1	WAC vs mock
chr19	35492701	35494600	1900	16.33	21.74	47	48.05	19.03	47.53	NA	NA	Down	-1.32	1.2e-09	5.11e-06	35493201	35494200	-1.97	5.74e-09	2.02e-05	GRAMD1A	NM_001136199	+	35491245	35517373	Promoter3k	2405.5	K4me1	WAC vs mock
chr19	41740201	41741200	1000	12.24	8.7	22	25.32	10.47	23.66	NA	NA	Down	-1.18	4.72e-05	0.00948084	41740201	41741200	-1.18	4.72e-05	0.00821883	AXL	NM_001699	+	41725107	41767671	Genebody	15593.5	K4me1	WAC vs mock
chr19	42370701	42372000	1300	15.65	17.39	43	29.87	16.52	36.44	NA	NA	Down	-1.14	8.54e-05	0.0130358	42371001	42372000	-1.31	1.22e-05	0.0034822	RPS19	NM_001022	+	42363987	42375484	Genebody	7363.5	K4me1	WAC vs mock
chr19	44025101	44026100	1000	14.97	14.67	32	28.57	14.82	30.29	NA	NA	Down	-1.03	9.69e-05	0.0138159	44025101	44026100	-1.03	9.69e-05	0.0127293	ETHE1	NM_014297	-	44010870	44031396	Genebody	5795.5	K4me1	WAC vs mock
chr19	45350501	45352600	2100	8.84	16.85	44	46.75	12.85	45.38	NA	NA	Down	-1.82	3.55e-10	1.84e-06	45351101	45352100	-2.65	4.32e-12	6.09e-08	PVRL2	NM_002856	+	45349392	45382198	Promoter3k	2158.5	K4me1	WAC vs mock
chr19	45426901	45427900	1000	13.61	19.57	34	33.77	16.59	33.88	NA	NA	Down	-1.03	7.11e-05	0.0119402	45426901	45427900	-1.03	7.11e-05	0.010658	APOC1P1	NR_028414	+	45430059	45434643	Promoter3k	-2658.5	K4me1	WAC vs mock
chr19	45630501	45631500	1000	18.37	13.04	49	22.73	15.71	35.86	NA	NA	Down	-1.19	4.03e-05	0.00867476	45630501	45631500	-1.19	4.03e-05	0.00744462	PPP1R37	NM_019121	+	45596430	45650543	Genebody	34570.5	K4me1	WAC vs mock
chr19	48106501	48107500	1000	14.29	13.04	31	27.92	13.66	29.46	NA	NA	Down	-1.11	4.76e-05	0.00953496	48106501	48107500	-1.11	4.76e-05	0.00827049						OtherIntergenic	NA	K4me1	WAC vs mock
chr19	49383301	49384800	1500	17.01	18.48	35	42.86	17.74	38.93	NA	NA	Down	-1.13	2.62e-06	0.00149045	49383601	49384600	-1.28	2.6e-05	0.00577175	TULP2	NM_003323	-	49384221	49401996	Genebody	17945.5	K4me1	WAC vs mock
chr19	49455401	49456600	1200	6.12	8.7	21	22.08	7.41	21.54	NA	NA	Down	-1.54	5.8e-06	0.00259108	49455501	49456500	-1.75	1.45e-06	0.000782791	BAX	NM_004324	+	49458116	49464519	Promoter3k	-2115.5	K4me1	WAC vs mock
chr19	50989801	50990900	1100	15.65	8.15	30	31.17	11.9	30.58	NA	NA	Down	-1.36	2.45e-05	0.00665584	50989801	50990800	-1.44	1.58e-06	0.000826792						OtherIntergenic	NA	K4me1	WAC vs mock
chr19	51677401	51678400	1000	8.84	8.15	21	22.08	8.5	21.54	NA	NA	Down	-1.34	3.06e-05	0.00744491	51677401	51678400	-1.34	3.06e-05	0.00627742						OtherIntergenic	NA	K4me1	WAC vs mock
chr19	6528901	6533600	4700	53.06	44.02	131	114.29	48.54	122.64	NA	NA	Down	-1.34	3.79e-10	1.92e-06	6529501	6530500	-1.24	3.1e-10	1.77e-06	TNFSF9	NM_003811	+	6531009	6535939	ProximalPromoter	241.5	K4me1	WAC vs mock
chr19	7767201	7768200	1000	10.2	15.76	26	31.82	12.98	28.91	NA	NA	Down	-1.15	4.3e-05	0.00897341	7767201	7768200	-1.15	4.3e-05	0.00775515	FCER2	NM_002002	-	7753642	7767032	Promoter1k	-668.5	K4me1	WAC vs mock
chr19	8533601	8535000	1400	11.56	10.87	22	33.77	11.22	27.88	NA	NA	Down	-1.31	5.63e-05	0.0106017	8533801	8534800	-1.66	9.28e-06	0.00290012	HNRNPM	NM_005968	+	8509802	8554002	Genebody	24498.5	K4me1	WAC vs mock
chr2	109794701	109795700	1000	10.2	5.98	20	21.43	8.09	20.71	NA	NA	Down	-1.36	3.6e-05	0.00815364	109794701	109795700	-1.36	3.6e-05	0.00694505	SH3RF3	NM_001099289	+	109745996	110262207	Genebody	49204.5	K4me1	WAC vs mock
chr2	110067001	110068100	1100	14.29	11.96	44	22.08	13.12	33.04	NA	NA	Down	-1.33	1.96e-05	0.00588285	110067101	110068100	-1.36	1.92e-05	0.0047448	SH3RF3	NM_001099289	+	109745996	110262207	Genebody	321554	K4me1	WAC vs mock
chr2	113589001	113591400	2400	17.01	22.83	51	51.3	19.92	51.15	NA	NA	Down	-1.36	3.42e-10	1.81e-06	113589201	113590200	-1.44	3.9e-06	0.00153705	IL1B	NM_000576	-	113587336	113594356	Genebody	4155.5	K4me1	WAC vs mock
chr2	113591701	113594800	3100	36.05	46.74	96	86.36	41.4	91.18	NA	NA	Down	-1.14	1.34e-10	8.08e-07	113593601	113594600	-1.39	1.92e-06	0.000950056	IL1B	NM_000576	-	113587336	113594356	Promoter3k	1105.5	K4me1	WAC vs mock
chr2	143634401	143635800	1400	14.97	13.59	34	27.27	14.28	30.64	NA	NA	Down	-1.1	9.43e-05	0.0136514	143634801	143635800	-1.98	5.07e-06	0.00185748	KYNU	NM_001032998	+	143635194	143747106	ProximalPromoter	-93.5	K4me1	WAC vs mock
chr2	143637001	143638800	1800	11.56	18.48	43	42.86	15.02	42.93	NA	NA	Down	-1.51	1.41e-08	4.02e-05	143637301	143638300	-2.53	2.11e-10	1.34e-06	KYNU	NM_001032998	+	143635194	143747106	Promoter3k	2706.5	K4me1	WAC vs mock
chr2	145174601	145175700	1100	10.88	7.07	25	20.78	8.97	22.89	NA	NA	Down	-1.35	2.87e-05	0.00722582	145174601	145175600	-1.35	3.06e-05	0.00627742	ZEB2	NM_014795	-	145141941	145277958	Genebody	102808	K4me1	WAC vs mock
chr2	152214201	152216200	2000	7.48	8.15	39	38.31	7.82	38.66	NA	NA	Down	-2.31	2.05e-12	4.5e-08	152214301	152215300	-4.03	1.08e-11	1.28e-07	TNFAIP6	NM_007115	+	152214105	152236562	Promoter3k	1095.5	K4me1	WAC vs mock
chr2	163171501	163173600	2100	21.77	13.04	50	44.16	17.41	47.08	NA	NA	Down	-1.44	1.2e-07	0.000213781	163171901	163172900	-1.92	1.14e-08	3.54e-05	IFIH1	NM_022168	-	163123588	163175039	Promoter3k	2488.5	K4me1	WAC vs mock
chr2	16845501	16846900	1400	8.84	5.43	32	20.13	7.14	26.06	NA	NA	Down	-1.87	4.8e-07	0.000478892	16845701	16846700	-1.87	9.89e-07	0.000605522	FAM49A	NM_030797	-	16730729	16847134	Promoter1k	933.5	K4me1	WAC vs mock
chr2	180127101	180128500	1400	12.93	13.59	35	27.92	13.26	31.46	NA	NA	Down	-1.25	1.71e-05	0.00539589	180127301	180128300	-1.46	1.09e-05	0.00320786	SESTD1	NM_178123	-	179966418	180129350	Promoter3k	1549.5	K4me1	WAC vs mock
chr2	191876801	191878400	1600	22.45	16.85	39	41.56	19.65	40.28	NA	NA	Down	-1.04	1.41e-06	0.000965151	191877301	191878300	-1.72	4.21e-07	0.00034414	STAT1	NM_139266	-	191840262	191878976	Promoter3k	1375.5	K4me1	WAC vs mock
chr2	201725201	201726600	1400	10.2	10.33	28	26.62	10.27	27.31	NA	NA	Down	-1.41	1.65e-06	0.00105953	201725201	201726200	-1.51	1.02e-05	0.00309847	CLK1	NM_001162407	-	201717731	201729284	Genebody	3383.5	K4me1	WAC vs mock
chr2	201993701	202000000	6300	59.86	56.52	193	209.09	58.19	201.05	NA	NA	Down	-1.79	2.29e-11	1.54e-07	201996301	201997300	-3.49	6.68e-14	1.49e-08	CFLAR	NM_001127184	+	201980876	202006323	Genebody	15974.5	K4me1	WAC vs mock
chr2	20243101	20244100	1000	17.69	11.96	28	33.12	14.82	30.56	NA	NA	Down	-1.04	5.73e-05	0.0107047	20243101	20244100	-1.04	5.73e-05	0.00940065	LAPTM4A	NM_014713	-	20232410	20251789	Genebody	8188.5	K4me1	WAC vs mock
chr2	207973501	207974700	1200	18.37	15.76	40	33.12	17.06	36.56	NA	NA	Down	-1.1	1.07e-05	0.00394239	207973601	207974600	-1.26	4.66e-06	0.00175351	KLF7	NM_003709	-	207945528	208030614	Genebody	56513.5	K4me1	WAC vs mock
chr2	240711101	240712300	1200	12.93	10.33	28	24.68	11.63	26.34	NA	NA	Down	-1.18	4.17e-05	0.00883359	240711201	240712200	-1.6	3.74e-06	0.00149162	LOC150935	NR_037808	+	240684553	240722356	Genebody	27147.5	K4me1	WAC vs mock
chr2	241520001	241521500	1500	13.61	14.67	40	31.17	14.14	35.58	NA	NA	Down	-1.33	2.98e-06	0.00161894	241520201	241521200	-1.76	1.23e-07	0.00018255						OtherIntergenic	NA	K4me1	WAC vs mock
chr2	24301401	24302400	1000	16.33	10.87	31	27.27	13.6	29.14	NA	NA	Down	-1.1	7.21e-05	0.0120531	24301401	24302400	-1.1	7.21e-05	0.0107458	TP53I3	NM_001206802	-	24300302	24307201	Genebody	5300.5	K4me1	WAC vs mock
chr2	28304001	28305200	1200	10.88	7.61	26	20.78	9.25	23.39	NA	NA	Down	-1.34	2.36e-05	0.0065497	28304201	28305200	-1.58	6.25e-05	0.00989086	BRE	NM_004899	+	28113556	28561767	Genebody	191044	K4me1	WAC vs mock
chr2	3234201	3235400	1200	8.16	8.7	25	22.08	8.43	23.54	NA	NA	Down	-1.48	5.22e-06	0.00239589	3234201	3235200	-1.42	6.41e-05	0.0100009	TSSC1	NM_003310	-	3192740	3381653	Genebody	146852	K4me1	WAC vs mock
chr2	3240901	3242100	1200	8.84	6.52	23	22.08	7.68	22.54	NA	NA	Down	-1.55	2.27e-06	0.00134948	3241101	3242100	-1.47	2.59e-05	0.00574853	TSSC1	NM_003310	-	3192740	3381653	Genebody	140152	K4me1	WAC vs mock
chr2	38299401	38300400	1000	7.48	9.78	24	20.78	8.63	22.39	NA	NA	Down	-1.37	3.51e-05	0.00809457	38299401	38300400	-1.37	3.51e-05	0.00688144	CYP1B1	NM_000104	-	38294745	38303323	Genebody	3422.5	K4me1	WAC vs mock
chr2	39677501	39678500	1000	10.88	14.13	30	25.32	12.51	27.66	NA	NA	Down	-1.15	7.57e-05	0.0122994	39677501	39678500	-1.15	7.57e-05	0.0110095	LOC728730	NR_037875	+	39664556	39828484	Genebody	13444.5	K4me1	WAC vs mock
chr2	46924101	46925100	1000	10.2	11.41	25	25.32	10.81	25.16	NA	NA	Down	-1.22	4.83e-05	0.00962638	46924101	46925100	-1.22	4.83e-05	0.00835801	SOCS5	NM_014011	+	46926098	46989927	Promoter3k	-1497.5	K4me1	WAC vs mock
chr2	55633601	55635000	1400	12.24	11.41	29	27.27	11.83	28.14	NA	NA	Down	-1.25	9.62e-06	0.00370391	55633601	55634600	-1.6	3.61e-05	0.00694505	CCDC88A	NM_018084	-	55514977	55647057	Genebody	12756.5	K4me1	WAC vs mock
chr2	64309501	64310500	1000	10.88	9.24	21	24.68	10.06	22.84	NA	NA	Down	-1.18	7.37e-05	0.0121099	64309501	64310500	-1.18	7.37e-05	0.0108263						OtherIntergenic	NA	K4me1	WAC vs mock
chr2	64367801	64369800	2000	18.37	10.33	39	41.56	14.35	40.28	NA	NA	Down	-1.49	1.83e-07	0.000272902	64368201	64369200	-1.65	2.74e-07	0.000268899	PELI1	NM_020651	-	64319785	64371605	Promoter3k	2804.5	K4me1	WAC vs mock
chr2	64891901	64893300	1400	23.81	16.3	48	38.96	20.06	43.48	NA	NA	Down	-1.12	3.53e-05	0.00810717	64892001	64893000	-1.25	4.62e-06	0.00174556						OtherIntergenic	NA	K4me1	WAC vs mock
chr2	68398801	68399800	1000	18.37	13.04	32	31.17	15.71	31.58	NA	NA	Down	-1.01	5.6e-05	0.0105793	68398801	68399800	-1.01	5.6e-05	0.00928212	PNO1	NM_020143	+	68385004	68403094	Genebody	14296.5	K4me1	WAC vs mock
chr2	74427401	74428400	1000	7.48	10.33	24	20.78	8.9	22.39	NA	NA	Down	-1.33	5.19e-05	0.0100996	74427401	74428400	-1.33	5.19e-05	0.00878741	MTHFD2	NM_006636	+	74425689	74442424	Promoter3k	2211.5	K4me1	WAC vs mock
chr2	85173201	85174700	1500	11.56	10.87	29	29.22	11.22	29.11	NA	NA	Down	-1.38	1.13e-06	0.000838049	85173501	85174500	-1.32	1.09e-05	0.00320394						OtherIntergenic	NA	K4me1	WAC vs mock
chr2	8972801	8974200	1400	12.93	11.96	29	29.22	12.44	29.11	NA	NA	Down	-1.23	6.89e-06	0.00289959	8972901	8973900	-1.59	7.7e-06	0.00253434	KIDINS220	NM_020738	-	8868986	8977755	Genebody	4254.5	K4me1	WAC vs mock
chr2	9692301	9693300	1000	9.52	14.13	28	25.32	11.83	26.66	NA	NA	Down	-1.17	8.92e-05	0.0132864	9692301	9693300	-1.17	8.92e-05	0.0121164	ADAM17	NM_003183	-	9629410	9695917	Genebody	3116.5	K4me1	WAC vs mock
chr2	9694101	9695300	1200	7.48	7.07	24	23.38	7.27	23.69	NA	NA	Down	-1.7	2.58e-07	0.000345829	9694201	9695200	-2.03	2.36e-07	0.00024559	ADAM17	NM_003183	-	9629410	9695917	Promoter3k	1216.5	K4me1	WAC vs mock
chr2	97203501	97205100	1600	11.56	11.41	32	28.57	11.49	30.29	NA	NA	Down	-1.4	6.96e-07	0.000599311	97203601	97204600	-2.23	7.46e-07	0.000502804	ARID5A	NM_212481	+	97202463	97218371	Promoter3k	1837.5	K4me1	WAC vs mock
chr20	17937101	17938100	1000	11.56	8.15	23	25.32	9.86	24.16	NA	NA	Down	-1.29	1.26e-05	0.00439333	17937101	17938100	-1.29	1.26e-05	0.00356508	SNX5	NM_014426	-	17922243	17949154	Genebody	11553.5	K4me1	WAC vs mock
chr20	30304601	30308400	3800	59.18	46.2	119	120.13	52.69	119.56	NA	NA	Down	-1.18	3.49e-12	4.5e-08	30306801	30307800	-2.02	2.47e-09	1.04e-05	BCL2L1	NM_138578	-	30252260	30310656	Genebody	4155.5	K4me1	WAC vs mock
chr20	30793301	30795300	2000	19.05	24.46	53	53.9	21.75	53.45	NA	NA	Down	-1.3	4.09e-10	2.05e-06	30794001	30795000	-1.5	5.74e-07	0.00042067	PLAGL2	NM_002657	-	30780306	30795546	Promoter3k	1245.5	K4me1	WAC vs mock
chr20	30943501	30944500	1000	14.97	17.93	36	30.52	16.45	33.26	NA	NA	Down	-1.02	8.91e-05	0.0132864	30943501	30944500	-1.02	8.91e-05	0.0121164	ASXL1	NM_001164603	+	30946146	30960352	Promoter3k	-2145.5	K4me1	WAC vs mock
chr20	35220401	35221400	1000	12.93	10.33	36	21.43	11.63	28.71	NA	NA	Down	-1.3	8.91e-05	0.0132864	35220401	35221400	-1.3	8.91e-05	0.0121164	TGIF2	NM_001199515	+	35202956	35222355	Genebody	17944.5	K4me1	WAC vs mock
chr20	36882401	36883700	1300	16.33	10.33	31	29.87	13.33	30.44	NA	NA	Down	-1.19	3.41e-05	0.00792441	36882601	36883600	-1.37	7.37e-06	0.00246323	KIAA1755	NM_001029864	-	36838906	36889174	Genebody	6123.5	K4me1	WAC vs mock
chr20	36893301	36894500	1200	12.93	10.87	28	29.22	11.9	28.61	NA	NA	Down	-1.27	4.29e-06	0.00209067	36893501	36894500	-1.23	2.36e-05	0.0054147						OtherIntergenic	NA	K4me1	WAC vs mock
chr20	37426401	37427800	1400	5.44	8.15	21	22.08	6.8	21.54	NA	NA	Down	-1.66	1.48e-06	0.000987747	37426801	37427800	-1.76	3.17e-06	0.00135123						OtherIntergenic	NA	K4me1	WAC vs mock
chr20	42835901	42836900	1000	15.65	11.41	29	28.57	13.53	28.79	NA	NA	Down	-1.09	4.33e-05	0.00903248	42835901	42836900	-1.09	4.33e-05	0.00780866	C20orf111	NM_016470	-	42824580	42839546	Genebody	3145.5	K4me1	WAC vs mock
chr20	42837001	42838200	1200	12.24	14.67	31	26.62	13.46	28.81	NA	NA	Down	-1.1	9.72e-05	0.0138227	42837001	42838000	-1.22	3.79e-05	0.00710529	C20orf111	NM_016470	-	42824580	42839546	Promoter3k	1945.5	K4me1	WAC vs mock
chr20	45888401	45890200	1800	23.81	26.63	56	47.4	25.22	51.7	NA	NA	Down	-1.04	5.96e-07	0.00054087	45888501	45889500	-1.27	5.08e-06	0.00186069	ZMYND8	NM_012408	-	45838380	45985474	Genebody	96173.5	K4me1	WAC vs mock
chr20	47883501	47885900	2400	39.46	30.98	85	75.32	35.22	80.16	NA	NA	Down	-1.19	4.82e-11	3.06e-07	47884701	47885700	-1.51	5.88e-07	0.000427486	ZNFX1	NM_021035	-	47862438	47894756	Genebody	10055.5	K4me1	WAC vs mock
chr20	47891701	47893700	2000	27.21	23.91	67	56.49	25.56	61.75	NA	NA	Down	-1.27	1.9e-09	7.64e-06	47892101	47893100	-1.75	4.78e-11	3.99e-07	ZNFX1	NM_021035	-	47862438	47894756	Promoter3k	2055.5	K4me1	WAC vs mock
chr20	49128601	49130900	2300	12.24	10.33	48	41.56	11.29	44.78	NA	NA	Down	-1.99	5.47e-12	6.01e-08	49129101	49130100	-3.77	7.07e-12	9.66e-08	PTPN1	NM_002827	+	49126890	49201086	Promoter3k	2860.5	K4me1	WAC vs mock
chr20	49149301	49150300	1000	10.88	12.5	25	27.27	11.69	26.14	NA	NA	Down	-1.16	4.61e-05	0.00935237	49149301	49150300	-1.16	4.61e-05	0.00811585	PTPN1	NM_002827	+	49126890	49201086	Genebody	22910.5	K4me1	WAC vs mock
chr21	26935001	26939100	4100	35.37	31.52	96	95.45	33.45	95.73	NA	NA	Down	-1.52	3.06e-12	4.5e-08	26937001	26938000	-1.72	5.55e-10	2.98e-06	MIR155HG	NR_001458	+	26934456	26947480	Promoter3k	2594.5	K4me1	WAC vs mock
chr21	30626701	30628300	1600	14.29	11.96	33	33.77	13.12	33.38	NA	NA	Down	-1.35	1.85e-07	0.000274842	30627201	30628200	-1.26	4.23e-05	0.00768064	LINC00189	NR_027072	+	30565800	30660526	Genebody	61700.5	K4me1	WAC vs mock
chr21	34642901	34643900	1000	14.29	17.93	35	32.47	16.11	33.73	NA	NA	Down	-1.07	3.59e-05	0.00815364	34642901	34643900	-1.07	3.59e-05	0.00694505	IL10RB	NM_000628	+	34638671	34669520	Genebody	4729.5	K4me1	WAC vs mock
chr21	36254701	36255900	1200	13.61	11.41	27	31.82	12.51	29.41	NA	NA	Down	-1.23	3.08e-06	0.00164383	36254701	36255700	-1.25	1.92e-05	0.00473688	RUNX1	NM_001122607	-	36193573	36260987	Genebody	5686.5	K4me1	WAC vs mock
chr21	38619001	38620300	1300	6.12	11.41	30	22.08	8.77	26.04	NA	NA	Down	-1.57	8.36e-05	0.0128704	38619301	38620300	-1.67	1.37e-05	0.00376828	DSCR3	NM_006052	-	38595725	38639833	Genebody	20182.5	K4me1	WAC vs mock
chr21	47647301	47648300	1000	6.8	9.78	21	20.78	8.29	20.89	NA	NA	Down	-1.33	7.16e-05	0.0119944	47647301	47648300	-1.33	7.16e-05	0.0106947	LSS	NM_001145437	-	47609037	47648738	Promoter1k	937.5	K4me1	WAC vs mock
chr21	47969201	47970200	1000	10.88	8.15	25	24.03	9.52	24.51	NA	NA	Down	-1.36	8.72e-06	0.00345227	47969201	47970200	-1.36	8.72e-06	0.00276949	DIP2A	NM_206889	+	47878861	47970023	Genebody	90839.5	K4me1	WAC vs mock
chr22	17435701	17436900	1200	9.52	7.07	23	20.13	8.29	21.56	NA	NA	Down	-1.38	2.65e-05	0.00692639	17435701	17436700	-1.5	6.63e-05	0.0101842						OtherIntergenic	NA	K4me1	WAC vs mock
chr22	22803001	22804100	1100	12.24	9.24	26	26.62	10.74	26.31	NA	NA	Down	-1.29	8.5e-06	0.00337621	22803101	22804100	-1.3	1.45e-05	0.00393004						OtherIntergenic	NA	K4me1	WAC vs mock
chr22	25934601	25935700	1100	13.61	13.59	32	30.52	13.6	31.26	NA	NA	Down	-1.2	6.15e-06	0.00269864	25934701	25935700	-1.12	2.8e-05	0.00603349						OtherIntergenic	NA	K4me1	WAC vs mock
chr22	26024001	26025000	1000	13.61	10.33	25	27.92	11.97	26.46	NA	NA	Down	-1.14	3.79e-05	0.00831316	26024001	26025000	-1.14	3.79e-05	0.00710529	ADRBK2	NM_005160	+	25960860	26125258	Genebody	63640.5	K4me1	WAC vs mock
chr22	26050701	26051700	1000	13.61	16.3	34	28.57	14.95	31.29	NA	NA	Down	-1.06	8.67e-05	0.0130741	26050701	26051700	-1.06	8.67e-05	0.011874	ADRBK2	NM_005160	+	25960860	26125258	Genebody	90340.5	K4me1	WAC vs mock
chr22	26057801	26058800	1000	9.52	8.7	22	21.43	9.11	21.71	NA	NA	Down	-1.25	9.2e-05	0.0134472	26057801	26058800	-1.25	9.2e-05	0.0123026	ADRBK2	NM_005160	+	25960860	26125258	Genebody	97440.5	K4me1	WAC vs mock
chr22	26881701	26882800	1100	11.56	10.33	22	26.62	10.95	24.31	NA	NA	Down	-1.15	5.84e-05	0.0107348	26881701	26882700	-1.19	4.72e-05	0.00821883	SRRD	NM_001013694	+	26879849	26887904	Promoter3k	2401.5	K4me1	WAC vs mock
chr22	27649101	27650300	1200	8.84	9.78	23	23.38	9.31	23.19	NA	NA	Down	-1.32	2.56e-05	0.00681965	27649301	27650300	-1.68	3e-06	0.00130743						Genedesert	NA	K4me1	WAC vs mock
chr22	29193901	29194900	1000	16.33	11.41	30	27.92	13.87	28.96	NA	NA	Down	-1.06	5.83e-05	0.0107348	29193901	29194900	-1.06	5.83e-05	0.00945953	XBP1	NM_005080	-	29190547	29196560	Promoter3k	2159.5	K4me1	WAC vs mock
chr22	33144901	33146000	1100	11.56	9.78	26	25.97	10.67	25.99	NA	NA	Down	-1.28	1.04e-05	0.00387555	33145001	33146000	-1.19	5.26e-05	0.00887735	SYN3	NM_003490	-	32908539	33402806	Genebody	257356	K4me1	WAC vs mock
chr22	36044901	36046300	1400	18.37	12.5	31	35.06	15.43	33.03	NA	NA	Down	-1.1	1.19e-05	0.00422041	36045201	36046200	-1.19	1.25e-05	0.00354452	APOL6	NM_030641	+	36044423	36064456	Promoter3k	1177.5	K4me1	WAC vs mock
chr22	36649201	36650800	1600	19.05	16.3	41	35.71	17.68	38.36	NA	NA	Down	-1.12	2.1e-06	0.00127949	36649401	36650400	-1.53	7.16e-08	0.000131147	APOL1	NM_003661	+	36649116	36663577	Promoter1k	884.5	K4me1	WAC vs mock
chr22	37692401	37693400	1000	13.61	13.04	30	27.27	13.32	28.64	NA	NA	Down	-1.1	5.38e-05	0.0102857	37692401	37693400	-1.1	5.38e-05	0.00901289	CYTH4	NM_013385	+	37678494	37711389	Genebody	14406.5	K4me1	WAC vs mock
chr22	40817301	40818300	1000	8.84	11.41	25	23.38	10.13	24.19	NA	NA	Down	-1.26	4.72e-05	0.00948084	40817301	40818300	-1.26	4.72e-05	0.00821883	MKL1	NM_020831	-	40806291	41032690	Genebody	214890	K4me1	WAC vs mock
chr22	41496401	41497400	1000	11.56	12.5	31	28.57	12.03	29.79	NA	NA	Down	-1.31	2.72e-06	0.00152665	41496401	41497400	-1.31	2.72e-06	0.00122132	EP300	NM_001429	+	41488613	41576081	Genebody	8287.5	K4me1	WAC vs mock
chr22	41879601	41880600	1000	16.33	12.5	40	26.62	14.41	33.31	NA	NA	Down	-1.21	5.28e-05	0.0101999	41879601	41880600	-1.21	5.28e-05	0.00889583	ACO2	NM_001098	+	41865128	41924993	Genebody	14972.5	K4me1	WAC vs mock
chr22	43045901	43046900	1000	5.44	9.78	21	20.13	7.61	20.56	NA	NA	Down	-1.43	5.9e-05	0.0107864	43045901	43046900	-1.43	5.9e-05	0.00951726	CYB5R3	NM_000398	-	43013845	43045405	Promoter1k	-995.5	K4me1	WAC vs mock
chr22	43365901	43366900	1000	14.97	12.5	33	26.62	13.73	29.81	NA	NA	Down	-1.12	5.87e-05	0.0107484	43365901	43366900	-1.12	5.87e-05	0.00947664	PACSIN2	NM_001184970	-	43265771	43411184	Genebody	44783.5	K4me1	WAC vs mock
chr22	46093801	46094800	1000	14.29	15.22	34	28.57	14.75	31.29	NA	NA	Down	-1.08	4.83e-05	0.00962638	46093801	46094800	-1.08	4.83e-05	0.00835801	ATXN10	NM_013236	+	46067677	46241187	Genebody	26623.5	K4me1	WAC vs mock
chr22	50356001	50358400	2400	19.73	23.37	54	51.3	21.55	52.65	NA	NA	Down	-1.29	1.06e-09	4.61e-06	50356501	50357500	-1.6	4.02e-07	0.000339026	PIM3	NM_001001852	+	50354142	50357720	Genebody	3058.5	K4me1	WAC vs mock
chr22	50920101	50921100	1000	8.84	11.96	22	27.27	10.4	24.64	NA	NA	Down	-1.24	2.36e-05	0.0065497	50920101	50921100	-1.24	2.36e-05	0.0054147	ADM2	NM_001253845	+	50920152	50924866	Promoter1k	448.5	K4me1	WAC vs mock
chr3	101097201	101098300	1100	13.61	10.87	30	26.62	12.24	28.31	NA	NA	Down	-1.21	1.37e-05	0.00462823	101097201	101098200	-1.29	1.02e-05	0.00309914	SENP7	NM_020654	-	101043117	101232085	Genebody	134334	K4me1	WAC vs mock
chr3	101546301	101548900	2600	27.21	23.37	79	62.99	25.29	70.99	NA	NA	Down	-1.49	8.62e-09	2.74e-05	101547201	101548200	-1.72	6.27e-09	2.16e-05	NFKBIZ	NM_001005474	+	101546833	101579869	Promoter1k	767.5	K4me1	WAC vs mock
chr3	105072801	105074200	1400	20.41	23.37	44	44.81	21.89	44.4	NA	NA	Down	-1.02	2.79e-06	0.00154718	105073001	105074000	-1.14	1.61e-05	0.00423452						Genedesert	NA	K4me1	WAC vs mock
chr3	107463401	107464400	1000	12.24	7.61	20	28.57	9.93	24.29	NA	NA	Down	-1.29	8.96e-05	0.013294	107463401	107464400	-1.29	8.96e-05	0.0121356	BBX	NM_001142568	+	107241782	107530049	Genebody	222118	K4me1	WAC vs mock
chr3	112475101	112476100	1000	7.48	7.61	20	20.78	7.55	20.39	NA	NA	Down	-1.43	2.86e-05	0.00722582	112475101	112476100	-1.43	2.86e-05	0.00610461						OtherIntergenic	NA	K4me1	WAC vs mock
chr3	122400301	122403100	2800	33.33	27.17	77	80.52	30.25	78.76	NA	NA	Down	-1.38	1.72e-12	4.5e-08	122400801	122401800	-2.28	1.56e-10	1.05e-06	PARP14	NM_017554	+	122399671	122449687	Promoter3k	2029.5	K4me1	WAC vs mock
chr3	122440501	122442100	1600	14.97	13.04	29	35.06	14	32.03	NA	NA	Down	-1.19	1.81e-06	0.00113772	122440901	122441900	-1.71	4.33e-07	0.000350725	PARP14	NM_017554	+	122399671	122449687	Genebody	41629.5	K4me1	WAC vs mock
chr3	12389501	12390600	1100	10.2	8.7	25	20.78	9.45	22.89	NA	NA	Down	-1.28	5.85e-05	0.0107348	12389601	12390600	-1.28	9.2e-05	0.0123026	PPARG	NM_138711	+	12330435	12475855	Genebody	59615.5	K4me1	WAC vs mock
chr3	12399101	12400200	1100	10.2	9.78	28	23.38	9.99	25.69	NA	NA	Down	-1.36	8.02e-06	0.00322892	12399101	12400100	-1.51	5.49e-06	0.00196223	PPARG	NM_015869	+	12393000	12475855	Genebody	6650.5	K4me1	WAC vs mock
chr3	124562501	124563500	1000	12.24	16.3	28	31.82	14.27	29.91	NA	NA	Down	-1.07	4.47e-05	0.00921304	124562501	124563500	-1.07	4.47e-05	0.00796969	ITGB5	NM_002213	-	124481794	124606144	Genebody	43143.5	K4me1	WAC vs mock
chr3	126310901	126312100	1200	12.93	15.76	33	29.22	14.34	31.11	NA	NA	Down	-1.12	3.65e-05	0.00815364	126311001	126312000	-1.45	2.23e-06	0.00106567	TXNRD3NB	NM_001039783	-	126290621	126327398	Genebody	15897.5	K4me1	WAC vs mock
chr3	13654901	13656000	1100	6.12	7.61	21	20.13	6.87	20.56	NA	NA	Down	-1.58	7.7e-06	0.00313006	13654901	13655900	-1.58	7.7e-06	0.00253434	FBLN2	NM_001165035	+	13610239	13679922	Genebody	45211.5	K4me1	WAC vs mock
chr3	141265701	141266700	1000	10.88	7.07	21	23.38	8.97	22.19	NA	NA	Down	-1.31	2.87e-05	0.00722582	141265701	141266700	-1.31	2.87e-05	0.00611945	RASA2	NM_006506	+	141205925	141331197	Genebody	60275.5	K4me1	WAC vs mock
chr3	142164401	142165700	1300	14.29	8.7	29	30.52	11.49	29.76	NA	NA	Down	-1.37	1.53e-06	0.00101379	142164401	142165400	-1.36	4.57e-06	0.00172953	XRN1	NM_019001	-	142025448	142166853	Promoter3k	1802.5	K4me1	WAC vs mock
chr3	143048901	143050600	1700	11.56	12.5	29	31.82	12.03	30.41	NA	NA	Down	-1.34	9.49e-07	0.000752035	143049601	143050600	-1.51	1.02e-05	0.00309847	SLC9A9	NM_173653	-	142984063	143567373	Genebody	517622	K4me1	WAC vs mock
chr3	146258001	146261000	3000	29.93	17.39	90	69.48	23.66	79.74	NA	NA	Down	-1.75	2.06e-08	5.6e-05	146259401	146260400	-2.81	8.7e-12	1.09e-07	PLSCR1	NM_021105	-	146232966	146262628	Genebody	3127.5	K4me1	WAC vs mock
chr3	150478001	150479800	1800	15.65	15.76	38	34.42	15.7	36.21	NA	NA	Down	-1.21	1.66e-06	0.00106465	150478401	150479400	-1.65	1.25e-07	0.000183225	SIAH2	NM_005067	-	150458909	150481263	Promoter3k	2362.5	K4me1	WAC vs mock
chr3	15554001	15555700	1700	19.05	22.83	47	46.1	20.94	46.55	NA	NA	Down	-1.15	4.78e-08	0.000114632	15554301	15555300	-1.37	1.63e-06	0.000841241	COLQ	NM_080539	-	15491639	15563258	Genebody	8407.5	K4me1	WAC vs mock
chr3	156393701	156395000	1300	10.2	8.15	25	27.27	9.18	26.14	NA	NA	Down	-1.51	5e-07	0.000487294	156393701	156394700	-2.23	6.48e-07	0.000452064	TIPARP	NM_001184717	+	156392714	156424557	Promoter3k	1636.5	K4me1	WAC vs mock
chr3	182879601	182881000	1400	14.97	13.04	35	28.57	14	31.79	NA	NA	Down	-1.18	1.33e-05	0.00454951	182880001	182881000	-1.42	3.34e-06	0.00138846	LAMP3	NM_014398	-	182840002	182880667	Promoter1k	366.5	K4me1	WAC vs mock
chr3	194293201	194294400	1200	19.73	21.74	44	40.91	20.73	42.45	NA	NA	Down	-1.03	2.91e-06	0.0015937	194293401	194294400	-1.11	1.46e-06	0.000786855						OtherIntergenic	NA	K4me1	WAC vs mock
chr3	39191901	39194500	2600	18.37	19.57	82	53.25	18.97	67.62	NA	NA	Down	-1.83	8.71e-08	0.000177597	39192801	39193800	-2.41	1.88e-08	5.07e-05	CSRNP1	NM_033027	-	39183341	39195102	Promoter3k	1901.5	K4me1	WAC vs mock
chr3	40352401	40353500	1100	14.29	10.87	27	28.57	12.58	27.79	NA	NA	Down	-1.14	2.65e-05	0.00692639	40352401	40353400	-1.29	1.45e-05	0.00393004	EIF1B	NM_005875	+	40351172	40353915	Promoter3k	1778.5	K4me1	WAC vs mock
chr3	45298301	45299300	1000	9.52	9.24	29	20.78	9.38	24.89	NA	NA	Down	-1.41	6.01e-05	0.0109188	45298301	45299300	-1.41	6.01e-05	0.00964727						OtherIntergenic	NA	K4me1	WAC vs mock
chr3	5164901	5169000	4100	38.78	32.61	106	100	35.69	103	NA	NA	Down	-1.53	3.11e-12	4.5e-08	5167401	5168400	-2.28	4.18e-11	3.62e-07	ARL8B	NM_018184	+	5163929	5222601	Genebody	3021.5	K4me1	WAC vs mock
chr3	72617101	72618100	1000	6.12	10.33	21	22.73	8.22	21.86	NA	NA	Down	-1.41	2.44e-05	0.00663354	72617101	72618100	-1.41	2.44e-05	0.00550333						OtherIntergenic	NA	K4me1	WAC vs mock
chr3	73046701	73049900	3200	36.73	30.43	97	88.96	33.58	92.98	NA	NA	Down	-1.47	3.29e-12	4.5e-08	73048401	73049400	-1.69	1.61e-10	1.07e-06	PPP4R2	NM_174907	+	73046118	73115011	Promoter3k	2182.5	K4me1	WAC vs mock
chr3	9222901	9223900	1000	18.37	14.13	38	31.17	16.25	34.58	NA	NA	Down	-1.09	1.98e-05	0.0059156	9222901	9223900	-1.09	1.98e-05	0.00483684	SRGAP3	NM_014850	-	9022277	9291311	Genebody	67910.5	K4me1	WAC vs mock
chr3	9430601	9432000	1400	10.2	5.98	30	20.78	8.09	25.39	NA	NA	Down	-1.65	3.92e-06	0.00197482	9430801	9431800	-1.93	2.14e-06	0.00102993	LOC440944	NR_027007	-	9430536	9439174	Genebody	7873.5	K4me1	WAC vs mock
chr4	10006001	10007000	1000	11.56	11.41	22	27.27	11.49	24.64	NA	NA	Down	-1.1	8.95e-05	0.0132864	10006001	10007000	-1.1	8.95e-05	0.0121273	SLC2A9	NM_020041	-	9827847	10023114	Genebody	16613.5	K4me1	WAC vs mock
chr4	103424801	103426700	1900	14.97	8.7	40	31.17	11.83	35.58	NA	NA	Down	-1.59	8.02e-07	0.000668402	103425201	103426200	-2.19	7.23e-08	0.000131742	NFKB1	NM_003998	+	103422485	103538459	Genebody	3265.5	K4me1	WAC vs mock
chr4	120037201	120038200	1000	12.93	10.87	24	26.62	11.9	25.31	NA	NA	Down	-1.09	9.8e-05	0.0138591	120037201	120038200	-1.09	9.8e-05	0.0127915						OtherIntergenic	NA	K4me1	WAC vs mock
chr4	122610301	122616700	6400	93.2	84.78	229	234.42	88.99	231.71	NA	NA	Down	-1.38	7.06e-11	4.42e-07	122611201	122612200	-1.95	4.57e-13	1.49e-08	ANXA5	NM_001154	-	122589151	122618147	Genebody	4646.5	K4me1	WAC vs mock
chr4	123663501	123664500	1000	8.16	8.15	22	20.13	8.16	21.06	NA	NA	Down	-1.37	4.88e-05	0.00969002	123663501	123664500	-1.37	4.88e-05	0.00841902	BBS12	NM_001178007	+	123653856	123666098	Genebody	10144.5	K4me1	WAC vs mock
chr4	146429101	146430100	1000	6.8	10.87	23	20.78	8.84	21.89	NA	NA	Down	-1.31	9.2e-05	0.0134472	146429101	146430100	-1.31	9.2e-05	0.0123026	SMAD1	NM_001003688	+	146403956	146480325	Genebody	25644.5	K4me1	WAC vs mock
chr4	147046001	147047200	1200	8.84	10.87	27	24.03	9.86	25.51	NA	NA	Down	-1.37	8.02e-06	0.00322892	147046101	147047100	-1.54	3.68e-05	0.00698877						OtherIntergenic	NA	K4me1	WAC vs mock
chr4	156435701	156437000	1300	10.2	11.96	31	26.62	11.08	28.81	NA	NA	Down	-1.38	2.63e-06	0.0014905	156436001	156437000	-1.27	4.23e-05	0.00768064						OtherIntergenic	NA	K4me1	WAC vs mock
chr4	159649901	159650900	1000	7.48	9.24	20	22.73	8.36	21.36	NA	NA	Down	-1.35	3.06e-05	0.00744491	159649901	159650900	-1.35	3.06e-05	0.00627742						OtherIntergenic	NA	K4me1	WAC vs mock
chr4	159688101	159690100	2000	29.93	28.8	58	62.99	29.37	60.49	NA	NA	Down	-1.04	4.55e-09	1.56e-05	159688701	159689700	-1.5	5.02e-09	1.82e-05	FNIP2	NM_020840	+	159690181	159827954	Promoter3k	-1080.5	K4me1	WAC vs mock
chr4	159691401	159694600	3200	33.33	31.52	96	81.82	32.43	88.91	NA	NA	Down	-1.46	4.99e-10	2.42e-06	159692001	159693000	-2.08	1.14e-09	5.59e-06	FNIP2	NM_020840	+	159690181	159827954	Promoter3k	2819.5	K4me1	WAC vs mock
chr4	160164001	160165900	1900	10.88	4.35	27	32.47	7.62	29.73	NA	NA	Down	-1.96	1.89e-08	5.2e-05	160164001	160165000	-2.68	2.82e-09	1.13e-05						OtherIntergenic	NA	K4me1	WAC vs mock
chr4	169397301	169398300	1000	14.97	10.87	32	25.32	12.92	28.66	NA	NA	Down	-1.15	7.53e-05	0.0122832	169397301	169398300	-1.15	7.53e-05	0.0109905	DDX60L	NM_001012967	-	169277885	169401638	Genebody	3837.5	K4me1	WAC vs mock
chr4	169398801	169400700	1900	21.09	23.91	43	53.25	22.5	48.12	NA	NA	Down	-1.1	1.39e-06	0.000955931	169399001	169400000	-1.46	4.52e-07	0.000358871	DDX60L	NM_001012967	-	169277885	169401638	Promoter3k	1887.5	K4me1	WAC vs mock
chr4	169681601	169682800	1200	10.2	8.15	27	21.43	9.18	24.21	NA	NA	Down	-1.4	1.65e-05	0.00530489	169681601	169682600	-1.48	8.49e-06	0.00272922	PALLD	NM_001166109	+	169552767	169849608	Genebody	129434	K4me1	WAC vs mock
chr4	169773801	169774800	1000	13.61	10.33	30	24.68	11.97	27.34	NA	NA	Down	-1.19	3.79e-05	0.00831316	169773801	169774800	-1.19	3.79e-05	0.00710529	PALLD	NM_001166110	+	169753155	169849608	Genebody	21145.5	K4me1	WAC vs mock
chr4	170582801	170584100	1300	10.88	5.43	20	24.03	8.16	22.01	NA	NA	Down	-1.43	5.35e-05	0.0102728	170583001	170584000	-1.59	3.9e-06	0.00153705	CLCN3	NM_001243374	+	170581212	170644338	Promoter3k	2238.5	K4me1	WAC vs mock
chr4	185715701	185716700	1000	16.33	13.59	33	27.92	14.96	30.46	NA	NA	Down	-1.03	9.69e-05	0.0138159	185715701	185716700	-1.03	9.69e-05	0.0127293	ACSL1	NM_001995	-	185676748	185747215	Genebody	31014.5	K4me1	WAC vs mock
chr4	185742901	185744000	1100	14.97	19.02	42	33.12	16.99	37.56	NA	NA	Down	-1.14	2.5e-05	0.0067401	185743001	185744000	-1.07	2.55e-05	0.00568707	ACSL1	NM_001995	-	185676748	185747215	Genebody	3764.5	K4me1	WAC vs mock
chr4	185775501	185776700	1200	26.53	28.26	45	67.53	27.4	56.27	NA	NA	Down	-1.04	6.15e-06	0.00269864	185775601	185776600	-1.22	1.95e-07	0.000219301						OtherIntergenic	NA	K4me1	WAC vs mock
chr4	186983501	186984800	1300	7.48	7.61	21	22.73	7.55	21.86	NA	NA	Down	-1.53	4.68e-06	0.00222677	186983701	186984700	-2.05	3.88e-07	0.000331578						OtherIntergenic	NA	K4me1	WAC vs mock
chr4	38026201	38027300	1100	9.52	14.13	29	28.57	11.83	28.79	NA	NA	Down	-1.28	6.17e-06	0.00270212	38026201	38027200	-1.29	8.51e-06	0.00273219	TBC1D1	NM_001253912	+	37892704	38140796	Genebody	134046	K4me1	WAC vs mock
chr4	39827101	39828100	1000	11.56	15.22	30	27.92	13.39	28.96	NA	NA	Down	-1.11	5.83e-05	0.0107348	39827101	39828100	-1.11	5.83e-05	0.00945953	PDS5A	NM_001100399	-	39824482	39979576	Genebody	151976	K4me1	WAC vs mock
chr4	74606201	74608700	2500	20.41	14.67	58	48.7	17.54	53.35	NA	NA	Down	-1.6	4.58e-10	2.27e-06	74606801	74607800	-1.83	1.3e-07	0.000187057	IL8	NM_000584	+	74606222	74609433	Promoter3k	1228.5	K4me1	WAC vs mock
chr4	74608801	74610000	1200	4.76	3.8	20	22.08	4.28	21.04	NA	NA	Down	-2.3	1.95e-09	7.77e-06	74608901	74609900	-2.52	2.13e-09	9.31e-06	IL8	NM_000584	+	74606222	74609433	Genebody	3178.5	K4me1	WAC vs mock
chr4	75230401	75233700	3300	31.29	27.72	91	75.32	29.5	83.16	NA	NA	Down	-1.49	2.21e-09	8.59e-06	75231601	75232600	-1.99	1.99e-10	1.28e-06	EREG	NM_001432	+	75230859	75254477	Promoter3k	1191.5	K4me1	WAC vs mock
chr5	118693101	118696400	3300	37.41	44.57	125	94.16	40.99	109.58	NA	NA	Down	-1.42	6.61e-08	0.000146287	118694001	118695000	-2.08	3e-11	2.82e-07	TNFAIP8	NM_014350	+	118691595	118730294	Genebody	3155.5	K4me1	WAC vs mock
chr5	131746901	131748900	2000	34.01	27.17	65	61.04	30.59	63.02	NA	NA	Down	-1.04	4.5e-09	1.56e-05	131747101	131748100	-1.3	5.64e-07	0.000414853	C5orf56	NR_045116	+	131746464	131811736	Promoter3k	1436.5	K4me1	WAC vs mock
chr5	131823501	131825900	2400	22.45	22.83	62	51.95	22.64	56.97	NA	NA	Down	-1.33	2.39e-09	9.13e-06	131824301	131825300	-2.11	1.04e-09	5.17e-06	IRF1	NM_002198	-	131817300	131826465	Promoter3k	1764.5	K4me1	WAC vs mock
chr5	139075001	139076000	1000	14.29	14.13	31	29.87	14.21	30.44	NA	NA	Down	-1.1	3.34e-05	0.00786231	139075001	139076000	-1.1	3.34e-05	0.00663512						OtherIntergenic	NA	K4me1	WAC vs mock
chr5	149573601	149575100	1500	15.65	11.96	39	27.92	13.8	33.46	NA	NA	Down	-1.28	1.6e-05	0.0051889	149574001	149575000	-1.44	3.09e-05	0.00631119	SLC6A7	NM_014228	+	149569519	149590635	Genebody	4831.5	K4me1	WAC vs mock
chr5	150401701	150403800	2100	39.46	45.11	92	81.17	42.28	86.58	NA	NA	Down	-1.03	1.39e-09	5.84e-06	150402001	150403000	-1.54	3.52e-09	1.32e-05	GPX3	NM_002084	+	150399998	150408554	Promoter3k	2752.5	K4me1	WAC vs mock
chr5	150461301	150462500	1200	16.33	15.22	33	33.77	15.77	33.38	NA	NA	Down	-1.08	1.5e-05	0.0049616	150461401	150462400	-1.38	1.64e-06	0.000845324	TNIP1	NM_001252391	-	150409503	150466747	Genebody	4846.5	K4me1	WAC vs mock
chr5	159909701	159911100	1400	10.2	12.5	28	29.87	11.35	28.94	NA	NA	Down	-1.35	1.63e-06	0.00105867	159909701	159910700	-1.41	2.65e-05	0.00580377	MIR146A	NR_029701	+	159912358	159912457	Promoter3k	-1957.5	K4me1	WAC vs mock
chr5	171708601	171709700	1100	10.2	6.52	27	22.73	8.36	24.86	NA	NA	Down	-1.57	6.78e-07	0.00058996	171708601	171709600	-1.64	1.03e-06	0.00062157	UBTD2	NM_152277	-	171636649	171710795	Promoter3k	1644.5	K4me1	WAC vs mock
chr5	17219001	17221000	2000	15.65	14.67	43	42.86	15.16	42.93	NA	NA	Down	-1.5	3.6e-10	1.85e-06	17219801	17220800	-1.57	4.34e-07	0.000350725	BASP1	NM_006317	+	17217749	17276943	Promoter3k	2251.5	K4me1	WAC vs mock
chr5	172192801	172197200	4400	40.82	38.04	102	105.84	39.43	103.92	NA	NA	Down	-1.4	3.34e-12	4.5e-08	172195301	172196300	-1.61	4.72e-08	0.000100307	DUSP1	NM_004417	-	172195092	172198203	Genebody	3202.5	K4me1	WAC vs mock
chr5	33441701	33442700	1000	6.8	7.61	22	22.73	7.21	22.36	NA	NA	Down	-1.63	1.44e-06	0.000977522	33441701	33442700	-1.63	1.44e-06	0.000782791	TARS	NM_152295	+	33440897	33468196	Promoter3k	1303.5	K4me1	WAC vs mock
chr5	35856901	35858800	1900	31.97	21.2	59	55.19	26.58	57.1	NA	NA	Down	-1.1	1.74e-06	0.00109838	35857601	35858600	-1.52	2.8e-08	6.71e-05	IL7R	NM_002185	+	35856990	35876923	Promoter1k	860.5	K4me1	WAC vs mock
chr5	39403401	39404400	1000	8.16	11.96	23	24.03	10.06	23.51	NA	NA	Down	-1.22	8.26e-05	0.0127476	39403401	39404400	-1.22	8.26e-05	0.0115288	DAB2	NM_001343	-	39371775	39425335	Genebody	21434.5	K4me1	WAC vs mock
chr5	56036001	56037600	1600	7.48	9.24	24	23.38	8.36	23.69	NA	NA	Down	-1.5	4.21e-06	0.00206972	56036401	56037400	-2.14	8.75e-07	0.000560969						OtherIntergenic	NA	K4me1	WAC vs mock
chr5	56471001	56473100	2100	5.44	6.52	37	22.73	5.98	29.86	NA	NA	Down	-2.32	3.83e-08	9.81e-05	56471701	56472700	-2.4	2.32e-06	0.00109404	GPBP1	NM_001127235	+	56471274	56560506	Promoter1k	776.5	K4me1	WAC vs mock
chr5	66467401	66468400	1000	8.84	12.5	22	32.47	10.67	27.23	NA	NA	Down	-1.35	6.63e-05	0.011443	66467401	66468400	-1.35	6.63e-05	0.0101842						OtherIntergenic	NA	K4me1	WAC vs mock
chr5	6759201	6760200	1000	14.29	14.13	37	27.92	14.21	32.46	NA	NA	Down	-1.19	5.32e-05	0.0102503	6759201	6760200	-1.19	5.32e-05	0.00895375						OtherIntergenic	NA	K4me1	WAC vs mock
chr5	76363001	76364000	1000	18.37	17.39	37	34.42	17.88	35.71	NA	NA	Down	-1	4.87e-05	0.00966648	76363001	76364000	-1	4.87e-05	0.00840032						OtherIntergenic	NA	K4me1	WAC vs mock
chr5	77632901	77634200	1300	4.76	9.24	27	20.78	7	23.89	NA	NA	Down	-1.77	2.92e-06	0.0015937	77633201	77634200	-2.1	3.54e-06	0.00144226						OtherIntergenic	NA	K4me1	WAC vs mock
chr5	79652101	79653100	1000	7.48	6.52	20	22.73	7	21.36	NA	NA	Down	-1.61	1.48e-06	0.000987747	79652101	79653100	-1.61	1.48e-06	0.000791664						OtherIntergenic	NA	K4me1	WAC vs mock
chr5	86613101	86614500	1400	9.52	13.04	26	34.42	11.28	30.21	NA	NA	Down	-1.42	4.11e-06	0.00204263	86613101	86614100	-1.59	3.19e-05	0.0064577	RASA1	NM_022650	+	86564740	86687743	Genebody	49060.5	K4me1	WAC vs mock
chr5	87562001	87563200	1200	12.93	11.96	29	26.62	12.44	27.81	NA	NA	Down	-1.16	3.28e-05	0.00779077	87562001	87563000	-1.3	4.05e-05	0.00745179	TMEM161B	NM_153354	-	87491022	87564665	Promoter3k	2064.5	K4me1	WAC vs mock
chr6	108885101	108886400	1300	17.69	24.46	52	42.86	21.07	47.43	NA	NA	Down	-1.17	2.12e-06	0.0012863	108885101	108886100	-1.25	3.22e-05	0.00649412	FOXO3	NM_001455	+	108882068	109005971	Genebody	3682.5	K4me1	WAC vs mock
chr6	11332601	11333800	1200	15.65	16.3	36	37.01	15.98	36.51	NA	NA	Down	-1.19	1.4e-06	0.000959683	11332701	11333700	-1.23	6.89e-06	0.00233624	NEDD9	NM_001142393	-	11183530	11382581	Genebody	49380.5	K4me1	WAC vs mock
chr6	126240001	126241700	1700	21.77	26.63	51	50	24.2	50.5	NA	NA	Down	-1.06	2.27e-07	0.00031154	126240301	126241300	-1.92	9.03e-10	4.52e-06	NCOA7	NM_001199622	+	126240369	126253176	Promoter1k	481.5	K4me1	WAC vs mock
chr6	130330801	130331900	1100	11.56	10.33	27	27.27	10.95	27.14	NA	NA	Down	-1.31	5.21e-06	0.00239589	130330801	130331800	-1.24	1.52e-05	0.00406726						OtherIntergenic	NA	K4me1	WAC vs mock
chr6	138198101	138199900	1800	38.1	37.5	80	75.32	37.8	77.66	NA	NA	Down	-1.04	6.78e-10	3.12e-06	138198201	138199200	-1.08	5.15e-07	0.000387074	TNFAIP3	NM_006290	+	138188580	138204449	Genebody	10420.5	K4me1	WAC vs mock
chr6	138203201	138206700	3500	33.33	34.78	101	105.19	34.06	103.1	NA	NA	Down	-1.6	2.32e-12	4.5e-08	138205001	138206000	-2.64	2.55e-13	1.49e-08	TNFAIP3	NM_006290	+	138188580	138204449	Genebody	16370.5	K4me1	WAC vs mock
chr6	139346301	139347300	1000	14.97	10.87	29	27.27	12.92	28.14	NA	NA	Down	-1.12	3.6e-05	0.00815364	139346301	139347300	-1.12	3.6e-05	0.00694505						OtherIntergenic	NA	K4me1	WAC vs mock
chr6	144472201	144474700	2500	18.37	22.83	61	59.09	20.6	60.05	NA	NA	Down	-1.54	7.05e-12	7.06e-08	144472901	144473900	-2.17	6.76e-11	5.28e-07	STX11	NM_003764	+	144471653	144513076	Promoter3k	1797.5	K4me1	WAC vs mock
chr6	154799901	154800900	1000	10.2	10.87	36	21.43	10.54	28.71	NA	NA	Down	-1.45	2.4e-05	0.00660579	154799901	154800900	-1.45	2.4e-05	0.0054723	CNKSR3	NM_173515	-	154726432	154831753	Genebody	31352.5	K4me1	WAC vs mock
chr6	15597301	15598300	1000	19.05	19.02	51	29.87	19.03	40.44	NA	NA	Down	-1.09	9.81e-05	0.0138704	15597301	15598300	-1.09	9.81e-05	0.0128025	DTNBP1	NM_183040	-	15523800	15663289	Genebody	65488.5	K4me1	WAC vs mock
chr6	159463801	159465200	1400	14.97	8.7	41	29.87	11.83	35.44	NA	NA	Down	-1.58	2.48e-06	0.00143222	159464001	159465000	-1.73	5.57e-07	0.000410638	TAGAP	NM_138810	-	159459943	159466184	Promoter3k	1683.5	K4me1	WAC vs mock
chr6	160098601	160102300	3700	31.97	34.78	110	112.99	33.38	111.49	NA	NA	Down	-1.74	3.33e-12	4.5e-08	160100701	160101700	-2.19	5.16e-13	1.49e-08	SOD2	NM_001024465	-	160100148	160114353	Genebody	13902.5	K4me1	WAC vs mock
chr6	160109101	160112100	3000	28.57	36.96	88	79.87	32.76	83.94	NA	NA	Down	-1.36	3.49e-12	4.5e-08	160109701	160110700	-1.75	7.57e-09	2.53e-05	SOD2	NM_000636	-	160102754	160114353	Genebody	3752.5	K4me1	WAC vs mock
chr6	160136801	160138300	1500	32.65	33.15	56	76.62	32.9	66.31	NA	NA	Down	-1.01	1.32e-06	0.000923589	160137101	160138100	-1.76	2.13e-08	5.46e-05						OtherIntergenic	NA	K4me1	WAC vs mock
chr6	160150201	160152100	1900	17.01	17.39	47	37.66	17.2	42.33	NA	NA	Down	-1.3	4.6e-07	0.000466982	160150501	160151500	-2.02	1.28e-08	3.73e-05	WTAP	NM_152857	+	160148619	160170453	Promoter3k	2531.5	K4me1	WAC vs mock
chr6	161642501	161643800	1300	7.48	5.98	20	20.13	6.73	20.06	NA	NA	Down	-1.58	6.21e-06	0.00270493	161642601	161643600	-1.62	1.34e-05	0.00372661	AGPAT4	NM_020133	-	161551056	161695107	Genebody	51956.5	K4me1	WAC vs mock
chr6	164125801	164126900	1100	15.65	9.78	43	27.92	12.71	35.46	NA	NA	Down	-1.48	4.04e-06	0.0020111	164125801	164126800	-1.58	1.37e-06	0.000757421						Genedesert	NA	K4me1	WAC vs mock
chr6	166994801	166996000	1200	10.2	8.7	24	22.73	9.45	23.36	NA	NA	Down	-1.31	2.56e-05	0.00681965	166995001	166996000	-1.3	7.16e-05	0.0106947	RPS6KA2	NM_021135	-	166822853	167040726	Genebody	45325.5	K4me1	WAC vs mock
chr6	18389801	18391800	2000	25.85	26.63	60	53.9	26.24	56.95	NA	NA	Down	-1.12	1.04e-08	3.2e-05	18390101	18391100	-1.4	4.34e-07	0.000350725	RNF144B	NM_182757	+	18387580	18469105	Genebody	3220.5	K4me1	WAC vs mock
chr6	24230601	24232600	2000	32.65	35.87	67	79.22	34.26	73.11	NA	NA	Down	-1.09	3.72e-09	1.34e-05	24230701	24231700	-1.1	6.51e-06	0.00223443	DCDC2	NM_016356	-	24171982	24358280	Genebody	126680	K4me1	WAC vs mock
chr6	2901601	2903700	2100	14.29	15.76	46	36.36	15.02	41.18	NA	NA	Down	-1.45	8.9e-08	0.000180012	2902501	2903500	-2.32	4.88e-07	0.000374067	SERPINB9	NM_004155	-	2887503	2903545	Promoter1k	894.5	K4me1	WAC vs mock
chr6	31544001	31545200	1200	10.88	11.41	30	24.68	11.15	27.34	NA	NA	Down	-1.29	1.35e-05	0.00459205	31544201	31545200	-1.37	3.06e-05	0.00627742	TNF	NM_000594	+	31543349	31546112	Promoter3k	1251.5	K4me1	WAC vs mock
chr6	35387701	35388700	1000	6.8	10.87	21	22.73	8.84	21.86	NA	NA	Down	-1.31	5.19e-05	0.0100996	35387701	35388700	-1.31	5.19e-05	0.00878741	PPARD	NM_177435	+	35310334	35393173	Genebody	77866.5	K4me1	WAC vs mock
chr6	37140501	37142400	1900	21.77	19.02	46	46.1	20.4	46.05	NA	NA	Down	-1.18	4.71e-08	0.000113565	37141201	37142200	-2.02	1.28e-08	3.73e-05	PIM1	NM_001243186	+	37137921	37143204	Genebody	3529.5	K4me1	WAC vs mock
chr6	37145801	37146800	1000	8.16	8.7	22	22.08	8.43	22.04	NA	NA	Down	-1.39	2.44e-05	0.00663354	37145801	37146800	-1.39	2.44e-05	0.00550333						OtherIntergenic	NA	K4me1	WAC vs mock
chr6	41037301	41038300	1000	7.48	9.24	20	21.43	8.36	20.71	NA	NA	Down	-1.31	7.16e-05	0.0119944	41037301	41038300	-1.31	7.16e-05	0.0106947	C6orf130	NM_145063	-	41034530	41040188	Promoter3k	2387.5	K4me1	WAC vs mock
chr6	41985101	41986100	1000	15.65	14.13	39	29.22	14.89	34.11	NA	NA	Down	-1.2	3.56e-05	0.00814245	41985101	41986100	-1.2	3.56e-05	0.00693811	CCND3	NM_001136017	-	41902670	42016610	Genebody	31009.5	K4me1	WAC vs mock
chr6	71999201	72000400	1200	8.84	7.07	21	20.13	7.95	20.56	NA	NA	Down	-1.37	4.18e-05	0.00883359	71999201	72000200	-1.67	2.34e-05	0.00538619	OGFRL1	NM_024576	+	71998476	72011973	Promoter3k	1324.5	K4me1	WAC vs mock
chr6	86380901	86382300	1400	11.56	8.7	24	22.73	10.13	23.36	NA	NA	Down	-1.21	7.37e-05	0.0121099	86381201	86382200	-1.74	3.82e-06	0.00151692						OtherIntergenic	NA	K4me1	WAC vs mock
chr6	89792101	89794200	2100	16.33	16.3	47	42.86	16.32	44.93	NA	NA	Down	-1.46	9.56e-10	4.31e-06	89792701	89793700	-2.35	2.47e-09	1.04e-05	PNRC1	NM_006813	+	89790428	89794879	Promoter3k	2722.5	K4me1	WAC vs mock
chr6	89796701	89797700	1000	17.01	15.76	30	42.21	16.38	36.1	NA	NA	Down	-1.14	3.05e-05	0.00744185	89796701	89797700	-1.14	3.05e-05	0.00627742						OtherIntergenic	NA	K4me1	WAC vs mock
chr7	105740401	105741600	1200	6.12	9.78	22	25.32	7.95	23.66	NA	NA	Down	-1.57	1.37e-06	0.000944732	105740501	105741500	-1.77	1.74e-06	0.000879639	SYPL1	NM_182715	-	105730951	105752758	Genebody	11757.5	K4me1	WAC vs mock
chr7	105921301	105924600	3300	33.33	19.02	88	90.91	26.18	89.45	NA	NA	Down	-1.77	1.09e-12	4.5e-08	105921901	105922900	-1.85	1.12e-11	1.29e-07	NAMPT	NM_005746	-	105888731	105925638	Promoter3k	2687.5	K4me1	WAC vs mock
chr7	111842501	111843700	1200	19.73	17.93	43	37.01	18.83	40.01	NA	NA	Down	-1.09	2.7e-06	0.00152107	111842701	111843700	-1.17	3.43e-05	0.00675277	DOCK4	NM_014705	-	111366163	111846462	Genebody	3361.5	K4me1	WAC vs mock
chr7	123001	124100	1100	10.88	8.15	24	23.38	9.52	23.69	NA	NA	Down	-1.32	2.03e-05	0.00602146	123001	124000	-1.4	1.27e-05	0.00359873						Subtelomere	NA	K4me1	WAC vs mock
chr7	129713601	129714600	1000	10.88	8.15	27	20.78	9.52	23.89	NA	NA	Down	-1.33	6.8e-05	0.0115933	129713601	129714600	-1.33	6.8e-05	0.0103378	KLHDC10	NM_014997	+	129710348	129775560	Genebody	3752.5	K4me1	WAC vs mock
chr7	130581701	130582700	1000	16.33	15.22	31	35.06	15.77	33.03	NA	NA	Down	-1.07	1.5e-05	0.0049616	130581701	130582700	-1.07	1.5e-05	0.00402795	LOC646329	NR_034120	-	130565750	130598069	Genebody	15868.5	K4me1	WAC vs mock
chr7	130593401	130595500	2100	18.37	15.76	39	57.79	17.06	48.4	NA	NA	Down	-1.5	3.91e-08	9.93e-05	130594301	130595300	-1.67	1.45e-07	0.000196286	LOC646329	NR_034120	-	130565750	130598069	Genebody	3618.5	K4me1	WAC vs mock
chr7	134833201	134836300	3100	35.37	27.17	83	56.49	31.27	69.75	NA	NA	Down	-1.16	2.07e-07	0.000297916	134833601	134834600	-2.37	1.23e-06	0.000703349	TMEM140	NM_018295	+	134832765	134850967	Promoter3k	1985.5	K4me1	WAC vs mock
chr7	152085301	152086700	1400	10.2	7.61	30	22.73	8.91	26.36	NA	NA	Down	-1.57	2.97e-06	0.00161594	152085701	152086700	-1.68	1.15e-05	0.00335	MLL3	NM_170606	-	151832009	152133090	Genebody	47089.5	K4me1	WAC vs mock
chr7	23354301	23355500	1200	10.88	7.61	29	22.08	9.25	25.54	NA	NA	Down	-1.47	9.79e-06	0.00374619	23354501	23355500	-1.37	7.1e-05	0.0106518	IGF2BP3	NM_006547	-	23349827	23509995	Genebody	155094	K4me1	WAC vs mock
chr7	29219001	29220000	1000	9.52	9.78	25	22.08	9.65	23.54	NA	NA	Down	-1.29	5.33e-05	0.0102575	29219001	29220000	-1.29	5.33e-05	0.00896063						OtherIntergenic	NA	K4me1	WAC vs mock
chr7	30635601	30637600	2000	20.41	16.3	54	42.21	18.36	48.1	NA	NA	Down	-1.39	3.51e-08	9.09e-05	30635801	30636800	-1.77	4.71e-07	0.000366811	GARS	NM_002047	+	30634180	30673648	Promoter3k	2420.5	K4me1	WAC vs mock
chr7	33077701	33079100	1400	17.69	12.5	33	31.17	15.09	32.08	NA	NA	Down	-1.09	1.95e-05	0.00588182	33077801	33078800	-1.34	3.38e-06	0.00140354	NT5C3	NM_001166118	-	33053741	33080521	Promoter3k	2120.5	K4me1	WAC vs mock
chr7	36305801	36306900	1100	21.77	20.65	43	42.21	21.21	42.6	NA	NA	Down	-1.01	3.02e-06	0.00162606	36305801	36306800	-1.07	1.41e-06	0.000774137	EEPD1	NM_030636	+	36192835	36341152	Genebody	113516	K4me1	WAC vs mock
chr7	50258701	50259700	1000	16.33	19.02	34	37.66	17.67	35.83	NA	NA	Down	-1.02	1.42e-05	0.00475234	50258701	50259700	-1.02	1.42e-05	0.00386646						OtherIntergenic	NA	K4me1	WAC vs mock
chr7	56113701	56115000	1300	15.65	14.13	32	32.47	14.89	32.23	NA	NA	Down	-1.11	1.13e-05	0.0040878	56113801	56114800	-1.27	8.5e-06	0.00272922	PSPH	NM_004577	-	56078743	56119268	Genebody	4917.5	K4me1	WAC vs mock
chr7	77156801	77157800	1000	12.93	8.7	26	22.73	10.81	24.36	NA	NA	Down	-1.17	9.26e-05	0.0134978	77156801	77157800	-1.17	9.26e-05	0.0123629						OtherIntergenic	NA	K4me1	WAC vs mock
chr7	92775801	92777400	1600	12.93	8.15	43	25.32	10.54	34.16	NA	NA	Down	-1.7	1.72e-07	0.000264799	92775801	92776800	-1.77	3.68e-07	0.000321407	SAMD9L	NM_152703	-	92759367	92777680	Promoter3k	1079.5	K4me1	WAC vs mock
chr8	101551401	101552400	1000	12.93	8.15	26	23.38	10.54	24.69	NA	NA	Down	-1.23	4.66e-05	0.00941826	101551401	101552400	-1.23	4.66e-05	0.00816542	ANKRD46	NM_198401	-	101532999	101572012	Genebody	20111.5	K4me1	WAC vs mock
chr8	102259401	102260800	1400	20.41	20.65	50	38.31	20.53	44.16	NA	NA	Down	-1.1	1.53e-05	0.00501385	102259601	102260600	-1.21	4.86e-06	0.00181307						OtherIntergenic	NA	K4me1	WAC vs mock
chr8	103990901	103993200	2300	31.97	17.39	70	60.39	24.68	65.19	NA	NA	Down	-1.4	1.23e-06	0.000885143	103991801	103992800	-1.68	3.02e-09	1.18e-05						OtherIntergenic	NA	K4me1	WAC vs mock
chr8	104002201	104003900	1700	17.69	17.93	36	42.86	17.81	39.43	NA	NA	Down	-1.15	1.7e-07	0.000264799	104002701	104003700	-1.55	1.2e-07	0.000179086						OtherIntergenic	NA	K4me1	WAC vs mock
chr8	11709201	11710200	1000	12.93	9.78	26	26.62	11.35	26.31	NA	NA	Down	-1.21	1.7e-05	0.00539496	11709201	11710200	-1.21	1.7e-05	0.00439749	CTSB	NM_001908	-	11700033	11725646	Genebody	15945.5	K4me1	WAC vs mock
chr8	127945501	127946500	1000	11.56	8.7	21	24.68	10.13	22.84	NA	NA	Down	-1.17	7.37e-05	0.0121099	127945501	127946500	-1.17	7.37e-05	0.0108263						OtherIntergenic	NA	K4me1	WAC vs mock
chr8	127949501	127950500	1000	10.88	10.87	27	24.03	10.88	25.51	NA	NA	Down	-1.23	4.83e-05	0.00962638	127949501	127950500	-1.23	4.83e-05	0.00835801						OtherIntergenic	NA	K4me1	WAC vs mock
chr8	134289401	134290400	1000	8.84	13.04	26	25.32	10.94	25.66	NA	NA	Down	-1.23	3.77e-05	0.00829891	134289401	134290400	-1.23	3.77e-05	0.00708777	NDRG1	NM_006096	-	134249413	134309547	Genebody	19646.5	K4me1	WAC vs mock
chr8	18695101	18696400	1300	23.13	24.46	53	43.51	23.79	48.25	NA	NA	Down	-1.02	8.03e-06	0.00322985	18695301	18696300	-0.96	3.9e-05	0.00726536	PSD3	NM_015310	-	18384812	18871196	Genebody	175446	K4me1	WAC vs mock
chr8	20732001	20733000	1000	13.61	11.96	24	33.77	12.78	28.88	NA	NA	Down	-1.18	9.31e-05	0.0135393	20732001	20733000	-1.18	9.31e-05	0.0124064						OtherIntergenic	NA	K4me1	WAC vs mock
chr8	22847701	22848900	1200	9.52	8.15	21	23.38	8.84	22.19	NA	NA	Down	-1.33	2.87e-05	0.00722582	22847801	22848800	-1.48	1.17e-05	0.00338466	RHOBTB2	NM_001160036	+	22844929	22877710	Genebody	3371.5	K4me1	WAC vs mock
chr8	23387601	23388600	1000	19.05	17.39	32	41.56	18.22	36.78	NA	NA	Down	-1.01	7.41e-05	0.0121681	23387601	23388600	-1.01	7.41e-05	0.0108768	SLC25A37	NM_016612	+	23386362	23430063	Promoter3k	1738.5	K4me1	WAC vs mock
chr8	24242301	24244600	2300	31.97	27.72	85	58.44	29.85	71.72	NA	NA	Down	-1.26	1.11e-07	0.000203317	24243201	24244200	-1.98	8.79e-08	0.000146788	ADAMDEC1	NM_001145272	+	24241797	24263526	Promoter3k	1653.5	K4me1	WAC vs mock
chr8	54932101	54934500	2400	29.93	21.2	68	66.23	25.56	67.12	NA	NA	Down	-1.39	1.09e-11	9.12e-08	54933001	54934000	-2.01	4.89e-11	4.01e-07	TCEA1	NM_006756	-	54879115	54935008	Promoter3k	1707.5	K4me1	WAC vs mock
chr8	56794001	56795100	1100	13.61	10.87	34	24.68	12.24	29.34	NA	NA	Down	-1.26	6.22e-05	0.0111262	56794001	56795000	-1.24	4.72e-05	0.00821883	LYN	NM_001111097	+	56792385	56925006	Promoter3k	2165.5	K4me1	WAC vs mock
chr8	59468001	59469900	1900	14.97	19.57	42	39.61	17.27	40.81	NA	NA	Down	-1.24	1.53e-07	0.000251397	59468201	59469200	-1.31	1.55e-06	0.000818033	SDCBP	NM_001007070	+	59465727	59495419	Genebody	3223.5	K4me1	WAC vs mock
chr8	74829101	74830100	1000	7.48	10.33	22	21.43	8.9	21.71	NA	NA	Down	-1.29	9.2e-05	0.0134472	74829101	74830100	-1.29	9.2e-05	0.0123026						OtherIntergenic	NA	K4me1	WAC vs mock
chr8	90768201	90769600	1400	18.37	14.13	37	35.06	16.25	36.03	NA	NA	Down	-1.15	2.99e-06	0.00162364	90768501	90769500	-1.28	2.36e-05	0.0054147	RIPK2	NM_003821	+	90769974	90803292	Promoter3k	-1073.5	K4me1	WAC vs mock
chr8	90771301	90773700	2400	21.77	20.65	69	50	21.21	59.5	NA	NA	Down	-1.49	4.45e-08	0.000108806	90772001	90773000	-2.12	3.46e-08	8.08e-05	RIPK2	NM_003821	+	90769974	90803292	Promoter3k	2526.5	K4me1	WAC vs mock
chr8	90991501	90994800	3300	19.73	15.22	66	77.27	17.47	71.64	NA	NA	Down	-2.04	6.33e-12	6.63e-08	90992901	90993900	-3.34	3.18e-13	1.49e-08	NBN	NM_002485	-	90945563	90996899	Genebody	3748.5	K4me1	WAC vs mock
chr8	95259901	95261300	1400	14.97	10.87	38	28.57	12.92	33.29	NA	NA	Down	-1.37	3.69e-06	0.00187659	95260101	95261100	-1.84	3.48e-08	8.08e-05	GEM	NM_181702	-	95261484	95274547	Genebody	13946.5	K4me1	WAC vs mock
chr8	96148001	96150300	2300	39.46	28.26	76	61.04	33.86	68.52	NA	NA	Down	-1.02	6.64e-05	0.0114442	96149001	96150000	-1.08	2.77e-05	0.0060141	PLEKHF2	NM_024613	+	96145948	96168913	Genebody	3202.5	K4me1	WAC vs mock
chr9	100175401	100176400	1000	14.97	16.3	35	29.87	15.64	32.44	NA	NA	Down	-1.05	6.05e-05	0.0109593	100175401	100176400	-1.05	6.05e-05	0.00967937	TDRD7	NM_014290	+	100174301	100258405	Promoter3k	1599.5	K4me1	WAC vs mock
chr9	108211201	108212200	1000	14.97	11.96	31	27.27	13.46	29.14	NA	NA	Down	-1.11	4.33e-05	0.00903248	108211201	108212200	-1.11	4.33e-05	0.00780866	FSD1L	NM_031919	+	108210314	108234416	Promoter3k	1386.5	K4me1	WAC vs mock
chr9	112812001	112813700	1700	12.93	16.3	36	36.36	14.61	36.18	NA	NA	Down	-1.31	3.24e-07	0.0003898	112812601	112813600	-1.34	6.01e-06	0.00210805	AKAP2	NM_001198656	+	112810877	112934791	Promoter3k	1973.5	K4me1	WAC vs mock
chr9	114807401	114808700	1300	19.73	14.13	37	35.06	16.93	36.03	NA	NA	Down	-1.09	5.62e-06	0.00253153	114807501	114808500	-1.4	1.99e-06	0.000971863	SUSD1	NM_022486	-	114803060	114937556	Genebody	129506	K4me1	WAC vs mock
chr9	115916201	115917200	1000	18.37	17.93	44	33.77	18.15	38.88	NA	NA	Down	-1.1	3.88e-05	0.00848189	115916201	115917200	-1.1	3.88e-05	0.00725212	SLC31A2	NM_001860	+	115913237	115926422	Genebody	3463.5	K4me1	WAC vs mock
chr9	117103201	117104200	1000	13.61	8.7	32	24.68	11.15	28.34	NA	NA	Down	-1.35	1.33e-05	0.00454951	117103201	117104200	-1.35	1.33e-05	0.00369883	AKNA	NM_030767	-	117096432	117156685	Genebody	52984.5	K4me1	WAC vs mock
chr9	123433101	123434300	1200	15.65	10.87	30	25.97	13.26	27.99	NA	NA	Down	-1.08	8.24e-05	0.0127201	123433101	123434100	-1.31	2.1e-05	0.00501586	MEGF9	NM_001080497	-	123363195	123476765	Genebody	43064.5	K4me1	WAC vs mock
chr9	123500701	123502000	1300	12.93	8.15	25	24.68	10.54	24.84	NA	NA	Down	-1.24	2.64e-05	0.00692639	123501001	123502000	-1.59	1.08e-05	0.00318141						OtherIntergenic	NA	K4me1	WAC vs mock
chr9	123654901	123655900	1000	8.16	11.41	27	21.43	9.79	24.21	NA	NA	Down	-1.31	6.39e-05	0.0112593	123654901	123655900	-1.31	6.39e-05	0.0100009						OtherIntergenic	NA	K4me1	WAC vs mock
chr9	123658901	123661400	2500	15.65	19.57	74	63.64	17.61	68.82	NA	NA	Down	-1.97	1.52e-11	1.2e-07	123659501	123660500	-2.29	4.33e-13	1.49e-08						OtherIntergenic	NA	K4me1	WAC vs mock
chr9	123671601	123673300	1700	25.85	22.28	48	62.34	24.07	55.17	NA	NA	Down	-1.2	9.54e-08	0.000185871	123671601	123672600	-1.72	3.9e-09	1.45e-05	TRAF1	NM_001190947	-	123664670	123676850	Genebody	4399.5	K4me1	WAC vs mock
chr9	123687001	123689400	2400	28.57	44.57	80	88.96	36.57	84.48	NA	NA	Down	-1.21	3.42e-08	8.95e-05	123688101	123689100	-1.97	2.69e-09	1.1e-05	TRAF1	NM_005658	-	123664670	123689173	Promoter1k	972.5	K4me1	WAC vs mock
chr9	132577801	132578800	1000	12.93	16.85	29	33.12	14.89	31.06	NA	NA	Down	-1.06	4.35e-05	0.00906621	132577801	132578800	-1.06	4.35e-05	0.00783923	TOR1A	NM_000113	-	132575220	132586441	Genebody	8140.5	K4me1	WAC vs mock
chr9	134454801	134455800	1000	12.24	10.87	24	27.92	11.56	25.96	NA	NA	Down	-1.17	3.37e-05	0.00789425	134454801	134455800	-1.17	3.37e-05	0.00667605	RAPGEF1	NM_198679	-	134452156	134585229	Genebody	129928	K4me1	WAC vs mock
chr9	134486601	134487900	1300	10.88	13.59	28	29.87	12.24	28.94	NA	NA	Down	-1.24	6.89e-06	0.00289959	134486701	134487700	-1.54	1.25e-06	0.000707262	RAPGEF1	NM_198679	-	134452156	134585229	Genebody	97978.5	K4me1	WAC vs mock
chr9	136341801	136344500	2700	30.61	31.52	92	75.32	31.07	83.66	NA	NA	Down	-1.43	5.04e-09	1.71e-05	136342701	136343700	-2.28	2.48e-12	3.99e-08	SLC2A6	NM_017585	-	136336215	136344276	Promoter3k	1125.5	K4me1	WAC vs mock
chr9	26965701	26966700	1000	13.61	16.85	34	29.22	15.23	31.61	NA	NA	Down	-1.05	9.39e-05	0.0136077	26965701	26966700	-1.05	9.39e-05	0.0124874	IFT74	NM_001099224	+	26956370	27036796	Genebody	9830.5	K4me1	WAC vs mock
chr9	33025801	33027400	1600	13.61	15.22	34	31.17	14.41	32.58	NA	NA	Down	-1.18	8.47e-06	0.00337008	33026201	33027200	-1.77	2.4e-08	6.01e-05	DNAJA1	NM_001539	+	33025208	33039062	Promoter3k	1392.5	K4me1	WAC vs mock
chr9	5451001	5453700	2700	17.69	20.11	48	63.64	18.9	55.82	NA	NA	Down	-1.56	7.87e-09	2.54e-05	5452501	5453500	-1.48	1.86e-07	0.000211746	CD274	NM_014143	+	5450502	5470567	Promoter3k	1848.5	K4me1	WAC vs mock
chr9	71789001	71791100	2100	24.49	15.76	70	39.61	20.13	54.81	NA	NA	Down	-1.45	1.98e-06	0.00121747	71789301	71790300	-2.3	2.43e-07	0.000250552	TJP2	NM_001170630	+	71788970	71864662	Promoter3k	1080.5	K4me1	WAC vs mock
chr9	88328701	88329700	1000	11.56	9.78	28	22.73	10.67	25.36	NA	NA	Down	-1.25	4.26e-05	0.00893155	88328701	88329700	-1.25	4.26e-05	0.00771133	AGTPBP1	NM_015239	-	88161453	88356944	Genebody	27743.5	K4me1	WAC vs mock
chr9	91043601	91044800	1200	14.29	11.41	28	28.57	12.85	28.29	NA	NA	Down	-1.14	2.95e-05	0.00733648	91043601	91044600	-1.22	1.54e-05	0.00410315	SPIN1	NM_006717	+	91003296	91093622	Genebody	40904.5	K4me1	WAC vs mock
chr9	93593701	93595000	1300	10.2	7.61	27	20.13	8.91	23.56	NA	NA	Down	-1.4	6.26e-05	0.0111754	93593701	93594700	-1.41	3.57e-05	0.00693811	SYK	NM_001174167	+	93589704	93660842	Genebody	4646.5	K4me1	WAC vs mock
chr9	94182101	94183900	1800	15.65	16.3	41	41.56	15.98	41.28	NA	NA	Down	-1.37	3.64e-09	1.32e-05	94182201	94183200	-1.59	1.13e-08	3.53e-05	NFIL3	NM_005384	-	94171326	94186144	Genebody	3143.5	K4me1	WAC vs mock
chr9	96210001	96211500	1500	13.61	10.87	34	29.22	12.24	31.61	NA	NA	Down	-1.37	5.11e-07	0.000493211	96210101	96211100	-1.54	4.68e-06	0.0017586	FAM120AOS	NM_198841	-	96208781	96215874	Genebody	5123.5	K4me1	WAC vs mock
chrX	108972901	108974500	1600	10.88	9.78	33	29.87	10.33	31.44	NA	NA	Down	-1.61	1.85e-08	5.11e-05	108973201	108974200	-1.57	1.84e-06	0.000913293						OtherIntergenic	NA	K4me1	WAC vs mock
chrX	109305501	109306800	1300	17.01	15.22	38	33.12	16.11	35.56	NA	NA	Down	-1.14	4.63e-06	0.0022111	109305601	109306600	-1.22	1.75e-05	0.00445412						OtherIntergenic	NA	K4me1	WAC vs mock
chrX	119670801	119671900	1100	11.56	10.33	28	25.32	10.95	26.66	NA	NA	Down	-1.28	1.19e-05	0.00422041	119670801	119671800	-1.28	1.92e-05	0.00473688						OtherIntergenic	NA	K4me1	WAC vs mock
chrX	123130201	123131300	1100	7.48	9.24	21	24.03	8.36	22.51	NA	NA	Down	-1.43	1.02e-05	0.00384342	123130301	123131300	-1.43	2.06e-05	0.00496964						OtherIntergenic	NA	K4me1	WAC vs mock
chrX	153213901	153214900	1000	14.97	11.96	33	27.92	13.46	30.46	NA	NA	Down	-1.18	1.2e-05	0.00425308	153213901	153214900	-1.18	1.2e-05	0.00345066						OtherIntergenic	NA	K4me1	WAC vs mock
chrX	42826301	42827300	1000	17.69	14.13	34	32.47	15.91	33.23	NA	NA	Down	-1.06	1.82e-05	0.00561523	42826301	42827300	-1.06	1.82e-05	0.00455399	C20orf111	NM_016470	-	42824580	42839546	Genebody	12745.5	K4me1	WAC vs mock
chrX	48669701	48671200	1500	14.29	5.98	29	29.87	10.13	29.44	NA	NA	Down	-1.54	2.19e-05	0.00625181	48669701	48670700	-2	4.23e-05	0.00768064						OtherIntergenic	NA	K4me1	WAC vs mock
chrX	77372501	77374000	1500	11.56	9.24	31	23.38	10.4	27.19	NA	NA	Down	-1.39	1.91e-05	0.00579857	77372601	77373600	-1.76	5.83e-06	0.00206369						OtherIntergenic	NA	K4me1	WAC vs mock
chr1	108505701	108506700	1000	25.17	22.83	12	9.09	24	10.55	NA	NA	Up	1.19	8.03e-05	0.0125938	108505701	108506700	1.19	8.03e-05	0.0113502	VAV3	NM_006113	-	108113781	108507545	Promoter3k	1344.5	K4me1	WAC vs mock
chr1	110161301	110162500	1200	51.7	45.11	18	27.92	48.4	22.96	NA	NA	Up	1.08	2.38e-05	0.00657926	110161401	110162400	1.2	4.05e-06	0.00158085	AMPD2	NM_139156	+	110162458	110174677	Promoter1k	-557.5	K4me1	WAC vs mock
chr1	111050801	111052600	1800	36.05	38.59	16	14.94	37.32	15.47	NA	NA	Up	1.27	5.02e-07	0.000487294	111051201	111052200	1.42	2.62e-06	0.00119424						OtherIntergenic	NA	K4me1	WAC vs mock
chr1	1142301	1143300	1000	34.01	35.33	14	19.48	34.67	16.74	NA	NA	Up	1.05	1.83e-05	0.00563738	1142301	1143300	1.05	1.83e-05	0.00457054	TNFRSF18	NM_004195	-	1138887	1142089	Promoter1k	-711.5	K4me1	WAC vs mock
chr1	121252201	121253200	1000	34.01	29.35	14	14.94	31.68	14.47	NA	NA	Up	1.13	1.33e-05	0.00454951	121252201	121253200	1.13	1.33e-05	0.00370377						OtherIntergenic	NA	K4me1	WAC vs mock
chr1	13929901	13931900	2000	35.37	35.33	14	9.74	35.35	11.87	NA	NA	Up	1.57	1.75e-09	7.09e-06	13930601	13931600	1.85	1.5e-09	7.06e-06	PDPN	NM_001006624	+	13911966	13944452	Genebody	18934.5	K4me1	WAC vs mock
chr1	13932001	13933100	1100	34.69	36.96	18	17.53	35.83	17.77	NA	NA	Up	1.01	3.95e-05	0.00856335	13932001	13933000	1.06	1.94e-05	0.00475889	PDPN	NM_001006624	+	13911966	13944452	Genebody	20584.5	K4me1	WAC vs mock
chr1	145620601	145621600	1000	30.61	25	13	9.09	27.81	11.05	NA	NA	Up	1.33	1.14e-05	0.00411962	145620601	145621600	1.33	1.14e-05	0.00332974	RNF115	NM_014455	+	145611035	145688776	Genebody	10065.5	K4me1	WAC vs mock
chr1	151484601	151486300	1700	40.14	42.93	21	20.13	41.54	20.56	NA	NA	Up	1.01	3.13e-06	0.00165995	151484901	151485900	1.67	3.08e-07	0.000287028	CGN	NM_020770	+	151483861	151511167	Promoter3k	1589.5	K4me1	WAC vs mock
chr1	153330001	153331300	1300	40.14	39.13	19	18.83	39.63	18.92	NA	NA	Up	1.07	6.03e-06	0.00266639	153330301	153331300	1.18	1.04e-06	0.000623686	S100A9	NM_002965	+	153330329	153333503	Promoter1k	321.5	K4me1	WAC vs mock
chr1	158253101	158254100	1000	27.21	33.15	13	13.64	30.18	13.32	NA	NA	Up	1.18	7.7e-05	0.0123436	158253101	158254100	1.18	7.7e-05	0.0110718						OtherIntergenic	NA	K4me1	WAC vs mock
chr1	160188001	160189700	1700	36.73	31.52	12	14.94	34.13	13.47	NA	NA	Up	1.34	9.33e-07	0.000743274	160188601	160189600	1.69	4.01e-07	0.000339026	DCAF8	NR_028104	-	160185504	160232318	Genebody	43467.5	K4me1	WAC vs mock
chr1	160742501	160744100	1600	42.18	42.93	23	18.18	42.56	20.59	NA	NA	Up	1.05	8.07e-07	0.000671465	160742701	160743700	1.66	7.01e-09	2.39e-05						OtherIntergenic	NA	K4me1	WAC vs mock
chr1	161480201	161481500	1300	27.21	25	9	11.04	26.11	10.02	NA	NA	Up	1.38	7.01e-06	0.00293102	161480301	161481300	1.72	1.89e-05	0.00469881	FCGR2A	NM_001136219	+	161475204	161489360	Genebody	5646.5	K4me1	WAC vs mock
chr1	167650401	167652300	1900	39.46	39.67	14	12.34	39.56	13.17	NA	NA	Up	1.59	1.63e-10	9.69e-07	167651101	167652100	2.5	5.06e-09	1.82e-05	RCSD1	NM_052862	+	167599473	167675486	Genebody	51877.5	K4me1	WAC vs mock
chr1	175039901	175040900	1000	23.81	25.54	12	9.74	24.68	10.87	NA	NA	Up	1.18	4.25e-05	0.00893155	175039901	175040900	1.18	4.25e-05	0.00770752	TNN	NM_022093	+	175036993	175117202	Genebody	3407.5	K4me1	WAC vs mock
chr1	17878501	17880500	2000	85.03	94.02	36	41.56	89.53	38.78	NA	NA	Up	1.21	9.3e-12	8.56e-08	17879201	17880200	1.3	1.4e-07	0.000193086	ARHGEF10L	NM_018125	+	17866329	18024370	Genebody	13171.5	K4me1	WAC vs mock
chr1	183572801	183574200	1400	58.5	72.83	25	33.12	65.66	29.06	NA	NA	Up	1.18	1.6e-06	0.00104635	183572801	183573800	1.13	1.03e-06	0.00062157						OtherIntergenic	NA	K4me1	WAC vs mock
chr1	184938601	184939800	1200	32.65	41.3	17	18.83	36.98	17.92	NA	NA	Up	1.05	0.000360254	0.047558	184938701	184939700	1.06	1.75e-05	0.00445412	FAM129A	NM_052966	-	184760165	184943682	Genebody	4481.5	K4me1	WAC vs mock
chr1	186586001	186587000	1000	27.89	24.46	12	11.04	26.17	11.52	NA	NA	Up	1.18	7.68e-05	0.0123188	186586001	186587000	1.18	7.68e-05	0.0110488						OtherIntergenic	NA	K4me1	WAC vs mock
chr1	192778101	192779700	1600	36.73	30.43	16	9.74	33.58	12.87	NA	NA	Up	1.38	6.97e-07	0.000599311	192778401	192779400	1.83	1.72e-07	0.000205914	RGS2	NM_002923	+	192778168	192781407	Promoter1k	732.5	K4me1	WAC vs mock
chr1	201370101	201373400	3300	63.27	72.28	26	16.23	67.77	21.12	NA	NA	Up	1.68	2.29e-12	4.5e-08	201372101	201373100	2.18	7.21e-13	1.71e-08						OtherIntergenic	NA	K4me1	WAC vs mock
chr1	201373601	201374600	1000	23.81	34.24	10	11.04	29.02	10.52	NA	NA	Up	1.46	7.27e-05	0.0120815	201373601	201374600	1.46	7.27e-05	0.0107877	TNNI1	NM_003281	-	201372894	201390874	Genebody	16773.5	K4me1	WAC vs mock
chr1	201435201	201438200	3000	59.18	52.72	21	23.38	55.95	22.19	NA	NA	Up	1.33	6.01e-10	2.82e-06	201435401	201436400	1.59	1.03e-06	0.00062164	PHLDA3	NM_012396	-	201434621	201438299	Promoter3k	1598.5	K4me1	WAC vs mock
chr1	203739401	203741400	2000	38.78	40.76	9	15.58	39.77	12.29	NA	NA	Up	1.69	2.06e-10	1.17e-06	203739601	203740600	2.02	9.75e-09	3.12e-05	LAX1	NM_017773	+	203734283	203745480	Genebody	6117.5	K4me1	WAC vs mock
chr1	204388601	204390000	1400	40.14	64.67	22	25.32	52.4	23.66	NA	NA	Up	1.15	6.08e-05	0.0109907	204388801	204389800	1.5	2.57e-06	0.00117188						OtherIntergenic	NA	K4me1	WAC vs mock
chr1	204390101	204391400	1300	28.57	32.07	9	9.09	30.32	9.05	NA	NA	Up	1.74	4.95e-09	1.69e-05	204390201	204391200	2.16	1.52e-08	4.31e-05						OtherIntergenic	NA	K4me1	WAC vs mock
chr1	205740801	205742300	1500	29.93	28.26	16	8.44	29.1	12.22	NA	NA	Up	1.25	3.56e-05	0.00814245	205741001	205742000	1.53	9.16e-07	0.000575276	RAB7L1	NM_001135663	-	205737113	205744610	Genebody	3059.5	K4me1	WAC vs mock
chr1	206964001	206967800	3800	91.16	122.28	31	25.32	106.72	28.16	NA	NA	Up	1.92	2.83e-08	7.52e-05	206965801	206966800	3.21	2.62e-09	1.08e-05						OtherIntergenic	NA	K4me1	WAC vs mock
chr1	209864901	209866400	1500	37.41	44.57	24	16.88	40.99	20.44	NA	NA	Up	1	6.4e-06	0.00274668	209864901	209865900	1.22	1.29e-05	0.00361836	HSD11B1	NM_181755	+	209859524	209908295	Genebody	6126.5	K4me1	WAC vs mock
chr1	212888501	212891000	2500	48.3	47.28	14	12.34	47.79	13.17	NA	NA	Up	1.86	6.33e-13	4.5e-08	212889601	212890600	2.35	2.25e-12	3.75e-08						OtherIntergenic	NA	K4me1	WAC vs mock
chr1	226285701	226287300	1600	44.22	54.89	22	22.08	49.55	22.04	NA	NA	Up	1.17	2.17e-06	0.00130481	226286101	226287100	1.71	1.18e-09	5.74e-06						OtherIntergenic	NA	K4me1	WAC vs mock
chr1	228820301	228821400	1100	30.61	35.87	14	18.83	33.24	16.42	NA	NA	Up	1.02	6.3e-05	0.0111927	228820301	228821300	1.13	3.74e-05	0.00706861	RHOU	NR_037962	+	228780393	228882416	Genebody	40457.5	K4me1	WAC vs mock
chr1	236322001	236323500	1500	40.82	46.74	14	22.08	43.78	18.04	NA	NA	Up	1.28	1.4e-07	0.000239614	236322501	236323500	1.22	7.48e-06	0.00248017	GPR137B	NM_003272	+	236305831	236372209	Genebody	16919.5	K4me1	WAC vs mock
chr1	243641701	243642700	1000	23.81	28.8	14	9.74	26.31	11.87	NA	NA	Up	1.15	3.79e-05	0.00832148	243641701	243642700	1.15	3.79e-05	0.00711291	SDCCAG8	NM_006642	+	243419306	243663393	Genebody	222894	K4me1	WAC vs mock
chr1	249152101	249153500	1400	32.65	35.87	17	14.94	34.26	15.97	NA	NA	Up	1.1	1.24e-05	0.00434566	249152201	249153200	1.38	3.41e-06	0.00141153	ZNF692	NM_001136036	-	249144202	249153125	Promoter1k	324.5	K4me1	WAC vs mock
chr1	26607901	26608900	1000	30.61	35.87	12	16.88	33.24	14.44	NA	NA	Up	1.2	4.15e-06	0.00205279	26607901	26608900	1.2	4.15e-06	0.00160523	UBXN11	NM_001077262	-	26608772	26633195	Genebody	24794.5	K4me1	WAC vs mock
chr1	26631601	26633200	1600	35.37	35.33	18	14.94	35.35	16.47	NA	NA	Up	1.1	4.83e-06	0.00227017	26631901	26632900	1.47	5.1e-06	0.00186696	UBXN11	NM_001077262	-	26608772	26633195	Promoter1k	794.5	K4me1	WAC vs mock
chr1	26901701	26903000	1300	38.1	49.46	22	17.53	43.78	19.77	NA	NA	Up	1.15	1.24e-05	0.00436057	26901901	26902900	1.19	2.92e-05	0.00616183	RPS6KA1	NM_001006665	+	26872342	26901520	Genebody	30008.5	K4me1	WAC vs mock
chr1	27051701	27053200	1500	44.22	53.26	21	27.27	48.74	24.14	NA	NA	Up	1.01	2.05e-05	0.00605686	27052001	27053000	1.43	4.45e-08	9.59e-05	ARID1A	NM_006015	+	27022521	27108601	Genebody	29929.5	K4me1	WAC vs mock
chr1	28516901	28517900	1000	35.37	33.15	15	18.83	34.26	16.92	NA	NA	Up	1.02	3.42e-05	0.00792441	28516901	28517900	1.02	3.42e-05	0.00672657	PTAFR	NM_001164722	-	28473676	28520447	Genebody	3046.5	K4me1	WAC vs mock
chr1	28833401	28834700	1300	27.21	23.91	7	12.99	25.56	9.99	NA	NA	Up	1.35	6.12e-05	0.011028	28833501	28834500	1.55	2.51e-05	0.00562534	SNHG3	NR_036473	+	28832454	28837404	Promoter3k	1596.5	K4me1	WAC vs mock
chr1	28994601	28995800	1200	21.09	20.65	4	9.74	20.87	6.87	NA	NA	Up	1.6	5.41e-05	0.010321	28994701	28995700	2.07	8.18e-07	0.000534311	GMEB1	NM_006582	+	28995239	29042115	ProximalPromoter	-38.5	K4me1	WAC vs mock
chr1	31226601	31230900	4300	79.59	96.2	33	31.82	87.89	32.41	NA	NA	Up	1.44	2.85e-09	1.05e-05	31228701	31229700	2.63	1.23e-08	3.68e-05	LAPTM5	NM_006762	-	31205314	31230683	Promoter3k	1932.5	K4me1	WAC vs mock
chr1	32446601	32447600	1000	21.09	23.37	7	10.39	22.23	8.69	NA	NA	Up	1.35	5.26e-05	0.0101831	32446601	32447600	1.35	5.26e-05	0.00887735						OtherIntergenic	NA	K4me1	WAC vs mock
chr1	33469901	33471700	1800	55.78	57.07	16	30.52	56.42	23.26	NA	NA	Up	1.28	1.24e-06	0.00088586	33470301	33471300	1.99	1.18e-12	2.41e-08						OtherIntergenic	NA	K4me1	WAC vs mock
chr1	41393401	41395800	2400	38.78	51.09	16	14.94	44.93	15.47	NA	NA	Up	1.54	3.46e-07	0.00039964	41394501	41395500	1.65	5.94e-07	0.00042863						OtherIntergenic	NA	K4me1	WAC vs mock
chr1	42334101	42335800	1700	47.62	38.59	16	19.48	43.1	17.74	NA	NA	Up	1.28	1.55e-05	0.00507429	42334701	42335700	1.56	7.08e-07	0.000481959	HIVEP3	NR_038260	-	42312859	42384496	Genebody	49545.5	K4me1	WAC vs mock
chr1	44334501	44335500	1000	23.81	26.63	14	9.09	25.22	11.55	NA	NA	Up	1.13	6.19e-05	0.0111112	44334501	44335500	1.13	6.19e-05	0.00983182	ST3GAL3	NM_174970	+	44173217	44396831	Genebody	161784	K4me1	WAC vs mock
chr1	44340001	44342700	2700	53.74	55.43	23	21.43	54.59	22.21	NA	NA	Up	1.3	5.58e-10	2.67e-06	44340401	44341400	1.61	1.05e-07	0.000166095	ST3GAL3	NM_174970	+	44173217	44396831	Genebody	168134	K4me1	WAC vs mock
chr1	51769601	51771300	1700	40.14	40.76	19	15.58	40.45	17.29	NA	NA	Up	1.23	1.08e-07	0.000201586	51770001	51771000	1.71	5.12e-09	1.83e-05	TTC39A	NM_001080494	-	51752929	51787938	Genebody	17487.5	K4me1	WAC vs mock
chr1	52192501	52194000	1500	56.46	38.59	18	18.83	47.52	18.42	NA	NA	Up	1.37	4.23e-06	0.00207308	52192901	52193900	1.82	2.87e-07	0.000274737	OSBPL9	NM_024586	+	52082545	52254891	Genebody	110706	K4me1	WAC vs mock
chr1	54692301	54693300	1000	24.49	24.46	7	10.39	24.47	8.69	NA	NA	Up	1.49	3.7e-06	0.00187695	54692301	54693300	1.49	3.7e-06	0.00148073	SSBP3	NM_145716	-	54692194	54871979	Genebody	179178	K4me1	WAC vs mock
chr1	56890301	56891300	1000	51.7	47.28	15	29.87	49.49	22.44	NA	NA	Up	1.14	5e-05	0.00983891	56890301	56891300	1.14	5e-05	0.00856696						Genedesert	NA	K4me1	WAC vs mock
chr1	56914001	56915300	1300	26.53	23.37	14	7.14	24.95	10.57	NA	NA	Up	1.24	0.000142571	0.0194476	56914301	56915300	1.41	2.15e-05	0.00507579						Genedesert	NA	K4me1	WAC vs mock
chr1	6085901	6089000	3100	51.02	55.98	13	18.83	53.5	15.92	NA	NA	Up	1.75	1.2e-12	4.5e-08	6087801	6088800	1.8	3.74e-06	0.00149162	KCNAB2	NM_172130	+	6086072	6161253	Promoter3k	1378.5	K4me1	WAC vs mock
chr1	66865801	66867800	2000	51.02	51.63	21	22.08	51.33	21.54	NA	NA	Up	1.25	6.38e-09	2.08e-05	66866601	66867600	1.59	1.65e-07	0.000200949						OtherIntergenic	NA	K4me1	WAC vs mock
chr1	85457801	85459300	1500	42.86	36.41	20	16.23	39.64	18.12	NA	NA	Up	1.13	2.9e-06	0.0015937	85458001	85459000	1.6	3.08e-07	0.000287028	MCOLN2	NM_153259	-	85391265	85462796	Genebody	4245.5	K4me1	WAC vs mock
chr10	112083201	112084400	1200	40.14	39.67	24	9.09	39.9	16.55	NA	NA	Up	1.27	2.75e-05	0.00710971	112083301	112084300	1.29	4.11e-05	0.00752062						OtherIntergenic	NA	K4me1	WAC vs mock
chr10	112084801	112087800	3000	86.39	125	38	29.22	105.7	33.61	NA	NA	Up	1.65	1.03e-07	0.000194722	112085401	112086400	2.81	5.01e-09	1.82e-05						OtherIntergenic	NA	K4me1	WAC vs mock
chr10	112267401	112268400	1000	35.37	22.83	13	8.44	29.1	10.72	NA	NA	Up	1.44	6.16e-05	0.0110809	112267401	112268400	1.44	6.16e-05	0.00979793	DUSP5	NM_004419	+	112257624	112271302	Genebody	10276.5	K4me1	WAC vs mock
chr10	112298201	112299500	1300	34.01	32.61	14	17.53	33.31	15.77	NA	NA	Up	1.08	4.27e-05	0.00893573	112298401	112299400	1.54	2.24e-06	0.00106567						OtherIntergenic	NA	K4me1	WAC vs mock
chr10	112407601	112409300	1700	22.45	22.28	4	5.84	22.37	4.92	NA	NA	Up	2.18	1.92e-08	5.26e-05	112407601	112408600	2.75	3.65e-06	0.00147445	RBM20	NM_001134363	+	112404154	112599227	Genebody	4296.5	K4me1	WAC vs mock
chr10	114090101	114091300	1200	25.17	28.8	15	10.39	26.99	12.69	NA	NA	Up	1.09	4.62e-05	0.00935237	114090201	114091200	1.26	1.32e-05	0.00369034	GUCY2GP	NR_028134	-	114067935	114116353	Genebody	25652.5	K4me1	WAC vs mock
chr10	28541801	28543000	1200	36.73	34.78	13	17.53	35.76	15.27	NA	NA	Up	1.23	2.92e-06	0.0015937	28541901	28542900	1.34	7.93e-07	0.00052367	MPP7	NM_173496	-	28339922	28571067	Genebody	28666.5	K4me1	WAC vs mock
chr10	31032001	31033000	1000	23.81	30.98	7	12.34	27.39	9.67	NA	NA	Up	1.5	6.09e-05	0.0109955	31032001	31033000	1.5	6.09e-05	0.00971589						OtherIntergenic	NA	K4me1	WAC vs mock
chr10	60145501	60146500	1000	25.17	26.09	8	12.99	25.63	10.49	NA	NA	Up	1.29	3.6e-05	0.00815364	60145501	60146500	1.29	3.6e-05	0.00694505	TFAM	NM_003201	+	60145175	60155897	Promoter1k	825.5	K4me1	WAC vs mock
chr10	6086701	6088400	1700	70.07	51.09	30	24.03	60.58	27.01	NA	NA	Up	1.17	1.68e-06	0.00107617	6087001	6088000	1.54	3.94e-10	2.17e-06	IL2RA	NM_000417	-	6052656	6104333	Genebody	16782.5	K4me1	WAC vs mock
chr10	6091401	6092900	1500	34.01	47.83	21	14.29	40.92	17.64	NA	NA	Up	1.21	1.97e-05	0.00589699	6091501	6092500	1.67	4.1e-06	0.00159701	IL2RA	NM_000417	-	6052656	6104333	Genebody	12182.5	K4me1	WAC vs mock
chr10	6097801	6102200	4400	106.12	131.52	35	31.82	118.82	33.41	NA	NA	Up	1.83	4.21e-09	1.48e-05	6099001	6100000	3	2.34e-13	1.49e-08	IL2RA	NM_000417	-	6052656	6104333	Genebody	4332.5	K4me1	WAC vs mock
chr10	71822501	71824300	1800	40.82	45.11	16	21.43	42.96	18.71	NA	NA	Up	1.2	1.93e-06	0.00119873	71823001	71824000	1.34	4.75e-06	0.0017783	H2AFY2	NM_018649	+	71812356	71872040	Genebody	11044.5	K4me1	WAC vs mock
chr10	71826901	71828200	1300	24.49	22.28	10	7.14	23.39	8.57	NA	NA	Up	1.45	6.25e-06	0.00270493	71827101	71828100	1.62	7.18e-06	0.00241944	H2AFY2	NM_018649	+	71812356	71872040	Genebody	15194.5	K4me1	WAC vs mock
chr10	72026701	72028500	1800	31.29	30.43	19	8.44	30.86	13.72	NA	NA	Up	1.17	0.000194537	0.0261094	72026901	72027900	1.53	4.51e-07	0.000358871	NPFFR1	NM_022146	-	72014712	72043450	Genebody	15849.5	K4me1	WAC vs mock
chr10	7226401	7227700	1300	44.22	49.46	24	22.08	46.84	23.04	NA	NA	Up	1.02	1.18e-06	0.000859819	7226601	7227600	1.25	1.11e-06	0.000654325	SFMBT2	NM_001018039	-	7200585	7451303	Genebody	224252	K4me1	WAC vs mock
chr10	74023001	74025200	2200	40.82	50.54	19	16.23	45.68	17.62	NA	NA	Up	1.37	1.46e-07	0.000246968	74023401	74024400	1.34	1.66e-05	0.00433254						OtherIntergenic	NA	K4me1	WAC vs mock
chr10	75758501	75759700	1200	23.81	21.74	10	9.74	22.77	9.87	NA	NA	Up	1.21	0.000115911	0.0160489	75758601	75759600	1.48	1.74e-05	0.00444948	VCL	NM_014000	+	75757871	75879914	Promoter3k	1229.5	K4me1	WAC vs mock
chr10	82206201	82207400	1200	33.33	29.89	14	14.29	31.61	14.14	NA	NA	Up	1.16	1.38e-05	0.00464787	82206201	82207200	1.61	1.93e-05	0.00474848						OtherIntergenic	NA	K4me1	WAC vs mock
chr10	90595801	90599600	3800	126.53	151.63	74	48.7	139.08	61.35	NA	NA	Up	1.18	2.88e-06	0.00158819	90596001	90597000	2.7	1.26e-12	2.44e-08	ANKRD22	NM_144590	-	90579658	90611732	Genebody	14031.5	K4me1	WAC vs mock
chr10	92765501	92766500	1000	20.41	35.33	10	8.44	27.87	9.22	NA	NA	Up	1.6	4.06e-05	0.00868431	92765501	92766500	1.6	4.06e-05	0.00746087						OtherIntergenic	NA	K4me1	WAC vs mock
chr10	92957701	92958700	1000	22.45	26.09	13	9.74	24.27	11.37	NA	NA	Up	1.09	9.89e-05	0.0139139	92957701	92958700	1.09	9.89e-05	0.0128513						OtherIntergenic	NA	K4me1	WAC vs mock
chr11	102451701	102452700	1000	29.25	22.28	8	9.09	25.77	8.55	NA	NA	Up	1.59	2.08e-05	0.0060862	102451701	102452700	1.59	2.08e-05	0.00497169	MMP20	NM_004771	-	102447565	102496063	Genebody	43862.5	K4me1	WAC vs mock
chr11	10375401	10376800	1400	39.46	48.91	18	23.38	44.18	20.69	NA	NA	Up	1.09	3.85e-05	0.00843493	10375401	10376400	1.3	6.52e-06	0.00223693						OtherIntergenic	NA	K4me1	WAC vs mock
chr11	10521301	10523100	1800	42.86	46.2	25	18.18	44.53	21.59	NA	NA	Up	1.04	3.7e-07	0.000413985	10521401	10522400	1.78	3.28e-07	0.000297437	AMPD3	NM_001172430	+	10482677	10529126	Genebody	39523.5	K4me1	WAC vs mock
chr11	111970901	111972200	1300	27.89	35.33	11	11.04	31.61	11.02	NA	NA	Up	1.52	3.09e-06	0.00164608	111971101	111972100	1.79	4.29e-08	9.34e-05						OtherIntergenic	NA	K4me1	WAC vs mock
chr11	117814601	117815600	1000	42.86	39.13	24	15.58	40.99	19.79	NA	NA	Up	1.05	1.21e-05	0.00427621	117814601	117815600	1.05	1.21e-05	0.00347341						OtherIntergenic	NA	K4me1	WAC vs mock
chr11	119379401	119382400	3000	72.79	80.43	39	35.06	76.61	37.03	NA	NA	Up	1.05	2.83e-09	1.05e-05	119381301	119382300	1.51	3.03e-08	7.23e-05						OtherIntergenic	NA	K4me1	WAC vs mock
chr11	128444601	128445600	1000	42.18	38.04	25	12.34	40.11	18.67	NA	NA	Up	1.1	9.59e-05	0.0137698	128444601	128445600	1.1	9.59e-05	0.0126613	ETS1	NM_001143820	-	128328655	128457453	Genebody	12352.5	K4me1	WAC vs mock
chr11	16817901	16820600	2700	85.71	86.96	40	46.1	86.34	43.05	NA	NA	Up	1	5.84e-09	1.95e-05	16818401	16819400	1.36	1.04e-07	0.000165217	PLEKHA7	NM_175058	-	16809206	17035963	Genebody	216712	K4me1	WAC vs mock
chr11	34198101	34200800	2700	70.75	72.28	28	19.48	71.52	23.74	NA	NA	Up	1.59	2.07e-12	4.5e-08	34198601	34199600	2.19	1.63e-12	2.83e-08	ABTB2	NM_145804	-	34172533	34379555	Genebody	180104	K4me1	WAC vs mock
chr11	34234001	34236900	2900	65.99	65.76	21	14.94	65.87	17.97	NA	NA	Up	1.87	1.39e-12	4.5e-08	34235201	34236200	2.53	1.3e-12	2.44e-08	ABTB2	NM_145804	-	34172533	34379555	Genebody	144104	K4me1	WAC vs mock
chr11	34251901	34255800	3900	114.97	121.2	28	34.42	118.08	31.21	NA	NA	Up	1.92	1.05e-11	9.12e-08	34252501	34253500	4.52	1.08e-13	1.49e-08	ABTB2	NM_145804	-	34172533	34379555	Genebody	125704	K4me1	WAC vs mock
chr11	34263501	34266700	3200	75.51	69.57	19	22.08	72.54	20.54	NA	NA	Up	1.82	1.64e-12	4.5e-08	34264201	34265200	2.75	9.45e-13	2.13e-08	ABTB2	NM_145804	-	34172533	34379555	Genebody	114454	K4me1	WAC vs mock
chr11	34337201	34340200	3000	84.35	80.43	27	32.47	82.39	29.73	NA	NA	Up	1.47	4.74e-12	5.62e-08	34337801	34338800	1.76	1.24e-10	8.57e-07	ABTB2	NM_145804	-	34172533	34379555	Genebody	40854.5	K4me1	WAC vs mock
chr11	35147101	35148200	1100	26.53	23.91	12	10.39	25.22	11.19	NA	NA	Up	1.17	7.57e-05	0.0122994	35147201	35148200	1.29	4.17e-05	0.00760644						OtherIntergenic	NA	K4me1	WAC vs mock
chr11	35148401	35150000	1600	36.73	43.48	23	14.94	40.11	18.97	NA	NA	Up	1.08	1.17e-05	0.00418266	35148701	35149700	2.13	1.19e-10	8.41e-07						OtherIntergenic	NA	K4me1	WAC vs mock
chr11	3785001	3786300	1300	28.57	22.28	11	8.44	25.43	9.72	NA	NA	Up	1.39	5.11e-05	0.00999086	3785001	3786000	1.51	3.02e-05	0.00627742	NUP98	NM_139131	-	3733058	3819022	Genebody	33371.5	K4me1	WAC vs mock
chr11	44613701	44619600	5900	176.19	167.93	78	62.34	172.06	70.17	NA	NA	Up	1.29	2.52e-11	1.65e-07	44616001	44617000	3.44	3.86e-13	1.49e-08	CD82	NM_002231	+	44587140	44641315	Genebody	29510.5	K4me1	WAC vs mock
chr11	44621701	44624500	2800	57.14	50.54	11	12.34	53.84	11.67	NA	NA	Up	2.21	7.05e-13	4.5e-08	44622801	44623800	3.26	1.9e-13	1.49e-08	CD82	NM_002231	+	44587140	44641315	Genebody	35960.5	K4me1	WAC vs mock
chr11	44627901	44630100	2200	56.46	41.3	14	12.99	48.88	13.49	NA	NA	Up	1.86	2.83e-08	7.52e-05	44628401	44629400	1.77	1.33e-08	3.83e-05	CD82	NM_002231	+	44587140	44641315	Genebody	41860.5	K4me1	WAC vs mock
chr11	46382401	46383900	1500	38.1	39.67	15	18.83	38.88	16.92	NA	NA	Up	1.2	4.35e-07	0.000447007	46382701	46383700	1.35	1.92e-05	0.00473688	DGKZ	NM_001105540	+	46383144	46402104	ProximalPromoter	6.5	K4me1	WAC vs mock
chr11	47415201	47417500	2300	78.23	94.02	37	45.45	86.13	41.23	NA	NA	Up	1.06	1.52e-07	0.000251397	47416101	47417100	1.41	7.9e-08	0.000136499						OtherIntergenic	NA	K4me1	WAC vs mock
chr11	59040101	59041600	1500	48.3	53.8	20	25.32	51.05	22.66	NA	NA	Up	1.17	6.71e-08	0.000147456	59040401	59041400	1.18	1.74e-06	0.000879639						OtherIntergenic	NA	K4me1	WAC vs mock
chr11	61722501	61723800	1300	28.57	27.72	8	14.29	28.14	11.14	NA	NA	Up	1.34	2.34e-05	0.0065497	61722801	61723800	1.51	1.57e-06	0.000823191	BEST1	NM_001139443	+	61717355	61731066	Genebody	5795.5	K4me1	WAC vs mock
chr11	64635301	64636900	1600	42.18	48.37	21	18.18	45.27	19.59	NA	NA	Up	1.21	1.17e-07	0.000210125	64635901	64636900	1.39	1.6e-07	0.0002004	EHD1	NM_006795	-	64620207	64646191	Genebody	10090.5	K4me1	WAC vs mock
chr11	6502601	6504100	1500	31.97	33.7	11	17.53	32.83	14.27	NA	NA	Up	1.2	3.08e-05	0.00747185	6502801	6503800	1.68	3.05e-06	0.00131801	FXC1	NM_012192	+	6502676	6505911	Promoter1k	674.5	K4me1	WAC vs mock
chr11	65903201	65904300	1100	21.77	21.74	6	10.39	21.75	8.19	NA	NA	Up	1.41	5.35e-05	0.0102753	65903301	65904300	1.55	1.74e-05	0.00444948	PACS1	NM_018026	+	65837823	66012218	Genebody	65927.5	K4me1	WAC vs mock
chr11	67055601	67056800	1200	23.81	27.17	11	11.04	25.49	11.02	NA	NA	Up	1.21	2.97e-05	0.00735384	67055601	67056600	1.23	1.77e-05	0.00447308	ANKRD13D	NM_207354	+	67056761	67069955	Promoter1k	-560.5	K4me1	WAC vs mock
chr11	68610501	68611700	1200	34.01	34.24	16	12.99	34.13	14.49	NA	NA	Up	1.24	8.59e-07	0.000698854	68610601	68611600	1.32	1.4e-06	0.00077317	CPT1A	NM_001876	-	68522350	68609399	Promoter3k	-1701.5	K4me1	WAC vs mock
chr11	72447701	72448700	1000	29.25	26.09	13	11.69	27.67	12.34	NA	NA	Up	1.16	4.2e-05	0.00886143	72447701	72448700	1.16	4.2e-05	0.0076446	ARAP1	NM_001040118	-	72396113	72463434	Genebody	15233.5	K4me1	WAC vs mock
chr11	72448901	72450500	1600	47.62	49.46	21	24.03	48.54	22.51	NA	NA	Up	1.11	2.87e-07	0.000356113	72449401	72450400	1.24	1.76e-05	0.0044671	ARAP1	NM_001040118	-	72396113	72463434	Genebody	13733.5	K4me1	WAC vs mock
chr11	72523901	72524900	1000	25.85	27.72	13	11.69	26.78	12.34	NA	NA	Up	1.12	5.32e-05	0.0102503	72523901	72524900	1.12	5.32e-05	0.00895375	ATG16L2	NM_033388	+	72525450	72540680	Promoter3k	-1049.5	K4me1	WAC vs mock
chr12	108730801	108731800	1000	29.25	32.07	18	12.34	30.66	15.17	NA	NA	Up	1.02	2.64e-05	0.00692639	108730801	108731800	1.02	2.64e-05	0.00580377	CMKLR1	NM_001142343	-	108681820	108733094	Promoter3k	1793.5	K4me1	WAC vs mock
chr12	109117501	109118500	1000	33.33	27.72	12	16.23	30.53	14.12	NA	NA	Up	1.11	9.2e-05	0.0134472	109117501	109118500	1.11	9.2e-05	0.0123026	CORO1C	NM_014325	-	109038886	109125295	Genebody	7294.5	K4me1	WAC vs mock
chr12	113374801	113376100	1300	25.85	28.8	12	10.39	27.33	11.19	NA	NA	Up	1.29	5.14e-06	0.00237171	113375101	113376100	1.28	6.29e-05	0.00992281	OAS3	NM_006187	+	113376248	113411054	Promoter1k	-797.5	K4me1	WAC vs mock
chr12	113425401	113428300	2900	57.14	99.46	20	25.97	78.3	22.99	NA	NA	Up	1.77	2.07e-07	0.000297916	113425601	113426600	2.24	5.35e-07	0.000397061	OAS2	NM_002535	+	113416273	113448503	Genebody	10577.5	K4me1	WAC vs mock
chr12	11912601	11913800	1200	50.34	57.07	19	29.87	53.7	24.44	NA	NA	Up	1.14	2.42e-06	0.00141455	11912701	11913700	1.43	6.71e-07	0.000461922	ETV6	NM_001987	+	11802787	12048325	Genebody	110414	K4me1	WAC vs mock
chr12	121621601	121622700	1100	23.81	24.46	10	7.79	24.13	8.9	NA	NA	Up	1.44	3.13e-06	0.00165995	121621701	121622700	1.42	8.02e-06	0.00261711	P2RX7	NM_002562	+	121570630	121624354	Genebody	51520.5	K4me1	WAC vs mock
chr12	121635501	121636500	1000	31.29	36.41	14	19.48	33.85	16.74	NA	NA	Up	1.02	3.42e-05	0.00792441	121635501	121636500	1.02	3.42e-05	0.00672657						OtherIntergenic	NA	K4me1	WAC vs mock
chr12	122220801	122221800	1000	36.05	52.17	24	17.53	44.11	20.77	NA	NA	Up	1.09	8.28e-05	0.0127633	122220801	122221800	1.09	8.28e-05	0.0115434	RHOF	NM_019034	-	122215659	122231594	Genebody	10293.5	K4me1	WAC vs mock
chr12	12223101	12224300	1200	32.65	37.5	21	12.99	35.08	16.99	NA	NA	Up	1.05	4.11e-05	0.00874572	12223301	12224300	1.12	2.29e-05	0.00531744	BCL2L14	NM_138723	+	12223877	12252627	ProximalPromoter	-176.5	K4me1	WAC vs mock
chr12	123126001	123127300	1300	37.41	31.52	14	16.23	34.47	15.12	NA	NA	Up	1.19	3.19e-05	0.0076551	123126201	123127200	1.3	3.44e-06	0.00141552						OtherIntergenic	NA	K4me1	WAC vs mock
chr12	14419401	14420400	1000	20.41	21.2	7	7.14	20.8	7.07	NA	NA	Up	1.56	8.83e-06	0.00347696	14419401	14420400	1.56	8.83e-06	0.00279378						OtherIntergenic	NA	K4me1	WAC vs mock
chr12	14720001	14721000	1000	21.09	20.11	6	8.44	20.6	7.22	NA	NA	Up	1.51	2.51e-05	0.00675168	14720001	14721000	1.51	2.51e-05	0.00562534	PLBD1	NM_024829	-	14656596	14720791	Promoter1k	290.5	K4me1	WAC vs mock
chr12	22199601	22200600	1000	21.09	22.83	10	7.14	21.96	8.57	NA	NA	Up	1.36	2.05e-05	0.00605686	22199601	22200600	1.36	2.05e-05	0.00496964	CMAS	NM_018686	+	22199158	22218602	Promoter1k	942.5	K4me1	WAC vs mock
chr12	22333201	22334500	1300	28.57	25.54	9	11.69	27.06	10.34	NA	NA	Up	1.39	4.75e-06	0.00224207	22333301	22334300	1.8	1.55e-07	0.0002004						OtherIntergenic	NA	K4me1	WAC vs mock
chr12	24812001	24813000	1000	23.13	27.72	14	9.09	25.42	11.55	NA	NA	Up	1.14	3.6e-05	0.00815364	24812001	24813000	1.14	3.6e-05	0.00694505						OtherIntergenic	NA	K4me1	WAC vs mock
chr12	26284601	26285700	1100	36.73	40.76	20	14.29	38.75	17.14	NA	NA	Up	1.18	1.6e-07	0.000254404	26284701	26285700	1.11	7.22e-06	0.00243056						OtherIntergenic	NA	K4me1	WAC vs mock
chr12	27934301	27935300	1000	35.37	39.67	18	19.48	37.52	18.74	NA	NA	Up	1	3.3e-05	0.00782431	27934301	27935300	1	3.3e-05	0.00659309	KLHDC5	NM_020782	+	27933186	27955973	Promoter3k	1614.5	K4me1	WAC vs mock
chr12	31451301	31453100	1800	38.1	51.63	18	20.13	44.86	19.06	NA	NA	Up	1.23	3.17e-05	0.00763236	31451501	31452500	1.62	6.34e-06	0.00219167	FAM60A	NM_021238	-	31433519	31479121	Genebody	26920.5	K4me1	WAC vs mock
chr12	39301301	39302300	1000	27.89	21.2	11	7.14	24.54	9.07	NA	NA	Up	1.44	4.6e-05	0.00935237	39301301	39302300	1.44	4.6e-05	0.00811585	CPNE8	NM_153634	-	39046001	39299420	Promoter3k	-2380.5	K4me1	WAC vs mock
chr12	49627001	49628100	1100	36.73	39.13	17	17.53	37.93	17.27	NA	NA	Up	1.14	1.74e-06	0.00110126	49627001	49628000	1.19	1.04e-06	0.000623686						OtherIntergenic	NA	K4me1	WAC vs mock
chr12	51054401	51056100	1700	31.29	24.46	14	5.84	27.87	9.92	NA	NA	Up	1.49	0.000294107	0.0389399	51054801	51055800	2.05	9.83e-08	0.000159053	DIP2B	NM_173602	+	50898767	51142450	Genebody	156484	K4me1	WAC vs mock
chr12	63033301	63034600	1300	29.25	30.43	16	6.49	29.84	11.25	NA	NA	Up	1.41	1.55e-05	0.00507429	63033401	63034400	1.78	9.45e-07	0.000587123						OtherIntergenic	NA	K4me1	WAC vs mock
chr12	63098301	63099400	1100	29.25	32.61	15	11.69	30.93	13.34	NA	NA	Up	1.21	1.61e-06	0.00105101	63098301	63099300	1.13	2.24e-05	0.00521642	PPM1H	NM_020700	-	63037762	63328665	Genebody	229814	K4me1	WAC vs mock
chr12	64247201	64248500	1300	22.45	22.83	9	5.84	22.64	7.42	NA	NA	Up	1.61	1.02e-06	0.000784351	64247401	64248400	1.77	1.12e-06	0.000657	SRGAP1	NM_020762	+	64238540	64541613	Genebody	9310.5	K4me1	WAC vs mock
chr12	6560101	6561400	1300	21.77	23.37	6	10.39	22.57	8.19	NA	NA	Up	1.46	2.1e-05	0.006124	6560301	6561300	1.7	2.75e-05	0.00596599	CD27	NM_001242	+	6554050	6560884	Genebody	6700.5	K4me1	WAC vs mock
chr12	76744501	76745900	1400	24.49	27.72	13	7.14	26.1	10.07	NA	NA	Up	1.37	3.12e-06	0.00165804	76744501	76745500	1.62	7.6e-05	0.0110249	OSBPL8	NM_020841	-	76745577	76953589	Genebody	208388	K4me1	WAC vs mock
chr12	777101	778300	1200	21.77	26.63	6	9.09	24.2	7.55	NA	NA	Up	1.68	2.23e-06	0.00133393	777301	778300	1.63	3.67e-06	0.00147681						OtherIntergenic	NA	K4me1	WAC vs mock
chr12	92913901	92915100	1200	36.73	37.5	17	16.23	37.12	16.62	NA	NA	Up	1.16	1.31e-06	0.000920649	92914001	92915000	1.22	1.11e-06	0.000654325						OtherIntergenic	NA	K4me1	WAC vs mock
chr13	27747401	27748500	1100	34.69	39.13	18	18.83	36.91	18.42	NA	NA	Up	1	7.63e-05	0.0123032	27747501	27748500	1.14	2.53e-05	0.0056557	USP12	NM_182488	-	27640286	27746033	Promoter3k	-1917.5	K4me1	WAC vs mock
chr13	27757301	27758700	1400	46.94	42.93	20	24.68	44.94	22.34	NA	NA	Up	1.01	4.28e-06	0.0020886	27757501	27758500	1.31	7.95e-07	0.000523978						OtherIntergenic	NA	K4me1	WAC vs mock
chr13	42036901	42038000	1100	36.73	35.33	20	14.29	36.03	17.14	NA	NA	Up	1.07	4.72e-06	0.00223776	42036901	42037900	1.22	4.52e-06	0.00172163	C13orf15	NM_014059	+	42031541	42045013	Genebody	5909.5	K4me1	WAC vs mock
chr13	44844801	44845900	1100	29.25	25	13	6.49	27.13	9.75	NA	NA	Up	1.48	3.29e-06	0.00173246	44844901	44845900	1.45	1.54e-05	0.0041065						OtherIntergenic	NA	K4me1	WAC vs mock
chr13	49107801	49108800	1000	29.93	31.52	13	14.94	30.73	13.97	NA	NA	Up	1.14	2.74e-05	0.00708412	49107801	49108800	1.14	2.74e-05	0.00595244	RCBTB2	NM_001268	-	49063098	49107316	Promoter1k	-984.5	K4me1	WAC vs mock
chr13	49600401	49601800	1400	32.65	32.61	15	14.94	32.63	14.97	NA	NA	Up	1.12	7.72e-06	0.00313443	49600501	49601500	1.28	1.11e-05	0.00324552	FNDC3A	NM_001079673	+	49550047	49783915	Genebody	51053.5	K4me1	WAC vs mock
chr13	91452001	91453200	1200	40.14	33.15	19	16.88	36.64	17.94	NA	NA	Up	1.03	0.000117305	0.0162072	91452201	91453200	1.04	2.43e-05	0.00550333						OtherIntergenic	NA	K4me1	WAC vs mock
chr14	100531501	100533100	1600	28.57	27.72	14	7.14	28.14	10.57	NA	NA	Up	1.41	3.02e-06	0.00162606	100531501	100532500	1.48	4.2e-06	0.00161924	EVL	NM_016337	+	100531750	100610573	Promoter1k	550.5	K4me1	WAC vs mock
chr14	100533401	100535500	2100	48.98	51.09	20	15.58	50.03	17.79	NA	NA	Up	1.49	1.82e-11	1.33e-07	100534001	100535000	2.35	1.22e-11	1.31e-07	EVL	NM_016337	+	100531750	100610573	Promoter3k	2700.5	K4me1	WAC vs mock
chr14	103727501	103728700	1200	37.41	31.52	19	15.58	34.47	17.29	NA	NA	Up	1	4.91e-05	0.00969928	103727701	103728700	1.44	1.14e-06	0.000662355						OtherIntergenic	NA	K4me1	WAC vs mock
chr14	103889901	103891100	1200	31.29	31.52	16	9.74	31.41	12.87	NA	NA	Up	1.29	1.43e-06	0.000973004	103889901	103890900	1.39	4.94e-07	0.000377223	MARK3	NM_001128921	+	103851700	103970166	Genebody	38800.5	K4me1	WAC vs mock
chr14	104002501	104005000	2500	32.65	35.87	10	6.49	34.26	8.25	NA	NA	Up	2.05	1.96e-12	4.5e-08	104002701	104003700	2.71	1.93e-08	5.11e-05	TRMT61A	NM_152307	+	103995508	104003410	Genebody	8242.5	K4me1	WAC vs mock
chr14	21249801	21250800	1000	20.41	20.11	10	6.49	20.26	8.25	NA	NA	Up	1.3	6.75e-05	0.0115575	21249801	21250800	1.3	6.75e-05	0.0102985	RNASE6	NM_005615	+	21249209	21250626	Promoter3k	1091.5	K4me1	WAC vs mock
chr14	23283501	23284700	1200	24.49	21.2	11	9.09	22.84	10.05	NA	NA	Up	1.19	0.00011591	0.0160489	23283601	23284600	1.49	2.09e-05	0.00499604	SLC7A7	NR_040448	-	23242431	23285101	Promoter3k	1000.5	K4me1	WAC vs mock
chr14	31698501	31699500	1000	23.13	20.65	8	6.49	21.89	7.25	NA	NA	Up	1.59	3.33e-06	0.00174066	31698501	31699500	1.59	3.33e-06	0.00138846						OtherIntergenic	NA	K4me1	WAC vs mock
chr14	32668901	32669900	1000	29.93	28.8	17	11.69	29.37	14.34	NA	NA	Up	1.03	7.51e-05	0.0122531	32668901	32669900	1.03	7.51e-05	0.0109632						OtherIntergenic	NA	K4me1	WAC vs mock
chr14	35724401	35725400	1000	25.17	29.89	13	11.04	27.53	12.02	NA	NA	Up	1.2	2.56e-05	0.00682667	35724401	35725400	1.2	2.56e-05	0.00570568	KIAA0391	NM_014672	+	35591775	35743270	Genebody	133126	K4me1	WAC vs mock
chr14	35837401	35838600	1200	40.82	37.5	22	15.58	39.16	18.79	NA	NA	Up	1.06	1.45e-05	0.00483455	35837601	35838600	1.25	3.11e-06	0.00133087						OtherIntergenic	NA	K4me1	WAC vs mock
chr14	50421101	50422700	1600	21.77	23.91	6	5.19	22.84	5.6	NA	NA	Up	2.03	1.18e-08	3.5e-05	50421301	50422300	2.8	1.22e-09	5.86e-06						OtherIntergenic	NA	K4me1	WAC vs mock
chr14	59213701	59214700	1000	49.66	55.43	28	24.68	52.55	26.34	NA	NA	Up	1	5.65e-07	0.000527735	59213701	59214700	1	5.65e-07	0.00041494						OtherIntergenic	NA	K4me1	WAC vs mock
chr14	61656301	61658200	1900	30.61	41.85	12	9.74	36.23	10.87	NA	NA	Up	1.74	2.8e-07	0.00035546	61656801	61657800	3.26	2.31e-09	1e-05						OtherIntergenic	NA	K4me1	WAC vs mock
chr14	69377801	69378800	1000	45.58	45.11	17	25.97	45.34	21.49	NA	NA	Up	1.08	2.49e-05	0.00672899	69377801	69378800	1.08	2.49e-05	0.00559839	ACTN1	NM_001130004	-	69340839	69446083	Genebody	67782.5	K4me1	WAC vs mock
chr14	70019401	70020400	1000	25.85	25.54	8	12.99	25.7	10.49	NA	NA	Up	1.29	3.6e-05	0.00815364	70019401	70020400	1.29	3.6e-05	0.00694505						OtherIntergenic	NA	K4me1	WAC vs mock
chr14	76024001	76025900	1900	33.33	36.41	17	7.79	34.87	12.4	NA	NA	Up	1.49	7.07e-07	0.000605577	76024201	76025200	1.95	4.28e-06	0.00164625						OtherIntergenic	NA	K4me1	WAC vs mock
chr14	76126401	76127700	1300	30.61	29.35	14	15.58	29.98	14.79	NA	NA	Up	1.02	0.000375502	0.049542	76126701	76127700	1.65	2.83e-05	0.00607398	C14orf1	NM_007176	-	76117232	76127538	Promoter1k	487.5	K4me1	WAC vs mock
chr14	77565401	77566400	1000	29.25	34.78	12	16.88	32.02	14.44	NA	NA	Up	1.15	2.35e-05	0.0065497	77565401	77566400	1.15	2.35e-05	0.00540254	KIAA1737	NM_033426	+	77564577	77583630	Promoter3k	1323.5	K4me1	WAC vs mock
chr14	88472401	88473700	1300	33.33	27.17	15	10.39	30.25	12.69	NA	NA	Up	1.25	1.25e-05	0.00437714	88472401	88473400	1.76	1.18e-06	0.000677879	GPR65	NM_003608	+	88471467	88481155	Promoter3k	1583.5	K4me1	WAC vs mock
chr14	89290601	89291900	1300	28.57	25.54	11	10.39	27.06	10.69	NA	NA	Up	1.34	4.75e-06	0.00224207	89290901	89291900	1.41	4.64e-05	0.00815035	TTC8	NM_198310	+	89290977	89344335	Promoter1k	273.5	K4me1	WAC vs mock
chr14	93049201	93050700	1500	31.29	35.33	13	18.18	33.31	15.59	NA	NA	Up	1.1	3.84e-05	0.0084232	93049501	93050500	1.5	3.66e-06	0.00147445	RIN3	NM_024832	+	92980124	93155334	Genebody	69826.5	K4me1	WAC vs mock
chr14	93119301	93121100	1800	38.78	35.87	16	14.29	37.32	15.14	NA	NA	Up	1.3	5.93e-07	0.000539608	93120101	93121100	1.24	1.38e-05	0.00379394	RIN3	NM_024832	+	92980124	93155334	Genebody	140076	K4me1	WAC vs mock
chr14	93309501	93310500	1000	46.94	35.33	22	16.88	41.13	19.44	NA	NA	Up	1.08	6.55e-05	0.0113856	93309501	93310500	1.08	6.55e-05	0.0101344						OtherIntergenic	NA	K4me1	WAC vs mock
chr15	34628401	34629400	1000	27.89	25.54	13	11.04	26.72	12.02	NA	NA	Up	1.15	4.83e-05	0.0096321	34628401	34629400	1.15	4.83e-05	0.00836063	SLC12A6	NM_133647	-	34522196	34629045	ProximalPromoter	144.5	K4me1	WAC vs mock
chr15	38923401	38924400	1000	25.85	20.11	10	3.25	22.98	6.62	NA	NA	Up	1.79	6.19e-05	0.0111112	38923401	38924400	1.79	6.19e-05	0.00983182						OtherIntergenic	NA	K4me1	WAC vs mock
chr15	41203701	41205800	2100	27.21	36.41	7	10.39	31.81	8.69	NA	NA	Up	1.87	6.61e-07	0.000584238	41204101	41205100	2.24	2.72e-08	6.58e-05						OtherIntergenic	NA	K4me1	WAC vs mock
chr15	58623901	58624900	1000	23.13	28.8	8	12.34	25.97	10.17	NA	NA	Up	1.35	6.5e-05	0.0113531	58623901	58624900	1.35	6.5e-05	0.0100935						OtherIntergenic	NA	K4me1	WAC vs mock
chr15	59064601	59065600	1000	27.89	26.63	12	11.04	27.26	11.52	NA	NA	Up	1.24	1.76e-05	0.00548241	59064601	59065600	1.24	1.76e-05	0.0044671	FAM63B	NM_001040453	+	59063392	59149734	Promoter3k	1708.5	K4me1	WAC vs mock
chr15	62412101	62414400	2300	75.51	73.91	38	27.27	74.71	32.64	NA	NA	Up	1.19	1.98e-10	1.15e-06	62413001	62414000	2.02	2.79e-11	2.67e-07						OtherIntergenic	NA	K4me1	WAC vs mock
chr15	66672701	66673800	1100	29.25	30.43	14	13.64	29.84	13.82	NA	NA	Up	1.11	4.91e-05	0.00969928	66672801	66673800	1.08	3.65e-05	0.00694505						OtherIntergenic	NA	K4me1	WAC vs mock
chr15	67442001	67443000	1000	41.5	42.39	18	22.73	41.94	20.36	NA	NA	Up	1.04	5.3e-06	0.00242036	67442001	67443000	1.04	5.3e-06	0.00191572	SMAD3	NM_001145103	+	67430358	67487533	Genebody	12142.5	K4me1	WAC vs mock
chr15	73692801	73694400	1600	29.25	28.8	11	10.39	29.03	10.69	NA	NA	Up	1.44	1.23e-06	0.000885143	73693101	73694100	1.94	3.68e-08	8.25e-05						OtherIntergenic	NA	K4me1	WAC vs mock
chr15	74280601	74281900	1300	33.33	40.22	17	15.58	36.78	16.29	NA	NA	Up	1.17	4.59e-06	0.0021957	74280601	74281600	1.36	7.81e-06	0.00256398	STOML1	NM_004809	-	74275559	74284635	Genebody	3384.5	K4me1	WAC vs mock
chr15	74331901	74334300	2400	34.69	39.67	11	6.49	37.18	8.75	NA	NA	Up	2.09	5.28e-13	4.5e-08	74332701	74333700	2.73	5.34e-13	1.49e-08	PML	NM_033246	+	74287013	74335717	Genebody	46087.5	K4me1	WAC vs mock
chr15	74804001	74805000	1000	36.05	41.3	15	20.13	38.68	17.56	NA	NA	Up	1.14	1.45e-05	0.00483455	74804001	74805000	1.14	1.45e-05	0.00393259						OtherIntergenic	NA	K4me1	WAC vs mock
chr15	77287301	77289900	2600	74.15	78.8	29	27.27	76.48	28.14	NA	NA	Up	1.44	2.85e-12	4.5e-08	77288101	77289100	2.17	2.55e-11	2.5e-07	PSTPIP1	NM_003978	+	77287464	77329671	Promoter3k	1136.5	K4me1	WAC vs mock
chr15	89634401	89635400	1000	26.53	22.28	9	9.74	24.41	9.37	NA	NA	Up	1.38	9.88e-06	0.00377087	89634401	89635400	1.38	9.88e-06	0.00304358	ABHD2	NM_152924	+	89631380	89745591	Genebody	3520.5	K4me1	WAC vs mock
chr15	90040101	90041200	1100	21.77	21.2	10	4.55	21.48	7.27	NA	NA	Up	1.56	6.23e-06	0.00270493	90040101	90041100	1.61	2.8e-06	0.00124767	RHCG	NM_016321	-	90014637	90039799	Promoter1k	-851.5	K4me1	WAC vs mock
chr15	92405801	92406800	1000	27.21	29.35	14	12.99	28.28	13.49	NA	NA	Up	1.07	6.65e-05	0.0114668	92405801	92406800	1.07	6.65e-05	0.01021	SLCO3A1	NM_013272	+	92396937	92709137	Genebody	9363.5	K4me1	WAC vs mock
chr15	93343401	93344400	1000	29.93	28.8	15	11.69	29.37	13.34	NA	NA	Up	1.14	2.02e-05	0.00599184	93343401	93344400	1.14	2.02e-05	0.00491109						OtherIntergenic	NA	K4me1	WAC vs mock
chr15	99823101	99824700	1600	60.54	72.83	35	31.17	66.69	33.08	NA	NA	Up	1.01	9.2e-07	0.000736895	99823501	99824500	1.02	5.34e-06	0.00192852	LRRC28	NM_144598	+	99791651	99926498	Genebody	32249.5	K4me1	WAC vs mock
chr16	10970901	10972200	1300	36.05	36.41	17	18.83	36.23	17.92	NA	NA	Up	1.02	1.33e-05	0.00454951	10970901	10971900	1.15	2.88e-05	0.00612983	CIITA	NM_000246	+	10971054	11018840	Promoter1k	496.5	K4me1	WAC vs mock
chr16	11296001	11298000	2000	50.34	66.85	21	29.22	58.59	25.11	NA	NA	Up	1.22	4.25e-06	0.00207757	11296601	11297600	1.99	3.22e-06	0.00136258						OtherIntergenic	NA	K4me1	WAC vs mock
chr16	11682801	11684200	1400	30.61	33.15	15	14.94	31.88	14.97	NA	NA	Up	1.09	4.1e-05	0.0087383	11682801	11683800	1.14	1.38e-05	0.00379394	LITAF	NR_024320	-	11641577	11681322	Promoter3k	-2178.5	K4me1	WAC vs mock
chr16	11698601	11700300	1700	45.58	48.91	23	21.43	47.25	22.21	NA	NA	Up	1.09	3.5e-07	0.000400936	11699101	11700100	1.2	3.84e-06	0.00151964						OtherIntergenic	NA	K4me1	WAC vs mock
chr16	11700901	11702300	1400	38.78	46.2	19	18.83	42.49	18.92	NA	NA	Up	1.17	1.72e-06	0.0010895	11701101	11702100	1.31	4.36e-07	0.000350725						OtherIntergenic	NA	K4me1	WAC vs mock
chr16	11770601	11771600	1000	25.85	28.8	15	11.04	27.33	13.02	NA	NA	Up	1.07	7.55e-05	0.0122994	11770601	11771600	1.07	7.55e-05	0.0110002	SNN	NM_003498	+	11762288	11773015	Genebody	8812.5	K4me1	WAC vs mock
chr16	15740201	15741700	1500	26.53	23.37	10	7.14	24.95	8.57	NA	NA	Up	1.54	9.33e-07	0.000743274	15740301	15741300	1.79	3.28e-07	0.000297437	NDE1	NM_001143979	+	15737123	15820208	Genebody	3827.5	K4me1	WAC vs mock
chr16	30440901	30442100	1200	27.21	30.43	8	14.94	28.82	11.47	NA	NA	Up	1.33	3.24e-05	0.00772212	30441001	30442000	1.81	8.67e-06	0.00276582	DCTPP1	NM_024096	-	30435018	30441373	ProximalPromoter	-127.5	K4me1	WAC vs mock
chr16	4008501	4010400	1900	36.05	51.63	17	11.69	43.84	14.34	NA	NA	Up	1.61	1.74e-07	0.000264799	4008501	4009500	2.54	1.63e-07	0.000200764						OtherIntergenic	NA	K4me1	WAC vs mock
chr16	48525201	48526200	1000	27.89	30.43	14	12.99	29.16	13.49	NA	NA	Up	1.11	3.2e-05	0.0076593	48525201	48526200	1.11	3.2e-05	0.00646221						OtherIntergenic	NA	K4me1	WAC vs mock
chr16	57279301	57280500	1200	29.93	33.15	12	17.53	31.54	14.77	NA	NA	Up	1.09	3.19e-05	0.0076551	57279301	57280300	1.34	4.21e-05	0.0076591	ARL2BP	NM_012106	+	57279037	57287545	Promoter1k	863.5	K4me1	WAC vs mock
chr16	70818801	70819800	1000	23.13	23.91	7	10.39	23.52	8.69	NA	NA	Up	1.44	1.66e-05	0.00531545	70818801	70819800	1.44	1.66e-05	0.00433254	VAC14	NM_018052	-	70721341	70835061	Genebody	15760.5	K4me1	WAC vs mock
chr16	73089501	73090500	1000	29.93	25	14	10.39	27.47	12.19	NA	NA	Up	1.17	2.83e-05	0.00720232	73089501	73090500	1.17	2.83e-05	0.00606818	ZFHX3	NM_001164766	-	72816785	73092534	Promoter3k	2533.5	K4me1	WAC vs mock
chr16	75320601	75321600	1000	31.97	23.37	13	6.49	27.67	9.75	NA	NA	Up	1.51	9.32e-05	0.0135502	75320601	75321600	1.51	9.32e-05	0.012417						OtherIntergenic	NA	K4me1	WAC vs mock
chr16	81659701	81660700	1000	31.29	29.89	13	14.94	30.59	13.97	NA	NA	Up	1.13	2.95e-05	0.00733648	81659701	81660700	1.13	2.95e-05	0.00619159	CMIP	NM_030629	+	81528953	81745367	Genebody	131248	K4me1	WAC vs mock
chr16	85635701	85637600	1900	51.02	60.33	29	24.68	55.67	26.84	NA	NA	Up	1.05	6.66e-07	0.000586582	85636401	85637400	1.33	1.81e-08	4.92e-05						OtherIntergenic	NA	K4me1	WAC vs mock
chr16	8892501	8893500	1000	34.01	31.52	14	16.88	32.77	15.44	NA	NA	Up	1.09	7.26e-05	0.0120778	8892501	8893500	1.09	7.26e-05	0.0107813	PMM2	NM_000303	+	8891669	8943194	Promoter3k	1331.5	K4me1	WAC vs mock
chr16	9101201	9102700	1500	46.26	44.57	18	22.73	45.41	20.36	NA	NA	Up	1.16	1.94e-07	0.000283822	9101401	9102400	1.2	2.41e-06	0.00112377						OtherIntergenic	NA	K4me1	WAC vs mock
chr17	14276001	14277600	1600	36.73	33.7	20	12.34	35.22	16.17	NA	NA	Up	1.12	1.57e-05	0.00510375	14276401	14277400	1.79	1.75e-08	4.77e-05						OtherIntergenic	NA	K4me1	WAC vs mock
chr17	20008401	20009500	1100	26.53	32.07	17	12.34	29.3	14.67	NA	NA	Up	1	8.95e-05	0.0132864	20008401	20009400	1.13	2.06e-05	0.00496964	SPECC1	NM_152904	+	19990334	20142743	Genebody	18616.5	K4me1	WAC vs mock
chr17	20010001	20011100	1100	27.21	22.28	10	8.44	24.75	9.22	NA	NA	Up	1.42	1.27e-05	0.00441601	20010101	20011100	1.42	2.86e-05	0.00610635	SPECC1	NM_152904	+	19990334	20142743	Genebody	20216.5	K4me1	WAC vs mock
chr17	2551301	2552300	1000	23.13	25	9	9.74	24.06	9.37	NA	NA	Up	1.36	9.88e-06	0.00377087	2551301	2552300	1.36	9.88e-06	0.00304358	PAFAH1B1	NM_000430	+	2496922	2588909	Genebody	54878.5	K4me1	WAC vs mock
chr17	25959201	25960700	1500	36.05	30.43	17	12.34	33.24	14.67	NA	NA	Up	1.18	4.78e-06	0.00225192	25959401	25960400	1.84	2.68e-07	0.000265438	LGALS9	NM_002308	+	25958173	25976586	Promoter3k	1777.5	K4me1	WAC vs mock
chr17	30113701	30115800	2100	59.86	75	25	28.57	67.43	26.79	NA	NA	Up	1.33	6.01e-08	0.000138149	30114301	30115300	1.75	1.75e-09	7.98e-06						OtherIntergenic	NA	K4me1	WAC vs mock
chr17	34207501	34208600	1100	36.73	30.98	13	15.58	33.86	14.29	NA	NA	Up	1.24	3.51e-06	0.00180964	34207501	34208500	1.25	1.38e-05	0.00379359	CCL5	NM_002985	-	34198495	34207377	Promoter1k	-673.5	K4me1	WAC vs mock
chr17	34395301	34397900	2600	55.78	55.98	23	14.29	55.88	18.64	NA	NA	Up	1.58	2.64e-12	4.5e-08	34395901	34396900	2.43	2.6e-12	4.03e-08	CCL18	NM_002988	+	34391642	34398841	Genebody	4958.5	K4me1	WAC vs mock
chr17	34481801	34483100	1300	27.89	22.83	14	7.79	25.36	10.9	NA	NA	Up	1.22	0.000116909	0.0161672	34482101	34483100	2.03	1.36e-05	0.00376686						OtherIntergenic	NA	K4me1	WAC vs mock
chr17	36008401	36009400	1000	26.53	29.89	16	11.04	28.21	13.52	NA	NA	Up	1.06	4.91e-05	0.00969928	36008401	36009400	1.06	4.91e-05	0.00843833						OtherIntergenic	NA	K4me1	WAC vs mock
chr17	36852801	36853800	1000	21.09	21.74	9	7.79	21.41	8.4	NA	NA	Up	1.35	4.6e-05	0.00935237	36852801	36853800	1.35	4.6e-05	0.00811585						OtherIntergenic	NA	K4me1	WAC vs mock
chr17	38170101	38171500	1400	23.81	21.74	8	7.14	22.77	7.57	NA	NA	Up	1.59	2.58e-06	0.00148014	38170301	38171300	2	8.18e-07	0.000534311	CSF3	NM_172220	+	38171613	38174066	Promoter1k	-812.5	K4me1	WAC vs mock
chr17	3818701	3820000	1300	41.5	41.3	21	15.58	41.4	18.29	NA	NA	Up	1.18	6.41e-08	0.000144437	3818901	3819900	1.27	1.65e-06	0.000845333	P2RX1	NM_002558	-	3799884	3819960	Promoter1k	609.5	K4me1	WAC vs mock
chr17	38697701	38699400	1700	20.41	20.11	5	4.55	20.26	4.77	NA	NA	Up	2.09	8.41e-08	0.000173422	38698001	38699000	3.41	8.34e-10	4.23e-06						OtherIntergenic	NA	K4me1	WAC vs mock
chr17	40461301	40463100	1800	27.89	29.35	6	10.39	28.62	8.19	NA	NA	Up	1.8	4.83e-08	0.000115326	40461901	40462900	2.11	2.86e-07	0.000274737	STAT5A	NM_003152	+	40439564	40463960	Genebody	22636.5	K4me1	WAC vs mock
chr17	4615101	4616100	1000	27.21	35.33	16	9.74	31.27	12.87	NA	NA	Up	1.28	2.48e-05	0.00672899	4615101	4616100	1.28	2.48e-05	0.00559445	ARRB2	NM_004313	+	4613788	4624795	Promoter3k	1812.5	K4me1	WAC vs mock
chr17	47853001	47855300	2300	44.9	58.7	19	20.78	51.8	19.89	NA	NA	Up	1.38	6.34e-07	0.000566993	47854201	47855200	1.98	1.77e-05	0.00447308						OtherIntergenic	NA	K4me1	WAC vs mock
chr17	56416501	56417500	1000	30.61	33.15	18	13.64	31.88	15.82	NA	NA	Up	1.01	5.04e-05	0.00990228	56416501	56417500	1.01	5.04e-05	0.00861601	LOC100506779	NR_038418	+	56414562	56431088	Promoter3k	2438.5	K4me1	WAC vs mock
chr17	56769601	56770900	1300	30.61	39.13	14	13.64	34.87	13.82	NA	NA	Up	1.34	1.37e-05	0.00462823	56769701	56770700	1.57	6.63e-07	0.000457722	RAD51C	NM_002876	+	56769962	56772695	Promoter1k	288.5	K4me1	WAC vs mock
chr17	57901601	57902900	1300	27.89	31.52	15	14.29	29.71	14.64	NA	NA	Up	1.02	5.37e-05	0.0102857	57901701	57902700	1.56	1.05e-06	0.000630632	VMP1	NM_030938	+	57784862	57917952	Genebody	117388	K4me1	WAC vs mock
chr17	57903701	57905400	1700	53.06	56.52	26	26.62	54.79	26.31	NA	NA	Up	1.06	1.8e-07	0.000269491	57904101	57905100	1.68	5.4e-09	1.92e-05	VMP1	NM_030938	+	57784862	57917952	Genebody	119688	K4me1	WAC vs mock
chr17	62780101	62781300	1200	26.53	23.91	14	7.14	25.22	10.57	NA	NA	Up	1.25	0.000120725	0.0166388	62780301	62781300	1.49	4.2e-06	0.00161924	PLEKHM1P	NR_024386	-	62780958	62833302	Genebody	52601.5	K4me1	WAC vs mock
chr17	63052701	63054100	1400	31.29	35.33	15	15.58	33.31	15.29	NA	NA	Up	1.12	3.19e-05	0.0076551	63053101	63054100	1.14	3.9e-06	0.00153799	GNA13	NM_006572	-	63005406	63052920	Promoter1k	-480.5	K4me1	WAC vs mock
chr17	64980301	64983200	2900	55.1	60.87	31	22.73	57.99	26.86	NA	NA	Up	1.11	6e-09	1.99e-05	64982101	64983100	1.1	2.4e-05	0.0054723	CACNG4	NM_014405	+	64960979	65029518	Genebody	20771.5	K4me1	WAC vs mock
chr17	75300001	75301600	1600	57.14	63.04	30	29.22	60.09	29.61	NA	NA	Up	1.02	2.69e-07	0.000353463	75300201	75301200	1.33	3.95e-08	8.73e-05	SEPT9	NM_001113492	+	75283972	75496678	Genebody	16828.5	K4me1	WAC vs mock
chr17	77016201	77018100	1900	29.25	37.5	5	11.04	33.38	8.02	NA	NA	Up	2.06	9.6e-08	0.000185871	77016901	77017900	2.63	1.2e-08	3.61e-05	LOC100507410	NR_040018	-	77015290	77023737	Genebody	6586.5	K4me1	WAC vs mock
chr17	77033201	77034800	1600	54.42	61.41	18	29.22	57.92	23.61	NA	NA	Up	1.29	8.14e-08	0.000169847	77033601	77034600	2.32	4.29e-13	1.49e-08	C1QTNF1	NM_198593	+	77030471	77045870	Genebody	3529.5	K4me1	WAC vs mock
chr17	77034901	77037300	2400	72.11	85.33	27	31.82	78.72	29.41	NA	NA	Up	1.42	3.2e-10	1.74e-06	77035601	77036600	1.91	6.84e-13	1.71e-08	C1QTNF1	NM_198593	+	77030471	77045870	Genebody	5629.5	K4me1	WAC vs mock
chr17	77904801	77906600	1800	28.57	23.91	8	5.84	26.24	6.92	NA	NA	Up	1.92	1.34e-08	3.88e-05	77905601	77906600	1.9	2.52e-06	0.00115516						OtherIntergenic	NA	K4me1	WAC vs mock
chr17	79397601	79398600	1000	23.13	20.65	10	7.79	21.89	8.9	NA	NA	Up	1.3	5.35e-05	0.0102753	79397601	79398600	1.3	5.35e-05	0.00898595	BAHCC1	NM_001080519	+	79373539	79433358	Genebody	24561.5	K4me1	WAC vs mock
chr18	10288901	10290000	1100	24.49	30.43	7	9.09	27.46	8.05	NA	NA	Up	1.77	5.86e-07	0.000537389	10289001	10290000	1.75	1.51e-05	0.00404968						OtherIntergenic	NA	K4me1	WAC vs mock
chr18	10310001	10311600	1600	20.41	27.72	10	5.19	24.06	7.6	NA	NA	Up	1.66	1.01e-05	0.00382848	10310501	10311500	1.7	5.89e-06	0.00207901						OtherIntergenic	NA	K4me1	WAC vs mock
chr18	33406001	33407500	1500	39.46	34.24	18	15.58	36.85	16.79	NA	NA	Up	1.13	2.46e-06	0.0014229	33406301	33407300	1.46	3.89e-07	0.000331858						OtherIntergenic	NA	K4me1	WAC vs mock
chr18	379601	380600	1000	38.1	46.74	25	17.53	42.42	21.27	NA	NA	Up	1	2.43e-05	0.00663196	379601	380600	1	2.43e-05	0.0055022	COLEC12	NM_130386	-	319354	500729	Genebody	120628	K4me1	WAC vs mock
chr18	42087601	42088600	1000	32.65	28.26	11	14.29	30.46	12.64	NA	NA	Up	1.27	7.07e-06	0.00294387	42087601	42088600	1.27	7.07e-06	0.00239774						Genedesert	NA	K4me1	WAC vs mock
chr18	43453701	43455700	2000	34.69	46.74	11	11.69	40.72	11.34	NA	NA	Up	1.84	5.28e-08	0.000122588	43454301	43455300	2.01	3.21e-10	1.81e-06	EPG5	NM_020964	-	43427573	43547305	Genebody	92604.5	K4me1	WAC vs mock
chr18	43535501	43536900	1400	33.33	38.59	14	14.94	35.96	14.47	NA	NA	Up	1.31	9.66e-08	0.000185871	43535901	43536900	1.39	4.6e-05	0.00811585	EPG5	NM_020964	-	43427573	43547305	Genebody	11104.5	K4me1	WAC vs mock
chr18	43593701	43594800	1100	38.78	36.96	21	16.88	37.87	18.94	NA	NA	Up	1	4.08e-05	0.00871192	43593801	43594800	0.96	3.53e-05	0.00689934	PSTPIP2	NM_024430	-	43563501	43652250	Genebody	57999.5	K4me1	WAC vs mock
chr18	43627001	43628800	1800	46.94	76.63	22	25.32	61.78	23.66	NA	NA	Up	1.38	8.57e-07	0.000698854	43627501	43628500	1.9	2.46e-07	0.000252219	PSTPIP2	NM_024430	-	43563501	43652250	Genebody	24349.5	K4me1	WAC vs mock
chr18	43629201	43632000	2800	84.35	114.13	50	43.51	99.24	46.75	NA	NA	Up	1.09	2.11e-07	0.000300135	43629301	43630300	1.8	1.44e-06	0.000781465	PSTPIP2	NM_024430	-	43563501	43652250	Genebody	21649.5	K4me1	WAC vs mock
chr18	48761201	48762300	1100	37.41	34.24	14	18.18	35.83	16.09	NA	NA	Up	1.15	4.61e-06	0.00220368	48761301	48762300	1.15	3.38e-05	0.00668809						OtherIntergenic	NA	K4me1	WAC vs mock
chr18	55858601	55859800	1200	31.29	27.72	11	14.29	29.5	12.64	NA	NA	Up	1.22	2.02e-05	0.00599184	55858601	55859600	1.37	1.54e-05	0.00410315	NEDD4L	NM_001144971	+	55816564	56068772	Genebody	42636.5	K4me1	WAC vs mock
chr18	60816201	60820000	3800	66.67	86.96	19	20.78	76.81	19.89	NA	NA	Up	1.95	1.01e-08	3.15e-05	60817301	60818300	2.04	1.47e-07	0.000196918	BCL2	NM_000633	-	60790578	60986613	Genebody	168512	K4me1	WAC vs mock
chr18	60856301	60858000	1700	40.82	49.46	27	14.29	45.14	20.64	NA	NA	Up	1.13	0.000348594	0.0460323	60856801	60857800	1.82	2.99e-10	1.75e-06	BCL2	NM_000633	-	60790578	60986613	Genebody	129462	K4me1	WAC vs mock
chr18	60903401	60904400	1000	25.85	22.28	8	9.09	24.07	8.55	NA	NA	Up	1.49	6.23e-06	0.00270493	60903401	60904400	1.49	6.23e-06	0.00216221	BCL2	NM_000633	-	60790578	60986613	Genebody	82712.5	K4me1	WAC vs mock
chr18	74824501	74825500	1000	28.57	32.07	16	12.99	30.32	14.49	NA	NA	Up	1.06	2.95e-05	0.00733648	74824501	74825500	1.06	2.95e-05	0.00619159	MBP	NM_001025100	-	74724738	74844774	Genebody	19773.5	K4me1	WAC vs mock
chr18	9736001	9737000	1000	23.81	23.91	10	10.39	23.86	10.19	NA	NA	Up	1.23	8.03e-05	0.0125938	9736001	9737000	1.23	8.03e-05	0.0113502	RAB31	NM_006868	+	9708227	9862553	Genebody	28273.5	K4me1	WAC vs mock
chr19	10222001	10223200	1200	35.37	43.48	16	18.83	39.43	17.42	NA	NA	Up	1.18	1.64e-05	0.00528101	10222001	10223000	1.25	8.8e-07	0.000560969	P2RY11	NM_002566	+	10222196	10226064	Promoter1k	404.5	K4me1	WAC vs mock
chr19	10393301	10394900	1600	23.13	28.8	13	6.49	25.97	9.75	NA	NA	Up	1.41	5.06e-05	0.00991557	10393901	10394900	1.87	5.71e-05	0.00937774	ICAM1	NM_000201	+	10381516	10397291	Genebody	12584.5	K4me1	WAC vs mock
chr19	10496001	10497700	1700	21.09	29.89	9	6.49	25.49	7.75	NA	NA	Up	1.72	1.2e-05	0.00425308	10496201	10497200	1.59	3.26e-05	0.00652485						OtherIntergenic	NA	K4me1	WAC vs mock
chr19	10762901	10763900	1000	26.53	30.43	11	14.94	28.48	12.97	NA	NA	Up	1.14	3.65e-05	0.00815364	10762901	10763900	1.14	3.65e-05	0.00694505	LOC147727	NR_024333	-	10762537	10764548	Promoter3k	1147.5	K4me1	WAC vs mock
chr19	11688801	11689800	1000	23.81	27.17	14	7.79	25.49	10.9	NA	NA	Up	1.23	3.33e-05	0.0078567	11688801	11689800	1.23	3.33e-05	0.00662584	ACP5	NM_001111034	-	11685474	11689592	Promoter1k	291.5	K4me1	WAC vs mock
chr19	13050001	13051800	1800	48.98	44.57	28	16.88	46.77	22.44	NA	NA	Up	1.06	1.22e-05	0.00429588	13050701	13051700	1.14	1.97e-06	0.000964408	CALR	NM_004343	+	13049413	13055304	Promoter3k	1487.5	K4me1	WAC vs mock
chr19	23455701	23456700	1000	24.49	24.46	9	10.39	24.47	9.69	NA	NA	Up	1.34	1.91e-05	0.0057905	23455701	23456700	1.34	1.91e-05	0.00472061						OtherIntergenic	NA	K4me1	WAC vs mock
chr19	3428001	3429100	1100	35.37	34.78	15	20.13	35.08	17.56	NA	NA	Up	1	9.69e-05	0.0138159	3428001	3429000	1	8.25e-05	0.0115125	NFIC	NM_005597	+	3366564	3469215	Genebody	61986.5	K4me1	WAC vs mock
chr19	36486401	36487400	1000	22.45	27.17	8	11.04	24.81	9.52	NA	NA	Up	1.38	1.64e-05	0.00526607	36486401	36487400	1.38	1.64e-05	0.00428634	SDHAF1	NM_001042631	+	36486089	36487220	Promoter1k	811.5	K4me1	WAC vs mock
chr19	4130501	4131600	1100	23.81	20.11	9	7.79	21.96	8.4	NA	NA	Up	1.39	2.36e-05	0.0065497	4130601	4131600	1.36	6.75e-05	0.0102985						OtherIntergenic	NA	K4me1	WAC vs mock
chr19	4224901	4229500	4600	140.82	144.02	53	49.35	142.42	51.18	NA	NA	Up	1.48	2.09e-11	1.45e-07	4227601	4228600	2.04	5.6e-13	1.49e-08	EBI3	NM_005755	+	4229539	4237524	Promoter3k	-2338.5	K4me1	WAC vs mock
chr19	45150601	45152100	1500	34.69	30.43	15	12.34	32.56	13.67	NA	NA	Up	1.25	3.32e-06	0.00173832	45150601	45151600	2.25	4.76e-07	0.000369136	PVR	NM_001135770	+	45147097	45162362	Genebody	4253.5	K4me1	WAC vs mock
chr19	50887801	50888800	1000	20.41	25	9	9.74	22.7	9.37	NA	NA	Up	1.28	6.35e-05	0.0112286	50887801	50888800	1.28	6.35e-05	0.00997081	POLD1	NM_002691	+	50887592	50921271	Promoter1k	708.5	K4me1	WAC vs mock
chr19	5628701	5629700	1000	37.41	42.39	16	24.03	39.9	20.01	NA	NA	Up	1	8.46e-05	0.0129649	5628701	5629700	1	8.46e-05	0.0117508	SAFB	NR_037699	+	5623045	5668489	Genebody	6155.5	K4me1	WAC vs mock
chr2	101358601	101360100	1500	27.21	23.37	10	4.55	25.29	7.27	NA	NA	Up	1.8	3.77e-08	9.72e-05	101359101	101360100	2.23	2.3e-08	5.8e-05						OtherIntergenic	NA	K4me1	WAC vs mock
chr2	106486301	106487600	1300	36.73	43.48	22	16.23	40.11	19.12	NA	NA	Up	1.07	6.13e-06	0.0026954	106486501	106487500	1.18	1.56e-05	0.00413584	NCK2	NM_001004720	+	106468203	106510730	Genebody	18747.5	K4me1	WAC vs mock
chr2	112790301	112791800	1500	64.63	63.04	27	32.47	63.83	29.73	NA	NA	Up	1.1	4.42e-08	0.000108776	112790701	112791700	1.53	4.88e-08	0.000102779						OtherIntergenic	NA	K4me1	WAC vs mock
chr2	113553801	113555100	1300	31.29	33.15	12	16.23	32.22	14.12	NA	NA	Up	1.19	7.42e-06	0.00303741	113553901	113554900	1.54	1.18e-06	0.000677879						OtherIntergenic	NA	K4me1	WAC vs mock
chr2	113643101	113644600	1500	33.33	39.13	19	15.58	36.23	17.29	NA	NA	Up	1.07	2.99e-06	0.00162342	113643301	113644300	1.38	6.14e-06	0.00213673						OtherIntergenic	NA	K4me1	WAC vs mock
chr2	119989001	119990500	1500	35.37	39.67	14	16.23	37.52	15.12	NA	NA	Up	1.31	2.93e-07	0.000362185	119989101	119990100	1.35	5.14e-06	0.0018755	STEAP3	NM_182915	+	119981383	120023227	Genebody	8367.5	K4me1	WAC vs mock
chr2	120144601	120145700	1100	55.1	48.91	21	30.52	52.01	25.76	NA	NA	Up	1.01	1.28e-05	0.00444065	120144701	120145700	1.05	8.53e-06	0.00273566						OtherIntergenic	NA	K4me1	WAC vs mock
chr2	143809201	143811800	2600	55.1	85.87	30	24.03	70.49	27.01	NA	NA	Up	1.38	2.23e-07	0.000305874	143810401	143811400	1.57	9.16e-07	0.000575276						OtherIntergenic	NA	K4me1	WAC vs mock
chr2	144155801	144157300	1500	63.27	58.7	27	24.68	60.98	25.84	NA	NA	Up	1.24	6.47e-10	3.01e-06	144155801	144156800	1.1	4.33e-07	0.000350725	ARHGAP15	NM_018460	+	143886898	144525921	Genebody	269652	K4me1	WAC vs mock
chr2	144157401	144158700	1300	31.97	28.8	18	11.04	30.39	14.52	NA	NA	Up	1.07	8.08e-05	0.0126105	144157401	144158400	1.25	7.21e-06	0.0024295	ARHGAP15	NM_018460	+	143886898	144525921	Genebody	271152	K4me1	WAC vs mock
chr2	144891201	144892200	1000	33.33	27.72	16	12.99	30.53	14.49	NA	NA	Up	1.07	4.71e-05	0.00948084	144891201	144892200	1.07	4.71e-05	0.00821883	GTDC1	NM_024659	-	144703580	144994906	Genebody	103206	K4me1	WAC vs mock
chr2	144952101	144953200	1100	20.41	20.65	9	5.19	20.53	7.1	NA	NA	Up	1.53	7.18e-06	0.00297304	144952101	144953100	1.52	1.02e-05	0.00309847	GTDC1	NM_024659	-	144703580	144994906	Genebody	42255.5	K4me1	WAC vs mock
chr2	145122101	145123800	1700	27.21	23.37	11	7.14	25.29	9.07	NA	NA	Up	1.48	1.14e-06	0.000847208	145122301	145123300	1.86	4.17e-07	0.000342772						OtherIntergenic	NA	K4me1	WAC vs mock
chr2	148396101	148397500	1400	41.5	34.24	18	12.99	37.87	15.49	NA	NA	Up	1.29	3.32e-06	0.00173832	148396501	148397500	1.57	8.98e-07	0.000568846						Genedesert	NA	K4me1	WAC vs mock
chr2	152209701	152211900	2200	36.73	45.11	19	10.39	40.92	14.69	NA	NA	Up	1.48	2.32e-06	0.00136746	152210101	152211100	1.76	1.29e-05	0.00361836						OtherIntergenic	NA	K4me1	WAC vs mock
chr2	152221201	152223100	1900	41.5	37.5	18	10.39	39.5	14.19	NA	NA	Up	1.48	1.1e-08	3.37e-05	152221201	152222200	1.56	3.7e-07	0.000321491	TNFAIP6	NM_007115	+	152214105	152236562	Genebody	8045.5	K4me1	WAC vs mock
chr2	157291701	157292900	1200	32.65	37.5	21	13.64	35.08	17.32	NA	NA	Up	1.02	2.85e-05	0.00722582	157291701	157292700	1	5.47e-05	0.00910464	GPD2	NM_001083112	+	157291964	157442915	Promoter1k	336.5	K4me1	WAC vs mock
chr2	175656201	175657500	1300	34.69	29.35	13	8.44	32.02	10.72	NA	NA	Up	1.58	6.86e-08	0.000150061	175656401	175657400	1.54	1.32e-06	0.000740355						OtherIntergenic	NA	K4me1	WAC vs mock
chr2	187407301	187408800	1500	44.9	35.33	20	14.94	40.11	17.47	NA	NA	Up	1.2	2.09e-05	0.00610744	187407301	187408300	1.66	1.05e-05	0.00314358						OtherIntergenic	NA	K4me1	WAC vs mock
chr2	191582001	191583500	1500	23.81	20.11	9	5.19	21.96	7.1	NA	NA	Up	1.63	1.17e-06	0.000859301	191582201	191583200	2.21	5.6e-06	0.00198948						OtherIntergenic	NA	K4me1	WAC vs mock
chr2	192016401	192017600	1200	37.41	40.76	18	18.18	39.09	18.09	NA	NA	Up	1.11	9.64e-06	0.00370994	192016401	192017400	1.14	3.69e-06	0.00148073	STAT4	NM_001243835	-	191894301	192016322	Promoter1k	-678.5	K4me1	WAC vs mock
chr2	192067401	192069800	2400	76.19	76.63	38	36.36	76.41	37.18	NA	NA	Up	1.04	6.38e-09	2.08e-05	192067601	192068600	1.48	3.15e-08	7.48e-05						OtherIntergenic	NA	K4me1	WAC vs mock
chr2	196941201	196942700	1500	27.89	29.35	12	9.74	28.62	10.87	NA	NA	Up	1.4	1.12e-06	0.000834894	196941701	196942700	1.24	2.2e-05	0.00514686						OtherIntergenic	NA	K4me1	WAC vs mock
chr2	202518001	202519500	1500	44.9	40.76	21	12.99	42.83	16.99	NA	NA	Up	1.33	1.74e-08	4.88e-05	202518001	202519000	1.5	1.54e-06	0.000813411	MPP4	NM_033066	-	202509596	202563417	Genebody	44666.5	K4me1	WAC vs mock
chr2	206575601	206577100	1500	68.03	86.96	34	42.86	77.49	38.43	NA	NA	Up	1.01	3.61e-06	0.00184137	206575701	206576700	1.16	2.14e-07	0.000233859	NRP2	NM_201264	+	206547223	206608422	Genebody	29127.5	K4me1	WAC vs mock
chr2	208153601	208154700	1100	32.65	34.78	21	11.04	33.72	16.02	NA	NA	Up	1.07	0.000157788	0.0214132	208153701	208154700	1.07	5.01e-05	0.00857885						OtherIntergenic	NA	K4me1	WAC vs mock
chr2	208250701	208251700	1000	29.93	32.07	13	15.58	31	14.29	NA	NA	Up	1.12	2.63e-05	0.00692639	208250701	208251700	1.12	2.63e-05	0.00580377						OtherIntergenic	NA	K4me1	WAC vs mock
chr2	219197501	219198500	1000	38.1	38.04	15	20.13	38.07	17.56	NA	NA	Up	1.12	4.48e-06	0.00215467	219197501	219198500	1.12	4.48e-06	0.00171133	PNKD	NM_022572	+	219187901	219211516	Genebody	10099.5	K4me1	WAC vs mock
chr2	219248001	219249600	1600	44.9	45.65	19	20.13	45.28	19.56	NA	NA	Up	1.21	1.48e-07	0.000248596	219248301	219249300	1.48	3.37e-07	0.000302759	SLC11A1	NM_000578	+	219246751	219261617	Promoter3k	2049.5	K4me1	WAC vs mock
chr2	219262801	219263800	1000	25.85	26.09	8	12.99	25.97	10.49	NA	NA	Up	1.31	3.99e-05	0.00861804	219262801	219263800	1.31	3.99e-05	0.00738841	CTDSP1	NM_001206878	+	219263060	219270664	ProximalPromoter	240.5	K4me1	WAC vs mock
chr2	219544201	219545800	1600	29.93	34.24	19	11.69	32.09	15.34	NA	NA	Up	1.06	4.28e-05	0.00895094	219544701	219545700	2.22	6.38e-08	0.000121326	STK36	NM_015690	+	219536748	219567440	Genebody	8252.5	K4me1	WAC vs mock
chr2	223294401	223295400	1000	25.85	24.46	10	11.69	25.15	10.84	NA	NA	Up	1.21	7.57e-05	0.0122994	223294401	223295400	1.21	7.57e-05	0.0110095	SGPP2	NM_152386	+	223289321	223423617	Genebody	5579.5	K4me1	WAC vs mock
chr2	223314601	223315700	1100	20.41	20.11	9	6.49	20.26	7.75	NA	NA	Up	1.39	2.87e-05	0.00722582	223314601	223315600	1.37	5.73e-05	0.00940065	SGPP2	NM_152386	+	223289321	223423617	Genebody	25829.5	K4me1	WAC vs mock
chr2	223354001	223356500	2500	46.26	46.2	10	9.74	46.23	9.87	NA	NA	Up	2.23	5.01e-13	4.5e-08	223354701	223355700	2.95	2.26e-13	1.49e-08	SGPP2	NM_152386	+	223289321	223423617	Genebody	65929.5	K4me1	WAC vs mock
chr2	231447501	231449000	1500	28.57	27.72	9	10.39	28.14	9.69	NA	NA	Up	1.54	4.85e-07	0.000480348	231447901	231448900	1.81	9.13e-07	0.000574712						OtherIntergenic	NA	K4me1	WAC vs mock
chr2	232048401	232049400	1000	25.17	27.17	11	12.34	26.17	11.67	NA	NA	Up	1.17	6.29e-05	0.0111927	232048401	232049400	1.17	6.29e-05	0.00992281						OtherIntergenic	NA	K4me1	WAC vs mock
chr2	241498801	241500400	1600	42.18	41.85	18	16.88	42.01	17.44	NA	NA	Up	1.27	2.83e-08	7.52e-05	241498801	241499800	1.16	6.34e-07	0.0004461	DUSP28	NM_001033575	+	241499470	241503431	ProximalPromoter	130.5	K4me1	WAC vs mock
chr2	27298001	27299000	1000	40.82	71.74	21	24.03	56.28	22.51	NA	NA	Up	1.32	3.46e-06	0.00178971	27298001	27299000	1.32	3.46e-06	0.00141729	EMILIN1	NM_007046	+	27301434	27309265	Promoter3k	-2933.5	K4me1	WAC vs mock
chr2	29124301	29125300	1000	34.01	32.61	16	16.23	33.31	16.12	NA	NA	Up	1.05	4.27e-05	0.00893573	29124301	29125300	1.05	4.27e-05	0.00771859	WDR43	NM_015131	+	29117532	29171080	Genebody	7268.5	K4me1	WAC vs mock
chr2	3527801	3529200	1400	65.31	50.54	25	31.17	57.92	28.08	NA	NA	Up	1.04	3.71e-05	0.00824136	3527901	3528900	1.07	4.77e-07	0.000369136						OtherIntergenic	NA	K4me1	WAC vs mock
chr2	37309901	37311000	1100	40.14	43.48	19	22.73	41.81	20.86	NA	NA	Up	1	8.8e-06	0.00347352	37310001	37311000	1.12	2.99e-06	0.00130622	HEATR5B	NM_019024	-	37208152	37311485	Promoter3k	1034.5	K4me1	WAC vs mock
chr2	40740301	40741300	1000	29.25	27.72	14	12.99	28.48	13.49	NA	NA	Up	1.08	6.65e-05	0.0114668	40740301	40741300	1.08	6.65e-05	0.01021	SLC8A1	NM_001112802	-	40339285	40739575	Promoter3k	-1225.5	K4me1	WAC vs mock
chr2	42357301	42358300	1000	22.45	21.74	12	7.14	22.09	9.57	NA	NA	Up	1.21	9.26e-05	0.0134978	42357301	42358300	1.21	9.26e-05	0.0123629						OtherIntergenic	NA	K4me1	WAC vs mock
chr2	47074601	47076000	1400	37.41	39.67	15	19.48	38.54	17.24	NA	NA	Up	1.16	9.98e-07	0.00077445	47074801	47075800	1.18	4.62e-05	0.00811585	LOC100134259	NR_024452	+	47055002	47086145	Genebody	20298.5	K4me1	WAC vs mock
chr2	60696001	60697000	1000	24.49	26.63	12	9.74	25.56	10.87	NA	NA	Up	1.23	2.64e-05	0.00692639	60696001	60697000	1.23	2.64e-05	0.00580377	BCL11A	NM_022893	-	60684328	60780633	Genebody	84132.5	K4me1	WAC vs mock
chr2	61060001	61061100	1100	40.14	45.65	17	23.38	42.89	20.19	NA	NA	Up	1.09	1.4e-06	0.000959683	61060101	61061100	1.12	4.17e-06	0.00160883						OtherIntergenic	NA	K4me1	WAC vs mock
chr2	61131301	61134500	3200	53.74	77.72	24	20.13	65.73	22.06	NA	NA	Up	1.57	7.03e-08	0.000153107	61132901	61133900	1.43	1.45e-07	0.000196918	REL	NM_002908	+	61108751	61150178	Genebody	24149.5	K4me1	WAC vs mock
chr2	64431601	64432600	1000	38.78	35.33	14	21.43	37.05	17.71	NA	NA	Up	1.06	5.73e-05	0.0107047	64431601	64432600	1.06	5.73e-05	0.00940065	LINC00309	NR_033837	-	64412212	64432619	Promoter1k	518.5	K4me1	WAC vs mock
chr2	69090801	69092000	1200	23.81	26.09	10	11.04	24.95	10.52	NA	NA	Up	1.25	3.74e-05	0.00827727	69090901	69091900	1.43	1.42e-05	0.00386562						OtherIntergenic	NA	K4me1	WAC vs mock
chr2	6997301	6998600	1300	32.65	28.26	10	13.64	30.46	11.82	NA	NA	Up	1.37	4.87e-06	0.00228262	6997601	6998600	2.02	5.1e-07	0.000384148	CMPK2	NM_207315	-	6988450	7005936	Genebody	7985.5	K4me1	WAC vs mock
chr2	74211101	74212100	1000	27.89	23.37	8	12.99	25.63	10.49	NA	NA	Up	1.29	6.19e-05	0.0111112	74211101	74212100	1.29	6.19e-05	0.00983182						OtherIntergenic	NA	K4me1	WAC vs mock
chr2	86427001	86428000	1000	29.25	28.26	13	13.64	28.76	13.32	NA	NA	Up	1.11	3.65e-05	0.00815364	86427001	86428000	1.11	3.65e-05	0.00694505	MRPL35	NM_145644	+	86426555	86440477	Promoter1k	945.5	K4me1	WAC vs mock
chr20	1471401	1472400	1000	21.09	25.54	9	11.04	23.32	10.02	NA	NA	Up	1.22	9.8e-05	0.0138591	1471401	1472400	1.22	9.8e-05	0.0127915	SIRPB2	NM_001134836	-	1455235	1472233	Promoter1k	332.5	K4me1	WAC vs mock
chr20	1783801	1784800	1000	23.13	22.28	12	7.79	22.71	9.9	NA	NA	Up	1.2	8.99e-05	0.0133157	1783801	1784800	1.2	8.99e-05	0.0121578						OtherIntergenic	NA	K4me1	WAC vs mock
chr20	17951601	17952800	1200	38.78	41.85	21	18.83	40.31	19.92	NA	NA	Up	1.02	4.73e-06	0.00223914	17951601	17952600	1.12	3.19e-05	0.0064577	C20orf72	NM_052865	+	17949761	17971762	Promoter3k	2439.5	K4me1	WAC vs mock
chr20	19955901	19957700	1800	34.01	54.89	13	14.94	44.45	13.97	NA	NA	Up	1.67	6.17e-07	0.00055395	19956101	19957100	1.84	1.7e-05	0.00438388	RIN2	NM_018993	+	19870209	19983103	Genebody	86591.5	K4me1	WAC vs mock
chr20	20395601	20396900	1300	27.21	23.37	9	9.09	25.29	9.05	NA	NA	Up	1.48	2.88e-06	0.00158825	20395701	20396700	1.62	7.18e-06	0.00241944	RALGAPA2	NM_020343	-	20370271	20693266	Genebody	297016	K4me1	WAC vs mock
chr20	23097701	23098800	1100	34.69	39.67	15	19.48	37.18	17.24	NA	NA	Up	1.11	3.56e-06	0.00182512	23097701	23098700	1.17	2.65e-06	0.00120329						OtherIntergenic	NA	K4me1	WAC vs mock
chr20	30510901	30512300	1400	28.57	35.87	10	10.39	32.22	10.19	NA	NA	Up	1.66	3.5e-07	0.000400936	30511101	30512100	1.6	2.24e-07	0.000238809	TTLL9	NM_001008409	+	30458504	30530858	Genebody	53096.5	K4me1	WAC vs mock
chr20	31092501	31093500	1000	28.57	32.07	18	11.04	30.32	14.52	NA	NA	Up	1.06	5.06e-05	0.00991557	31092501	31093500	1.06	5.06e-05	0.00863251						OtherIntergenic	NA	K4me1	WAC vs mock
chr20	32742601	32743600	1000	21.77	23.37	10	9.09	22.57	9.55	NA	NA	Up	1.24	8.99e-05	0.0133157	32742601	32743600	1.24	8.99e-05	0.0121578						OtherIntergenic	NA	K4me1	WAC vs mock
chr20	33163801	33167500	3700	79.59	94.57	33	21.43	87.08	27.21	NA	NA	Up	1.68	2.97e-10	1.63e-06	33166201	33167200	1.74	7.44e-09	2.5e-05	PIGU	NM_080476	-	33148345	33265089	Genebody	99438.5	K4me1	WAC vs mock
chr20	33463201	33464400	1200	22.45	23.91	6	11.04	23.18	8.52	NA	NA	Up	1.44	1.92e-05	0.00581082	33463301	33464300	1.8	1.84e-05	0.00460042	ACSS2	NM_001242393	+	33462765	33515769	Promoter3k	1035.5	K4me1	WAC vs mock
chr20	4071701	4073000	1300	31.29	31.52	14	11.69	31.41	12.84	NA	NA	Up	1.29	8.52e-07	0.00069807	4072001	4073000	1.7	3.7e-07	0.000321491						OtherIntergenic	NA	K4me1	WAC vs mock
chr20	43243401	43245500	2100	34.01	32.61	9	5.84	33.31	7.42	NA	NA	Up	2.17	1.27e-12	4.5e-08	43243601	43244600	2.29	2.07e-08	5.37e-05	PKIG	NM_007066	+	43160435	43247678	Genebody	84015.5	K4me1	WAC vs mock
chr20	43288101	43289300	1200	21.09	22.28	12	6.49	21.69	9.25	NA	NA	Up	1.23	0.000121865	0.0167908	43288101	43289100	1.39	3.06e-05	0.00627742	LOC79015	NR_034104	-	43285091	43300380	Genebody	11679.5	K4me1	WAC vs mock
chr20	44139601	44140900	1300	30.61	24.46	8	7.79	27.53	7.9	NA	NA	Up	1.8	5.71e-07	0.000529783	44139801	44140800	2.26	2.95e-06	0.00129218	SPINT3	NM_006652	-	44141100	44144264	Genebody	4013.5	K4me1	WAC vs mock
chr20	45983201	45984800	1600	40.14	33.15	16	14.94	36.64	15.47	NA	NA	Up	1.24	7.86e-06	0.00318107	45983701	45984700	2.07	4e-08	8.79e-05	ZMYND8	NM_012408	-	45838380	45985474	Promoter3k	1473.5	K4me1	WAC vs mock
chr20	48583701	48585600	1900	26.53	26.09	5	7.79	26.31	6.4	NA	NA	Up	2.04	3.91e-09	1.39e-05	48584401	48585400	2.27	2.08e-07	0.000229618						OtherIntergenic	NA	K4me1	WAC vs mock
chr20	50253001	50254100	1100	31.29	30.43	11	12.99	30.86	11.99	NA	NA	Up	1.36	2.23e-06	0.00133447	50253001	50254000	1.44	1.54e-06	0.000813816	ATP9A	NM_006045	-	50213313	50384908	Genebody	131358	K4me1	WAC vs mock
chr21	27105501	27106600	1100	36.05	34.24	20	12.99	35.15	16.49	NA	NA	Up	1.09	8.11e-06	0.00324817	27105601	27106600	1.29	2.83e-06	0.00125713	ATP5J	NM_001685	-	27096790	27107965	Promoter3k	1914.5	K4me1	WAC vs mock
chr21	35876001	35877500	1500	24.49	31.52	11	11.69	28.01	11.34	NA	NA	Up	1.3	9.44e-05	0.0136588	35876501	35877500	1.59	7.18e-06	0.00241944	KCNE1	NM_000219	-	35818987	35883613	Genebody	6862.5	K4me1	WAC vs mock
chr21	40183801	40184800	1000	24.49	28.26	12	12.34	26.38	12.17	NA	NA	Up	1.12	9.36e-05	0.0135835	40183801	40184800	1.12	9.36e-05	0.0124563	ETS2	NM_005239	+	40177754	40196878	Genebody	6546.5	K4me1	WAC vs mock
chr21	43372901	43374000	1100	26.53	22.28	8	7.79	24.41	7.9	NA	NA	Up	1.63	9.16e-07	0.000734897	43372901	43373900	1.67	1.77e-06	0.000883916	C2CD2	NM_015500	-	43305218	43373999	Promoter1k	548.5	K4me1	WAC vs mock
chr22	24828101	24830000	1900	46.26	55.43	22	20.13	50.85	21.06	NA	NA	Up	1.27	1.11e-07	0.000203317	24828901	24829900	1.47	2.57e-08	6.33e-05	ADORA2A	NM_000675	+	24823529	24838325	Genebody	5521.5	K4me1	WAC vs mock
chr22	24909301	24912300	3000	102.72	108.7	56	42.21	105.71	49.1	NA	NA	Up	1.11	4.89e-12	5.65e-08	24909801	24910800	2.27	1.6e-12	2.83e-08	UPB1	NM_016327	+	24891250	24922553	Genebody	19550.5	K4me1	WAC vs mock
chr22	28142801	28144400	1600	28.57	36.96	8	14.94	32.76	11.47	NA	NA	Up	1.51	8.22e-05	0.0127184	28143001	28144000	2.25	6.59e-07	0.000456799	MN1	NM_002430	-	28144264	28197486	Genebody	53885.5	K4me1	WAC vs mock
chr22	37679801	37681600	1800	31.97	34.24	10	10.39	33.11	10.19	NA	NA	Up	1.7	5.1e-09	1.72e-05	37680001	37681000	1.9	1.31e-07	0.000187269	CYTH4	NM_013385	+	37678494	37711389	Promoter3k	2206.5	K4me1	WAC vs mock
chr22	37881701	37882700	1000	29.93	29.35	12	16.88	29.64	14.44	NA	NA	Up	1.04	9.58e-05	0.0137541	37881701	37882700	1.04	9.58e-05	0.0126465	MFNG	NM_001166343	-	37865100	37882425	ProximalPromoter	224.5	K4me1	WAC vs mock
chr22	38328801	38329800	1000	21.77	24.46	8	9.09	23.11	8.55	NA	NA	Up	1.44	1.42e-05	0.00475146	38328801	38329800	1.44	1.42e-05	0.00386562	MICALL1	NM_033386	+	38302154	38338465	Genebody	27146.5	K4me1	WAC vs mock
chr22	42177101	42178100	1000	25.85	27.17	10	12.34	26.51	11.17	NA	NA	Up	1.25	3.71e-05	0.0082415	42177101	42178100	1.25	3.71e-05	0.00703593	MEI1	NM_152513	+	42095517	42195459	Genebody	82083.5	K4me1	WAC vs mock
chr22	44707001	44708400	1400	32.65	33.7	13	14.94	33.17	13.97	NA	NA	Up	1.25	1.84e-06	0.00114953	44707201	44708200	1.41	3.68e-06	0.00148038	KIAA1644	NM_001099294	-	44639556	44708731	Promoter3k	1030.5	K4me1	WAC vs mock
chr3	10268401	10269900	1500	58.5	51.09	27	25.97	54.8	26.49	NA	NA	Up	1.05	3.25e-07	0.0003898	10268801	10269800	1.03	2.76e-06	0.00123271	IRAK2	NM_001570	+	10206562	10285427	Genebody	62588.5	K4me1	WAC vs mock
chr3	112082801	112084400	1600	42.18	47.28	25	18.18	44.73	21.59	NA	NA	Up	1.05	3.77e-07	0.000413985	112082901	112083900	1.19	9.26e-07	0.000579392						OtherIntergenic	NA	K4me1	WAC vs mock
chr3	119267101	119268800	1700	44.9	53.26	21	26.62	49.08	23.81	NA	NA	Up	1.04	8.72e-06	0.00345227	119267501	119268500	1.28	7.61e-07	0.000506701	CD80	NM_005191	-	119243139	119278481	Genebody	10530.5	K4me1	WAC vs mock
chr3	119279501	119281200	1700	53.74	46.74	25	18.83	50.24	21.92	NA	NA	Up	1.2	8.54e-09	2.73e-05	119279801	119280800	1.76	1.04e-10	7.57e-07	CD80	NM_005191	-	119243139	119278481	Promoter3k	-1869.5	K4me1	WAC vs mock
chr3	119300401	119301900	1500	44.22	54.89	24	24.68	49.55	24.34	NA	NA	Up	1.03	3.04e-05	0.00744185	119300401	119301400	1.08	6.8e-05	0.0103378	ADPRH	NM_001125	+	119298522	119308792	Promoter3k	2628.5	K4me1	WAC vs mock
chr3	119310601	119313100	2500	31.97	34.24	8	5.84	33.11	6.92	NA	NA	Up	2.26	6.79e-13	4.5e-08	119311301	119312300	3.01	7.82e-12	1.01e-07						OtherIntergenic	NA	K4me1	WAC vs mock
chr3	122327301	122329000	1700	63.27	67.93	31	27.92	65.6	29.46	NA	NA	Up	1.15	1.51e-09	6.31e-06	122327601	122328600	1.2	1.76e-07	0.000208312	PARP15	NM_001113523	+	122296448	122355536	Genebody	31702.5	K4me1	WAC vs mock
chr3	125311601	125312800	1200	33.33	27.72	14	12.34	30.53	13.17	NA	NA	Up	1.21	1.81e-05	0.00558726	125311701	125312700	1.29	8.59e-06	0.00275373	OSBPL11	NM_022776	-	125247701	125314381	Promoter3k	2180.5	K4me1	WAC vs mock
chr3	127004201	127005400	1200	25.85	32.07	11	14.94	28.96	12.97	NA	NA	Up	1.16	0.000363792	0.0480111	127004201	127005200	1.35	5.33e-05	0.00896063						OtherIntergenic	NA	K4me1	WAC vs mock
chr3	12886201	12888100	1900	42.18	43.48	15	9.74	42.83	12.37	NA	NA	Up	1.79	2.33e-12	4.5e-08	12886401	12887400	1.93	2.13e-08	5.46e-05						OtherIntergenic	NA	K4me1	WAC vs mock
chr3	133380201	133381700	1500	30.61	32.61	15	13.64	31.61	14.32	NA	NA	Up	1.14	7.22e-06	0.00298589	133380501	133381500	1.8	1.45e-06	0.000782791	TOPBP1	NM_007027	-	133319448	133380737	ProximalPromoter	-213.5	K4me1	WAC vs mock
chr3	141030301	141031800	1500	46.94	38.59	25	17.53	42.76	21.27	NA	NA	Up	1.01	2.49e-05	0.00672899	141030501	141031500	1.14	3.46e-06	0.00141729						OtherIntergenic	NA	K4me1	WAC vs mock
chr3	143162401	143163500	1100	57.14	52.72	13	36.36	54.93	24.68	NA	NA	Up	1.15	3.39e-05	0.00791805	143162401	143163400	1.32	1.12e-05	0.00327336	SLC9A9	NM_173653	-	142984063	143567373	Genebody	404422	K4me1	WAC vs mock
chr3	148848001	148849000	1000	29.93	20.11	11	6.49	25.02	8.75	NA	NA	Up	1.52	5.63e-05	0.0106053	148848001	148849000	1.52	5.63e-05	0.00931025	HPS3	NM_032383	+	148847370	148891305	Promoter3k	1130.5	K4me1	WAC vs mock
chr3	150457601	150458600	1000	40.82	38.04	21	18.18	39.43	19.59	NA	NA	Up	1.01	9.7e-06	0.00372625	150457601	150458600	1.01	9.7e-06	0.00299787	SIAH2	NM_005067	-	150458909	150481263	Genebody	23162.5	K4me1	WAC vs mock
chr3	152118501	152119500	1000	25.17	25.54	13	9.09	25.36	11.05	NA	NA	Up	1.2	1.99e-05	0.00593458	152118501	152119500	1.2	1.99e-05	0.00485294	MBNL1	NM_207297	+	152017193	152183569	Genebody	101808	K4me1	WAC vs mock
chr3	156543301	156544400	1100	27.89	26.09	11	12.34	26.99	11.67	NA	NA	Up	1.21	6.41e-05	0.0112593	156543401	156544400	1.3	4.82e-05	0.00835801	LEKR1	NM_001004316	+	156544095	156763918	ProximalPromoter	-244.5	K4me1	WAC vs mock
chr3	15679201	15680200	1000	20.41	22.83	7	7.79	21.62	7.4	NA	NA	Up	1.55	7.36e-06	0.00301872	15679201	15680200	1.55	7.36e-06	0.00246323	BTD	NM_000060	+	15643254	15687325	Genebody	36446.5	K4me1	WAC vs mock
chr3	16443301	16444900	1600	43.54	56.52	27	17.53	50.03	22.27	NA	NA	Up	1.17	8.65e-05	0.0130741	16443601	16444600	1.44	1.53e-09	7.11e-06	RFTN1	NM_015150	-	16357351	16555222	Genebody	111122	K4me1	WAC vs mock
chr3	16526101	16527100	1000	31.29	29.35	12	16.23	30.32	14.12	NA	NA	Up	1.1	5.11e-05	0.00999259	16526101	16527100	1.1	5.11e-05	0.00870907	RFTN1	NM_015150	-	16357351	16555222	Genebody	28621.5	K4me1	WAC vs mock
chr3	16547901	16548900	1000	31.29	26.63	15	11.04	28.96	13.02	NA	NA	Up	1.15	1.79e-05	0.00554101	16547901	16548900	1.15	1.79e-05	0.00449985	RFTN1	NM_015150	-	16357351	16555222	Genebody	6821.5	K4me1	WAC vs mock
chr3	16888901	16889900	1000	23.81	23.91	9	9.74	23.86	9.37	NA	NA	Up	1.35	1.93e-05	0.00584176	16888901	16889900	1.35	1.93e-05	0.00475818						OtherIntergenic	NA	K4me1	WAC vs mock
chr3	170842401	170843700	1300	29.93	27.17	9	14.29	28.55	11.64	NA	NA	Up	1.29	1.25e-05	0.00437994	170842601	170843600	1.76	2.54e-06	0.00116353	TNIK	NM_001161564	-	170780291	171178197	Genebody	335146	K4me1	WAC vs mock
chr3	172303001	172304400	1400	25.17	30.43	14	10.39	27.8	12.19	NA	NA	Up	1.19	2.42e-05	0.00660929	172303101	172304100	1.97	4.56e-07	0.000360418						OtherIntergenic	NA	K4me1	WAC vs mock
chr3	182874801	182875800	1000	30.61	29.89	12	15.58	30.25	13.79	NA	NA	Up	1.13	3.34e-05	0.00786231	182874801	182875800	1.13	3.34e-05	0.00663512	LAMP3	NM_014398	-	182840002	182880667	Genebody	5366.5	K4me1	WAC vs mock
chr3	182877501	182878800	1300	35.37	36.41	15	15.58	35.89	15.29	NA	NA	Up	1.23	2.06e-06	0.0012605	182877701	182878700	1.72	1.47e-07	0.000196918	LAMP3	NM_014398	-	182840002	182880667	Promoter3k	2516.5	K4me1	WAC vs mock
chr3	196368801	196370400	1600	64.63	33.15	18	15.58	48.89	16.79	NA	NA	Up	1.54	8.55e-07	0.000698854	196369301	196370300	1.6	1.79e-05	0.00450378	LRRC33	NM_198565	+	196366655	196388874	Promoter3k	2945.5	K4me1	WAC vs mock
chr3	197508301	197510000	1700	23.81	21.74	7	6.49	22.77	6.75	NA	NA	Up	1.76	6.71e-07	0.000588237	197508701	197509700	2.12	3.35e-07	0.000302058	FYTTD1	NR_027840	+	197477260	197511317	Genebody	31890.5	K4me1	WAC vs mock
chr3	23821801	23823200	1400	28.57	32.07	15	8.44	30.32	11.72	NA	NA	Up	1.37	8.51e-07	0.00069807	23822101	23823100	1.73	5.06e-08	0.000105088						OtherIntergenic	NA	K4me1	WAC vs mock
chr3	33700201	33701200	1000	24.49	23.37	8	11.04	23.93	9.52	NA	NA	Up	1.33	4.17e-05	0.00883359	33700201	33701200	1.33	4.17e-05	0.00760644	CLASP2	NM_001207044	-	33537738	33700933	ProximalPromoter	232.5	K4me1	WAC vs mock
chr3	36802701	36805000	2300	47.62	45.11	17	13.64	46.36	15.32	NA	NA	Up	1.6	1.69e-11	1.29e-07	36803301	36804300	2.19	1.78e-09	8e-06						OtherIntergenic	NA	K4me1	WAC vs mock
chr3	39213901	39214900	1000	21.09	20.65	10	5.19	20.87	7.6	NA	NA	Up	1.46	8.83e-06	0.00347696	39213901	39214900	1.46	8.83e-06	0.00279378						OtherIntergenic	NA	K4me1	WAC vs mock
chr3	45118401	45119500	1100	28.57	22.83	13	7.79	25.7	10.4	NA	NA	Up	1.31	3.22e-05	0.00769381	45118401	45119400	1.32	5.59e-05	0.00927649						OtherIntergenic	NA	K4me1	WAC vs mock
chr3	45731301	45732600	1300	34.69	38.04	19	14.94	36.37	16.97	NA	NA	Up	1.1	2.46e-06	0.0014229	45731501	45732500	1.33	1.76e-06	0.000883916	SACM1L	NM_014016	+	45730753	45786900	Promoter3k	1197.5	K4me1	WAC vs mock
chr3	46101201	46102200	1000	27.89	27.72	13	12.99	27.8	12.99	NA	NA	Up	1.1	9.95e-05	0.0139442	46101201	46102200	1.1	9.95e-05	0.0129018						OtherIntergenic	NA	K4me1	WAC vs mock
chr3	49376001	49377300	1300	36.05	29.89	15	12.99	32.97	13.99	NA	NA	Up	1.24	7.62e-06	0.00310249	49376301	49377300	1.4	2.75e-05	0.00596122	USP4	NM_001251877	-	49349217	49377536	Promoter1k	885.5	K4me1	WAC vs mock
chr3	50357701	50358900	1200	21.09	23.91	8	9.09	22.5	8.55	NA	NA	Up	1.4	2.1e-05	0.006124	50357701	50358700	1.36	2.75e-05	0.00596122	HYAL2	NM_003773	-	50355220	50360281	Promoter3k	1980.5	K4me1	WAC vs mock
chr3	51422901	51424100	1200	27.89	32.07	15	11.69	29.98	13.34	NA	NA	Up	1.17	7.07e-06	0.00294387	51423001	51424000	1.4	1.37e-06	0.000757647	MANF	NM_006010	+	51422691	51426828	Promoter1k	809.5	K4me1	WAC vs mock
chr3	52271001	52272400	1400	42.86	50	25	21.43	46.43	23.21	NA	NA	Up	1	2.28e-06	0.00134948	52271101	52272100	1.43	2.72e-07	0.000267906	TWF2	NM_007284	-	52262625	52273183	Promoter3k	1482.5	K4me1	WAC vs mock
chr3	52280601	52281600	1000	26.53	22.28	9	11.04	24.41	10.02	NA	NA	Up	1.28	4.61e-05	0.00935237	52280601	52281600	1.28	4.61e-05	0.00811585	PPM1M	NM_001122870	+	52280185	52284615	Promoter1k	915.5	K4me1	WAC vs mock
chr3	52570901	52572400	1500	33.33	32.07	15	12.99	32.7	13.99	NA	NA	Up	1.22	2.09e-06	0.00127667	52571001	52572000	1.94	1.27e-06	0.000717982	C3orf78	NM_001124767	+	52570620	52574586	Promoter3k	1030.5	K4me1	WAC vs mock
chr3	69499801	69500900	1100	26.53	29.89	7	14.94	28.21	10.97	NA	NA	Up	1.36	0.000104272	0.0145491	69499801	69500800	1.62	8.83e-06	0.00279378						OtherIntergenic	NA	K4me1	WAC vs mock
chr3	71674101	71675600	1500	33.33	30.98	19	12.34	32.16	15.67	NA	NA	Up	1.04	6.28e-05	0.0111927	71674601	71675600	1.07	3.35e-05	0.00664842						OtherIntergenic	NA	K4me1	WAC vs mock
chr3	73021201	73023800	2600	78.91	64.67	23	13.64	71.79	18.32	NA	NA	Up	1.97	1.13e-09	4.84e-06	73021801	73022800	2.42	2.73e-13	1.49e-08	GXYLT2	NM_001080393	+	72937384	73024522	Genebody	85116.5	K4me1	WAC vs mock
chr3	73024101	73025500	1400	40.82	34.24	19	13.64	37.53	16.32	NA	NA	Up	1.2	2.62e-06	0.00149045	73024301	73025300	1.23	1.42e-05	0.00387673	GXYLT2	NM_001080393	+	72937384	73024522	Genebody	87416.5	K4me1	WAC vs mock
chr4	103456001	103457000	1000	22.45	25.54	12	8.44	24	10.22	NA	NA	Up	1.23	3.37e-05	0.00789425	103456001	103457000	1.23	3.37e-05	0.00667605	NFKB1	NM_003998	+	103422485	103538459	Genebody	34015.5	K4me1	WAC vs mock
chr4	103472501	103473500	1000	31.29	35.87	12	18.18	33.58	15.09	NA	NA	Up	1.15	2.52e-05	0.00676786	103472501	103473500	1.15	2.52e-05	0.00564268	NFKB1	NM_003998	+	103422485	103538459	Genebody	50515.5	K4me1	WAC vs mock
chr4	103485701	103488100	2400	91.16	102.72	41	42.21	96.94	41.6	NA	NA	Up	1.22	1.37e-11	1.12e-07	103486601	103487600	2.1	5.6e-13	1.49e-08	NFKB1	NM_003998	+	103422485	103538459	Genebody	64415.5	K4me1	WAC vs mock
chr4	103539401	103541100	1700	28.57	35.87	10	11.04	32.22	10.52	NA	NA	Up	1.61	1.64e-06	0.00105953	103540001	103541000	2.07	1.96e-06	0.000961513						OtherIntergenic	NA	K4me1	WAC vs mock
chr4	119957901	119959300	1400	29.25	31.52	12	15.58	30.39	13.79	NA	NA	Up	1.14	2.95e-05	0.00733648	119957901	119958900	1.86	1.07e-05	0.0031742	SYNPO2	NM_001128933	+	119809995	119959669	Genebody	148606	K4me1	WAC vs mock
chr4	119959701	119962200	2500	92.52	84.24	42	37.66	88.38	39.83	NA	NA	Up	1.15	1.09e-11	9.12e-08	119960201	119961200	1.44	1.92e-08	5.11e-05	SYNPO2	NM_133477	+	119809995	119982402	Genebody	150956	K4me1	WAC vs mock
chr4	122079501	122080900	1400	23.13	22.28	9	8.44	22.71	8.72	NA	NA	Up	1.38	2.1e-05	0.006124	122079601	122080600	1.57	1.17e-05	0.00338466	TNIP3	NM_024873	-	122052563	122085495	Genebody	5294.5	K4me1	WAC vs mock
chr4	122085701	122089400	3700	100.68	98.91	46	43.51	99.8	44.75	NA	NA	Up	1.16	1e-11	9.04e-08	122086101	122087100	1.23	9.33e-07	0.000580257	TNIP3	NM_001128843	-	122052563	122137782	Genebody	50231.5	K4me1	WAC vs mock
chr4	125201	126200	1000	27.21	25	15	9.74	26.11	12.37	NA	NA	Up	1.08	7.54e-05	0.0122936	125201	126200	1.08	7.54e-05	0.0109936	ZNF718	NM_001039127	+	53276	156490	Genebody	72424.5	K4me1	WAC vs mock
chr4	148703401	148704600	1200	27.89	27.72	6	12.99	27.8	9.49	NA	NA	Up	1.55	7.41e-06	0.00303216	148703501	148704500	1.8	8.29e-07	0.000540835	ARHGAP10	NM_024605	+	148653452	148993927	Genebody	50548.5	K4me1	WAC vs mock
chr4	148768201	148769800	1600	46.94	39.13	21	16.88	43.03	18.94	NA	NA	Up	1.18	2.35e-06	0.00137714	148768701	148769700	1.23	1.12e-05	0.00327238	ARHGAP10	NM_024605	+	148653452	148993927	Genebody	115548	K4me1	WAC vs mock
chr4	15236501	15237800	1300	31.29	29.35	15	12.99	30.32	13.99	NA	NA	Up	1.12	3.96e-05	0.0085776	15236701	15237700	1.51	7.36e-06	0.00246323						OtherIntergenic	NA	K4me1	WAC vs mock
chr4	159778301	159779500	1200	48.3	38.59	22	18.18	43.44	20.09	NA	NA	Up	1.11	1.72e-05	0.00541776	159778401	159779400	1.17	3.65e-05	0.00694505	FNIP2	NM_020840	+	159690181	159827954	Genebody	88719.5	K4me1	WAC vs mock
chr4	159779601	159780800	1200	31.97	27.72	18	9.74	29.85	13.87	NA	NA	Up	1.11	0.000256431	0.0341017	159779701	159780700	1.35	3.7e-06	0.00148073	FNIP2	NM_020840	+	159690181	159827954	Genebody	90019.5	K4me1	WAC vs mock
chr4	159792501	159794300	1800	32.65	40.22	16	10.39	36.44	13.19	NA	NA	Up	1.47	3.97e-07	0.000423469	159792901	159793900	2.1	3.27e-09	1.26e-05	FNIP2	NM_020840	+	159690181	159827954	Genebody	103220	K4me1	WAC vs mock
chr4	170543301	170544300	1000	24.49	33.15	14	9.09	28.82	11.55	NA	NA	Up	1.32	6.36e-05	0.0112383	170543301	170544300	1.32	6.36e-05	0.00998223	CLCN3	NM_001829	+	170541671	170644338	Promoter3k	2129.5	K4me1	WAC vs mock
chr4	185814001	185815100	1100	26.53	30.98	13	12.34	28.75	12.67	NA	NA	Up	1.18	2.97e-05	0.00735384	185814101	185815100	1.29	9.66e-06	0.00298982	LOC100506229	NR_039976	-	185814153	185820615	Genebody	6064.5	K4me1	WAC vs mock
chr4	186989501	186990500	1000	22.45	22.83	11	8.44	22.64	9.72	NA	NA	Up	1.22	8.99e-05	0.0133157	186989501	186990500	1.22	8.99e-05	0.0121578	TLR3	NM_003265	+	186990308	187006252	Promoter1k	-307.5	K4me1	WAC vs mock
chr4	26198501	26199700	1200	27.89	26.09	14	11.04	26.99	12.52	NA	NA	Up	1.11	8.64e-05	0.0130683	26198501	26199500	1.23	4.61e-05	0.00811585						OtherIntergenic	NA	K4me1	WAC vs mock
chr4	37995001	37996500	1500	53.06	48.91	26	22.73	50.99	24.36	NA	NA	Up	1.07	4.85e-07	0.000480348	37995401	37996400	1.07	4.14e-06	0.00160469	TBC1D1	NM_001253912	+	37892704	38140796	Genebody	103046	K4me1	WAC vs mock
chr4	57746301	57747600	1300	36.05	32.61	13	14.94	34.33	13.97	NA	NA	Up	1.3	8.59e-07	0.000698854	57746601	57747600	1.31	3.79e-06	0.00150559						OtherIntergenic	NA	K4me1	WAC vs mock
chr4	82348101	82349500	1400	23.13	29.89	11	10.39	26.51	10.69	NA	NA	Up	1.31	7.91e-05	0.0124982	82348201	82349200	1.67	1.02e-06	0.000616696	RASGEF1B	NM_152545	-	82348218	82393061	Genebody	44260.5	K4me1	WAC vs mock
chr4	82426001	82427200	1200	43.54	41.3	18	24.03	42.42	21.01	NA	NA	Up	1.01	8.96e-06	0.00351133	82426101	82427100	1.03	3.39e-05	0.00670063						OtherIntergenic	NA	K4me1	WAC vs mock
chr4	82479701	82481000	1300	21.09	25	10	7.14	23.04	8.57	NA	NA	Up	1.43	6.25e-06	0.00270493	82479801	82480800	1.53	8.49e-06	0.00272922						OtherIntergenic	NA	K4me1	WAC vs mock
chr4	84458401	84459400	1000	24.49	25.54	12	10.39	25.02	11.19	NA	NA	Up	1.16	7.57e-05	0.0122994	84458401	84459400	1.16	7.57e-05	0.0110095	AGPAT9	NM_032717	+	84457652	84527026	Promoter3k	1248.5	K4me1	WAC vs mock
chr4	89302601	89304400	1800	49.66	53.8	24	22.08	51.73	23.04	NA	NA	Up	1.17	2.28e-08	6.17e-05	89302901	89303900	1.54	4.26e-08	9.33e-05	HERC6	NM_017912	+	89299890	89364249	Genebody	3610.5	K4me1	WAC vs mock
chr5	106637801	106639600	1800	42.86	60.33	24	16.88	51.59	20.44	NA	NA	Up	1.34	6.38e-07	0.000569825	106638201	106639200	1.92	4.38e-07	0.000350809						Genedesert	NA	K4me1	WAC vs mock
chr5	126098701	126099900	1200	23.81	26.63	12	8.44	25.22	10.22	NA	NA	Up	1.3	6.93e-06	0.00290982	126098701	126099700	1.5	9.33e-07	0.000580257						OtherIntergenic	NA	K4me1	WAC vs mock
chr5	131430601	131432500	1900	51.02	52.72	23	18.83	51.87	20.92	NA	NA	Up	1.31	6.01e-10	2.82e-06	131431001	131432000	1.7	2.93e-10	1.74e-06						OtherIntergenic	NA	K4me1	WAC vs mock
chr5	131781101	131782800	1700	29.25	36.41	15	10.39	32.83	12.69	NA	NA	Up	1.37	1.9e-06	0.00118669	131781301	131782300	1.67	4.84e-06	0.00180682	C5orf56	NR_045116	+	131746464	131811736	Genebody	35486.5	K4me1	WAC vs mock
chr5	131822101	131823400	1300	34.69	37.5	18	16.88	36.1	17.44	NA	NA	Up	1.05	3.33e-05	0.0078567	131822201	131823200	1.26	7.43e-06	0.00247474	IRF1	NM_002198	-	131817300	131826465	Genebody	3714.5	K4me1	WAC vs mock
chr5	131828201	131829300	1100	25.17	21.74	12	7.79	23.45	9.9	NA	NA	Up	1.24	4.21e-05	0.0088654	131828201	131829200	1.37	2.05e-05	0.00496964	IRF1	NM_002198	-	131817300	131826465	Promoter3k	-2285.5	K4me1	WAC vs mock
chr5	142330101	142331700	1600	44.22	44.02	18	21.43	44.12	19.71	NA	NA	Up	1.16	5.02e-07	0.000487294	142330301	142331300	1.33	1.66e-06	0.000846664	ARHGAP26	NM_015071	+	142150291	142608572	Genebody	180610	K4me1	WAC vs mock
chr5	14582701	14583900	1200	43.54	39.13	21	18.18	41.33	19.59	NA	NA	Up	1.08	1.28e-06	0.000910625	14582901	14583900	0.98	6.51e-05	0.0101022	FAM105A	NM_019018	+	14581890	14616287	Promoter3k	1410.5	K4me1	WAC vs mock
chr5	14668301	14669300	1000	24.49	28.8	10	12.99	26.65	11.49	NA	NA	Up	1.21	6.41e-05	0.0112593	14668301	14669300	1.21	6.41e-05	0.0100009	FAM105B	NM_138348	+	14664782	14699842	Genebody	4018.5	K4me1	WAC vs mock
chr5	149112201	149113200	1000	25.85	25	7	12.99	25.43	9.99	NA	NA	Up	1.35	6.29e-05	0.0111927	149112201	149113200	1.35	6.29e-05	0.00992281	PPARGC1B	NM_001172698	+	149109814	149234585	Promoter3k	2886.5	K4me1	WAC vs mock
chr5	149614601	149615600	1000	24.49	29.35	9	12.99	26.92	10.99	NA	NA	Up	1.29	1.9e-05	0.0057905	149614601	149615600	1.29	1.9e-05	0.00471987	CAMK2A	NM_171825	-	149599053	149669403	Genebody	54302.5	K4me1	WAC vs mock
chr5	150449401	150450400	1000	29.25	38.04	16	11.69	33.65	13.84	NA	NA	Up	1.28	3.87e-05	0.00846979	150449401	150450400	1.28	3.87e-05	0.00724025	TNIP1	NM_001252393	-	150409503	150460645	Genebody	10744.5	K4me1	WAC vs mock
chr5	151064601	151066000	1400	29.25	35.33	13	13.64	32.29	13.32	NA	NA	Up	1.28	1.16e-05	0.00418266	151064601	151065600	1.27	4.83e-05	0.00836063	SPARC	NM_003118	-	151040656	151066615	Promoter3k	1314.5	K4me1	WAC vs mock
chr5	157009201	157010300	1100	21.77	26.63	11	7.14	24.2	9.07	NA	NA	Up	1.42	5.64e-06	0.00253463	157009201	157010200	1.41	1.74e-05	0.00444948						OtherIntergenic	NA	K4me1	WAC vs mock
chr5	157312301	157313700	1400	21.09	24.46	10	7.79	22.77	8.9	NA	NA	Up	1.36	1.67e-05	0.00533322	157312501	157313500	1.79	1.45e-06	0.000782791						OtherIntergenic	NA	K4me1	WAC vs mock
chr5	158826501	158828700	2200	68.71	63.59	31	18.18	66.15	24.59	NA	NA	Up	1.43	3.53e-10	1.84e-06	158827101	158828100	1.95	4.26e-11	3.62e-07						OtherIntergenic	NA	K4me1	WAC vs mock
chr5	158830301	158831900	1600	62.59	64.13	28	34.42	63.36	31.21	NA	NA	Up	1.02	3.56e-07	0.000405784	158830501	158831500	1.42	1.58e-08	4.43e-05						OtherIntergenic	NA	K4me1	WAC vs mock
chr5	17181501	17183000	1500	36.05	35.33	19	11.69	35.69	15.34	NA	NA	Up	1.22	1.46e-06	0.000982048	17181801	17182800	1.68	3.92e-08	8.7e-05	LOC285696	NR_027253	-	17130136	17217531	Genebody	35280.5	K4me1	WAC vs mock
chr5	17185901	17189000	3100	69.39	55.98	22	14.94	62.68	18.47	NA	NA	Up	1.76	2.62e-09	9.91e-06	17186401	17187400	2.56	3.79e-10	2.11e-06	LOC285696	NR_027253	-	17130136	17217531	Genebody	30080.5	K4me1	WAC vs mock
chr5	172157701	172160100	2400	27.21	29.35	8	7.14	28.28	7.57	NA	NA	Up	1.9	1.05e-09	4.61e-06	172158001	172159000	2.32	1.52e-06	0.000804958						OtherIntergenic	NA	K4me1	WAC vs mock
chr5	17250601	17251800	1200	28.57	22.83	11	9.74	25.7	10.37	NA	NA	Up	1.31	9.23e-05	0.013484	17250801	17251800	1.46	2.87e-05	0.00611945	BASP1	NM_006317	+	17217749	17276943	Genebody	33451.5	K4me1	WAC vs mock
chr5	173281901	173282900	1000	24.49	25.54	14	7.79	25.02	10.9	NA	NA	Up	1.2	6.97e-05	0.0117846	173281901	173282900	1.2	6.97e-05	0.0105107						OtherIntergenic	NA	K4me1	WAC vs mock
chr5	43302901	43304000	1100	44.22	38.04	22	17.53	41.13	19.77	NA	NA	Up	1.06	2.78e-06	0.00154623	43302901	43303900	1.07	1.34e-05	0.00371329	HMGCS1	NM_002130	-	43289492	43313595	Genebody	10144.5	K4me1	WAC vs mock
chr5	43603201	43604700	1500	31.97	28.26	9	12.34	30.12	10.67	NA	NA	Up	1.5	3.37e-07	0.000394773	43603401	43604400	1.88	1.22e-05	0.00347344	NNT	NM_182977	+	43603228	43705668	Promoter1k	722.5	K4me1	WAC vs mock
chr5	54129101	54132100	3000	114.97	126.63	60	59.74	120.8	59.87	NA	NA	Up	1.01	2.02e-11	1.42e-07	54130801	54131800	1.23	6.42e-07	0.000449142						OtherIntergenic	NA	K4me1	WAC vs mock
chr5	56539401	56540600	1200	33.33	38.59	15	20.13	35.96	17.56	NA	NA	Up	1.03	1.33e-05	0.00454951	56539501	56540500	1.18	7.48e-06	0.00248017	GPBP1	NM_001127236	+	56509900	56560506	Genebody	30100.5	K4me1	WAC vs mock
chr5	71642701	71643700	1000	27.89	28.26	13	12.99	28.08	12.99	NA	NA	Up	1.11	8.32e-05	0.0128134	71642701	71643700	1.11	8.32e-05	0.0115935	PTCD2	NM_024754	+	71616199	71655180	Genebody	27001.5	K4me1	WAC vs mock
chr5	71644001	71645300	1300	37.41	40.76	17	16.23	39.09	16.62	NA	NA	Up	1.23	1.71e-07	0.000264799	71644201	71645200	1.81	1.75e-10	1.14e-06	PTCD2	NM_024754	+	71616199	71655180	Genebody	28451.5	K4me1	WAC vs mock
chr5	71801301	71802300	1000	29.25	33.15	15	16.23	31.2	15.62	NA	NA	Up	1	8.88e-05	0.0132783	71801301	71802300	1	8.88e-05	0.0120945	ZNF366	NM_152625	-	71739233	71803249	Promoter3k	1448.5	K4me1	WAC vs mock
chr5	96037401	96038400	1000	36.73	30.98	16	14.94	33.86	15.47	NA	NA	Up	1.13	4.45e-05	0.00917821	96037401	96038400	1.13	4.45e-05	0.00793703	CAST	NM_001042440	+	95997906	96110385	Genebody	39994.5	K4me1	WAC vs mock
chr6	109152201	109155000	2800	46.94	54.35	17	13.64	50.64	15.32	NA	NA	Up	1.73	1.41e-11	1.14e-07	109152701	109153700	1.97	1.57e-08	4.42e-05						OtherIntergenic	NA	K4me1	WAC vs mock
chr6	113966301	113968200	1900	57.82	65.22	24	30.52	61.52	27.26	NA	NA	Up	1.17	1.12e-08	3.41e-05	113966401	113967400	1.34	1.64e-07	0.000200764						Genedesert	NA	K4me1	WAC vs mock
chr6	12261101	12262100	1000	29.25	27.17	12	14.29	28.21	13.14	NA	NA	Up	1.1	7.27e-05	0.0120815	12261101	12262100	1.1	7.27e-05	0.0107895						OtherIntergenic	NA	K4me1	WAC vs mock
chr6	12276101	12277800	1700	51.02	44.57	21	18.83	47.79	19.92	NA	NA	Up	1.26	1.55e-08	4.41e-05	12276401	12277400	1.83	1.27e-10	8.7e-07						OtherIntergenic	NA	K4me1	WAC vs mock
chr6	12593001	12594000	1000	29.93	27.17	14	12.34	28.55	13.17	NA	NA	Up	1.12	4.91e-05	0.00969928	12593001	12594000	1.12	4.91e-05	0.00843833						OtherIntergenic	NA	K4me1	WAC vs mock
chr6	13404201	13405300	1100	43.54	39.67	14	22.08	41.61	18.04	NA	NA	Up	1.21	4.23e-06	0.00207308	13404201	13405200	1.27	3.68e-06	0.00147869	GFOD1	NM_001242630	-	13363586	13408369	Genebody	3618.5	K4me1	WAC vs mock
chr6	138025201	138026200	1000	20.41	21.2	8	8.44	20.8	8.22	NA	NA	Up	1.34	6.59e-05	0.0114194	138025201	138026200	1.34	6.59e-05	0.0101575						OtherIntergenic	NA	K4me1	WAC vs mock
chr6	138027401	138028400	1000	32.65	36.96	15	17.53	34.8	16.27	NA	NA	Up	1.1	8.98e-06	0.00351603	138027401	138028400	1.1	8.98e-06	0.00283052						OtherIntergenic	NA	K4me1	WAC vs mock
chr6	138029901	138031700	1800	45.58	44.57	18	10.39	45.07	14.19	NA	NA	Up	1.67	6.58e-12	6.74e-08	138030001	138031000	2.1	2.29e-11	2.3e-07						OtherIntergenic	NA	K4me1	WAC vs mock
chr6	138085001	138087900	2900	66.67	64.13	26	22.08	65.4	24.04	NA	NA	Up	1.44	3.21e-12	4.5e-08	138086001	138087000	1.99	3.52e-09	1.32e-05						OtherIntergenic	NA	K4me1	WAC vs mock
chr6	138170801	138172200	1400	42.18	45.65	24	19.48	43.91	21.74	NA	NA	Up	1.01	1.42e-06	0.000965151	138171001	138172000	1.47	1.27e-08	3.73e-05						OtherIntergenic	NA	K4me1	WAC vs mock
chr6	138172301	138174700	2400	57.82	64.13	26	22.08	60.98	24.04	NA	NA	Up	1.34	3.24e-11	2.09e-07	138172901	138173900	1.6	1.24e-06	0.000706206						OtherIntergenic	NA	K4me1	WAC vs mock
chr6	14071901	14072900	1000	25.17	20.65	11	8.44	22.91	9.72	NA	NA	Up	1.24	9.75e-05	0.0138353	14071901	14072900	1.24	9.75e-05	0.0127587						OtherIntergenic	NA	K4me1	WAC vs mock
chr6	143152701	143153700	1000	26.53	29.89	13	12.99	28.21	12.99	NA	NA	Up	1.12	4.91e-05	0.00969928	143152701	143153700	1.12	4.91e-05	0.00843833	HIVEP2	NM_006734	-	143072603	143266338	Genebody	113138	K4me1	WAC vs mock
chr6	143166801	143169600	2800	82.99	84.78	48	31.17	83.89	39.58	NA	NA	Up	1.08	4.2e-08	0.000104088	143167101	143168100	1.6	1.41e-09	6.69e-06	HIVEP2	NM_006734	-	143072603	143266338	Genebody	98137.5	K4me1	WAC vs mock
chr6	143171001	143175100	4100	107.48	102.72	44	41.56	105.1	42.78	NA	NA	Up	1.3	9.02e-12	8.56e-08	143173901	143174900	1.86	7.93e-08	0.000136514	HIVEP2	NM_006734	-	143072603	143266338	Genebody	93287.5	K4me1	WAC vs mock
chr6	149883801	149885100	1300	23.81	27.72	16	5.84	25.76	10.92	NA	NA	Up	1.24	0.000339476	0.0448676	149884001	149885000	1.66	6.26e-07	0.000441855						OtherIntergenic	NA	K4me1	WAC vs mock
chr6	151808601	151810000	1400	36.05	23.37	13	9.09	29.71	11.05	NA	NA	Up	1.43	5.9e-05	0.010786	151808801	151809800	1.69	2.33e-05	0.00538619						OtherIntergenic	NA	K4me1	WAC vs mock
chr6	15217701	15219200	1500	22.45	22.83	11	5.84	22.64	8.42	NA	NA	Up	1.43	4.74e-06	0.00224207	15217701	15218700	1.7	1.5e-05	0.00402795						Genedesert	NA	K4me1	WAC vs mock
chr6	154974501	154975600	1100	22.45	22.83	10	9.09	22.64	9.55	NA	NA	Up	1.25	8.99e-05	0.0133157	154974601	154975600	1.3	6.1e-05	0.00973128						OtherIntergenic	NA	K4me1	WAC vs mock
chr6	155492301	155493900	1600	27.89	25.54	13	9.74	26.72	11.37	NA	NA	Up	1.23	1.38e-05	0.00464787	155492901	155493900	1.9	2.6e-07	0.000262384	TIAM2	NM_012454	+	155411422	155578857	Genebody	81678.5	K4me1	WAC vs mock
chr6	159545201	159546400	1200	23.81	27.72	9	11.04	25.76	10.02	NA	NA	Up	1.36	6.52e-06	0.00278	159545301	159546300	1.55	8.83e-06	0.00279378						OtherIntergenic	NA	K4me1	WAC vs mock
chr6	160106801	160107800	1000	21.77	25	8	10.39	23.38	9.19	NA	NA	Up	1.35	2.2e-05	0.00626692	160106801	160107800	1.35	2.2e-05	0.00514686	SOD2	NM_000636	-	160102754	160114353	Genebody	7052.5	K4me1	WAC vs mock
chr6	160116801	160117800	1000	23.13	26.09	12	10.39	24.61	11.19	NA	NA	Up	1.14	8.76e-05	0.0131608	160116801	160117800	1.14	8.76e-05	0.0119759	SOD2	NM_000636	-	160102754	160114353	Promoter3k	-2947.5	K4me1	WAC vs mock
chr6	160154301	160155300	1000	25.17	28.8	13	9.09	26.99	11.05	NA	NA	Up	1.29	4.36e-06	0.00211517	160154301	160155300	1.29	4.36e-06	0.0016695	WTAP	NM_152857	+	160148619	160170453	Genebody	6181.5	K4me1	WAC vs mock
chr6	160155601	160156600	1000	25.17	26.63	12	11.04	25.9	11.52	NA	NA	Up	1.17	7.68e-05	0.0123188	160155601	160156600	1.17	7.68e-05	0.0110488	WTAP	NM_152857	+	160148619	160170453	Genebody	7481.5	K4me1	WAC vs mock
chr6	161548601	161550400	1800	29.93	29.35	14	9.09	29.64	11.55	NA	NA	Up	1.36	6.82e-07	0.000591453	161549201	161550200	1.54	1.06e-06	0.000632333						OtherIntergenic	NA	K4me1	WAC vs mock
chr6	164132501	164134200	1700	58.5	63.59	25	33.12	61.05	29.06	NA	NA	Up	1.07	5.27e-07	0.000500475	164133201	164134200	1.23	7.48e-06	0.00248017						Genedesert	NA	K4me1	WAC vs mock
chr6	16439401	16440800	1400	44.9	36.96	16	18.83	40.93	17.42	NA	NA	Up	1.23	6.32e-06	0.00272424	16439701	16440700	1.33	4.15e-07	0.000342772	ATXN1	NM_000332	-	16299342	16761721	Genebody	321620	K4me1	WAC vs mock
chr6	18329801	18331200	1400	55.78	57.61	25	31.17	56.7	28.08	NA	NA	Up	1.01	1.03e-06	0.000791959	18329801	18330800	0.95	1.01e-05	0.00308971						OtherIntergenic	NA	K4me1	WAC vs mock
chr6	18407001	18408600	1600	52.38	61.41	26	24.03	56.9	25.01	NA	NA	Up	1.19	4.2e-08	0.000104088	18407201	18408200	1.5	2.57e-08	6.33e-05	RNF144B	NM_182757	+	18387580	18469105	Genebody	20220.5	K4me1	WAC vs mock
chr6	18433001	18434000	1000	33.33	32.61	14	16.23	32.97	15.12	NA	NA	Up	1.13	6.26e-05	0.011171	18433001	18434000	1.13	6.26e-05	0.00989355	RNF144B	NM_182757	+	18387580	18469105	Genebody	45920.5	K4me1	WAC vs mock
chr6	227101	228700	1600	33.33	39.67	15	18.18	36.5	16.59	NA	NA	Up	1.14	9.4e-06	0.00364182	227301	228300	1.59	2.31e-07	0.000243478						Subtelomere	NA	K4me1	WAC vs mock
chr6	25046801	25048200	1400	27.21	28.8	13	7.79	28.01	10.4	NA	NA	Up	1.43	2.78e-07	0.00035546	25047001	25048000	1.59	8.45e-07	0.000549023						OtherIntergenic	NA	K4me1	WAC vs mock
chr6	2810401	2811400	1000	28.57	30.43	14	14.94	29.5	14.47	NA	NA	Up	1.03	9.86e-05	0.0138827	2810401	2811400	1.03	9.86e-05	0.0128222						OtherIntergenic	NA	K4me1	WAC vs mock
chr6	31509801	31510900	1100	23.81	21.74	8	9.74	22.77	8.87	NA	NA	Up	1.36	4.26e-05	0.00893155	31509801	31510800	1.85	1.45e-06	0.000782791	ATP6V1G2-DDX39B	NR_037853	-	31497995	31514625	Genebody	4274.5	K4me1	WAC vs mock
chr6	3209701	3211000	1300	23.81	29.89	13	8.44	26.85	10.72	NA	NA	Up	1.32	1.96e-05	0.00588285	3209701	3210700	1.36	9.01e-06	0.00283567						OtherIntergenic	NA	K4me1	WAC vs mock
chr6	38099001	38100800	1800	33.33	33.7	19	11.69	33.51	15.34	NA	NA	Up	1.13	1.57e-05	0.00510589	38099601	38100600	1.93	2.39e-06	0.00111778	ZFAND3	NM_021943	+	37787306	38122399	Genebody	312594	K4me1	WAC vs mock
chr6	43434001	43435100	1100	29.25	22.28	7	11.04	25.77	9.02	NA	NA	Up	1.51	0.000107132	0.0149205	43434001	43435000	1.4	2.2e-05	0.00514686						OtherIntergenic	NA	K4me1	WAC vs mock
chr6	44281101	44282800	1700	48.98	42.39	19	20.78	45.69	19.89	NA	NA	Up	1.2	2.08e-07	0.000298066	44281701	44282700	1.52	1.66e-08	4.6e-05	AARS2	NM_020745	-	44266462	44281063	Promoter1k	-887.5	K4me1	WAC vs mock
chr6	4788101	4789700	1600	35.37	26.09	11	13.64	30.73	12.32	NA	NA	Up	1.32	0.000156955	0.0213065	4788201	4789200	1.72	3.43e-06	0.00141552	CDYL	NM_004824	+	4776679	4955778	Genebody	12221.5	K4me1	WAC vs mock
chr6	6588501	6589600	1100	34.01	33.15	19	13.64	33.58	16.32	NA	NA	Up	1.04	3.03e-05	0.00744185	6588501	6589500	1.06	7.51e-05	0.0109632	LY86	NM_004271	+	6588933	6655216	ProximalPromoter	117.5	K4me1	WAC vs mock
chr6	6682801	6683800	1000	31.29	28.26	14	14.29	29.78	14.14	NA	NA	Up	1.07	5.49e-05	0.0103986	6682801	6683800	1.07	5.49e-05	0.00912804						OtherIntergenic	NA	K4me1	WAC vs mock
chr6	71977901	71979200	1300	42.18	51.09	21	25.32	46.63	23.16	NA	NA	Up	1.01	8.73e-05	0.0131342	71977901	71978900	1.22	5.28e-07	0.000393957						OtherIntergenic	NA	K4me1	WAC vs mock
chr6	74269201	74270700	1500	33.33	35.33	17	16.23	34.33	16.62	NA	NA	Up	1.05	1.75e-05	0.00546158	74269501	74270500	1.55	3.96e-07	0.000335994						OtherIntergenic	NA	K4me1	WAC vs mock
chr6	82781501	82782600	1100	32.65	34.24	14	16.23	33.45	15.12	NA	NA	Up	1.15	3.19e-05	0.0076551	82781601	82782600	1.29	7.61e-07	0.000506701						OtherIntergenic	NA	K4me1	WAC vs mock
chr7	103846901	103847900	1000	31.97	31.52	11	16.88	31.75	13.94	NA	NA	Up	1.19	1.33e-05	0.0045468	103846901	103847900	1.19	1.33e-05	0.00369154	ORC5	NM_181747	-	103808623	103848495	Promoter3k	1094.5	K4me1	WAC vs mock
chr7	105313801	105315000	1200	52.38	64.13	22	33.12	58.26	27.56	NA	NA	Up	1.08	0.000230248	0.0307104	105313901	105314900	1.13	6.77e-07	0.000465364	ATXN7L1	NM_138495	-	105245220	105319609	Genebody	5208.5	K4me1	WAC vs mock
chr7	105409301	105410900	1600	47.62	36.41	18	15.58	42.02	16.79	NA	NA	Up	1.32	4.66e-06	0.00222268	105409401	105410400	1.71	1.31e-07	0.000187269	ATXN7L1	NM_152749	-	105400635	105517031	Genebody	106930	K4me1	WAC vs mock
chr7	105744601	105745600	1000	21.09	25.54	10	10.39	23.32	10.19	NA	NA	Up	1.19	9.8e-05	0.0138591	105744601	105745600	1.19	9.8e-05	0.0127915	SYPL1	NM_182715	-	105730951	105752758	Genebody	7657.5	K4me1	WAC vs mock
chr7	111693701	111694900	1200	32.65	27.17	17	12.34	29.91	14.67	NA	NA	Up	1.03	7.85e-05	0.0124563	111693901	111694900	1.24	4.17e-05	0.00760644	DOCK4	NM_014705	-	111366163	111846462	Genebody	152162	K4me1	WAC vs mock
chr7	111755601	111757500	1900	62.59	57.61	26	27.92	60.1	26.96	NA	NA	Up	1.16	1.3e-08	3.78e-05	111756301	111757300	1.33	1.09e-06	0.000648288	DOCK4	NM_014705	-	111366163	111846462	Genebody	89911.5	K4me1	WAC vs mock
chr7	111758601	111759600	1000	24.49	28.26	14	8.44	26.38	11.22	NA	NA	Up	1.23	1.05e-05	0.00388873	111758601	111759600	1.23	1.05e-05	0.00314358	DOCK4	NM_014705	-	111366163	111846462	Genebody	87361.5	K4me1	WAC vs mock
chr7	112134901	112135900	1000	23.13	26.09	12	10.39	24.61	11.19	NA	NA	Up	1.14	8.76e-05	0.0131608	112134901	112135900	1.14	8.76e-05	0.0119759						OtherIntergenic	NA	K4me1	WAC vs mock
chr7	130570701	130574100	3400	102.72	122.83	56	47.4	112.77	51.7	NA	NA	Up	1.13	4.51e-09	1.56e-05	130572401	130573400	1.39	6.13e-09	2.13e-05	LOC646329	NR_034120	-	130565750	130598069	Genebody	25668.5	K4me1	WAC vs mock
chr7	130633201	130634200	1000	23.13	27.17	14	9.74	25.15	11.87	NA	NA	Up	1.08	8.24e-05	0.0127201	130633201	130634200	1.08	8.24e-05	0.0115016	FLJ43663	NR_024153	-	130628918	130791789	Genebody	158088	K4me1	WAC vs mock
chr7	130634301	130635300	1000	22.45	27.17	11	9.74	24.81	10.37	NA	NA	Up	1.26	2.05e-05	0.00605677	130634301	130635300	1.26	2.05e-05	0.00496662	FLJ43663	NR_024153	-	130628918	130791789	Genebody	156988	K4me1	WAC vs mock
chr7	130933501	130934500	1000	35.37	30.43	19	12.99	32.9	15.99	NA	NA	Up	1.04	2.61e-05	0.00690507	130933501	130934500	1.04	2.61e-05	0.0057746	MKLN1	NM_001145354	+	130794854	131181398	Genebody	139146	K4me1	WAC vs mock
chr7	135177501	135178500	1000	23.81	23.37	13	8.44	23.59	10.72	NA	NA	Up	1.14	9.8e-05	0.0138591	135177501	135178500	1.14	9.8e-05	0.0127915	CNOT4	NM_001190848	-	135071821	135194875	Genebody	16874.5	K4me1	WAC vs mock
chr7	143076301	143077500	1200	29.25	28.26	11	11.69	28.76	11.34	NA	NA	Up	1.34	3.06e-06	0.00163612	143076301	143077300	1.36	2.51e-06	0.00115516	ZYX	NM_003461	+	143078359	143088206	Promoter3k	-1458.5	K4me1	WAC vs mock
chr7	143080001	143083300	3300	88.44	91.85	41	35.71	90.14	38.36	NA	NA	Up	1.23	5.21e-12	5.87e-08	143080201	143081200	1.65	5.76e-08	0.000114879	ZYX	NM_003461	+	143078359	143088206	Genebody	3291.5	K4me1	WAC vs mock
chr7	143141901	143142900	1000	25.17	23.37	9	11.69	24.27	10.34	NA	NA	Up	1.23	8.92e-05	0.0132864	143141901	143142900	1.23	8.92e-05	0.0121164	LOC285965	NR_033897	+	143104905	143220540	Genebody	37495.5	K4me1	WAC vs mock
chr7	148554001	148555400	1400	30.61	36.96	18	9.74	33.78	13.87	NA	NA	Up	1.28	2.57e-05	0.00684137	148554101	148555100	1.41	3.15e-07	0.000292382	EZH2	NM_001203249	-	148504463	148580601	Genebody	25900.5	K4me1	WAC vs mock
chr7	149601	150600	1000	29.93	33.15	16	14.94	31.54	15.47	NA	NA	Up	1.03	5.67e-05	0.0106534	149601	150600	1.03	5.67e-05	0.00935828						Subtelomere	NA	K4me1	WAC vs mock
chr7	157646701	157647800	1100	26.53	21.74	8	9.09	24.13	8.55	NA	NA	Up	1.5	1.18e-05	0.00420684	157646801	157647800	1.45	4.65e-05	0.00815764	PTPRN2	NM_002847	-	157331749	158380482	Genebody	733232	K4me1	WAC vs mock
chr7	17358001	17359600	1600	54.42	57.07	30	23.38	55.74	26.69	NA	NA	Up	1.06	4.97e-08	0.000117293	17358101	17359100	1.57	6.95e-11	5.3e-07	AHR	NM_001621	+	17338275	17385775	Genebody	20525.5	K4me1	WAC vs mock
chr7	20390901	20392600	1700	45.58	39.13	23	11.04	42.35	17.02	NA	NA	Up	1.32	1.12e-05	0.00406421	20391401	20392400	1.6	7.43e-08	0.000132864	ITGB8	NM_002214	+	20370724	20455382	Genebody	21026.5	K4me1	WAC vs mock
chr7	20476701	20477700	1000	35.37	30.43	13	17.53	32.9	15.27	NA	NA	Up	1.11	7.26e-05	0.0120778	20476701	20477700	1.11	7.26e-05	0.0107813						OtherIntergenic	NA	K4me1	WAC vs mock
chr7	20637201	20638800	1600	51.7	54.35	29	23.38	53.02	26.19	NA	NA	Up	1.02	2.79e-07	0.00035546	20637701	20638700	1.26	1.61e-06	0.00083553						OtherIntergenic	NA	K4me1	WAC vs mock
chr7	22639601	22640900	1300	39.46	28.8	16	14.94	34.13	15.47	NA	NA	Up	1.14	0.000268395	0.0356297	22639701	22640700	1.62	3.46e-06	0.00141733						OtherIntergenic	NA	K4me1	WAC vs mock
chr7	26140301	26141400	1100	37.41	32.07	14	15.58	34.74	14.79	NA	NA	Up	1.23	2.28e-06	0.00134948	26140301	26141300	1.15	2.74e-05	0.00595244						OtherIntergenic	NA	K4me1	WAC vs mock
chr7	2794801	2795800	1000	23.81	26.09	14	9.09	24.95	11.55	NA	NA	Up	1.11	7.57e-05	0.0122994	2794801	2795800	1.11	7.57e-05	0.0110095	GNA12	NM_007353	-	2767740	2883959	Genebody	88658.5	K4me1	WAC vs mock
chr7	30221001	30222000	1000	24.49	22.83	11	9.74	23.66	10.37	NA	NA	Up	1.19	9.8e-05	0.0138591	30221001	30222000	1.19	9.8e-05	0.0127915						OtherIntergenic	NA	K4me1	WAC vs mock
chr7	39724801	39726200	1400	24.49	26.09	9	8.44	25.29	8.72	NA	NA	Up	1.54	1.05e-06	0.000802856	39725001	39726000	2.14	1.09e-06	0.00064763	RALA	NM_005402	+	39663151	39747723	Genebody	62349.5	K4me1	WAC vs mock
chr7	43781101	43782600	1500	23.13	20.65	9	8.44	21.89	8.72	NA	NA	Up	1.33	5.35e-05	0.0102753	43781501	43782500	1.83	8.71e-07	0.000560132						OtherIntergenic	NA	K4me1	WAC vs mock
chr7	43853501	43855400	1900	25.17	25	9	5.84	25.09	7.42	NA	NA	Up	1.76	7.58e-08	0.000161873	43853801	43854800	2.52	4.35e-07	0.000350725						OtherIntergenic	NA	K4me1	WAC vs mock
chr7	47825601	47826800	1200	33.33	32.61	13	16.88	32.97	14.94	NA	NA	Up	1.14	6.26e-05	0.011171	47825601	47826600	1.18	5.32e-05	0.00895375	PKD1L1	NM_138295	-	47814249	47988071	Genebody	161870	K4me1	WAC vs mock
chr7	5622201	5623900	1700	28.57	33.7	17	9.74	31.13	13.37	NA	NA	Up	1.22	9.08e-06	0.00354382	5622601	5623600	2	1.92e-08	5.11e-05						OtherIntergenic	NA	K4me1	WAC vs mock
chr7	66095701	66096900	1200	45.58	41.3	19	22.73	43.44	20.86	NA	NA	Up	1.06	2.53e-06	0.00145325	66095801	66096800	1.18	1.42e-06	0.000774137	KCTD7	NM_001167961	+	66093867	66108216	Promoter3k	2433.5	K4me1	WAC vs mock
chr8	101882401	101883400	1000	22.45	24.46	11	9.09	23.45	10.05	NA	NA	Up	1.22	4.83e-05	0.0096321	101882401	101883400	1.22	4.83e-05	0.00836063						OtherIntergenic	NA	K4me1	WAC vs mock
chr8	102167501	102168700	1200	46.94	51.09	20	27.27	49.01	23.64	NA	NA	Up	1.05	2.72e-06	0.00152571	102167601	102168600	1.15	6.32e-07	0.000445						OtherIntergenic	NA	K4me1	WAC vs mock
chr8	103668601	103669900	1300	32.65	33.7	12	17.53	33.17	14.77	NA	NA	Up	1.17	4.77e-05	0.00955601	103668601	103669600	1.39	8.99e-05	0.0121578	KLF10	NM_005655	-	103661004	103667983	Promoter3k	-1267.5	K4me1	WAC vs mock
chr8	104146901	104149600	2700	51.7	64.13	17	12.99	57.92	14.99	NA	NA	Up	1.95	1.06e-09	4.61e-06	104147401	104148400	2.37	3.7e-08	8.25e-05	C8orf56	NR_027071	-	104145190	104153570	Genebody	5319.5	K4me1	WAC vs mock
chr8	104150001	104151700	1700	26.53	27.72	15	9.09	27.12	12.05	NA	NA	Up	1.17	2.15e-05	0.00619965	104150001	104151000	1.67	1.02e-05	0.00310053	C8orf56	NR_027071	-	104145190	104153570	Promoter3k	2719.5	K4me1	WAC vs mock
chr8	120662501	120664300	1800	61.22	48.37	25	27.92	54.8	26.46	NA	NA	Up	1.05	3.32e-05	0.00785194	120663201	120664200	1.8	1.1e-05	0.00322982						OtherIntergenic	NA	K4me1	WAC vs mock
chr8	124263401	124264800	1400	24.49	29.89	10	12.99	27.19	11.49	NA	NA	Up	1.24	7.83e-05	0.0124522	124263801	124264800	1.33	2.19e-05	0.0051278	ZHX1	NM_007222	-	124260689	124286727	Genebody	22626.5	K4me1	WAC vs mock
chr8	125701701	125703100	1400	53.06	44.57	24	20.13	48.81	22.06	NA	NA	Up	1.15	6.98e-07	0.000599311	125701901	125702900	1.18	3.67e-07	0.000321407	MTSS1	NM_014751	-	125563027	125740730	Genebody	38329.5	K4me1	WAC vs mock
chr8	129568201	129569200	1000	36.05	34.24	18	16.88	35.15	17.44	NA	NA	Up	1.01	1.91e-05	0.00580006	129568201	129569200	1.01	1.91e-05	0.00473066						Genedesert	NA	K4me1	WAC vs mock
chr8	131101601	131103700	2100	27.21	22.83	8	1.95	25.02	4.97	NA	NA	Up	2.33	1.98e-09	7.82e-06	131102001	131103000	3	8.66e-11	6.4e-07	ASAP1	NM_018482	-	131064350	131455906	Genebody	353256	K4me1	WAC vs mock
chr8	131373601	131374900	1300	27.21	32.61	15	12.34	29.91	13.67	NA	NA	Up	1.13	5.47e-05	0.0103712	131373601	131374600	1.46	1.14e-06	0.000662355	ASAP1	NM_018482	-	131064350	131455906	Genebody	81655.5	K4me1	WAC vs mock
chr8	134381001	134382300	1300	27.21	32.61	12	11.69	29.91	11.84	NA	NA	Up	1.34	8.29e-06	0.00331456	134381101	134382100	1.46	2.88e-06	0.00127381						OtherIntergenic	NA	K4me1	WAC vs mock
chr8	144302201	144303200	1000	22.45	23.91	8	11.04	23.18	9.52	NA	NA	Up	1.28	5.46e-05	0.0103698	144302201	144303200	1.28	5.46e-05	0.00910093						OtherIntergenic	NA	K4me1	WAC vs mock
chr8	19798101	19799100	1000	21.09	22.83	9	8.44	21.96	8.72	NA	NA	Up	1.33	2.75e-05	0.00710412	19798101	19799100	1.33	2.75e-05	0.00596122	LPL	NM_000237	+	19796581	19824770	Promoter3k	2019.5	K4me1	WAC vs mock
chr8	22374201	22375300	1100	29.25	24.46	15	9.74	26.85	12.37	NA	NA	Up	1.12	3.3e-05	0.00782201	22374201	22375200	1.43	2.24e-06	0.00106567	PPP3CC	NM_001243975	+	22298482	22398657	Genebody	76268.5	K4me1	WAC vs mock
chr8	23401501	23403300	1800	34.01	40.76	14	14.29	37.39	14.14	NA	NA	Up	1.4	2.88e-07	0.000356392	23402001	23403000	2.36	2.98e-07	0.000280874	SLC25A37	NM_016612	+	23386362	23430063	Genebody	16038.5	K4me1	WAC vs mock
chr8	39768801	39770200	1400	43.54	48.37	23	20.13	45.95	21.56	NA	NA	Up	1.09	2.39e-07	0.000324656	39769001	39770000	1.2	2.24e-07	0.000238809	IDO1	NM_002164	+	39771327	39786309	Promoter3k	-1826.5	K4me1	WAC vs mock
chr8	39801901	39803000	1100	27.89	46.74	15	13.64	37.32	14.32	NA	NA	Up	1.38	3.69e-05	0.00821474	39802001	39803000	1.41	5.92e-05	0.0095341	IDO2	NM_194294	+	39792473	39873910	Genebody	9977.5	K4me1	WAC vs mock
chr8	39976201	39977300	1100	23.81	20.11	10	5.84	21.96	7.92	NA	NA	Up	1.47	7.36e-06	0.00301872	39976301	39977300	1.41	1.22e-05	0.00349511						OtherIntergenic	NA	K4me1	WAC vs mock
chr8	42064901	42066500	1600	34.69	34.78	18	16.23	34.74	17.12	NA	NA	Up	1.02	1.77e-05	0.00549599	42065401	42066400	1.43	1.82e-06	0.000907528	PLAT	NM_033011	-	42032235	42065194	Promoter1k	-506.5	K4me1	WAC vs mock
chr8	54720201	54722000	1800	49.66	47.28	23	22.73	48.47	22.86	NA	NA	Up	1.08	3.78e-07	0.000413985	54720801	54721800	1.66	1.19e-08	3.6e-05	ATP6V1H	NM_213620	-	54628114	54755547	Genebody	34446.5	K4me1	WAC vs mock
chr8	54928901	54930300	1400	47.62	41.3	17	20.13	44.46	18.56	NA	NA	Up	1.26	4.2e-08	0.000104088	54929201	54930200	1.21	3.65e-06	0.00147445	TCEA1	NM_006756	-	54879115	54935008	Genebody	5407.5	K4me1	WAC vs mock
chr8	57471001	57472500	1500	32.65	29.89	10	14.29	31.27	12.14	NA	NA	Up	1.36	1.69e-06	0.0010783	57471501	57472500	1.8	1.29e-05	0.00361836	LOC100507632	NR_038236	-	57430877	57472382	Promoter1k	631.5	K4me1	WAC vs mock
chr8	59309101	59310200	1100	32.65	33.7	15	16.23	33.17	15.62	NA	NA	Up	1.09	3.74e-05	0.00827618	59309101	59310100	1.28	7.12e-06	0.00241056						OtherIntergenic	NA	K4me1	WAC vs mock
chr8	65714701	65716600	1900	44.9	50	28	16.23	47.45	22.12	NA	NA	Up	1.1	4.53e-06	0.00217578	65715401	65716400	1.67	3.55e-08	8.12e-05						OtherIntergenic	NA	K4me1	WAC vs mock
chr8	80986101	80987300	1200	31.29	28.8	11	12.34	30.05	11.67	NA	NA	Up	1.36	1.76e-06	0.00110813	80986301	80987300	1.35	2.51e-06	0.00115516	TPD52	NM_001025252	-	80947104	80993010	Genebody	6309.5	K4me1	WAC vs mock
chr8	81394701	81396000	1300	25.17	28.8	10	7.79	26.99	8.9	NA	NA	Up	1.6	9.7e-08	0.000185871	81394901	81395900	1.62	1.36e-06	0.000757207						OtherIntergenic	NA	K4me1	WAC vs mock
chr8	90735101	90736100	1000	39.46	21.74	14	8.44	30.6	11.22	NA	NA	Up	1.45	4.42e-05	0.00914258	90735101	90736100	1.45	4.42e-05	0.00790808						Genedesert	NA	K4me1	WAC vs mock
chr9	101848301	101849300	1000	49.66	43.48	15	27.92	46.57	21.46	NA	NA	Up	1.12	8.85e-05	0.0132538	101848301	101849300	1.12	8.85e-05	0.0120741						OtherIntergenic	NA	K4me1	WAC vs mock
chr9	102034301	102035500	1200	28.57	30.43	11	14.29	29.5	12.64	NA	NA	Up	1.22	1.45e-05	0.00483455	102034501	102035500	1.31	8.5e-06	0.00272922						OtherIntergenic	NA	K4me1	WAC vs mock
chr9	107654501	107655700	1200	25.17	20.11	9	4.55	22.64	6.77	NA	NA	Up	1.74	9.88e-07	0.000768024	107654701	107655700	1.89	2.65e-06	0.00120329	ABCA1	NM_005502	-	107543283	107690527	Genebody	35426.5	K4me1	WAC vs mock
chr9	112863301	112864800	1500	25.17	34.78	8	10.39	29.98	9.19	NA	NA	Up	1.7	7.31e-06	0.0030118	112863501	112864500	1.58	3.05e-06	0.00131801	AKAP2	NM_001198656	+	112810877	112934791	Genebody	53173.5	K4me1	WAC vs mock
chr9	112875101	112878800	3700	84.35	76.63	29	17.53	80.49	23.27	NA	NA	Up	1.79	2.7e-12	4.5e-08	112875901	112876900	2.57	1.38e-11	1.45e-07	AKAP2	NM_001198656	+	112810877	112934791	Genebody	66073.5	K4me1	WAC vs mock
chr9	112879101	112880400	1300	33.33	36.96	17	10.39	35.14	13.69	NA	NA	Up	1.36	1.85e-07	0.000274842	112879201	112880200	1.42	2.25e-07	0.000239524	AKAP2	NM_001198656	+	112810877	112934791	Genebody	68873.5	K4me1	WAC vs mock
chr9	112904001	112905000	1000	24.49	21.2	7	10.39	22.84	8.69	NA	NA	Up	1.39	4.26e-05	0.00893155	112904001	112905000	1.39	4.26e-05	0.00771133	AKAP2	NM_001136562	+	112887780	112934791	Genebody	16720.5	K4me1	WAC vs mock
chr9	117365101	117368200	3100	65.99	72.83	29	20.78	69.41	24.89	NA	NA	Up	1.48	1.75e-12	4.5e-08	117367101	117368100	2.39	1.28e-08	3.73e-05						OtherIntergenic	NA	K4me1	WAC vs mock
chr9	117585801	117587200	1400	46.94	32.61	19	10.39	39.77	14.69	NA	NA	Up	1.44	9.67e-05	0.0138086	117586201	117587200	1.62	1.45e-05	0.00393004						OtherIntergenic	NA	K4me1	WAC vs mock
chr9	117762101	117763900	1800	34.69	28.8	15	5.84	31.75	10.42	NA	NA	Up	1.61	1.26e-05	0.0043963	117762801	117763800	2.54	2.33e-09	1e-05						OtherIntergenic	NA	K4me1	WAC vs mock
chr9	117766401	117768000	1600	50.34	48.91	27	19.48	49.63	23.24	NA	NA	Up	1.09	7.52e-08	0.000161358	117766501	117767500	1.23	2.48e-06	0.00114608						OtherIntergenic	NA	K4me1	WAC vs mock
chr9	123673501	123675100	1600	31.29	33.7	12	12.99	32.49	12.49	NA	NA	Up	1.38	3.48e-07	0.000400428	123673801	123674800	1.54	1.02e-05	0.00309914	TRAF1	NM_001190947	-	123664670	123676850	Promoter3k	2549.5	K4me1	WAC vs mock
chr9	124008601	124009600	1000	33.33	33.7	12	18.18	33.51	15.09	NA	NA	Up	1.15	3.03e-05	0.00744185	124008601	124009600	1.15	3.03e-05	0.00627742						OtherIntergenic	NA	K4me1	WAC vs mock
chr9	132096101	132097300	1200	38.1	40.76	14	22.08	39.43	18.04	NA	NA	Up	1.13	2.59e-05	0.00687058	132096101	132097100	1.3	5.84e-06	0.00206417						OtherIntergenic	NA	K4me1	WAC vs mock
chr9	132773001	132774000	1000	31.29	26.63	17	11.04	28.96	14.02	NA	NA	Up	1.05	4.5e-05	0.00922919	132773001	132774000	1.05	4.5e-05	0.00799105	FNBP1	NM_015033	-	132649465	132805473	Genebody	31972.5	K4me1	WAC vs mock
chr9	132894501	132896200	1700	36.05	35.33	17	9.09	35.69	13.05	NA	NA	Up	1.45	2.14e-07	0.00030261	132894701	132895700	1.98	3.52e-09	1.32e-05	GPR107	NM_020960	+	132815984	132902448	Genebody	79366.5	K4me1	WAC vs mock
chr9	134149001	134150300	1300	26.53	27.72	9	12.99	27.12	10.99	NA	NA	Up	1.3	1.76e-05	0.00548241	134149201	134150200	1.61	9.45e-06	0.00295183	FAM78A	NM_033387	-	134133464	134151906	Promoter3k	2255.5	K4me1	WAC vs mock
chr9	137226101	137227100	1000	21.09	20.11	10	6.49	20.6	8.25	NA	NA	Up	1.32	3.38e-05	0.00790631	137226101	137227100	1.32	3.38e-05	0.00668809	RXRA	NM_002957	+	137218315	137332431	Genebody	8285.5	K4me1	WAC vs mock
chr9	33137401	33138500	1100	35.37	32.61	14	16.88	33.99	15.44	NA	NA	Up	1.14	2.52e-05	0.00676786	33137401	33138400	1.27	4.49e-06	0.00171435	B4GALT1	NM_001497	-	33110638	33167356	Genebody	29405.5	K4me1	WAC vs mock
chr9	71161201	71162200	1000	35.37	38.04	19	16.88	36.71	17.94	NA	NA	Up	1.03	6.71e-06	0.00284619	71161201	71162200	1.03	6.71e-06	0.00228625						OtherIntergenic	NA	K4me1	WAC vs mock
chr9	90175801	90177200	1400	43.54	54.35	21	24.03	48.94	22.51	NA	NA	Up	1.12	9.96e-06	0.00379256	90175801	90176800	1.14	9.65e-06	0.00298875	DAPK1	NM_004938	+	90112755	90323549	Genebody	63745.5	K4me1	WAC vs mock
chr9	94109201	94110200	1000	27.89	23.91	11	11.04	25.9	11.02	NA	NA	Up	1.23	3.6e-05	0.00815364	94109201	94110200	1.23	3.6e-05	0.00694505	AUH	NM_001698	-	93976096	94124206	Genebody	14505.5	K4me1	WAC vs mock
chr9	97398401	97399400	1000	26.53	31.52	14	12.99	29.03	13.49	NA	NA	Up	1.11	3.2e-05	0.0076593	97398401	97399400	1.11	3.2e-05	0.00646221	FBP1	NM_000507	-	97365420	97401923	Genebody	3022.5	K4me1	WAC vs mock
chr9	97399501	97400800	1300	29.25	34.24	13	14.94	31.75	13.97	NA	NA	Up	1.18	6.76e-06	0.00285805	97399501	97400500	1.25	3.84e-05	0.00719338	FBP1	NM_000507	-	97365420	97401923	Promoter3k	1772.5	K4me1	WAC vs mock
chrX	129247901	129249300	1400	29.93	32.61	11	15.58	31.27	13.29	NA	NA	Up	1.23	9.46e-06	0.00366003	129248301	129249300	1.52	8.71e-06	0.00276949						OtherIntergenic	NA	K4me1	WAC vs mock
chrX	13616701	13618400	1700	24.49	26.09	11	8.44	25.29	9.72	NA	NA	Up	1.38	5.1e-06	0.00235763	13617301	13618300	1.58	3.43e-06	0.00141552	TASP1	NM_017714	-	13370035	13619583	Promoter3k	2032.5	K4me1	WAC vs mock
chrX	53744101	53745100	1000	26.53	35.87	7	12.99	31.2	9.99	NA	NA	Up	1.64	1.84e-05	0.00565371	53744101	53745100	1.64	1.84e-05	0.00458874						OtherIntergenic	NA	K4me1	WAC vs mock
chr1	101631201	101632200	1000	9.28	12.5	21	26.62	10.89	23.81	NA	NA	Down	-1.13	5.71e-05	0.00880853	101631201	101632200	-1.13	5.71e-05	0.00784651						OtherIntergenic	NA	K4me1	WA314 vs mock
chr1	10488401	10489900	1500	11.86	9	33	22.73	10.43	27.86	NA	NA	Down	-1.42	8.79e-06	0.0026548	10488801	10489800	-2	5.19e-07	0.000273279	APITD1	NM_199294	+	10490158	10502872	Promoter3k	-1007.5	K4me1	WA314 vs mock
chr1	111216701	111217800	1100	12.37	12	32	24.03	12.19	28.01	NA	NA	Down	-1.2	5.14e-05	0.00823767	111216801	111217800	-1.3	2.29e-05	0.00424883	KCNA3	NM_002232	-	111214309	111217655	Promoter1k	404.5	K4me1	WA314 vs mock
chr1	120179201	120180300	1100	18.56	14	41	31.82	16.28	36.41	NA	NA	Down	-1.16	7.4e-06	0.0023536	120179201	120180200	-1.22	1.11e-06	0.000481373	ZNF697	NM_001080470	-	120161999	120190390	Genebody	10639.5	K4me1	WA314 vs mock
chr1	144530201	144531800	1600	11.34	10	39	22.08	10.67	30.54	NA	NA	Down	-1.52	9.93e-07	0.000560048	144530501	144531500	-1.76	1.56e-06	0.000625072						OtherIntergenic	NA	K4me1	WA314 vs mock
chr1	144992901	144994300	1400	14.95	13.5	32	27.27	14.22	29.64	NA	NA	Down	-1.06	3.56e-05	0.00659331	144993201	144994200	-1.34	4.76e-06	0.00140758	PDE4DIP	NM_001002810	-	144951760	144995033	Promoter3k	1432.5	K4me1	WA314 vs mock
chr1	145004901	145005900	1000	14.95	10.5	32	25.32	12.72	28.66	NA	NA	Down	-1.17	3.93e-05	0.00697617	145004901	145005900	-1.17	3.93e-05	0.00613333	PDE4DIP	NM_022359	-	144951760	145076186	Genebody	70785.5	K4me1	WA314 vs mock
chr1	145018801	145019800	1000	13.92	13.5	31	26.62	13.71	28.81	NA	NA	Down	-1.07	7.33e-05	0.0100683	145018801	145019800	-1.07	7.33e-05	0.00912895	PDE4DIP	NM_022359	-	144951760	145076186	Genebody	56885.5	K4me1	WA314 vs mock
chr1	145046301	145047700	1400	8.76	7.5	22	24.03	8.13	23.01	NA	NA	Down	-1.5	1.05e-06	0.000583194	145046701	145047700	-1.67	7.65e-06	0.00196961	PDE4DIP	NM_022359	-	144951760	145076186	Genebody	29185.5	K4me1	WA314 vs mock
chr1	145084601	145086700	2100	14.43	13.5	49	31.82	13.97	40.41	NA	NA	Down	-1.53	1.08e-07	0.00019174	145085101	145086100	-2.28	1.2e-08	4.74e-05						OtherIntergenic	NA	K4me1	WA314 vs mock
chr1	150722501	150723600	1100	7.22	10	23	20.78	8.61	21.89	NA	NA	Down	-1.35	2.37e-05	0.0051119	150722601	150723600	-1.54	6.02e-06	0.00166501	CTSS	NM_004079	-	150702671	150738433	Genebody	15382.5	K4me1	WA314 vs mock
chr1	153529101	153530100	1000	10.82	9.5	27	21.43	10.16	24.21	NA	NA	Down	-1.25	3.46e-05	0.00648589	153529101	153530100	-1.25	3.46e-05	0.00565209						OtherIntergenic	NA	K4me1	WA314 vs mock
chr1	154578901	154580000	1100	13.4	8.5	22	26.62	10.95	24.31	NA	NA	Down	-1.15	0.000105709	0.0125576	154579001	154580000	-1.48	9.6e-06	0.002317	ADAR	NM_001111	-	154554533	154580724	Promoter3k	1273.5	K4me1	WA314 vs mock
chr1	155928101	155929500	1400	12.89	8	35	21.43	10.44	28.21	NA	NA	Down	-1.43	2.86e-05	0.00572416	155928501	155929500	-1.59	1.03e-05	0.00243162	ARHGEF2	NM_004723	-	155916629	155947966	Genebody	19165.5	K4me1	WA314 vs mock
chr1	156560801	156561900	1100	16.49	10.5	32	29.22	13.5	30.61	NA	NA	Down	-1.18	7.42e-05	0.0101158	156560901	156561900	-1.35	1.21e-06	0.000514647	APOA1BP	NM_144772	+	156561557	156564091	ProximalPromoter	-206.5	K4me1	WA314 vs mock
chr1	159815301	159816600	1300	8.25	9.5	21	21.43	8.87	21.21	NA	NA	Down	-1.26	4.27e-05	0.00733742	159815601	159816600	-1.29	5.23e-05	0.00738061	C1orf204	NM_001134233	-	159804263	159825137	Genebody	9186.5	K4me1	WA314 vs mock
chr1	160065901	160068600	2700	39.18	25.5	79	70.13	32.34	74.56	NA	NA	Down	-1.21	3.73e-07	0.000296353	160067001	160068000	-1.47	9.1e-08	0.000100883	IGSF8	NM_052868	-	160061128	160068439	Promoter3k	1188.5	K4me1	WA314 vs mock
chr1	160708901	160712200	3300	38.14	41.5	79	100	39.82	89.5	NA	NA	Down	-1.17	1.33e-08	5.84e-05	160709401	160710400	-1.86	1.03e-07	0.000102732	SLAMF7	NM_021181	+	160709076	160724601	Promoter3k	1474.5	K4me1	WA314 vs mock
chr1	160988801	160989900	1100	12.37	11.5	24	29.87	11.94	26.94	NA	NA	Down	-1.17	9.08e-06	0.00271521	160988801	160989800	-1.09	4.45e-05	0.00666148	F11R	NM_016946	-	160965000	160991133	Promoter3k	1782.5	K4me1	WA314 vs mock
chr1	16308301	16309500	1200	11.34	13	28	25.32	12.17	26.66	NA	NA	Down	-1.13	4.74e-05	0.00785521	16308401	16309400	-1.4	8.38e-06	0.00210748						OtherIntergenic	NA	K4me1	WA314 vs mock
chr1	167525301	167526900	1600	10.31	8.5	28	24.03	9.4	26.01	NA	NA	Down	-1.47	6.59e-07	0.000424397	167525801	167526800	-2.12	1.06e-05	0.00247527						OtherIntergenic	NA	K4me1	WA314 vs mock
chr1	184941001	184943900	2900	23.71	25.5	61	59.74	24.61	60.37	NA	NA	Down	-1.29	8.26e-11	9.62e-07	184942701	184943700	-2.58	1.03e-06	0.000452534	FAM129A	NM_052966	-	184760165	184943682	Promoter3k	1231.5	K4me1	WA314 vs mock
chr1	204337101	204338400	1300	8.25	9.5	27	20.13	8.87	23.56	NA	NA	Down	-1.41	2.26e-05	0.00494977	204337301	204338300	-1.64	8.28e-06	0.00208552	LOC127841	NR_027022	-	204337557	204338847	Promoter3k	1096.5	K4me1	WA314 vs mock
chr1	206680801	206682500	1700	11.86	9.5	29	31.17	10.68	30.08	NA	NA	Down	-1.49	2.77e-08	0.000100656	206681001	206682000	-1.82	1.93e-07	0.000138004	RASSF5	NM_182664	+	206680878	206762616	Promoter1k	772.5	K4me1	WA314 vs mock
chr1	226858201	226859200	1000	9.28	12.5	25	25.32	10.89	25.16	NA	NA	Down	-1.21	2.23e-05	0.00489794	226858201	226859200	-1.21	2.23e-05	0.00416201	ITPKB	NM_002221	-	226819390	226926876	Genebody	68175.5	K4me1	WA314 vs mock
chr1	247662801	247663900	1100	12.89	13.5	32	26.62	13.19	29.31	NA	NA	Down	-1.15	1.63e-05	0.00397877	247662901	247663900	-1.22	6.54e-06	0.00176586						OtherIntergenic	NA	K4me1	WA314 vs mock
chr1	33831201	33832300	1100	10.31	9.5	28	23.38	9.9	25.69	NA	NA	Down	-1.37	2.76e-06	0.00117517	33831301	33832300	-1.38	1.2e-05	0.00266807	PHC2	NM_198040	-	33789223	33841194	Genebody	9443.5	K4me1	WA314 vs mock
chr1	37942801	37945000	2200	11.34	10.5	42	40.26	10.92	41.13	NA	NA	Down	-1.91	1.72e-11	3.47e-07	37943101	37944100	-2.23	1.43e-10	1.71e-06	ZC3H12A	NM_025079	+	37940118	37949978	Genebody	3782.5	K4me1	WA314 vs mock
chr1	42097301	42098300	1000	11.34	9.5	21	25.32	10.42	23.16	NA	NA	Down	-1.15	4.46e-05	0.00755581	42097301	42098300	-1.15	4.46e-05	0.00666553	HIVEP3	NM_024503	-	41972035	42384378	Genebody	286578	K4me1	WA314 vs mock
chr1	55678501	55679800	1300	11.34	9	32	25.32	10.17	28.66	NA	NA	Down	-1.49	5.63e-07	0.000385434	55678701	55679700	-1.61	6.67e-06	0.00178732	USP24	NM_015306	-	55532031	55681039	Promoter3k	1888.5	K4me1	WA314 vs mock
chr1	60034301	60035300	1000	9.79	11.5	24	24.03	10.65	24.01	NA	NA	Down	-1.17	4.75e-05	0.00785918	60034301	60035300	-1.17	4.75e-05	0.00693347	FGGY	NM_001244714	+	59775749	60228402	Genebody	259052	K4me1	WA314 vs mock
chr1	89736801	89738000	1200	17.01	19.5	32	40.91	18.26	36.45	NA	NA	Down	-1	2.7e-05	0.00554702	89736801	89737800	-1.03	6.47e-06	0.00174845	GBP5	NM_052942	-	89724633	89738544	Promoter3k	1143.5	K4me1	WA314 vs mock
chr1	93455701	93457300	1600	8.76	12.5	32	27.92	10.63	29.96	NA	NA	Down	-1.49	6.96e-08	0.000168606	93456101	93457100	-2.15	2.38e-07	0.000156853						OtherIntergenic	NA	K4me1	WA314 vs mock
chr10	103874701	103875700	1000	12.89	12.5	25	27.92	12.69	26.46	NA	NA	Down	-1.06	6.44e-05	0.00938027	103874701	103875700	-1.06	6.44e-05	0.00842316	LDB1	NM_001113407	-	103867324	103880210	Genebody	5009.5	K4me1	WA314 vs mock
chr10	104026901	104028100	1200	9.28	9.5	23	23.38	9.39	23.19	NA	NA	Down	-1.3	1.09e-05	0.00306735	104027001	104028000	-1.52	3.4e-06	0.00110795	GBF1	NM_004193	+	104005254	104142656	Genebody	22246.5	K4me1	WA314 vs mock
chr10	104155601	104156700	1100	10.82	8	24	20.13	9.41	22.06	NA	NA	Down	-1.23	9.27e-05	0.0114799	104155601	104156600	-1.48	1.86e-05	0.0036635	NFKB2	NM_002502	+	104155431	104162281	Promoter1k	719.5	K4me1	WA314 vs mock
chr10	104158801	104160000	1200	14.95	10	25	29.87	12.47	27.44	NA	NA	Down	-1.14	4.8e-05	0.00788433	104158901	104159900	-1.23	3.82e-05	0.00605893	NFKB2	NM_002502	+	104155431	104162281	Genebody	3969.5	K4me1	WA314 vs mock
chr10	104179601	104180600	1000	15.46	14.5	32	29.22	14.98	30.61	NA	NA	Down	-1.03	3.51e-05	0.00656353	104179601	104180600	-1.03	3.51e-05	0.00572738	FBXL15	NM_024326	+	104179570	104182893	Promoter1k	530.5	K4me1	WA314 vs mock
chr10	112256101	112257500	1400	10.31	8.5	25	25.32	9.4	25.16	NA	NA	Down	-1.42	1.31e-06	0.000687011	112256501	112257500	-2.01	3.78e-07	0.000214814	DUSP5	NM_004419	+	112257624	112271302	Promoter1k	-823.5	K4me1	WA314 vs mock
chr10	112258101	112260100	2000	7.22	15.5	41	33.77	11.36	37.38	NA	NA	Down	-1.72	2.26e-06	0.00101297	112258301	112259300	-2.56	1.06e-08	4.31e-05	DUSP5	NM_004419	+	112257624	112271302	Promoter3k	1476.5	K4me1	WA314 vs mock
chr10	120486001	120487100	1100	11.34	9	27	23.38	10.17	25.19	NA	NA	Down	-1.31	7.39e-06	0.0023536	120486001	120487000	-1.34	1.48e-05	0.00310722	C10orf46	NM_153810	-	120440493	120514758	Genebody	28207.5	K4me1	WA314 vs mock
chr10	23729501	23730700	1200	13.92	11	26	27.92	12.46	26.96	NA	NA	Down	-1.11	2.79e-05	0.00563145	23729501	23730500	-1.18	6.74e-05	0.00868149	OTUD1	NM_001145373	+	23728197	23731310	Promoter3k	1903.5	K4me1	WA314 vs mock
chr10	30725201	30727300	2100	22.68	21	57	67.53	21.84	62.27	NA	NA	Down	-1.51	2.18e-10	2.19e-06	30725401	30726400	-2.24	8.28e-11	1.34e-06	MAP3K8	NM_001244134	+	30722949	30750762	Genebody	3301.5	K4me1	WA314 vs mock
chr10	31416401	31417600	1200	16.49	13.5	36	25.97	15	30.99	NA	NA	Down	-1.05	0.000247375	0.0281912	31416601	31417600	-1.14	4.74e-05	0.00692711						OtherIntergenic	NA	K4me1	WA314 vs mock
chr10	45456701	45458900	2200	26.29	30.5	62	57.79	28.39	59.9	NA	NA	Down	-1.08	2.27e-08	8.74e-05	45457001	45458000	-1.19	2.14e-05	0.00403887	RASSF4	NM_032023	+	45455218	45490172	Promoter3k	2582.5	K4me1	WA314 vs mock
chr10	45837401	45838600	1200	11.34	8.5	24	24.03	9.92	24.01	NA	NA	Down	-1.28	1.28e-05	0.00342252	45837401	45838400	-1.51	6.92e-06	0.00183136						OtherIntergenic	NA	K4me1	WA314 vs mock
chr10	51573401	51575700	2300	12.89	15	44	57.14	13.94	50.57	NA	NA	Down	-1.86	4.5e-09	2.48e-05	51573601	51574600	-2.54	1.76e-08	6.14e-05	NCOA4	NM_005437	+	51572363	51590734	Promoter3k	2187.5	K4me1	WA314 vs mock
chr10	60095301	60096600	1300	12.37	11	24	31.82	11.69	27.91	NA	NA	Down	-1.26	1.17e-05	0.00322118	60095401	60096400	-1.47	4.38e-07	0.000240885	UBE2D1	NM_003338	+	60094738	60130513	Promoter3k	1212.5	K4me1	WA314 vs mock
chr10	62578401	62580000	1600	8.25	7.5	24	23.38	7.87	23.69	NA	NA	Down	-1.59	3.32e-07	0.000278205	62578901	62579900	-1.77	7e-06	0.00184618						OtherIntergenic	NA	K4me1	WA314 vs mock
chr10	70849201	70853200	4000	30.93	34	90	97.4	32.46	93.7	NA	NA	Down	-1.53	7.36e-12	2.48e-07	70850501	70851500	-2.33	7.62e-11	1.3e-06	SRGN	NM_002727	+	70847827	70864567	Genebody	3373.5	K4me1	WA314 vs mock
chr10	74032301	74033800	1500	8.25	9.5	27	24.68	8.87	25.84	NA	NA	Down	-1.54	2.02e-07	0.000220273	74032301	74033300	-1.55	5.21e-07	0.000273648	DDIT4	NM_019058	+	74033676	74035797	Promoter1k	-625.5	K4me1	WA314 vs mock
chr10	74034301	74036300	2000	18.56	21	54	53.9	19.78	53.95	NA	NA	Down	-1.45	4.53e-11	7.25e-07	74034701	74035700	-2.01	1.63e-11	4.8e-07	DDIT4	NM_019058	+	74033676	74035797	Promoter3k	1624.5	K4me1	WA314 vs mock
chr10	77407101	77408300	1200	11.34	9	25	27.27	10.17	26.14	NA	NA	Down	-1.36	1.19e-06	0.000640742	77407301	77408300	-1.3	9.28e-06	0.00227336						OtherIntergenic	NA	K4me1	WA314 vs mock
chr10	78747901	78749100	1200	9.28	11.5	27	24.68	10.39	25.84	NA	NA	Down	-1.31	4.33e-06	0.00161413	78748101	78749100	-1.34	5.23e-06	0.00151473	KCNMA1	NM_002247	-	78644634	79397577	Genebody	649076	K4me1	WA314 vs mock
chr10	99076401	99077400	1000	9.28	13.5	22	25.97	11.39	23.99	NA	NA	Down	-1.07	8.94e-05	0.0112355	99076401	99077400	-1.07	8.94e-05	0.0104001	FRAT1	NM_005479	+	99079021	99081672	Promoter3k	-2120.5	K4me1	WA314 vs mock
chr11	102188201	102189800	1600	12.89	10.5	29	27.92	11.69	28.46	NA	NA	Down	-1.28	1.85e-06	0.000869686	102188301	102189300	-1.99	1.26e-07	0.000109615	BIRC3	NM_182962	+	102188180	102210135	Promoter1k	820.5	K4me1	WA314 vs mock
chr11	102320201	102322700	2500	24.74	19.5	60	53.25	22.12	56.62	NA	NA	Down	-1.36	1.04e-10	1.18e-06	102321601	102322600	-3.07	3.41e-09	1.86e-05	TMEM123	NM_052932	-	102267055	102323775	Promoter3k	2324.5	K4me1	WA314 vs mock
chr11	10327501	10329900	2400	10.82	9.5	42	30.52	10.16	36.26	NA	NA	Down	-1.84	3.23e-08	0.00010988	10328101	10329100	-1.9	4.16e-06	0.00129578	ADM	NM_001124	+	10326641	10328923	Promoter3k	2059.5	K4me1	WA314 vs mock
chr11	112031701	112033600	1900	27.32	23.5	55	57.14	25.41	56.07	NA	NA	Down	-1.14	2.04e-09	1.31e-05	112032101	112033100	-1.46	3.91e-09	2.06e-05	IL18	NM_001562	-	112013973	112034840	Promoter3k	2189.5	K4me1	WA314 vs mock
chr11	114010701	114012100	1400	19.07	20	37	40.91	19.54	38.95	NA	NA	Down	-1	1.6e-06	0.000789476	114010701	114011700	-1	2.27e-05	0.0042153	ZBTB16	NM_001018011	+	113931287	114121397	Genebody	80113.5	K4me1	WA314 vs mock
chr11	116928901	116930000	1100	12.89	8	30	20.78	10.44	25.39	NA	NA	Down	-1.28	0.000369561	0.041697	116928901	116929900	-1.36	4.7e-05	0.00688734	SIK3	NM_025164	-	116714117	116968993	Genebody	39542.5	K4me1	WA314 vs mock
chr11	116966901	116968700	1800	22.16	14.5	34	40.26	18.33	37.13	NA	NA	Down	-1.02	0.000107617	0.0127603	116967501	116968500	-1.82	1.23e-08	4.79e-05	SIK3	NM_025164	-	116714117	116968993	Promoter3k	1192.5	K4me1	WA314 vs mock
chr11	118793701	118795600	1900	22.16	19.5	46	42.86	20.83	44.43	NA	NA	Down	-1.09	1.41e-07	0.000196361	118794101	118795100	-1.33	2.3e-06	0.000836255						OtherIntergenic	NA	K4me1	WA314 vs mock
chr11	119242301	119243500	1200	17.53	14	37	30.52	15.76	33.76	NA	NA	Down	-1.1	7.32e-06	0.00234219	119242301	119243300	-1.11	8.03e-06	0.00204145	USP2	NM_004205	-	119225924	119252436	Genebody	9535.5	K4me1	WA314 vs mock
chr11	121181501	121183400	1900	8.76	9	28	23.38	8.88	25.69	NA	NA	Down	-1.53	3.91e-07	0.000307089	121181701	121182700	-1.71	2.08e-05	0.00396331	SC5DL	NM_001024956	+	121163576	121184119	Genebody	18874.5	K4me1	WA314 vs mock
chr11	121803001	121804200	1200	17.01	19.5	35	39.61	18.26	37.31	NA	NA	Down	-1.03	2.37e-06	0.00105984	121803101	121804100	-1.14	3.11e-06	0.00104185						OtherIntergenic	NA	K4me1	WA314 vs mock
chr11	122589101	122590100	1000	13.4	10	24	25.97	11.7	24.99	NA	NA	Down	-1.09	7.57e-05	0.0102396	122589101	122590100	-1.09	7.57e-05	0.00930126	UBASH3B	NM_032873	+	122526397	122685187	Genebody	63203.5	K4me1	WA314 vs mock
chr11	126225701	126227100	1400	12.89	14	27	31.82	13.44	29.41	NA	NA	Down	-1.13	8.79e-06	0.0026548	126226001	126227000	-1.42	7.33e-07	0.000352037	ST3GAL4	NM_006278	+	126225788	126284536	Promoter1k	612.5	K4me1	WA314 vs mock
chr11	129762901	129764200	1300	11.86	13.5	28	26.62	12.68	27.31	NA	NA	Down	-1.11	3.67e-05	0.00673125	129762901	129763900	-1.46	5.37e-05	0.00752152	NFRKB	NM_001143835	-	129733669	129765490	Promoter3k	1939.5	K4me1	WA314 vs mock
chr11	2290801	2292000	1200	11.34	15	29	25.97	13.17	27.49	NA	NA	Down	-1.06	8.63e-05	0.0110292	2290901	2291900	-1.23	1.2e-05	0.00266447	ASCL2	NM_005170	-	2289727	2292182	Promoter1k	781.5	K4me1	WA314 vs mock
chr11	2950701	2951900	1200	9.79	6.5	22	20.13	8.15	21.06	NA	NA	Down	-1.37	1.91e-05	0.0044119	2950901	2951900	-1.42	1.33e-05	0.00287037	PHLDA2	NM_003311	-	2949502	2950650	Promoter1k	-650.5	K4me1	WA314 vs mock
chr11	30507201	30508400	1200	13.4	15.5	31	34.42	14.45	32.71	NA	NA	Down	-1.18	1.05e-06	0.000582368	30507301	30508300	-1.29	7.39e-06	0.00193008	MPPED2	NM_001584	-	30431617	30602040	Genebody	94239.5	K4me1	WA314 vs mock
chr11	34377901	34379500	1600	10.31	13.5	29	30.52	11.9	29.76	NA	NA	Down	-1.32	4.45e-07	0.000333547	34378401	34379400	-1.91	4.27e-06	0.00131668	ABTB2	NM_145804	-	34172533	34379555	Promoter1k	854.5	K4me1	WA314 vs mock
chr11	34379801	34381000	1200	8.25	10	21	25.32	9.12	23.16	NA	NA	Down	-1.34	4e-06	0.00152198	34380001	34381000	-1.38	2.67e-06	0.000933998	ABTB2	NM_145804	-	34172533	34379555	Promoter1k	-845.5	K4me1	WA314 vs mock
chr11	35161901	35166200	4300	37.11	37	116	95.45	37.06	105.73	NA	NA	Down	-1.51	1.11e-08	5.1e-05	35163201	35164200	-2.24	1.28e-10	1.67e-06	CD44	NM_001202557	+	35160416	35244867	Genebody	3634.5	K4me1	WA314 vs mock
chr11	3857701	3860900	3200	38.66	26.5	91	90.26	32.58	90.63	NA	NA	Down	-1.48	3.08e-12	2.27e-07	3858801	3859800	-2.18	2.09e-11	5.16e-07	RHOG	NM_001665	-	3848207	3862213	Promoter3k	2912.5	K4me1	WA314 vs mock
chr11	43710601	43711800	1200	9.79	10.5	21	24.68	10.15	22.84	NA	NA	Down	-1.17	4.22e-05	0.00727887	43710801	43711800	-1.25	3.27e-05	0.00541744	HSD17B12	NM_016142	+	43702142	43878169	Genebody	9058.5	K4me1	WA314 vs mock
chr11	44587101	44592300	5200	79.9	79	171	195.45	79.45	183.23	NA	NA	Down	-1.21	1.38e-09	9.84e-06	44589301	44590300	-1.94	5.44e-12	2.19e-07	CD82	NM_002231	+	44587140	44641315	Promoter3k	2560.5	K4me1	WA314 vs mock
chr11	61731401	61732800	1400	16.49	12.5	27	33.77	14.5	30.38	NA	NA	Down	-1.07	2.08e-05	0.00466696	61731501	61732500	-1.21	1.2e-05	0.00266447	FTH1	NM_002032	-	61731756	61735132	Genebody	3031.5	K4me1	WA314 vs mock
chr11	62475001	62476100	1100	8.76	10.5	24	22.73	9.63	23.36	NA	NA	Down	-1.28	2.25e-05	0.00491667	62475101	62476100	-1.28	5.78e-05	0.00790581	GNG3	NM_012202	+	62475113	62476678	Promoter1k	437.5	K4me1	WA314 vs mock
chr11	64643301	64645300	2000	22.16	21.5	52	48.7	21.83	50.35	NA	NA	Down	-1.21	4.85e-09	2.56e-05	64643701	64644700	-1.32	7.01e-08	9.24e-05	EHD1	NM_006795	-	64620207	64646191	Promoter3k	1890.5	K4me1	WA314 vs mock
chr11	66112101	66113200	1100	9.79	8.5	20	24.03	9.15	22.01	NA	NA	Down	-1.27	1.87e-05	0.00438046	66112201	66113200	-1.25	3.27e-05	0.00541744	BRMS1	NM_015399	-	66104803	66112582	ProximalPromoter	-68.5	K4me1	WA314 vs mock
chr11	66643901	66645200	1300	8.25	10	21	22.73	9.12	21.86	NA	NA	Down	-1.26	3.6e-05	0.00662753	66644001	66645000	-1.92	9.32e-07	0.000420578	PC	NM_022172	-	66615996	66675340	Genebody	30789.5	K4me1	WA314 vs mock
chr11	67138901	67140300	1400	8.25	8	21	27.92	8.12	24.46	NA	NA	Down	-1.59	8.38e-07	0.000498328	67139301	67140300	-2.04	6.61e-08	9.18e-05	CLCF1	NM_013246	-	67131638	67141206	Promoter3k	1605.5	K4me1	WA314 vs mock
chr11	68505301	68506300	1000	9.28	12.5	21	25.97	10.89	23.49	NA	NA	Down	-1.11	6.38e-05	0.00931135	68505301	68506300	-1.11	6.38e-05	0.00836631	MTL5	NM_001039656	-	68503599	68518988	Genebody	13187.5	K4me1	WA314 vs mock
chr11	73201501	73202600	1100	10.82	11.5	27	22.73	11.16	24.86	NA	NA	Down	-1.16	6.71e-05	0.00963987	73201501	73202500	-1.29	4.27e-05	0.00647009	FAM168A	NM_015159	-	73117027	73309228	Genebody	107178	K4me1	WA314 vs mock
chr11	85863201	85864600	1400	11.86	14.5	30	27.92	13.18	28.96	NA	NA	Down	-1.14	1.86e-05	0.00436326	85863401	85864400	-1.53	1.94e-06	0.000733896						OtherIntergenic	NA	K4me1	WA314 vs mock
chr12	10125001	10126000	1000	7.73	10.5	22	20.78	9.12	21.39	NA	NA	Down	-1.23	8.5e-05	0.0109214	10125001	10126000	-1.23	8.5e-05	0.0100409	CLEC12A	NM_201623	+	10124007	10138194	Promoter3k	1493.5	K4me1	WA314 vs mock
chr12	104932601	104934100	1500	12.89	14.5	28	27.27	13.69	27.64	NA	NA	Down	-1.01	0.000153843	0.0178399	104933101	104934100	-1.31	2.99e-05	0.00511467	CHST11	NM_001173982	+	104850691	105155792	Genebody	82659.5	K4me1	WA314 vs mock
chr12	121571201	121573900	2700	20.1	16.5	61	46.75	18.3	53.88	NA	NA	Down	-1.56	2.69e-08	9.91e-05	121572701	121573700	-1.65	7.03e-08	9.24e-05	P2RX7	NM_002562	+	121570630	121624354	Promoter3k	1920.5	K4me1	WA314 vs mock
chr12	122229601	122231500	1900	7.73	13	37	35.71	10.37	36.36	NA	NA	Down	-1.81	6.15e-11	8.33e-07	122230401	122231400	-2.68	2.33e-09	1.46e-05	RHOF	NM_019034	-	122215659	122231594	Promoter3k	1043.5	K4me1	WA314 vs mock
chr12	123916701	123920300	3600	25.77	13.5	67	61.69	19.64	64.34	NA	NA	Down	-1.71	5.11e-11	7.8e-07	123918101	123919100	-2.05	2.99e-10	2.7e-06	RILPL2	NM_145058	-	123899935	123921264	Promoter3k	2763.5	K4me1	WA314 vs mock
chr12	124938201	124942600	4400	74.23	72	152	162.99	73.11	157.49	NA	NA	Down	-1.11	5.91e-11	8.33e-07	124940401	124941400	-1.59	7.13e-11	1.26e-06	NCOR2	NM_001077261	-	124808956	125052010	Genebody	111610	K4me1	WA314 vs mock
chr12	132379701	132381200	1500	11.86	9.5	26	23.38	10.68	24.69	NA	NA	Down	-1.21	2.64e-05	0.0054837	132380001	132381000	-1.44	1.18e-05	0.00263098	ULK1	NM_003565	+	132379278	132407707	Promoter3k	1172.5	K4me1	WA314 vs mock
chr12	14795801	14796900	1100	9.79	12.5	27	23.38	11.15	25.19	NA	NA	Down	-1.18	3.83e-05	0.00691009	14795901	14796900	-1.15	6.38e-05	0.00836631	GUCY2C	NM_004963	-	14765567	14849519	Genebody	53168.5	K4me1	WA314 vs mock
chr12	15134201	15135500	1300	19.59	16.5	34	38.31	18.04	36.16	NA	NA	Down	-1	3.15e-06	0.0012925	15134301	15135300	-1.21	8.08e-06	0.00205004	PDE6H	NM_006205	+	15125955	15134799	Genebody	8895.5	K4me1	WA314 vs mock
chr12	1718801	1719900	1100	7.22	7.5	20	20.13	7.36	20.06	NA	NA	Down	-1.45	1.04e-05	0.00298393	1718901	1719900	-1.54	1.7e-05	0.00340883						OtherIntergenic	NA	K4me1	WA314 vs mock
chr12	1915401	1916600	1200	7.22	7	24	22.73	7.11	23.36	NA	NA	Down	-1.72	1.2e-07	0.00019174	1915401	1916400	-1.99	3.83e-08	8.89e-05	CACNA2D4	NM_172364	-	1901122	2027870	Genebody	111870	K4me1	WA314 vs mock
chr12	42627201	42628700	1500	8.76	8	27	20.13	8.38	23.56	NA	NA	Down	-1.49	8.46e-06	0.00258601	42627701	42628700	-1.88	1.32e-05	0.00285434	YAF2	NM_001190980	-	42625025	42632151	Genebody	4200.5	K4me1	WA314 vs mock
chr12	53615201	53616300	1100	10.31	14.5	24	25.97	12.4	24.99	NA	NA	Down	-1.01	0.000227069	0.0259506	53615201	53616200	-1.26	4.55e-05	0.00674375	RARG	NM_001243730	-	53604349	53626040	Genebody	10289.5	K4me1	WA314 vs mock
chr12	54757701	54758700	1000	8.76	12.5	21	25.97	10.63	23.49	NA	NA	Down	-1.14	4.75e-05	0.00785918	54757701	54758700	-1.14	4.75e-05	0.00693347	GPR84	NM_020370	-	54756228	54758270	ProximalPromoter	69.5	K4me1	WA314 vs mock
chr12	56116901	56118200	1300	12.89	12.5	29	28.57	12.69	28.79	NA	NA	Down	-1.18	6.05e-06	0.00205496	56117101	56118100	-1.26	7.38e-06	0.00192974	RDH5	NM_002905	+	56114150	56118526	Genebody	3400.5	K4me1	WA314 vs mock
chr12	59988901	59989900	1000	9.28	12.5	24	25.32	10.89	24.66	NA	NA	Down	-1.18	2.79e-05	0.00563361	59988901	59989900	-1.18	2.79e-05	0.00485663						OtherIntergenic	NA	K4me1	WA314 vs mock
chr12	69008101	69009100	1000	14.43	15	31	29.22	14.72	30.11	NA	NA	Down	-1.03	4.72e-05	0.00783989	69008101	69009100	-1.03	4.72e-05	0.0069082	RAP1B	NM_015646	+	69004618	69054385	Genebody	3982.5	K4me1	WA314 vs mock
chr12	6983901	6984900	1000	9.79	10.5	26	21.43	10.15	23.71	NA	NA	Down	-1.22	4.22e-05	0.00727887	6983901	6984900	-1.22	4.22e-05	0.0064074	SPSB2	NM_032641	-	6980099	6982521	Promoter3k	-1879.5	K4me1	WA314 vs mock
chr12	8122701	8124000	1300	17.01	14.5	39	28.57	15.76	33.79	NA	NA	Down	-1.1	5.51e-05	0.00860602	8122801	8123800	-1.63	1.21e-06	0.000514938						OtherIntergenic	NA	K4me1	WA314 vs mock
chr12	96458301	96459600	1300	12.89	10	26	24.03	11.44	25.01	NA	NA	Down	-1.13	7.1e-05	0.00991934	96458401	96459400	-1.53	1.64e-06	0.000648081						OtherIntergenic	NA	K4me1	WA314 vs mock
chr12	96748601	96749800	1200	9.79	8	24	22.08	8.9	23.04	NA	NA	Down	-1.37	6.88e-06	0.00224527	96748801	96749800	-1.35	4.08e-05	0.00625922	CDK17	NM_001170464	-	96672038	96794366	Genebody	45165.5	K4me1	WA314 vs mock
chr13	100882001	100883400	1400	12.37	17.5	38	31.17	14.94	34.58	NA	NA	Down	-1.21	2.43e-06	0.00106888	100882301	100883300	-1.36	1.99e-06	0.000747302	PCCA	NM_001127692	+	100741268	101182691	Genebody	141432	K4me1	WA314 vs mock
chr13	20370201	20372500	2300	29.38	23	96	37.66	26.19	66.83	NA	NA	Down	-1.35	3.38e-07	0.000281194	20371301	20372300	-2.3	6.52e-08	9.18e-05						OtherIntergenic	NA	K4me1	WA314 vs mock
chr13	33000101	33001200	1100	10.31	11	20	26.62	10.65	23.31	NA	NA	Down	-1.13	0.000146972	0.0170699	33000201	33001200	-1.34	3.03e-05	0.00515805	N4BP2L1	NM_001079691	-	32974859	33002315	Promoter3k	1664.5	K4me1	WA314 vs mock
chr13	42615301	42616600	1300	9.28	8	25	22.08	8.64	23.54	NA	NA	Down	-1.45	2.43e-06	0.00106888	42615301	42616300	-1.79	7.77e-06	0.00198813	DGKH	NM_001204504	+	42614171	42803891	Promoter3k	1779.5	K4me1	WA314 vs mock
chr13	45551201	45552700	1500	9.79	8	26	22.08	8.9	24.04	NA	NA	Down	-1.43	2.68e-06	0.00115068	45551601	45552600	-1.86	5.37e-06	0.00153984	NUFIP1	NM_012345	-	45513383	45563613	Genebody	11662.5	K4me1	WA314 vs mock
chr13	46739701	46740700	1000	19.07	13	33	32.47	16.04	32.73	NA	NA	Down	-1.03	9.04e-05	0.0113196	46739701	46740700	-1.03	9.04e-05	0.0104859	LCP1	NM_002298	-	46700057	46756459	Genebody	16258.5	K4me1	WA314 vs mock
chr13	46740801	46743000	2200	34.54	38.5	70	83.12	36.52	76.56	NA	NA	Down	-1.07	1.49e-09	1.02e-05	46741501	46742500	-1.47	1.16e-10	1.55e-06	LCP1	NM_002298	-	46700057	46756459	Genebody	14558.5	K4me1	WA314 vs mock
chr13	49363301	49364700	1400	18.56	14	35	35.06	16.28	35.03	NA	NA	Down	-1.11	1.37e-06	0.000707113	49363701	49364700	-1.13	1.01e-05	0.00240607						OtherIntergenic	NA	K4me1	WA314 vs mock
chr13	51215801	51217000	1200	10.31	11	21	25.97	10.65	23.49	NA	NA	Down	-1.14	4.75e-05	0.00785918	51215801	51216800	-2	5.92e-06	0.00164957						OtherIntergenic	NA	K4me1	WA314 vs mock
chr13	99956001	99957000	1000	16.49	13.5	32	28.57	15	30.29	NA	NA	Down	-1.01	3.98e-05	0.00701097	99956001	99957000	-1.01	3.98e-05	0.00616093	GPR183	NM_004951	-	99946788	99959749	Genebody	3248.5	K4me1	WA314 vs mock
chr14	103588101	103589500	1400	11.34	6	29	22.73	8.67	25.86	NA	NA	Down	-1.58	2.28e-05	0.00496224	103588201	103589200	-1.56	9.34e-06	0.00227828						OtherIntergenic	NA	K4me1	WA314 vs mock
chr14	103590201	103592100	1900	10.82	8.5	38	30.52	9.66	34.26	NA	NA	Down	-1.83	5.08e-09	2.62e-05	103590401	103591400	-3.14	1.05e-10	1.45e-06	TNFAIP2	NM_006291	+	103592663	103603776	Promoter3k	-1512.5	K4me1	WA314 vs mock
chr14	21202201	21203500	1300	15.46	15.5	34	31.17	15.48	32.58	NA	NA	Down	-1.07	1.87e-05	0.00438046	21202301	21203300	-1.34	9.45e-07	0.000424443						OtherIntergenic	NA	K4me1	WA314 vs mock
chr14	21669401	21670700	1300	7.22	12	23	26.62	9.61	24.81	NA	NA	Down	-1.37	8.97e-06	0.00269096	21669401	21670400	-1.73	1.62e-06	0.000643005	LOC283624	NR_038970	-	21668237	21673662	Genebody	3611.5	K4me1	WA314 vs mock
chr14	25169001	25170000	1000	16.49	20.5	32	45.45	18.5	38.73	NA	NA	Down	-1.07	1.59e-05	0.0039419	25169001	25170000	-1.07	1.59e-05	0.00326965						OtherIntergenic	NA	K4me1	WA314 vs mock
chr14	35762301	35765400	3100	32.99	34	85	75.32	33.49	80.16	NA	NA	Down	-1.26	2.76e-11	4.7e-07	35763701	35764700	-1.71	3.49e-10	3.03e-06	PSMA6	NM_002791	+	35761573	35786682	Promoter3k	2277.5	K4me1	WA314 vs mock
chr14	35868301	35871600	3300	20.62	25	69	71.43	22.81	70.21	NA	NA	Down	-1.62	4.95e-12	2.48e-07	35869901	35870900	-2.01	4.46e-11	8.97e-07	NFKBIA	NM_020529	-	35870715	35873960	Genebody	4009.5	K4me1	WA314 vs mock
chr14	60206001	60207200	1200	16.49	12.5	37	27.27	14.5	32.14	NA	NA	Down	-1.15	3.76e-05	0.0068446	60206001	60207000	-1.2	1.04e-05	0.00244562	RTN1	NM_021136	-	60062693	60337557	Genebody	130956	K4me1	WA314 vs mock
chr14	62215801	62217700	1900	10.31	11.5	35	27.27	10.9	31.14	NA	NA	Down	-1.51	2.64e-07	0.000245281	62216101	62217100	-2.21	4.15e-08	8.89e-05	HIF1A-AS2	NR_045406	-	62213756	62215807	Promoter1k	-943.5	K4me1	WA314 vs mock
chr14	65170901	65172400	1500	11.86	9	29	32.47	10.43	30.73	NA	NA	Down	-1.56	7.96e-09	3.79e-05	65171001	65172000	-1.85	1.19e-07	0.000106765	PLEKHG3	NM_015549	+	65171192	65211060	Promoter1k	458.5	K4me1	WA314 vs mock
chr14	68890701	68892400	1700	20.62	24	49	46.1	22.31	47.55	NA	NA	Down	-1.09	6.01e-08	0.000161035	68891201	68892200	-1.76	3e-08	8.44e-05	RAD51B	NM_133510	+	68286495	68944810	Genebody	605056	K4me1	WA314 vs mock
chr14	74224301	74225800	1500	26.8	18.5	51	41.56	22.65	46.28	NA	NA	Down	-1.03	0.000214857	0.0246185	74224301	74225300	-1.15	4.47e-06	0.00135992	C14orf43	NM_194278	-	74181824	74227001	Promoter3k	1950.5	K4me1	WA314 vs mock
chr14	75149201	75150200	1000	9.79	8	20	21.43	8.9	20.71	NA	NA	Down	-1.22	7.84e-05	0.0104414	75149201	75150200	-1.22	7.84e-05	0.00952185	KIAA0317	NM_001039479	-	75127954	75179807	Genebody	30106.5	K4me1	WA314 vs mock
chr14	75622701	75624500	1800	14.43	15.5	33	37.66	14.97	35.33	NA	NA	Down	-1.24	6.49e-08	0.000163296	75623301	75624300	-1.58	1.02e-05	0.0024116	TMED10	NM_006827	-	75598170	75643349	Genebody	19748.5	K4me1	WA314 vs mock
chr14	75738001	75739000	1000	10.31	11.5	24	24.68	10.9	24.34	NA	NA	Down	-1.16	5.1e-05	0.00818465	75738001	75739000	-1.16	5.1e-05	0.00724155						OtherIntergenic	NA	K4me1	WA314 vs mock
chr14	91709301	91711000	1700	27.32	20.5	50	51.3	23.91	50.65	NA	NA	Down	-1.08	1.42e-07	0.000196361	91709301	91710300	-0.96	7.2e-05	0.00906327	GPR68	NM_001177676	-	91698875	91710852	Promoter1k	701.5	K4me1	WA314 vs mock
chr15	22488501	22489800	1300	8.76	11.5	24	25.32	10.13	24.66	NA	NA	Down	-1.28	7.38e-06	0.00235317	22488701	22489700	-1.41	1.17e-05	0.00263039						OtherIntergenic	NA	K4me1	WA314 vs mock
chr15	41041501	41042500	1000	9.28	9.5	26	20.78	9.39	23.39	NA	NA	Down	-1.32	2.13e-05	0.00472626	41041501	41042500	-1.32	2.13e-05	0.00402054	FAM82A2	NM_018145	-	41028085	41047458	Genebody	5457.5	K4me1	WA314 vs mock
chr15	43081201	43082600	1400	10.82	10.5	27	24.68	10.66	25.84	NA	NA	Down	-1.28	8.74e-06	0.00264634	43081601	43082600	-2.11	3.13e-05	0.00524278	TTBK2	NM_173500	-	43036541	43213007	Genebody	131106	K4me1	WA314 vs mock
chr15	45495901	45496900	1000	9.28	9	24	20.13	9.14	22.06	NA	NA	Down	-1.27	4.55e-05	0.00765264	45495901	45496900	-1.27	4.55e-05	0.00674375						OtherIntergenic	NA	K4me1	WA314 vs mock
chr15	45723201	45724800	1600	9.79	14	30	27.27	11.9	28.64	NA	NA	Down	-1.27	3.78e-06	0.00146435	45723301	45724300	-1.63	4.1e-05	0.00627269	C15orf48	NM_197955	+	45722762	45725647	Promoter3k	1238.5	K4me1	WA314 vs mock
chr15	45740401	45743800	3400	42.27	40	95	81.82	41.13	88.41	NA	NA	Down	-1.1	4.32e-09	2.42e-05	45740601	45741600	-1.43	2.46e-07	0.000160263						OtherIntergenic	NA	K4me1	WA314 vs mock
chr15	45746501	45747500	1000	15.46	14	28	31.82	14.73	29.91	NA	NA	Down	-1.02	2.77e-05	0.00561457	45746501	45747500	-1.02	2.77e-05	0.00483422						OtherIntergenic	NA	K4me1	WA314 vs mock
chr15	53012001	53013000	1000	10.82	9	26	20.78	9.91	23.39	NA	NA	Down	-1.24	5.77e-05	0.00886794	53012001	53013000	-1.24	5.77e-05	0.00790581						OtherIntergenic	NA	K4me1	WA314 vs mock
chr15	80396901	80398000	1100	7.73	9	22	20.13	8.37	21.06	NA	NA	Down	-1.33	2.76e-05	0.0056074	80397001	80398000	-1.41	1.58e-05	0.00325571	ZFAND6	NM_001242919	+	80390757	80430735	Genebody	6693.5	K4me1	WA314 vs mock
chr16	11893501	11894500	1000	16.49	16	32	33.12	16.25	32.56	NA	NA	Down	-1	1.21e-05	0.00329933	11893501	11894500	-1	1.21e-05	0.00269154	ZC3H7A	NM_014153	-	11844441	11891114	Promoter3k	-2886.5	K4me1	WA314 vs mock
chr16	31887001	31889900	2900	24.74	26.5	71	65.58	25.62	68.29	NA	NA	Down	-1.41	1.22e-11	2.85e-07	31887801	31888800	-2.28	2.37e-10	2.28e-06	ZNF267	NM_003414	+	31885078	31928627	Genebody	3372.5	K4me1	WA314 vs mock
chr16	50776701	50778200	1500	12.89	14	35	27.92	13.44	31.46	NA	NA	Down	-1.23	6.5e-06	0.00216177	50777101	50778100	-1.45	7.39e-07	0.000354767	CYLD	NM_001042412	+	50776028	50835846	Promoter3k	1422.5	K4me1	WA314 vs mock
chr16	55531401	55532400	1000	9.28	11	20	25.32	10.14	22.66	NA	NA	Down	-1.16	5.22e-05	0.00832321	55531401	55532400	-1.16	5.22e-05	0.00737274	MMP2	NM_001127891	+	55515473	55540586	Genebody	16427.5	K4me1	WA314 vs mock
chr16	72033901	72035300	1400	18.56	22.5	43	39.61	20.53	41.31	NA	NA	Down	-1.01	2.78e-06	0.00118484	72034101	72035100	-1.21	1.69e-06	0.000663922	PKD1L3	NM_181536	-	71963440	72033877	Promoter1k	-723.5	K4me1	WA314 vs mock
chr16	85590201	85591700	1500	8.76	12	25	26.62	10.38	25.81	NA	NA	Down	-1.31	3.28e-06	0.00133254	85590401	85591400	-2.08	4.79e-08	8.89e-05						OtherIntergenic	NA	K4me1	WA314 vs mock
chr16	85933701	85937400	3700	42.78	36	104	96.1	39.39	100.05	NA	NA	Down	-1.34	1.89e-11	3.63e-07	85934501	85935500	-2.02	1.51e-10	1.71e-06	IRF8	NM_002163	+	85932773	85956211	Promoter3k	2777.5	K4me1	WA314 vs mock
chr16	90119301	90120300	1000	10.82	8.5	24	20.78	9.66	22.39	NA	NA	Down	-1.21	6.74e-05	0.00965138	90119301	90120300	-1.21	6.74e-05	0.00868149						OtherIntergenic	NA	K4me1	WA314 vs mock
chr17	14205501	14207100	1600	10.31	10	26	27.92	10.15	26.96	NA	NA	Down	-1.41	4.69e-07	0.00034344	14206001	14207000	-1.35	1.73e-05	0.00344767	HS3ST3B1	NM_006041	+	14204505	14249492	Promoter3k	1795.5	K4me1	WA314 vs mock
chr17	1546501	1547800	1300	11.34	13.5	22	28.57	12.42	25.29	NA	NA	Down	-1.03	0.00020823	0.0239024	1546501	1547500	-1.64	4.23e-06	0.00131215	SCARF1	NM_003693	-	1537151	1549041	Promoter3k	1890.5	K4me1	WA314 vs mock
chr17	17539801	17541100	1300	14.95	14	33	29.22	14.47	31.11	NA	NA	Down	-1.1	2.77e-05	0.00561457	17540001	17541000	-1.27	1.68e-05	0.00338387						OtherIntergenic	NA	K4me1	WA314 vs mock
chr17	19183001	19184100	1100	18.04	14.5	33	37.66	16.27	35.33	NA	NA	Down	-1.12	6.17e-07	0.00041153	19183001	19184000	-1.09	3.36e-06	0.001101	EPN2	NM_148921	+	19140689	19240028	Genebody	42861.5	K4me1	WA314 vs mock
chr17	33571301	33572400	1100	16.49	12.5	30	28.57	14.5	29.29	NA	NA	Down	-1.01	0.000123076	0.0144386	33571401	33572400	-1.13	3.14e-05	0.00524775	SLFN5	NM_144975	+	33570085	33594761	Promoter3k	1765.5	K4me1	WA314 vs mock
chr17	34415401	34417000	1600	23.71	23	62	38.96	23.36	50.48	NA	NA	Down	-1.11	1.59e-06	0.000787545	34416001	34417000	-1.27	3.54e-05	0.00574026	CCL3	NM_002983	-	34415602	34417506	Promoter3k	1305.5	K4me1	WA314 vs mock
chr17	39889801	39891000	1200	10.82	12	27	25.32	11.41	26.16	NA	NA	Down	-1.2	1.75e-05	0.00417556	39889901	39890900	-1.29	1.28e-05	0.00279907	HAP1	NM_001079870	-	39878890	39890898	Promoter1k	497.5	K4me1	WA314 vs mock
chr17	40440601	40443100	2500	24.74	19.5	58	61.69	22.12	59.84	NA	NA	Down	-1.44	8.95e-12	2.48e-07	40441501	40442500	-1.99	4.69e-11	9.03e-07	STAT5A	NM_003152	+	40439564	40463960	Promoter3k	2286.5	K4me1	WA314 vs mock
chr17	40538501	40540100	1600	15.46	22	39	38.31	18.73	38.66	NA	NA	Down	-1.05	1.78e-05	0.00423008	40539001	40540000	-1.66	7.74e-05	0.00944046	STAT3	NM_213662	-	40465342	40540405	Promoter3k	1104.5	K4me1	WA314 vs mock
chr17	4111901	4112900	1000	13.4	13.5	26	29.22	13.45	27.61	NA	NA	Down	-1.04	7.13e-05	0.00994997	4111901	4112900	-1.04	7.13e-05	0.0090075	ANKFY1	NM_020740	-	4097772	4167274	Genebody	54873.5	K4me1	WA314 vs mock
chr17	46179801	46180900	1100	10.82	14	26	25.97	12.41	25.99	NA	NA	Down	-1.07	7.79e-05	0.0104091	46179901	46180900	-1.14	6.71e-05	0.00866308	CBX1	NM_001127228	-	46147413	46178883	Promoter3k	-1467.5	K4me1	WA314 vs mock
chr17	68525601	68526700	1100	13.4	10.5	27	25.32	11.95	26.16	NA	NA	Down	-1.13	4.45e-05	0.00755186	68525701	68526700	-1.34	1.32e-05	0.002847						Genedesert	NA	K4me1	WA314 vs mock
chr17	7164601	7165600	1000	10.31	13	22	27.27	11.65	24.64	NA	NA	Down	-1.08	7.57e-05	0.0102396	7164601	7165600	-1.08	7.57e-05	0.00930126	CLDN7	NM_001185023	-	7163221	7166264	Promoter3k	1163.5	K4me1	WA314 vs mock
chr17	7790101	7791300	1200	9.79	6	22	20.78	7.9	21.39	NA	NA	Down	-1.44	6.62e-06	0.00219578	7790301	7791300	-1.85	1.19e-06	0.000511432	CHD3	NM_001005271	+	7788122	7816075	Promoter3k	2578.5	K4me1	WA314 vs mock
chr17	7942801	7944200	1400	17.01	15.5	33	39.61	16.26	36.31	NA	NA	Down	-1.16	1.36e-07	0.000196361	7943101	7944100	-1.21	1.19e-06	0.000510107	ALOX15B	NM_001039130	+	7942357	7952451	Promoter3k	1143.5	K4me1	WA314 vs mock
chr17	8866701	8868500	1800	17.53	15.5	47	35.06	16.51	41.03	NA	NA	Down	-1.31	3.07e-07	0.000267577	8866901	8867900	-1.5	7.2e-08	9.26e-05	PIK3R5	NM_001251853	-	8782232	8869029	Promoter3k	1428.5	K4me1	WA314 vs mock
chr18	21556401	21557400	1000	12.37	14.5	28	26.62	13.44	27.31	NA	NA	Down	-1.02	9.42e-05	0.0115849	21556401	21557400	-1.02	9.42e-05	0.0107735						OtherIntergenic	NA	K4me1	WA314 vs mock
chr18	2900401	2901400	1000	11.86	17.5	29	31.82	14.68	30.41	NA	NA	Down	-1.05	9.44e-05	0.0116019	2900401	2901400	-1.05	9.44e-05	0.0107873	EMILIN2	NM_032048	+	2847027	2914090	Genebody	53873.5	K4me1	WA314 vs mock
chr18	46473801	46474800	1000	9.28	9.5	25	20.78	9.39	22.89	NA	NA	Down	-1.29	2.68e-05	0.00552292	46473801	46474800	-1.29	2.68e-05	0.00474436	SMAD7	NM_001190822	-	46446222	46475703	Promoter3k	1402.5	K4me1	WA314 vs mock
chr18	499101	500100	1000	9.79	13	28	22.73	11.4	25.36	NA	NA	Down	-1.15	7.1e-05	0.00991934	499101	500100	-1.15	7.1e-05	0.00897384	COLEC12	NM_130386	-	319354	500729	Promoter3k	1128.5	K4me1	WA314 vs mock
chr19	10382601	10384800	2200	18.56	12.5	50	45.45	15.53	47.73	NA	NA	Down	-1.62	5.54e-11	8.17e-07	10382901	10383900	-1.99	1.45e-08	5.36e-05	ICAM1	NM_000201	+	10381516	10397291	Promoter3k	2184.5	K4me1	WA314 vs mock
chr19	13961301	13962300	1000	11.34	9.5	21	27.27	10.42	24.14	NA	NA	Down	-1.21	3.34e-05	0.0063317	13961301	13962300	-1.21	3.34e-05	0.00550337						OtherIntergenic	NA	K4me1	WA314 vs mock
chr19	16655401	16656400	1000	8.25	11.5	21	24.03	9.87	22.51	NA	NA	Down	-1.19	5.77e-05	0.00886794	16655401	16656400	-1.19	5.77e-05	0.00790581	CHERP	NM_006387	-	16628699	16653263	Promoter3k	-2637.5	K4me1	WA314 vs mock
chr19	2474401	2475800	1400	11.86	10.5	23	33.12	11.18	28.06	NA	NA	Down	-1.33	9.9e-06	0.00287958	2474501	2475500	-1.64	1.1e-05	0.00251007	GADD45B	NM_015675	+	2476122	2478257	Promoter3k	-1021.5	K4me1	WA314 vs mock
chr19	2477101	2478900	1800	4.64	3	24	22.73	3.82	23.36	NA	NA	Down	-2.61	6.29e-11	8.33e-07	2477101	2478100	-3.77	3.59e-09	1.94e-05	GADD45B	NM_015675	+	2476122	2478257	Promoter3k	1878.5	K4me1	WA314 vs mock
chr19	29700601	29702000	1400	17.53	13	36	36.36	15.26	36.18	NA	NA	Down	-1.25	3.4e-07	0.000281194	29700801	29701800	-1.47	1.68e-07	0.000127714	UQCRFS1	NM_006003	-	29698166	29704136	Promoter3k	2835.5	K4me1	WA314 vs mock
chr19	35492101	35494600	2500	25.77	24	56	58.44	24.89	57.22	NA	NA	Down	-1.2	2.91e-10	2.84e-06	35493201	35494200	-1.35	9.48e-07	0.000424495	GRAMD1A	NM_001136199	+	35491245	35517373	Promoter3k	2105.5	K4me1	WA314 vs mock
chr19	3552501	3553500	1000	14.95	14	39	25.32	14.47	32.16	NA	NA	Down	-1.15	5.83e-05	0.00890826	3552501	3553500	-1.15	5.83e-05	0.00795195	MFSD12	NM_174983	-	3544196	3557571	Genebody	4570.5	K4me1	WA314 vs mock
chr19	36450401	36451500	1100	13.92	11.5	26	25.97	12.71	25.99	NA	NA	Down	-1.03	0.000136777	0.0159403	36450501	36451500	-1.25	3.06e-05	0.00516387						OtherIntergenic	NA	K4me1	WA314 vs mock
chr19	44282801	44284000	1200	8.76	7	21	21.43	7.88	21.21	NA	NA	Down	-1.43	6.62e-06	0.00219578	44283001	44284000	-1.78	7e-06	0.00184618	KCNN4	NM_002250	-	44270684	44285409	Promoter3k	2008.5	K4me1	WA314 vs mock
chr19	45350501	45352100	1600	10.31	17	28	31.82	13.65	29.91	NA	NA	Down	-1.13	0.000259996	0.0295838	45350501	45351500	-2.06	6.82e-07	0.000334134	PVRL2	NM_002856	+	45349392	45382198	Promoter3k	1908.5	K4me1	WA314 vs mock
chr19	52246501	52247500	1000	12.37	10.5	32	21.43	11.44	26.71	NA	NA	Down	-1.22	9.64e-05	0.0117637	52246501	52247500	-1.22	9.64e-05	0.0109571						OtherIntergenic	NA	K4me1	WA314 vs mock
chr19	6528601	6533400	4800	62.37	63	145	139.61	62.69	142.31	NA	NA	Down	-1.18	6.4e-11	8.33e-07	6530001	6531000	-1.58	1.38e-09	9.73e-06	TNFSF9	NM_003811	+	6531009	6535939	ProximalPromoter	-8.5	K4me1	WA314 vs mock
chr2	106362001	106363600	1600	12.37	15.5	29	31.82	13.94	30.41	NA	NA	Down	-1.13	6.97e-06	0.00226916	106362101	106363100	-1.94	1.65e-07	0.000126318	NCK2	NM_003581	+	106361519	106510730	Promoter3k	1281.5	K4me1	WA314 vs mock
chr2	12072101	12073200	1100	8.76	7	22	21.43	7.88	21.71	NA	NA	Down	-1.46	5.13e-06	0.00181795	12072201	12073200	-1.57	3.91e-06	0.00123885						OtherIntergenic	NA	K4me1	WA314 vs mock
chr2	143637301	143638300	1000	10.31	10.5	23	23.38	10.4	23.19	NA	NA	Down	-1.16	8.17e-05	0.0107229	143637301	143638300	-1.16	8.17e-05	0.0098121	KYNU	NM_001032998	+	143635194	143747106	Promoter3k	2606.5	K4me1	WA314 vs mock
chr2	16845301	16846900	1600	12.89	8.5	38	23.38	10.69	30.69	NA	NA	Down	-1.52	9.12e-07	0.000528179	16845801	16846800	-1.93	8.53e-07	0.000394961	FAM49A	NM_030797	-	16730729	16847134	Promoter3k	1033.5	K4me1	WA314 vs mock
chr2	169821301	169822600	1300	13.92	12	40	22.08	12.96	31.04	NA	NA	Down	-1.26	2.03e-05	0.00458739	169821501	169822500	-1.4	1.25e-05	0.0027612	ABCB11	NM_003742	-	169779448	169887833	Genebody	65882.5	K4me1	WA314 vs mock
chr2	175436401	175437400	1000	9.28	7.5	26	20.13	8.39	23.06	NA	NA	Down	-1.46	1.06e-05	0.00303055	175436401	175437400	-1.46	1.06e-05	0.00248757	WIPF1	NM_003387	-	175424301	175499307	Genebody	62406.5	K4me1	WA314 vs mock
chr2	175450501	175451700	1200	9.28	12	28	22.08	10.64	25.04	NA	NA	Down	-1.23	4.01e-05	0.00703754	175450601	175451600	-1.35	3.8e-05	0.00604335	WIPF1	NM_003387	-	175424301	175499307	Genebody	48206.5	K4me1	WA314 vs mock
chr2	201985301	201987700	2400	38.14	32	81	61.04	35.07	71.02	NA	NA	Down	-1.02	1.63e-07	0.000205285	201985401	201986400	-2.41	9.14e-08	0.000100883	CFLAR	NM_001127184	+	201980876	202006323	Genebody	5624.5	K4me1	WA314 vs mock
chr2	201989501	201992800	3300	54.64	43.5	101	112.34	49.07	106.67	NA	NA	Down	-1.12	8.47e-12	2.48e-07	201991501	201992500	-1.48	1.48e-09	1.01e-05	CFLAR	NM_001127184	+	201980876	202006323	Genebody	10274.5	K4me1	WA314 vs mock
chr2	201993701	201997900	4200	34.02	48	117	138.96	41.01	127.98	NA	NA	Down	-1.64	6e-10	5.1e-06	201996201	201997200	-2.22	1.25e-12	1.11e-07	CFLAR	NM_001127184	+	201980876	202006323	Genebody	14924.5	K4me1	WA314 vs mock
chr2	216632301	216633300	1000	14.43	14.5	32	28.57	14.47	30.29	NA	NA	Down	-1.07	5.87e-05	0.00892476	216632301	216633300	-1.07	5.87e-05	0.00796502	LOC646324	NR_037195	-	216476285	216708259	Genebody	75458.5	K4me1	WA314 vs mock
chr2	217073701	217074800	1100	13.4	10	27	25.97	11.7	26.49	NA	NA	Down	-1.18	1.86e-05	0.0043686	217073801	217074800	-1.27	8.74e-06	0.00217987						OtherIntergenic	NA	K4me1	WA314 vs mock
chr2	219196701	219198100	1400	18.04	13.5	34	37.66	15.77	35.83	NA	NA	Down	-1.18	2.44e-07	0.00023536	219197001	219198000	-1.25	4.9e-06	0.00144	PNKD	NM_022572	+	219187901	219211516	Genebody	9499.5	K4me1	WA314 vs mock
chr2	235204601	235205600	1000	8.25	13	25	24.03	10.62	24.51	NA	NA	Down	-1.21	8.52e-05	0.0109221	235204601	235205600	-1.21	8.52e-05	0.0100493						OtherIntergenic	NA	K4me1	WA314 vs mock
chr2	24301501	24303000	1500	17.01	14	36	31.82	15.51	33.91	NA	NA	Down	-1.13	5.02e-06	0.00179098	24302001	24303000	-1.64	5.05e-06	0.00147589	TP53I3	NM_001206802	-	24300302	24307201	Genebody	4950.5	K4me1	WA314 vs mock
chr2	26219001	26220500	1500	10.82	14.5	28	26.62	12.66	27.31	NA	NA	Down	-1.11	3.67e-05	0.00673125	26219001	26220000	-1.56	1.94e-05	0.00376088						OtherIntergenic	NA	K4me1	WA314 vs mock
chr2	28117601	28118800	1200	10.31	7.5	21	22.08	8.9	21.54	NA	NA	Down	-1.27	3.27e-05	0.00623169	28117701	28118700	-1.43	1.04e-05	0.00244562	BRE	NM_004899	+	28113556	28561767	Genebody	4644.5	K4me1	WA314 vs mock
chr2	38299401	38301000	1600	13.4	12	31	32.47	12.7	31.73	NA	NA	Down	-1.32	2.05e-07	0.000221044	38299901	38300900	-1.49	1.27e-05	0.00278609	CYP1B1	NM_000104	-	38294745	38303323	Genebody	3122.5	K4me1	WA314 vs mock
chr2	38379801	38380900	1100	22.68	18	55	33.77	20.34	44.38	NA	NA	Down	-1.13	4.69e-06	0.00170523	38379801	38380800	-1.12	2.02e-05	0.0038818	CYP1B1-AS1	NR_027252	+	38358246	38408993	Genebody	22104.5	K4me1	WA314 vs mock
chr2	42398001	42399200	1200	10.31	11	31	20.13	10.65	25.56	NA	NA	Down	-1.26	9.31e-05	0.0115012	42398001	42399000	-1.34	4.78e-05	0.00694707	EML4	NM_001145076	+	42396489	42559688	Promoter3k	2111.5	K4me1	WA314 vs mock
chr2	61387301	61388300	1000	10.31	12.5	22	25.97	11.4	23.99	NA	NA	Down	-1.07	8.94e-05	0.0112355	61387301	61388300	-1.07	8.94e-05	0.0104001	C2orf74	NM_001143960	+	61372242	61391964	Genebody	15558.5	K4me1	WA314 vs mock
chr2	65139201	65140600	1400	8.76	11.5	29	22.73	10.13	25.86	NA	NA	Down	-1.35	1.03e-05	0.00297358	65139301	65140300	-1.49	2.57e-05	0.00462377	LOC400958	NR_036586	-	65128973	65159581	Genebody	19680.5	K4me1	WA314 vs mock
chr2	65218001	65219300	1300	19.07	15	35	37.66	17.04	36.33	NA	NA	Down	-1.09	1.52e-06	0.000765207	65218201	65219200	-1.27	1.44e-06	0.000584326	SLC1A4	NM_003038	+	65216494	65251000	Promoter3k	2156.5	K4me1	WA314 vs mock
chr2	69731201	69732200	1000	8.25	7.5	23	20.78	7.87	21.89	NA	NA	Down	-1.48	5.13e-06	0.00181795	69731201	69732200	-1.48	5.13e-06	0.00149187	AAK1	NM_014911	-	69685126	69870977	Genebody	139276	K4me1	WA314 vs mock
chr2	73508901	73510300	1400	9.79	10	22	23.38	9.9	22.69	NA	NA	Down	-1.2	5.77e-05	0.00886794	73508901	73509900	-1.57	8.85e-05	0.0103307						OtherIntergenic	NA	K4me1	WA314 vs mock
chr2	74969601	74971000	1400	12.37	12	28	25.32	12.19	26.66	NA	NA	Down	-1.13	4.74e-05	0.00785521	74970001	74971000	-1.67	1.89e-05	0.00369589						OtherIntergenic	NA	K4me1	WA314 vs mock
chr2	88554101	88555200	1100	11.86	15	26	28.57	13.43	27.29	NA	NA	Down	-1.02	0.000119665	0.0140757	88554201	88555200	-1.11	4.45e-05	0.00666148						OtherIntergenic	NA	K4me1	WA314 vs mock
chr2	88579501	88580800	1300	8.76	13.5	28	27.27	11.13	27.64	NA	NA	Down	-1.31	4.2e-06	0.00157777	88579701	88580700	-1.43	6.62e-06	0.00177945						OtherIntergenic	NA	K4me1	WA314 vs mock
chr2	96811401	96812400	1000	10.82	12.5	23	26.62	11.66	24.81	NA	NA	Down	-1.09	7.57e-05	0.0102396	96811401	96812400	-1.09	7.57e-05	0.00930126	DUSP2	NM_004418	-	96808907	96811179	Promoter1k	-721.5	K4me1	WA314 vs mock
chr20	30304501	30308200	3700	56.19	54.5	114	120.78	55.34	117.39	NA	NA	Down	-1.08	1.22e-11	2.85e-07	30304901	30305900	-1.45	9.2e-09	3.84e-05	BCL2L1	NM_138578	-	30252260	30310656	Genebody	4305.5	K4me1	WA314 vs mock
chr20	30793201	30795100	1900	29.9	23.5	54	53.9	26.7	53.95	NA	NA	Down	-1.01	3.62e-08	0.000119674	30793401	30794400	-1.04	3.16e-06	0.00105353	PLAGL2	NM_002657	-	30780306	30795546	Promoter3k	1395.5	K4me1	WA314 vs mock
chr20	32400501	32401500	1000	7.73	8	20	21.43	7.87	20.71	NA	NA	Down	-1.4	1.33e-05	0.00350436	32400501	32401500	-1.4	1.33e-05	0.00287037	CHMP4B	NM_176812	+	32399109	32442173	Promoter3k	1891.5	K4me1	WA314 vs mock
chr20	35974901	35976700	1800	12.37	10.5	41	25.97	11.44	33.49	NA	NA	Down	-1.55	2.4e-07	0.000233856	35975401	35976400	-2.25	3.78e-08	8.89e-05	SRC	NM_198291	+	35974556	36033821	Promoter3k	1244.5	K4me1	WA314 vs mock
chr20	36882301	36883700	1400	15.98	15	32	30.52	15.49	31.26	NA	NA	Down	-1.01	5.02e-05	0.0080962	36882401	36883400	-1.66	2.81e-06	0.000967949	KIAA1755	NM_001029864	-	36838906	36889174	Genebody	6173.5	K4me1	WA314 vs mock
chr20	39305701	39307000	1300	12.89	17	30	30.52	14.94	30.26	NA	NA	Down	-1.02	3.51e-05	0.00656353	39306001	39307000	-1.17	1.86e-05	0.00366569						OtherIntergenic	NA	K4me1	WA314 vs mock
chr20	43596401	43597500	1100	20.62	17	43	32.47	18.81	37.73	NA	NA	Down	-1	7.25e-05	0.0100423	43596401	43597400	-1.11	4.23e-05	0.00642598	STK4	NM_006282	+	43595119	43708593	Promoter3k	1831.5	K4me1	WA314 vs mock
chr20	43973301	43975400	2100	36.6	28	69	63.64	32.3	66.32	NA	NA	Down	-1.04	8.17e-08	0.000170658	43974101	43975100	-1.41	4.61e-08	8.89e-05	SDC4	NM_002999	-	43953928	43977064	Promoter3k	2713.5	K4me1	WA314 vs mock
chr20	44747401	44749400	2000	21.65	12	46	45.45	16.82	45.73	NA	NA	Down	-1.44	7.71e-07	0.000468603	44747601	44748600	-1.96	1.32e-07	0.00011103	CD40	NM_152854	+	44746905	44758384	Promoter3k	1495.5	K4me1	WA314 vs mock
chr20	45888701	45890200	1500	15.98	16.5	41	38.31	16.24	39.66	NA	NA	Down	-1.29	2.51e-08	9.52e-05	45889201	45890200	-1.66	1.61e-06	0.000639746	ZMYND8	NM_012408	-	45838380	45985474	Genebody	96023.5	K4me1	WA314 vs mock
chr20	47456901	47458400	1500	11.86	10.5	27	25.32	11.18	26.16	NA	NA	Down	-1.23	1.29e-05	0.00343527	47457001	47458000	-1.82	3.56e-07	0.00020617						OtherIntergenic	NA	K4me1	WA314 vs mock
chr20	49129001	49130400	1400	11.86	7	28	24.03	9.43	26.01	NA	NA	Down	-1.46	5.33e-06	0.00186831	49129201	49130200	-1.9	8.6e-07	0.000396856	PTPN1	NM_002827	+	49126890	49201086	Promoter3k	2810.5	K4me1	WA314 vs mock
chr20	52260701	52261700	1000	12.37	12.5	28	24.68	12.44	26.34	NA	NA	Down	-1.08	7.79e-05	0.0104091	52260701	52261700	-1.08	7.79e-05	0.00948391						OtherIntergenic	NA	K4me1	WA314 vs mock
chr20	52790401	52791400	1000	13.92	11	24	27.27	12.46	25.64	NA	NA	Down	-1.04	7.79e-05	0.0104091	52790401	52791400	-1.04	7.79e-05	0.00948391	CYP24A1	NM_000782	-	52769987	52790516	Promoter1k	-384.5	K4me1	WA314 vs mock
chr20	56040401	56041500	1100	13.4	11	30	24.68	12.2	27.34	NA	NA	Down	-1.16	2.64e-05	0.0054837	56040501	56041500	-1.44	5.58e-06	0.00158431						OtherIntergenic	NA	K4me1	WA314 vs mock
chr20	57511201	57512700	1500	6.19	9.5	26	20.78	7.84	23.39	NA	NA	Down	-1.58	1.28e-06	0.000672323	57511501	57512500	-2.09	4.79e-07	0.000256743						OtherIntergenic	NA	K4me1	WA314 vs mock
chr21	26935001	26936600	1600	7.22	6.5	29	24.03	6.86	26.51	NA	NA	Down	-1.95	2.17e-09	1.37e-05	26935001	26936000	-2.39	1.3e-08	4.91e-05	MIR155HG	NR_001458	+	26934456	26947480	Promoter3k	1344.5	K4me1	WA314 vs mock
chr21	36255801	36257200	1400	9.79	8	24	22.08	8.9	23.04	NA	NA	Down	-1.37	6.88e-06	0.00224527	36255901	36256900	-1.71	7.41e-06	0.00193197	RUNX1	NM_001122607	-	36193573	36260987	Genebody	4486.5	K4me1	WA314 vs mock
chr21	45485601	45487100	1500	8.25	8.5	26	20.78	8.37	23.39	NA	NA	Down	-1.48	2.68e-06	0.00115068	45485701	45486700	-1.67	9.82e-06	0.00235001	TRAPPC10	NM_003274	+	45432205	45526432	Genebody	54145.5	K4me1	WA314 vs mock
chr21	47646701	47648400	1700	8.76	12	30	32.47	10.38	31.23	NA	NA	Down	-1.59	5.87e-09	2.99e-05	47647301	47648300	-1.9	5.33e-08	8.95e-05	LSS	NM_001145437	-	47609037	47648738	Promoter3k	1187.5	K4me1	WA314 vs mock
chr22	26881701	26882700	1000	10.82	10	21	25.97	10.41	23.49	NA	NA	Down	-1.17	3.58e-05	0.00662046	26881701	26882700	-1.17	3.58e-05	0.00579048	SRRD	NM_001013694	+	26879849	26887904	Promoter3k	2351.5	K4me1	WA314 vs mock
chr22	29193901	29195000	1100	14.43	15	32	29.22	14.72	30.61	NA	NA	Down	-1.06	2.77e-05	0.00561457	29193901	29194900	-1.08	2.63e-05	0.00469113	XBP1	NM_005080	-	29190547	29196560	Promoter3k	2109.5	K4me1	WA314 vs mock
chr22	30683801	30685500	1700	22.68	19.5	49	40.26	21.09	44.63	NA	NA	Down	-1.08	1.18e-06	0.000638655	30684001	30685000	-1.18	2.58e-07	0.000165033	GATSL3	NM_001037666	-	30681106	30685616	Promoter1k	965.5	K4me1	WA314 vs mock
chr22	43044001	43047000	3000	23.71	21.5	65	48.7	22.61	56.85	NA	NA	Down	-1.33	5.18e-08	0.000150772	43045701	43046700	-1.51	2.54e-07	0.00016371	CYB5R3	NM_000398	-	43013845	43045405	ProximalPromoter	-95.5	K4me1	WA314 vs mock
chr22	46875201	46876200	1000	10.82	9.5	20	24.68	10.16	22.34	NA	NA	Down	-1.14	7.61e-05	0.0102865	46875201	46876200	-1.14	7.61e-05	0.00934487	CELSR1	NM_014246	-	46756730	46933067	Genebody	57366.5	K4me1	WA314 vs mock
chr3	101546001	101548900	2900	20.1	33	84	66.23	26.55	75.12	NA	NA	Down	-1.5	1.41e-06	0.000723558	101547201	101548200	-1.95	1.41e-10	1.71e-06	NFKBIZ	NM_001005474	+	101546833	101579869	Promoter1k	617.5	K4me1	WA314 vs mock
chr3	111848201	111849600	1400	9.28	11	25	29.22	10.14	27.11	NA	NA	Down	-1.42	2.43e-07	0.000235228	111848601	111849600	-1.85	2.24e-06	0.000819644	GCET2	NM_001190260	-	111839687	111852152	Genebody	3251.5	K4me1	WA314 vs mock
chr3	129577101	129578300	1200	14.43	13.5	31	27.27	13.97	29.14	NA	NA	Down	-1.06	7.57e-05	0.0102396	129577301	129578300	-1.44	7.44e-06	0.00193387	TMCC1	NM_001017395	-	129366634	129599402	Genebody	21701.5	K4me1	WA314 vs mock
chr3	149101401	149102400	1000	12.89	12	28	24.68	12.44	26.34	NA	NA	Down	-1.08	7.79e-05	0.0104091	149101401	149102400	-1.08	7.79e-05	0.00948391						OtherIntergenic	NA	K4me1	WA314 vs mock
chr3	150478101	150479800	1700	13.92	13	35	33.77	13.46	34.38	NA	NA	Down	-1.35	3.47e-08	0.00011639	150478501	150479500	-1.47	3.84e-07	0.000216579	SIAH2	NM_005067	-	150458909	150481263	Promoter3k	2312.5	K4me1	WA314 vs mock
chr3	151020401	151021400	1000	6.19	10.5	22	20.78	8.34	21.39	NA	NA	Down	-1.36	6.74e-05	0.00965138	151020401	151021400	-1.36	6.74e-05	0.00868149	GPR87	NM_023915	-	151011875	151034636	Genebody	13735.5	K4me1	WA314 vs mock
chr3	15136601	15137600	1000	11.86	9.5	21	26.62	10.68	23.81	NA	NA	Down	-1.16	4.34e-05	0.0074181	15136601	15137600	-1.16	4.34e-05	0.00653854	ZFYVE20	NM_022340	-	15111579	15140655	Genebody	3554.5	K4me1	WA314 vs mock
chr3	16223401	16224400	1000	14.95	15.5	32	29.87	15.22	30.94	NA	NA	Down	-1.02	7.93e-05	0.0105109	16223401	16224400	-1.02	7.93e-05	0.00959769	GALNTL2	NM_054110	+	16216183	16271253	Genebody	7717.5	K4me1	WA314 vs mock
chr3	182879701	182880700	1000	10.82	9	25	22.08	9.91	23.54	NA	NA	Down	-1.25	3.06e-05	0.00596734	182879701	182880700	-1.25	3.06e-05	0.00516387	LAMP3	NM_014398	-	182840002	182880667	Promoter1k	466.5	K4me1	WA314 vs mock
chr3	185514401	185515800	1400	9.28	9	22	24.68	9.14	23.34	NA	NA	Down	-1.35	4.01e-06	0.00152198	185514401	185515400	-1.46	1.27e-05	0.00278609	IGF2BP2	NM_006548	-	185361526	185542827	Genebody	27726.5	K4me1	WA314 vs mock
chr3	32442701	32443700	1000	17.01	13	31	29.22	15.01	30.11	NA	NA	Down	-1	3.98e-05	0.00701097	32442701	32443700	-1	3.98e-05	0.00616093	CMTM7	NM_181472	+	32433162	32496333	Genebody	10038.5	K4me1	WA314 vs mock
chr3	39192201	39193200	1000	16.49	11.5	41	23.38	14	32.19	NA	NA	Down	-1.2	5.82e-05	0.00890687	39192201	39193200	-1.2	5.82e-05	0.0079404	CSRNP1	NM_033027	-	39183341	39195102	Promoter3k	2401.5	K4me1	WA314 vs mock
chr3	39193301	39194700	1400	10.31	8.5	32	21.43	9.4	26.71	NA	NA	Down	-1.51	3.95e-06	0.00151093	39193501	39194500	-1.67	2.09e-05	0.00397496	CSRNP1	NM_033027	-	39183341	39195102	Promoter3k	1101.5	K4me1	WA314 vs mock
chr3	43661401	43662400	1000	11.86	11	25	24.03	11.43	24.51	NA	NA	Down	-1.1	8.94e-05	0.0112355	43661401	43662400	-1.1	8.94e-05	0.0104001	ANO10	NM_001204834	-	43407817	43663560	Promoter3k	1659.5	K4me1	WA314 vs mock
chr3	5165401	5167600	2200	32.47	32.5	67	68.18	32.49	67.59	NA	NA	Down	-1.06	5.86e-10	5.09e-06	5166501	5167500	-1.17	1.29e-06	0.00053953	ARL8B	NM_018184	+	5163929	5222601	Promoter3k	2571.5	K4me1	WA314 vs mock
chr3	60964101	60965200	1100	8.76	10	20	24.68	9.38	22.34	NA	NA	Down	-1.25	2.04e-05	0.00461258	60964101	60965100	-1.44	7.46e-05	0.00919976	FHIT	NM_002012	-	59735035	61237133	Genebody	272482	K4me1	WA314 vs mock
chr3	69914801	69916000	1200	9.28	9	22	22.73	9.14	22.36	NA	NA	Down	-1.29	1.87e-05	0.00438046	69914801	69915800	-1.4	2.49e-05	0.004544	MITF	NM_198177	+	69915374	70017488	ProximalPromoter	26.5	K4me1	WA314 vs mock
chr3	73046801	73049600	2800	41.75	46	92	83.12	43.88	87.56	NA	NA	Down	-1	2.17e-10	2.19e-06	73047401	73048400	-1.22	1.53e-07	0.00012252	PPP4R2	NM_174907	+	73046118	73115011	Promoter3k	2082.5	K4me1	WA314 vs mock
chr4	122614701	122615700	1000	10.82	10.5	27	21.43	10.66	24.21	NA	NA	Down	-1.18	8.23e-05	0.0107556	122614701	122615700	-1.18	8.23e-05	0.00985593	ANXA5	NM_001154	-	122589151	122618147	Promoter3k	2946.5	K4me1	WA314 vs mock
chr4	123663501	123664500	1000	7.73	7.5	22	20.13	7.62	21.06	NA	NA	Down	-1.47	5.95e-06	0.00202965	123663501	123664500	-1.47	5.95e-06	0.00165336	BBS12	NM_001178007	+	123653856	123666098	Genebody	10144.5	K4me1	WA314 vs mock
chr4	124318101	124319800	1700	11.34	9	30	24.68	10.17	27.34	NA	NA	Down	-1.43	6.4e-07	0.000419191	124318401	124319400	-1.97	1.32e-07	0.00011103	SPRY1	NM_199327	+	124317955	124324907	Promoter1k	995.5	K4me1	WA314 vs mock
chr4	159691201	159693400	2200	20.1	15.5	51	50.65	17.8	50.82	NA	NA	Down	-1.51	7.33e-11	9.27e-07	159691601	159692600	-2.09	1.49e-10	1.71e-06	FNIP2	NM_020840	+	159690181	159827954	Promoter3k	2119.5	K4me1	WA314 vs mock
chr4	16240501	16241900	1400	11.34	16	29	31.17	13.67	30.08	NA	NA	Down	-1.14	1.16e-05	0.00320419	16240701	16241700	-1.39	3.04e-05	0.00515805	FLJ39653	NR_027697	+	16228285	16259810	Genebody	12915.5	K4me1	WA314 vs mock
chr4	186433801	186435200	1400	16.49	13	32	28.57	14.75	30.29	NA	NA	Down	-1.04	4.72e-05	0.00783989	186433801	186434800	-1.4	6.99e-05	0.0088873	PDLIM3	NM_001114107	-	186421814	186456712	Genebody	22211.5	K4me1	WA314 vs mock
chr4	38172601	38173600	1000	14.43	16	32	30.52	15.22	31.26	NA	NA	Down	-1.04	4.89e-05	0.00793595	38172601	38173600	-1.04	4.89e-05	0.00700859						OtherIntergenic	NA	K4me1	WA314 vs mock
chr4	6947601	6948600	1000	14.95	11.5	31	25.97	13.22	28.49	NA	NA	Down	-1.11	3.52e-05	0.00656425	6947601	6948600	-1.11	3.52e-05	0.00573611	TBC1D14	NM_020773	+	6911494	7034845	Genebody	36606.5	K4me1	WA314 vs mock
chr4	74606301	74607500	1200	11.34	11.5	24	26.62	11.42	25.31	NA	NA	Down	-1.15	3.19e-05	0.00611741	74606301	74607300	-1.33	4.55e-05	0.00674131	IL8	NM_000584	+	74606222	74609433	Promoter1k	678.5	K4me1	WA314 vs mock
chr4	74902801	74904400	1600	16.49	11.5	43	26.62	14	34.81	NA	NA	Down	-1.31	3.32e-06	0.00133596	74903201	74904200	-1.75	2.06e-06	0.000770771	CXCL3	NM_002090	-	74902311	74904490	Promoter1k	889.5	K4me1	WA314 vs mock
chr4	81066601	81067700	1100	14.43	12	31	27.27	13.22	29.14	NA	NA	Down	-1.14	1.63e-05	0.00397877	81066701	81067700	-1.34	3.72e-06	0.00119318						OtherIntergenic	NA	K4me1	WA314 vs mock
chr4	84455301	84456400	1100	13.92	8.5	27	24.03	11.21	25.51	NA	NA	Down	-1.19	0.000237794	0.0271412	84455401	84456400	-1.3	1.01e-05	0.00239067	AGPAT9	NM_032717	+	84457652	84527026	Promoter3k	-1801.5	K4me1	WA314 vs mock
chr4	89732301	89733400	1100	9.28	10	23	22.73	9.64	22.86	NA	NA	Down	-1.25	2.85e-05	0.005713	89732301	89733300	-1.38	1.09e-05	0.00250334	FAM13A	NM_001015045	-	89647105	89744402	Genebody	11551.5	K4me1	WA314 vs mock
chr5	118692901	118694300	1400	5.67	9.5	31	20.13	7.59	25.56	NA	NA	Down	-1.75	6.36e-07	0.000419191	118693101	118694100	-1.96	1.28e-06	0.000536049	TNFAIP8	NM_014350	+	118691595	118730294	Promoter3k	2005.5	K4me1	WA314 vs mock
chr5	122188101	122189100	1000	7.73	11	24	21.43	9.37	22.71	NA	NA	Down	-1.28	2.68e-05	0.00552292	122188101	122189100	-1.28	2.68e-05	0.00474436	SNX24	NM_014035	+	122181159	122344902	Genebody	7441.5	K4me1	WA314 vs mock
chr5	131746501	131747800	1300	8.76	12.5	26	21.43	10.63	23.71	NA	NA	Down	-1.16	0.000107202	0.0127213	131746501	131747500	-1.84	4e-05	0.00618234	C5orf56	NR_045116	+	131746464	131811736	Promoter1k	686.5	K4me1	WA314 vs mock
chr5	131823601	131826000	2400	23.71	19.5	59	49.35	21.61	54.18	NA	NA	Down	-1.33	5.04e-09	2.62e-05	131824301	131825300	-1.79	1.5e-08	5.45e-05	IRF1	NM_002198	-	131817300	131826465	Promoter3k	1664.5	K4me1	WA314 vs mock
chr5	133562301	133563300	1000	10.82	15.5	30	25.97	13.16	27.99	NA	NA	Down	-1.09	8.25e-05	0.0107867	133562301	133563300	-1.09	8.25e-05	0.00988491	PPP2CA	NM_002715	-	133532147	133561950	Promoter1k	-850.5	K4me1	WA314 vs mock
chr5	137867201	137868300	1100	13.92	14.5	29	27.92	14.21	28.46	NA	NA	Down	-1	0.000111568	0.0132076	137867201	137868200	-1.09	6.44e-05	0.00842316	ETF1	NR_045992	-	137841781	137877400	Genebody	9649.5	K4me1	WA314 vs mock
chr5	139030401	139032000	1600	7.73	6.5	25	22.08	7.12	23.54	NA	NA	Down	-1.73	8.1e-08	0.000170658	139030401	139031400	-2.22	2.94e-08	8.34e-05	CXXC5	NM_016463	+	139028300	139062680	Promoter3k	2900.5	K4me1	WA314 vs mock
chr5	139038401	139040600	2200	25.26	28.5	59	66.88	26.88	62.94	NA	NA	Down	-1.23	2.61e-11	4.63e-07	139038901	139039900	-1.73	2.33e-10	2.28e-06	CXXC5	NM_016463	+	139028300	139062680	Genebody	11200.5	K4me1	WA314 vs mock
chr5	150401801	150402900	1100	21.13	16.5	42	41.56	18.82	41.78	NA	NA	Down	-1.15	8.13e-08	0.000170658	150401801	150402800	-1.18	2.11e-07	0.000146738	GPX3	NM_002084	+	150399998	150408554	Promoter3k	2352.5	K4me1	WA314 vs mock
chr5	158887701	158888700	1000	9.28	9	20	22.73	9.14	21.36	NA	NA	Down	-1.23	4.55e-05	0.00765264	158887701	158888700	-1.23	4.55e-05	0.00674375	LOC285627	NR_027110	-	158875563	158893284	Genebody	5083.5	K4me1	WA314 vs mock
chr5	50259201	50260200	1000	12.37	9	22	24.68	10.69	23.34	NA	NA	Down	-1.13	6.11e-05	0.00913257	50259201	50260200	-1.13	6.11e-05	0.00817362						OtherIntergenic	NA	K4me1	WA314 vs mock
chr5	60559001	60560300	1300	14.95	11	31	31.82	12.97	31.41	NA	NA	Down	-1.28	6.4e-07	0.000419191	60559301	60560300	-1.23	7.51e-06	0.00194553						OtherIntergenic	NA	K4me1	WA314 vs mock
chr5	64339901	64341400	1500	19.07	20.5	39	44.16	19.79	41.58	NA	NA	Down	-1.07	1.8e-06	0.000859075	64340401	64341400	-1.28	1.09e-05	0.00250334						OtherIntergenic	NA	K4me1	WA314 vs mock
chr5	87976001	87977200	1200	12.37	10	30	22.73	11.19	26.36	NA	NA	Down	-1.24	4.96e-05	0.00801515	87976101	87977100	-1.47	6.25e-06	0.0017133	LINC00461	NR_015436	-	87836596	87980620	Genebody	4019.5	K4me1	WA314 vs mock
chr5	88696901	88698000	1100	7.22	11.5	27	21.43	9.36	24.21	NA	NA	Down	-1.37	2.01e-05	0.00458729	88696901	88697900	-1.34	2.99e-05	0.00511467						Genedesert	NA	K4me1	WA314 vs mock
chr5	95154001	95156600	2600	29.38	25	83	52.6	27.19	67.8	NA	NA	Down	-1.32	1.84e-07	0.000212936	95154301	95155300	-1.58	1.69e-07	0.000127714	GLRX	NM_001243659	-	95149552	95158577	Genebody	3276.5	K4me1	WA314 vs mock
chr5	95239701	95241300	1600	9.79	9.5	27	23.38	9.65	25.19	NA	NA	Down	-1.38	2.55e-06	0.0011031	95240301	95241300	-1.68	2.87e-05	0.00495026	ELL2	NM_012081	-	95220801	95297775	Genebody	57274.5	K4me1	WA314 vs mock
chr6	10530401	10531400	1000	13.4	7.5	27	25.32	10.45	26.16	NA	NA	Down	-1.32	9e-05	0.0112822	10530401	10531400	-1.32	9e-05	0.0104476	GCNT2	NM_145649	+	10521567	10629601	Genebody	9333.5	K4me1	WA314 vs mock
chr6	111921301	111922300	1000	10.82	8	24	20.13	9.41	22.06	NA	NA	Down	-1.23	9.27e-05	0.0114799	111921301	111922300	-1.23	9.27e-05	0.010658	TRAF3IP2	NM_147686	-	111880142	111927474	Genebody	5673.5	K4me1	WA314 vs mock
chr6	11332801	11333800	1000	14.95	13	28	33.12	13.97	30.56	NA	NA	Down	-1.13	3.87e-06	0.00149244	11332801	11333800	-1.13	3.87e-06	0.00122907	NEDD9	NM_001142393	-	11183530	11382581	Genebody	49280.5	K4me1	WA314 vs mock
chr6	129865301	129866400	1100	13.4	12	29	25.32	12.7	27.16	NA	NA	Down	-1.1	6.44e-05	0.00938027	129865401	129866400	-1.21	1.66e-05	0.0033466						OtherIntergenic	NA	K4me1	WA314 vs mock
chr6	131293901	131294900	1000	12.89	10	24	25.32	11.44	24.66	NA	NA	Down	-1.11	7.1e-05	0.00991934	131293901	131294900	-1.11	7.1e-05	0.00897384	EPB41L2	NM_001252660	-	131160487	131321907	Genebody	27506.5	K4me1	WA314 vs mock
chr6	138204801	138206800	2000	21.65	24.5	54	59.74	23.07	56.87	NA	NA	Down	-1.3	8.19e-11	9.62e-07	138205001	138206000	-1.62	1.58e-10	1.75e-06						OtherIntergenic	NA	K4me1	WA314 vs mock
chr6	14120701	14121900	1200	13.92	10	36	22.73	11.96	29.36	NA	NA	Down	-1.3	2.31e-05	0.00500324	14120701	14121700	-1.36	3.78e-05	0.00603224	CD83	NM_004233	+	14117864	14137148	Genebody	3436.5	K4me1	WA314 vs mock
chr6	144472501	144473900	1400	18.04	13	33	30.52	15.52	31.76	NA	NA	Down	-1.03	4.95e-05	0.00799976	144472801	144473800	-1.22	8.15e-06	0.00206249	STX11	NM_003764	+	144471653	144513076	Promoter3k	1547.5	K4me1	WA314 vs mock
chr6	149376801	149377800	1000	13.92	11.5	26	27.27	12.71	26.64	NA	NA	Down	-1.07	6.44e-05	0.00938027	149376801	149377800	-1.07	6.44e-05	0.00842316	UST	NM_005715	+	149068270	149398126	Genebody	309030	K4me1	WA314 vs mock
chr6	158507801	158509100	1300	10.82	9	21	27.92	9.91	24.46	NA	NA	Down	-1.3	1.67e-05	0.0040477	158508101	158509100	-1.39	2.11e-05	0.00400181	SYNJ2	NM_001178088	+	158438079	158520207	Genebody	70371.5	K4me1	WA314 vs mock
chr6	160098601	160100700	2100	21.13	23	54	51.95	22.07	52.97	NA	NA	Down	-1.26	5.44e-10	4.81e-06	160099101	160100100	-1.83	1.73e-10	1.84e-06	SOD2	NM_001024465	-	160100148	160114353	Genebody	14702.5	K4me1	WA314 vs mock
chr6	160109201	160112000	2800	37.11	39	88	75.97	38.06	81.99	NA	NA	Down	-1.11	1.43e-09	9.98e-06	160109501	160110500	-1.48	4.7e-08	8.89e-05	SOD2	NM_000636	-	160102754	160114353	Genebody	3752.5	K4me1	WA314 vs mock
chr6	160150101	160151700	1600	12.89	13.5	40	27.27	13.19	33.64	NA	NA	Down	-1.35	2.74e-06	0.00117174	160150501	160151500	-1.54	1.06e-06	0.000464949	WTAP	NM_152857	+	160148619	160170453	Promoter3k	2281.5	K4me1	WA314 vs mock
chr6	161413501	161414500	1000	7.73	9.5	21	20.13	8.62	20.56	NA	NA	Down	-1.26	7.29e-05	0.0100423	161413501	161414500	-1.26	7.29e-05	0.00910314	MAP3K4	NM_006724	+	161412821	161538417	Promoter3k	1179.5	K4me1	WA314 vs mock
chr6	164125901	164127200	1300	22.16	17.5	46	33.12	19.83	39.56	NA	NA	Down	-1	8.18e-05	0.0107307	164126001	164127000	-1.36	3.61e-06	0.00116619						Genedesert	NA	K4me1	WA314 vs mock
chr6	20176101	20177300	1200	9.28	10	21	25.97	9.64	23.49	NA	NA	Down	-1.28	9.27e-06	0.00275984	20176101	20177100	-1.35	1.09e-05	0.00250334	MBOAT1	NM_001080480	-	20100934	20212670	Genebody	35969.5	K4me1	WA314 vs mock
chr6	24231501	24232500	1000	8.25	12	22	23.38	10.12	22.69	NA	NA	Down	-1.16	7.61e-05	0.0102865	24231501	24232500	-1.16	7.61e-05	0.00934487	DCDC2	NM_016356	-	24171982	24358280	Genebody	126280	K4me1	WA314 vs mock
chr6	30610401	30611400	1000	8.76	7	20	20.78	7.88	20.39	NA	NA	Down	-1.37	1.73e-05	0.00413385	30610401	30611400	-1.37	1.73e-05	0.00344767	ATAT1	NM_001254952	+	30594614	30612448	Genebody	16286.5	K4me1	WA314 vs mock
chr6	31166001	31167000	1000	10.82	8.5	25	20.13	9.66	22.56	NA	NA	Down	-1.22	6.75e-05	0.00965138	31166001	31167000	-1.22	6.75e-05	0.00868149	HCG27	NR_026791	+	31165536	31171745	Promoter1k	964.5	K4me1	WA314 vs mock
chr6	31466401	31467600	1200	15.98	14.5	32	34.42	15.24	33.21	NA	NA	Down	-1.12	6.64e-06	0.00219578	31466601	31467600	-1.09	1.2e-05	0.00266447	MICB	NM_005931	+	31465854	31478901	Promoter3k	1146.5	K4me1	WA314 vs mock
chr6	31543101	31545300	2200	16.49	11.5	46	38.96	14	42.48	NA	NA	Down	-1.6	3.97e-10	3.74e-06	31544001	31545000	-2.1	1.13e-07	0.00010672	TNF	NM_000594	+	31543349	31546112	Promoter1k	851.5	K4me1	WA314 vs mock
chr6	31785101	31786600	1500	9.28	8	29	20.13	8.64	24.56	NA	NA	Down	-1.51	1.1e-05	0.00308227	31785101	31786100	-2.12	1.06e-05	0.00248757	HSPA1A	NM_005345	+	31783290	31785719	Promoter3k	2560.5	K4me1	WA314 vs mock
chr6	35363501	35364500	1000	9.79	8.5	24	20.78	9.15	22.39	NA	NA	Down	-1.29	3.6e-05	0.00662753	35363501	35364500	-1.29	3.6e-05	0.00580241	PPARD	NM_177435	+	35310334	35393173	Genebody	53666.5	K4me1	WA314 vs mock
chr6	37140101	37141300	1200	9.28	12	24	26.62	10.64	25.31	NA	NA	Down	-1.25	8.74e-06	0.00264634	37140301	37141300	-1.21	1.91e-05	0.003723	PIM1	NM_001243186	+	37137921	37143204	Promoter3k	2779.5	K4me1	WA314 vs mock
chr6	41689501	41690600	1100	21.13	17.5	51	35.06	19.32	43.03	NA	NA	Down	-1.16	3.35e-06	0.00134823	41689501	41690500	-1.13	9.26e-06	0.00227104	TFEB	NM_007162	-	41651715	41702798	Genebody	12747.5	K4me1	WA314 vs mock
chr6	44288101	44289100	1000	12.89	13	29	25.32	12.94	27.16	NA	NA	Down	-1.07	8.28e-05	0.0108059	44288101	44289100	-1.07	8.28e-05	0.00990345						OtherIntergenic	NA	K4me1	WA314 vs mock
chr6	6716001	6717000	1000	11.34	11.5	22	25.97	11.42	23.99	NA	NA	Down	-1.07	8.94e-05	0.0112355	6716001	6717000	-1.07	8.94e-05	0.0104001						OtherIntergenic	NA	K4me1	WA314 vs mock
chr6	74019801	74021100	1300	9.79	8.5	21	23.38	9.15	22.19	NA	NA	Down	-1.28	1.87e-05	0.00438046	74020001	74021000	-1.45	9.31e-06	0.00227471	C6orf147	NR_027005	-	73983861	74020088	Promoter1k	-362.5	K4me1	WA314 vs mock
chr6	86380801	86382200	1400	11.34	7	27	23.38	9.17	25.19	NA	NA	Down	-1.46	1.71e-06	0.000826664	86381001	86382000	-1.8	3.54e-07	0.00020523						OtherIntergenic	NA	K4me1	WA314 vs mock
chr7	100770201	100772000	1800	23.2	27.5	56	46.1	25.35	51.05	NA	NA	Down	-1.01	1.52e-06	0.000764446	100770301	100771300	-1.54	7.18e-08	9.26e-05	SERPINE1	NM_001165413	+	100770378	100782547	Promoter1k	722.5	K4me1	WA314 vs mock
chr7	128048201	128049400	1200	12.37	11	30	25.32	11.69	27.66	NA	NA	Down	-1.24	8.09e-06	0.00250672	128048301	128049300	-1.31	1.28e-05	0.00279923	IMPDH1	NM_001142576	-	128032330	128050036	Promoter3k	1235.5	K4me1	WA314 vs mock
chr7	128096101	128097500	1400	15.98	14	45	22.08	14.99	33.54	NA	NA	Down	-1.16	4.25e-05	0.00731289	128096401	128097400	-1.3	2.17e-05	0.00407483	HILPDA	NM_013332	+	128095883	128098472	Promoter1k	917.5	K4me1	WA314 vs mock
chr7	130688001	130689000	1000	12.37	15	28	27.92	13.69	27.96	NA	NA	Down	-1.03	5.67e-05	0.00877251	130688001	130689000	-1.03	5.67e-05	0.00780833	FLJ43663	NR_024153	-	130628918	130791789	Genebody	103288	K4me1	WA314 vs mock
chr7	152114401	152115500	1100	6.7	8.5	21	20.13	7.6	20.56	NA	NA	Down	-1.44	1.18e-05	0.00322533	152114501	152115500	-1.51	6.92e-06	0.00183136	MLL3	NM_170606	-	151832009	152133090	Genebody	18139.5	K4me1	WA314 vs mock
chr7	3143901	3145300	1400	10.82	11.5	26	24.68	11.16	25.34	NA	NA	Down	-1.18	2.97e-05	0.00587773	3144001	3145000	-1.54	2.2e-06	0.000810729						OtherIntergenic	NA	K4me1	WA314 vs mock
chr7	4723301	4724500	1200	9.28	9.5	22	25.32	9.39	23.66	NA	NA	Down	-1.33	4.34e-06	0.00161812	4723401	4724400	-1.56	1.21e-05	0.00269154	FOXK1	NM_001037165	+	4721929	4811074	Promoter3k	1971.5	K4me1	WA314 vs mock
chr7	47705601	47706600	1000	11.86	10.5	21	27.27	11.18	24.14	NA	NA	Down	-1.11	9.86e-05	0.0118458	47705601	47706600	-1.11	9.86e-05	0.0110643						OtherIntergenic	NA	K4me1	WA314 vs mock
chr7	56113801	56114800	1000	11.34	13.5	25	27.27	12.42	26.14	NA	NA	Down	-1.07	6.11e-05	0.00913731	56113801	56114800	-1.07	6.11e-05	0.00817362	PSPH	NM_004577	-	56078743	56119268	Genebody	4967.5	K4me1	WA314 vs mock
chr7	76307601	76308600	1000	13.92	9.5	23	29.87	11.71	26.44	NA	NA	Down	-1.17	2.93e-05	0.00581297	76307601	76308600	-1.17	2.93e-05	0.00503415						OtherIntergenic	NA	K4me1	WA314 vs mock
chr8	104002701	104003700	1000	9.79	14	25	29.87	11.9	27.44	NA	NA	Down	-1.21	6.65e-06	0.00219804	104002701	104003700	-1.21	6.65e-06	0.00178491						OtherIntergenic	NA	K4me1	WA314 vs mock
chr8	108301301	108303000	1700	8.76	11	27	20.78	9.88	23.89	NA	NA	Down	-1.27	5.67e-05	0.00877251	108301901	108302900	-2.41	4.69e-07	0.000252063	ANGPT1	NM_001146	-	108261709	108510254	Genebody	208104	K4me1	WA314 vs mock
chr8	108513101	108514200	1100	13.92	11	29	25.97	12.46	27.49	NA	NA	Down	-1.14	2.79e-05	0.00563145	108513201	108514200	-1.18	1.99e-05	0.00384531						OtherIntergenic	NA	K4me1	WA314 vs mock
chr8	117761901	117763200	1300	9.28	11	24	24.03	10.14	24.01	NA	NA	Down	-1.24	1.78e-05	0.00423008	117762001	117763000	-1.31	1.73e-05	0.00345868	EIF3H	NM_003756	-	117657054	117768062	Genebody	5511.5	K4me1	WA314 vs mock
chr8	121268901	121269900	1000	12.37	12	36	20.78	12.19	28.39	NA	NA	Down	-1.22	8.12e-05	0.0106825	121268901	121269900	-1.22	8.12e-05	0.00976522	COL14A1	NM_021110	+	121137351	121384273	Genebody	132050	K4me1	WA314 vs mock
chr8	127948601	127950000	1400	17.01	14.5	34	33.12	15.76	33.56	NA	NA	Down	-1.09	3.99e-06	0.00152107	127949001	127950000	-1.43	1.71e-06	0.000667022						OtherIntergenic	NA	K4me1	WA314 vs mock
chr8	19543201	19544800	1600	10.82	7	24	28.57	8.91	26.29	NA	NA	Down	-1.56	5.47e-08	0.000154299	19543701	19544700	-1.75	5.32e-06	0.00152945						OtherIntergenic	NA	K4me1	WA314 vs mock
chr8	26436701	26438500	1800	21.65	21	44	44.81	21.32	44.4	NA	NA	Down	-1.06	1.34e-07	0.000196096	26437001	26438000	-1.64	3.36e-09	1.86e-05	DPYSL2	NM_001244604	+	26435920	26515693	Promoter3k	1680.5	K4me1	WA314 vs mock
chr8	33329401	33330500	1100	9.28	10	23	23.38	9.64	23.19	NA	NA	Down	-1.27	2.25e-05	0.00491667	33329401	33330400	-1.36	6.88e-06	0.00182527	FUT10	NM_032664	-	33228343	33330664	Promoter1k	713.5	K4me1	WA314 vs mock
chr8	54932101	54934400	2300	31.96	31.5	67	66.23	31.73	66.62	NA	NA	Down	-1.07	6.98e-10	5.83e-06	54932301	54933300	-1.28	1.84e-08	6.3e-05	TCEA1	NM_006756	-	54879115	54935008	Promoter3k	1757.5	K4me1	WA314 vs mock
chr8	72753501	72754800	1300	15.98	17.5	42	28.57	16.74	35.29	NA	NA	Down	-1.08	6.78e-05	0.00967337	72753801	72754800	-1.34	6.42e-05	0.00841273	MSC	NM_005098	-	72753776	72756731	Promoter3k	2580.5	K4me1	WA314 vs mock
chr8	82312301	82313300	1000	7.73	11	22	22.08	9.37	22.04	NA	NA	Down	-1.23	4.89e-05	0.00793595	82312301	82313300	-1.23	4.89e-05	0.00700859						OtherIntergenic	NA	K4me1	WA314 vs mock
chr8	8747601	8748700	1100	15.46	13.5	32	31.17	14.48	31.58	NA	NA	Down	-1.12	1.01e-05	0.00293099	8747701	8748700	-1.17	4.6e-06	0.0013825	MFHAS1	NM_004225	-	8641998	8751131	Promoter3k	2980.5	K4me1	WA314 vs mock
chr8	90767401	90769700	2300	23.71	24	64	51.95	23.86	57.97	NA	NA	Down	-1.28	1.36e-08	5.91e-05	90768201	90769200	-1.43	1.21e-07	0.000107045	RIPK2	NM_003821	+	90769974	90803292	Promoter3k	-1423.5	K4me1	WA314 vs mock
chr8	90992001	90994400	2400	21.65	21	52	64.29	21.32	58.14	NA	NA	Down	-1.45	2.43e-09	1.52e-05	90992901	90993900	-2.47	7.71e-12	2.62e-07	NBN	NM_002485	-	90945563	90996899	Genebody	3698.5	K4me1	WA314 vs mock
chr8	94757601	94759200	1600	11.86	12.5	27	32.47	12.18	29.73	NA	NA	Down	-1.29	6.85e-07	0.000436483	94757701	94758700	-1.92	3.18e-06	0.00105788						OtherIntergenic	NA	K4me1	WA314 vs mock
chr8	97770701	97772200	1500	10.31	17	31	31.17	13.65	31.08	NA	NA	Down	-1.19	0.000168775	0.0194949	97771001	97772000	-1.57	1.65e-06	0.000650225	PGCP	NM_016134	+	97657498	98155722	Genebody	113952	K4me1	WA314 vs mock
chr9	100929501	100930800	1300	16.49	20	35	38.31	18.25	36.66	NA	NA	Down	-1.01	1.37e-05	0.00356645	100929701	100930700	-1.24	1.12e-05	0.00253991	CORO2A	NM_003389	-	100883256	100935174	Genebody	5023.5	K4me1	WA314 vs mock
chr9	101019001	101020000	1000	11.86	10	23	25.32	10.93	24.16	NA	NA	Down	-1.14	5.1e-05	0.00818465	101019001	101020000	-1.14	5.1e-05	0.00724155	TBC1D2	NM_018421	-	100961279	101018003	Promoter3k	-1497.5	K4me1	WA314 vs mock
chr9	108019301	108020700	1400	9.79	12.5	26	34.42	11.15	30.21	NA	NA	Down	-1.44	5.32e-07	0.000376908	108019601	108020600	-1.37	1.74e-05	0.0034755	SLC44A1	NM_080546	+	108006928	108153682	Genebody	13072.5	K4me1	WA314 vs mock
chr9	117418401	117419600	1200	12.37	12	38	21.43	12.19	29.71	NA	NA	Down	-1.29	2.85e-05	0.00571116	117418401	117419400	-1.32	2.24e-05	0.00416617						OtherIntergenic	NA	K4me1	WA314 vs mock
chr9	120538501	120539700	1200	12.37	10.5	27	24.03	11.44	25.51	NA	NA	Down	-1.16	4e-05	0.00703154	120538701	120539700	-1.26	2.25e-05	0.00417821						Genedesert	NA	K4me1	WA314 vs mock
chr9	123686101	123689200	3100	39.69	34	103	94.16	36.85	98.58	NA	NA	Down	-1.42	1.36e-11	3.01e-07	123687401	123688400	-2.15	4.58e-12	2.03e-07	TRAF1	NM_005658	-	123664670	123689173	Promoter3k	1522.5	K4me1	WA314 vs mock
chr9	128651601	128652700	1100	6.7	10.5	20	23.38	8.6	21.69	NA	NA	Down	-1.33	1.2e-05	0.00327024	128651601	128652600	-1.47	1.27e-05	0.00278609	PBX3	NM_001134778	+	128510477	128729655	Genebody	141674	K4me1	WA314 vs mock
chr9	134270501	134271500	1000	11.34	11.5	22	25.97	11.42	23.99	NA	NA	Down	-1.07	8.94e-05	0.0112355	134270501	134271500	-1.07	8.94e-05	0.0104001						OtherIntergenic	NA	K4me1	WA314 vs mock
chr9	134608901	134611200	2300	34.02	24.5	66	70.78	29.26	68.39	NA	NA	Down	-1.22	2.85e-09	1.73e-05	134609501	134610500	-1.64	1.75e-10	1.84e-06	RAPGEF1	NM_005312	-	134452156	134612925	Promoter3k	2874.5	K4me1	WA314 vs mock
chr9	136341701	136344800	3100	35.05	35	101	84.42	35.03	92.71	NA	NA	Down	-1.4	6.47e-09	3.22e-05	136342901	136343900	-1.99	6e-11	1.11e-06	SLC2A6	NM_017585	-	136336215	136344276	Promoter3k	1025.5	K4me1	WA314 vs mock
chr9	33164201	33166100	1900	12.89	13.5	29	44.81	13.19	36.9	NA	NA	Down	-1.48	1.02e-07	0.000188764	33165001	33166000	-1.95	1.3e-07	0.000110512	B4GALT1	NM_001497	-	33110638	33167356	Promoter3k	2205.5	K4me1	WA314 vs mock
chr9	71788501	71791100	2600	23.2	21.5	75	48.7	22.35	61.85	NA	NA	Down	-1.47	1.4e-07	0.000196361	71789701	71790700	-2.19	1.88e-08	6.37e-05	TJP2	NM_001170630	+	71788970	71864662	Promoter1k	830.5	K4me1	WA314 vs mock
chr9	73025201	73026800	1600	17.53	19	38	38.31	18.26	38.16	NA	NA	Down	-1.06	3.97e-06	0.00151513	73025801	73026800	-1.52	5.91e-07	0.00029986	KLF9	NM_001206	-	72999512	73029573	Genebody	3572.5	K4me1	WA314 vs mock
chr9	89562801	89563800	1000	11.34	11	28	22.73	11.17	25.36	NA	NA	Down	-1.18	3.83e-05	0.00691009	89562801	89563800	-1.18	3.83e-05	0.00606456	GAS1	NM_002048	-	89559276	89562104	Promoter3k	-1196.5	K4me1	WA314 vs mock
chr9	92976301	92977900	1600	8.76	8	26	21.43	8.38	23.71	NA	NA	Down	-1.5	1.6e-06	0.000788518	92976701	92977700	-1.99	1.44e-05	0.00304622						OtherIntergenic	NA	K4me1	WA314 vs mock
chr9	94182001	94183900	1900	15.46	15.5	42	42.21	15.48	42.1	NA	NA	Down	-1.44	5.14e-10	4.64e-06	94182301	94183300	-1.85	2.51e-10	2.36e-06	NFIL3	NM_005384	-	94171326	94186144	Genebody	3193.5	K4me1	WA314 vs mock
chr9	96209901	96211200	1300	9.28	8.5	29	24.68	8.89	26.84	NA	NA	Down	-1.59	8.13e-08	0.000170658	96210001	96211000	-1.86	2.19e-08	7.03e-05	FAM120AOS	NM_198841	-	96208781	96215874	Genebody	5323.5	K4me1	WA314 vs mock
chrX	123130301	123131300	1000	8.76	10	21	22.08	9.38	21.54	NA	NA	Down	-1.2	9.27e-05	0.0114799	123130301	123131300	-1.2	9.27e-05	0.010658						OtherIntergenic	NA	K4me1	WA314 vs mock
chrX	129217901	129219100	1200	11.34	16.5	28	33.12	13.92	30.56	NA	NA	Down	-1.13	1.1e-05	0.00308227	129217901	129218900	-1.16	4.46e-05	0.00666553						OtherIntergenic	NA	K4me1	WA314 vs mock
chrX	38670901	38671900	1000	9.28	10	20	23.38	9.64	21.69	NA	NA	Down	-1.17	6.74e-05	0.00965138	38670901	38671900	-1.17	6.74e-05	0.00868149						OtherIntergenic	NA	K4me1	WA314 vs mock
chrX	9343801	9344800	1000	11.86	15.5	27	28.57	13.68	27.79	NA	NA	Down	-1.02	5.67e-05	0.00877251	9343801	9344800	-1.02	5.67e-05	0.00780833	PLCB4	NM_000933	+	9288446	9461462	Genebody	55854.5	K4me1	WA314 vs mock
chr1	110542301	110543300	1000	28.35	32.5	12	17.53	30.43	14.77	NA	NA	Up	1.04	7.29e-05	0.0100423	110542301	110543300	1.04	7.29e-05	0.00910314	AHCYL1	NM_006621	+	110527386	110566364	Genebody	15414.5	K4me1	WA314 vs mock
chr1	117128301	117129400	1100	22.68	32.5	10	9.74	27.59	9.87	NA	NA	Up	1.48	9.74e-05	0.011828	117128301	117129300	1.61	7.16e-05	0.00902868	IGSF3	NM_001542	-	117117030	117210314	Genebody	81463.5	K4me1	WA314 vs mock
chr1	145620601	145622000	1400	42.27	33	16	14.29	37.63	15.14	NA	NA	Up	1.31	1.12e-05	0.00311897	145620601	145621600	1.56	2.87e-06	0.00098146	RNF115	NM_014455	+	145611035	145688776	Genebody	10265.5	K4me1	WA314 vs mock
chr1	151484601	151486500	1900	51.55	53.5	24	22.08	52.52	23.04	NA	NA	Up	1.19	1.61e-08	6.74e-05	151485201	151486200	1.74	3.09e-09	1.77e-05	CGN	NM_020770	+	151483861	151511167	Promoter3k	1689.5	K4me1	WA314 vs mock
chr1	155434201	155436100	1900	69.07	72	28	40.26	70.54	34.13	NA	NA	Up	1.05	5.39e-07	0.000377638	155434701	155435700	1.14	2.34e-06	0.000847915	ASH1L	NM_018489	-	155305051	155532324	Genebody	97173.5	K4me1	WA314 vs mock
chr1	158767501	158768500	1000	24.23	22.5	11	9.09	23.36	10.05	NA	NA	Up	1.22	4.1e-05	0.00712381	158767501	158768500	1.22	4.1e-05	0.00627269						OtherIntergenic	NA	K4me1	WA314 vs mock
chr1	160610101	160611100	1000	27.32	29.5	11	16.23	28.41	13.62	NA	NA	Up	1.06	6.25e-05	0.00919785	160610101	160611100	1.06	6.25e-05	0.00824871	SLAMF1	NM_003037	-	160579890	160617081	Genebody	6480.5	K4me1	WA314 vs mock
chr1	160715701	160716700	1000	23.2	24.5	13	7.79	23.85	10.4	NA	NA	Up	1.2	1.88e-05	0.0043927	160715701	160716700	1.2	1.88e-05	0.00369563	SLAMF7	NM_021181	+	160709076	160724601	Genebody	7124.5	K4me1	WA314 vs mock
chr1	167265601	167266600	1000	35.57	43	17	21.43	39.28	19.21	NA	NA	Up	1.03	7.54e-05	0.0102215	167265601	167266600	1.03	7.54e-05	0.00928012	POU2F1	NR_037163	+	167190122	167396582	Genebody	75978.5	K4me1	WA314 vs mock
chr1	167650001	167652200	2200	51.03	43.5	16	13.64	47.27	14.82	NA	NA	Up	1.67	8.69e-10	6.52e-06	167650501	167651500	2.05	2.07e-11	5.16e-07	RCSD1	NM_052862	+	167599473	167675486	Genebody	51627.5	K4me1	WA314 vs mock
chr1	178095601	178096600	1000	38.14	36.5	9	18.18	37.32	13.59	NA	NA	Up	1.46	7.59e-07	0.000465354	178095601	178096600	1.46	7.59e-07	0.000361663	RASAL2	NM_170692	+	178062863	178448648	Genebody	33237.5	K4me1	WA314 vs mock
chr1	17878801	17880500	1700	67.01	79	29	37.01	73.01	33.01	NA	NA	Up	1.15	1.14e-07	0.00019174	17879101	17880100	1.23	2.51e-07	0.000162747	ARHGEF10L	NM_018125	+	17866329	18024370	Genebody	13321.5	K4me1	WA314 vs mock
chr1	180371801	180372800	1000	23.71	26	11	11.04	24.86	11.02	NA	NA	Up	1.17	4.21e-05	0.00727334	180371801	180372800	1.17	4.21e-05	0.00639678	ACBD6	NM_032360	-	180257351	180472022	Genebody	99721.5	K4me1	WA314 vs mock
chr1	180580401	180581700	1300	48.97	71	25	31.17	59.98	28.08	NA	NA	Up	1.09	4.31e-05	0.00738736	180580401	180581400	1.34	2.55e-05	0.00459417						OtherIntergenic	NA	K4me1	WA314 vs mock
chr1	184938801	184939900	1100	34.54	40.5	16	18.18	37.52	17.09	NA	NA	Up	1.13	4.68e-06	0.00170153	184938801	184939800	1.27	3.35e-05	0.00552804	FAM129A	NM_052966	-	184760165	184943682	Genebody	4331.5	K4me1	WA314 vs mock
chr1	184943901	184945700	1800	46.91	49.5	20	23.38	48.2	21.69	NA	NA	Up	1.15	7.04e-08	0.000168606	184944101	184945100	1.28	1.31e-06	0.000543914	FAM129A	NM_052966	-	184760165	184943682	Promoter3k	-1118.5	K4me1	WA314 vs mock
chr1	184949301	184950600	1300	24.74	23	13	7.14	23.87	10.07	NA	NA	Up	1.24	2.78e-05	0.00562459	184949601	184950600	1.49	2.74e-06	0.000952646						OtherIntergenic	NA	K4me1	WA314 vs mock
chr1	186412101	186413100	1000	27.84	31.5	15	11.69	29.67	13.34	NA	NA	Up	1.15	6.33e-06	0.00212498	186412101	186413100	1.15	6.33e-06	0.00172719	MIR548F1	NR_031642	-	186029866	186446655	Genebody	34054.5	K4me1	WA314 vs mock
chr1	192873701	192874700	1000	20.1	29.5	11	5.84	24.8	8.42	NA	NA	Up	1.56	4.37e-05	0.00745239	192873701	192874700	1.56	4.37e-05	0.00656834						OtherIntergenic	NA	K4me1	WA314 vs mock
chr1	197950601	197951600	1000	23.71	21.5	13	8.44	22.61	10.72	NA	NA	Up	1.08	8.81e-05	0.0111609	197950601	197951600	1.08	8.81e-05	0.0103085						OtherIntergenic	NA	K4me1	WA314 vs mock
chr1	198893501	198894800	1300	42.27	62	20	22.73	52.13	21.36	NA	NA	Up	1.29	8.19e-06	0.00252682	198893601	198894600	1.32	2.37e-05	0.0043647	LOC100131234	NR_040073	-	198777131	198906558	Genebody	12407.5	K4me1	WA314 vs mock
chr1	201371601	201373200	1600	42.78	32	17	8.44	37.39	12.72	NA	NA	Up	1.56	4.53e-05	0.00762789	201371801	201372800	2.26	1.21e-09	8.77e-06	TNNI1	NM_003281	-	201372894	201390874	Genebody	18473.5	K4me1	WA314 vs mock
chr1	201373601	201374700	1100	24.23	24.5	10	11.69	24.36	10.84	NA	NA	Up	1.17	8.84e-05	0.0111701	201373701	201374700	1.23	4.69e-05	0.0068792	TNNI1	NM_003281	-	201372894	201390874	Genebody	16723.5	K4me1	WA314 vs mock
chr1	202612801	202614500	1700	22.68	23	8	4.55	22.84	6.27	NA	NA	Up	1.86	1.17e-08	5.28e-05	202612801	202613800	1.62	1.09e-05	0.00250334	SYT2	NM_177402	-	202559724	202679551	Genebody	65900.5	K4me1	WA314 vs mock
chr1	203618001	203619100	1100	22.16	20.5	6	9.74	21.33	7.87	NA	NA	Up	1.44	4.98e-05	0.00803207	203618001	203619000	1.45	3.72e-05	0.00596422	ATP2B4	NM_001684	+	203595914	203713209	Genebody	22636.5	K4me1	WA314 vs mock
chr1	203662201	203663600	1400	29.9	25	15	6.49	27.45	10.75	NA	NA	Up	1.35	8.85e-05	0.0111715	203662601	203663600	1.48	1.17e-05	0.00262951	ATP2B4	NM_001684	+	203595914	203713209	Genebody	66986.5	K4me1	WA314 vs mock
chr1	203739401	203740900	1500	28.87	29.5	7	13.64	29.18	10.32	NA	NA	Up	1.5	2.52e-06	0.00109617	203739401	203740400	1.46	9.57e-06	0.00231272	LAX1	NM_017773	+	203734283	203745480	Genebody	5867.5	K4me1	WA314 vs mock
chr1	204388501	204391500	3000	105.67	84	44	45.45	94.84	44.73	NA	NA	Up	1.08	4.15e-07	0.000319207	204388701	204389700	1.32	2.61e-09	1.6e-05						OtherIntergenic	NA	K4me1	WA314 vs mock
chr1	205200401	205203900	3500	63.92	58.5	23	19.48	61.21	21.24	NA	NA	Up	1.53	2.98e-12	2.27e-07	205202101	205203100	1.88	9.87e-08	0.000101584	TMCC2	NM_001242925	+	205198058	205242471	Genebody	4092.5	K4me1	WA314 vs mock
chr1	206964701	206967300	2600	59.79	55.5	21	17.53	57.65	19.27	NA	NA	Up	1.58	3.64e-12	2.3e-07	206965901	206966900	2.81	2.15e-12	1.28e-07						OtherIntergenic	NA	K4me1	WA314 vs mock
chr1	207128501	207129800	1300	31.44	30.5	10	15.58	30.97	12.79	NA	NA	Up	1.28	1.67e-06	0.000813167	207128701	207129700	1.57	2.43e-06	0.000865101						OtherIntergenic	NA	K4me1	WA314 vs mock
chr1	209988901	209990300	1400	23.2	22.5	10	9.09	22.85	9.55	NA	NA	Up	1.26	6.06e-05	0.00909451	209989301	209990300	2.27	9.39e-06	0.00228634						OtherIntergenic	NA	K4me1	WA314 vs mock
chr1	212888601	212890800	2200	34.54	39	8	8.44	36.77	8.22	NA	NA	Up	2.16	1.03e-12	2.27e-07	212889201	212890200	2.27	9.02e-10	6.89e-06						OtherIntergenic	NA	K4me1	WA314 vs mock
chr1	226838301	226839500	1200	36.6	34.5	18	16.23	35.55	17.12	NA	NA	Up	1.05	5.24e-06	0.00184748	226838501	226839500	1.08	1.07e-05	0.00249057	ITPKB	NM_002221	-	226819390	226926876	Genebody	87975.5	K4me1	WA314 vs mock
chr1	227085401	227086700	1300	28.35	28	17	7.79	28.18	12.4	NA	NA	Up	1.18	0.000145175	0.0168745	227085401	227086400	1.38	4.13e-05	0.00630769						OtherIntergenic	NA	K4me1	WA314 vs mock
chr1	241992201	241993200	1000	27.84	27.5	16	10.39	27.67	13.19	NA	NA	Up	1.07	2.73e-05	0.00558422	241992201	241993200	1.07	2.73e-05	0.00479287						OtherIntergenic	NA	K4me1	WA314 vs mock
chr1	26358201	26360500	2300	43.3	34	13	13.64	38.65	13.32	NA	NA	Up	1.54	8.48e-07	0.000500939	26359501	26360500	1.72	9.64e-06	0.00232179	EXTL1	NM_004455	+	26348270	26362954	Genebody	11080.5	K4me1	WA314 vs mock
chr1	26901601	26902900	1300	44.33	46.5	23	21.43	45.41	22.21	NA	NA	Up	1.03	2.93e-07	0.000261908	26901701	26902700	1.34	1.55e-08	5.58e-05	RPS6KA1	NM_001006665	+	26872342	26901520	Genebody	29908.5	K4me1	WA314 vs mock
chr1	27051701	27053200	1500	47.94	51.5	21	27.27	49.72	24.14	NA	NA	Up	1.04	7.49e-07	0.000463252	27052001	27053000	1.34	9.48e-07	0.000424495	ARID1A	NM_006015	+	27022521	27108601	Genebody	29929.5	K4me1	WA314 vs mock
chr1	32446601	32447600	1000	23.71	22	7	10.39	22.86	8.69	NA	NA	Up	1.39	9.47e-06	0.00278973	32446601	32447600	1.39	9.47e-06	0.00229473						OtherIntergenic	NA	K4me1	WA314 vs mock
chr1	32807101	32808400	1300	30.93	29.5	14	12.99	30.21	13.49	NA	NA	Up	1.16	7.38e-06	0.00235317	32807301	32808300	1.53	2.63e-07	0.000167025						OtherIntergenic	NA	K4me1	WA314 vs mock
chr1	39972401	39973500	1100	23.2	22.5	9	8.44	22.85	8.72	NA	NA	Up	1.39	9.28e-06	0.00276117	39972501	39973500	1.56	4.33e-05	0.00653358	BMP8A	NM_181809	+	39957317	39995541	Genebody	15633.5	K4me1	WA314 vs mock
chr1	41343901	41344900	1000	30.93	29.5	12	16.88	30.21	14.44	NA	NA	Up	1.06	8.78e-05	0.0111413	41343901	41344900	1.06	8.78e-05	0.0102859						OtherIntergenic	NA	K4me1	WA314 vs mock
chr1	41393701	41395200	1500	32.99	23	6	9.74	27.99	7.87	NA	NA	Up	1.83	1.34e-05	0.00350973	41394101	41395100	1.61	1.89e-05	0.00369589						OtherIntergenic	NA	K4me1	WA314 vs mock
chr1	46345001	46346400	1400	27.32	27	12	11.69	27.16	11.84	NA	NA	Up	1.2	4.54e-05	0.00763419	46345001	46346000	1.52	3.63e-05	0.00584933	MAST2	NM_015112	+	46269284	46501796	Genebody	76416.5	K4me1	WA314 vs mock
chr1	51769901	51771200	1300	29.9	33	12	10.39	31.45	11.19	NA	NA	Up	1.49	1.14e-07	0.00019174	51770001	51771000	1.53	9.98e-08	0.000101584	TTC39A	NM_001080494	-	51752929	51787938	Genebody	17387.5	K4me1	WA314 vs mock
chr1	52192201	52194000	1800	50	46	23	23.38	48	23.19	NA	NA	Up	1.05	1.73e-07	0.000209956	52192901	52193900	1.6	4.97e-09	2.47e-05	OSBPL9	NM_024586	+	52082545	52254891	Genebody	110556	K4me1	WA314 vs mock
chr1	56913701	56915400	1700	35.57	32.5	19	10.39	34.03	14.69	NA	NA	Up	1.21	5.59e-06	0.00193008	56914001	56915000	1.88	3.84e-09	2.05e-05						Genedesert	NA	K4me1	WA314 vs mock
chr1	66866301	66867300	1000	27.84	21.5	9	9.09	24.67	9.05	NA	NA	Up	1.45	6.7e-05	0.00963558	66866301	66867300	1.45	6.7e-05	0.00865936						OtherIntergenic	NA	K4me1	WA314 vs mock
chr1	7974501	7975800	1300	21.65	23.5	9	10.39	22.57	9.69	NA	NA	Up	1.22	9.5e-05	0.0116443	7974601	7975600	1.59	3.7e-06	0.00118882	TNFRSF9	NM_001561	-	7975930	8003225	Genebody	28074.5	K4me1	WA314 vs mock
chr1	85457801	85459700	1900	40.21	46	21	16.88	43.1	18.94	NA	NA	Up	1.19	5.85e-08	0.000158767	85458001	85459000	1.86	2.85e-10	2.63e-06	MCOLN2	NM_153259	-	85391265	85462796	Genebody	4045.5	K4me1	WA314 vs mock
chr1	93442401	93443600	1200	29.9	24	10	12.34	26.95	11.17	NA	NA	Up	1.27	0.000130797	0.0152715	93442401	93443400	1.55	3.13e-05	0.00524278						OtherIntergenic	NA	K4me1	WA314 vs mock
chr1	98314101	98315300	1200	26.29	32	16	9.74	29.14	12.87	NA	NA	Up	1.18	3.5e-05	0.00653694	98314301	98315300	1.69	6.35e-08	9.18e-05	DPYD	NM_001160301	-	98185313	98386615	Genebody	71914.5	K4me1	WA314 vs mock
chr10	111660601	111663000	2400	77.32	61.5	33	31.17	69.41	32.08	NA	NA	Up	1.11	2.14e-06	0.000979598	111661901	111662900	1.13	1.27e-06	0.000535602	XPNPEP1	NM_020383	-	111624523	111683311	Genebody	21510.5	K4me1	WA314 vs mock
chr10	112085201	112087600	2400	77.84	58.5	26	20.78	68.17	23.39	NA	NA	Up	1.54	4.2e-08	0.000132642	112085801	112086800	1.77	2.29e-08	7.27e-05						OtherIntergenic	NA	K4me1	WA314 vs mock
chr10	114611501	114612500	1000	31.44	32	14	17.53	31.72	15.77	NA	NA	Up	1.01	3.96e-05	0.00699007	114611501	114612500	1.01	3.96e-05	0.00614479	LOC143188	NR_015409	+	114610672	114615127	Promoter3k	1328.5	K4me1	WA314 vs mock
chr10	118711701	118712800	1100	36.6	37.5	21	13.64	37.05	17.32	NA	NA	Up	1.1	5.39e-06	0.00187769	118711801	118712800	1.13	5.37e-06	0.00154042	KIAA1598	NM_018330	-	118644305	118765088	Genebody	52837.5	K4me1	WA314 vs mock
chr10	12349701	12351400	1700	46.39	41.5	18	18.18	43.95	18.09	NA	NA	Up	1.28	3.11e-08	0.000108977	12349901	12350900	1.69	2e-09	1.3e-05						OtherIntergenic	NA	K4me1	WA314 vs mock
chr10	20121001	20122000	1000	28.35	33.5	16	14.29	30.93	15.14	NA	NA	Up	1.03	6.75e-05	0.00965138	20121001	20122000	1.03	6.75e-05	0.00868343	PLXDC2	NM_032812	+	20105371	20569115	Genebody	16129.5	K4me1	WA314 vs mock
chr10	22284601	22285900	1300	36.08	33.5	15	18.83	34.79	16.92	NA	NA	Up	1.04	2.03e-05	0.00458739	22284901	22285900	1.25	2.13e-05	0.00402046	DNAJC1	NM_022365	-	22045476	22292650	Genebody	7399.5	K4me1	WA314 vs mock
chr10	27110901	27112200	1300	25.77	33	8	12.34	29.39	10.17	NA	NA	Up	1.53	2.81e-05	0.00566074	27111001	27112000	1.77	1.31e-07	0.000110852	ABI1	NM_001178123	-	27035524	27150016	Genebody	38465.5	K4me1	WA314 vs mock
chr10	27738801	27739900	1100	23.2	30	11	9.09	26.6	10.05	NA	NA	Up	1.4	5.54e-05	0.00864106	27738801	27739800	1.38	2.22e-05	0.00415377						OtherIntergenic	NA	K4me1	WA314 vs mock
chr10	30701901	30703400	1500	38.66	36.5	13	21.43	37.58	17.21	NA	NA	Up	1.13	4.74e-05	0.00785387	30702001	30703000	1.65	4.61e-06	0.00138434						OtherIntergenic	NA	K4me1	WA314 vs mock
chr10	30868701	30870600	1900	43.81	42	20	15.58	42.91	17.79	NA	NA	Up	1.27	4.72e-09	2.55e-05	30869201	30870200	1.76	1.34e-08	5.04e-05						OtherIntergenic	NA	K4me1	WA314 vs mock
chr10	31032001	31033000	1000	25.26	35.5	7	12.34	30.38	9.67	NA	NA	Up	1.65	2.57e-05	0.0054105	31032001	31033000	1.65	2.57e-05	0.00462596						OtherIntergenic	NA	K4me1	WA314 vs mock
chr10	49573001	49574200	1200	34.54	39	17	18.83	36.77	17.92	NA	NA	Up	1.04	9.33e-06	0.00276497	49573001	49574000	1.11	4.59e-06	0.00138183						OtherIntergenic	NA	K4me1	WA314 vs mock
chr10	6086401	6088500	2100	69.59	69	35	33.12	69.29	34.06	NA	NA	Up	1.02	6.81e-09	3.35e-05	6086801	6087800	1.26	4.82e-08	8.89e-05	IL2RA	NM_000417	-	6052656	6104333	Genebody	16882.5	K4me1	WA314 vs mock
chr10	6098101	6100100	2000	44.33	43	10	14.94	43.66	12.47	NA	NA	Up	1.81	2.78e-12	2.27e-07	6098701	6099700	2.17	7.91e-10	6.14e-06	IL2RA	NM_000417	-	6052656	6104333	Genebody	5232.5	K4me1	WA314 vs mock
chr10	63703301	63704500	1200	48.45	60.5	23	25.32	54.48	24.16	NA	NA	Up	1.17	2.45e-06	0.00107519	63703301	63704300	1.19	1.45e-05	0.00305866	ARID5B	NM_032199	+	63661012	63856707	Genebody	42888.5	K4me1	WA314 vs mock
chr10	6391701	6393100	1400	51.03	37.5	18	16.88	44.27	17.44	NA	NA	Up	1.34	7.36e-06	0.00235204	6392001	6393000	1.43	1.3e-07	0.000110189						OtherIntergenic	NA	K4me1	WA314 vs mock
chr10	64531001	64532000	1000	25.77	32	14	10.39	28.89	12.19	NA	NA	Up	1.24	4.63e-05	0.00773603	64531001	64532000	1.24	4.63e-05	0.00681634						OtherIntergenic	NA	K4me1	WA314 vs mock
chr10	69980801	69983400	2600	39.69	33	10	5.19	36.35	7.6	NA	NA	Up	2.26	1.61e-10	1.69e-06	69981201	69982200	2.33	8.09e-08	9.77e-05						OtherIntergenic	NA	K4me1	WA314 vs mock
chr10	70834201	70835200	1000	29.38	23.5	11	9.09	26.44	10.05	NA	NA	Up	1.4	2.15e-05	0.00476972	70834201	70835200	1.4	2.15e-05	0.00405558						OtherIntergenic	NA	K4me1	WA314 vs mock
chr10	82190101	82191100	1000	23.71	23.5	10	10.39	23.61	10.19	NA	NA	Up	1.21	4.08e-05	0.00710967	82190101	82191100	1.21	4.08e-05	0.00626035	C10orf58	NM_001243778	+	82173574	82192753	Genebody	17026.5	K4me1	WA314 vs mock
chr10	90995201	90996400	1200	42.78	39.5	17	24.03	41.14	20.51	NA	NA	Up	1	1.01e-05	0.00292373	90995301	90996300	0.98	3.76e-05	0.00600322	LIPA	NM_000235	-	90973329	91011660	Genebody	15859.5	K4me1	WA314 vs mock
chr10	96173101	96174100	1000	31.44	29	17	12.99	30.22	14.99	NA	NA	Up	1.01	8.03e-05	0.0105914	96173101	96174100	1.01	8.03e-05	0.00967706	TBC1D12	NM_015188	+	96162185	96296089	Genebody	11415.5	K4me1	WA314 vs mock
chr11	102214401	102215500	1100	21.13	23	10	9.09	22.07	9.55	NA	NA	Up	1.21	0.00016902	0.0195079	102214501	102215500	1.31	3.65e-05	0.00588038						OtherIntergenic	NA	K4me1	WA314 vs mock
chr11	104707101	104708100	1000	27.84	33.5	15	13.64	30.67	14.32	NA	NA	Up	1.1	4.95e-05	0.00799976	104707101	104708100	1.1	4.95e-05	0.00706604						OtherIntergenic	NA	K4me1	WA314 vs mock
chr11	110208401	110209500	1100	29.38	30	17	12.34	29.69	14.67	NA	NA	Up	1.02	0.000213831	0.0245154	110208401	110209400	1.02	4.87e-05	0.00698776						OtherIntergenic	NA	K4me1	WA314 vs mock
chr11	111971101	111972200	1100	27.84	23	11	11.04	25.42	11.02	NA	NA	Up	1.21	5.23e-05	0.00832614	111971101	111972100	1.43	1.6e-05	0.00327388						OtherIntergenic	NA	K4me1	WA314 vs mock
chr11	119381001	119382300	1300	35.05	38	21	15.58	36.53	18.29	NA	NA	Up	1	3.78e-06	0.00146435	119381301	119382300	1.35	2.84e-06	0.000976231						OtherIntergenic	NA	K4me1	WA314 vs mock
chr11	14633501	14634800	1300	31.96	39	18	13.64	35.48	15.82	NA	NA	Up	1.17	3.59e-05	0.00662395	14633601	14634600	1.55	3.03e-06	0.00102262	PSMA1	NM_148976	-	14526421	14665180	Genebody	31029.5	K4me1	WA314 vs mock
chr11	15991101	15992300	1200	31.96	29.5	17	12.99	30.73	14.99	NA	NA	Up	1.04	5.23e-05	0.00832614	15991101	15992100	1.13	6.06e-06	0.00167158	SOX6	NM_001145819	-	15987994	16424413	Genebody	432712	K4me1	WA314 vs mock
chr11	30938301	30939400	1100	21.13	20.5	7	9.09	20.82	8.05	NA	NA	Up	1.37	8.38e-05	0.0108722	30938301	30939300	1.94	7.31e-06	0.00191519	DCDC5	NM_020869	-	30885149	31014233	Genebody	75382.5	K4me1	WA314 vs mock
chr11	34198201	34201400	3200	77.32	75.5	27	20.13	76.41	23.56	NA	NA	Up	1.7	1.03e-11	2.67e-07	34198901	34199900	2.37	4.26e-12	2.03e-07	ABTB2	NM_145804	-	34172533	34379555	Genebody	179754	K4me1	WA314 vs mock
chr11	34240301	34242000	1700	37.11	28.5	16	9.74	32.81	12.87	NA	NA	Up	1.35	2.12e-05	0.00471255	34241001	34242000	1.08	8.81e-05	0.0103085	ABTB2	NM_145804	-	34172533	34379555	Genebody	138404	K4me1	WA314 vs mock
chr11	34252001	34255600	3600	96.91	77	26	28.57	86.95	27.29	NA	NA	Up	1.67	1.03e-08	4.86e-05	34253901	34254900	1.78	9.08e-09	3.83e-05	ABTB2	NM_145804	-	34172533	34379555	Genebody	125754	K4me1	WA314 vs mock
chr11	34264201	34266400	2200	41.75	40	16	14.94	40.88	15.47	NA	NA	Up	1.4	1.88e-09	1.22e-05	34265001	34266000	1.46	3.23e-06	0.00107165	ABTB2	NM_145804	-	34172533	34379555	Genebody	114254	K4me1	WA314 vs mock
chr11	34337401	34339600	2200	56.7	49	19	22.08	52.85	20.54	NA	NA	Up	1.36	4.14e-09	2.36e-05	34337901	34338900	1.41	6.32e-07	0.000315918	ABTB2	NM_145804	-	34172533	34379555	Genebody	41054.5	K4me1	WA314 vs mock
chr11	35148601	35149800	1200	29.9	25	13	7.79	27.45	10.4	NA	NA	Up	1.4	2.04e-06	0.000943333	35148601	35149600	1.38	6.89e-06	0.00182621						OtherIntergenic	NA	K4me1	WA314 vs mock
chr11	3785301	3786400	1100	24.23	20	9	6.49	22.11	7.75	NA	NA	Up	1.51	4.13e-06	0.00155689	3785301	3786300	1.5	1.33e-05	0.0028634	NUP98	NM_139131	-	3733058	3819022	Genebody	33171.5	K4me1	WA314 vs mock
chr11	44614801	44620100	5300	143.3	137	41	25.97	140.15	33.49	NA	NA	Up	2.07	2.96e-10	2.84e-06	44615901	44616900	3.37	2.99e-13	6.85e-08	CD82	NM_002231	+	44587140	44641315	Genebody	30310.5	K4me1	WA314 vs mock
chr11	44621701	44624600	2900	61.34	62	12	12.99	61.67	12.49	NA	NA	Up	2.3	7.26e-12	2.48e-07	44622501	44623500	2.6	1.72e-12	1.27e-07	CD82	NM_002231	+	44587140	44641315	Genebody	36010.5	K4me1	WA314 vs mock
chr11	44628501	44630000	1500	40.72	22	11	6.49	31.36	8.75	NA	NA	Up	1.84	1.49e-06	0.000755495	44628901	44629900	2.53	1.47e-05	0.00309016	CD82	NM_002231	+	44587140	44641315	Genebody	42110.5	K4me1	WA314 vs mock
chr11	48124301	48125500	1200	34.02	33	15	17.53	33.51	16.27	NA	NA	Up	1.04	1.98e-05	0.00452509	48124501	48125500	1.17	7.87e-06	0.00200835	PTPRJ	NM_001098503	+	48002109	48154266	Genebody	122792	K4me1	WA314 vs mock
chr11	60047801	60048800	1000	28.35	26	16	10.39	27.18	13.19	NA	NA	Up	1.04	5.59e-05	0.00868395	60047801	60048800	1.04	5.59e-05	0.00772872	MS4A4A	NM_024021	+	60048013	60076445	Promoter1k	287.5	K4me1	WA314 vs mock
chr11	65182101	65183700	1600	38.66	41.5	14	15.58	40.08	14.79	NA	NA	Up	1.44	4.54e-09	2.48e-05	65182601	65183600	1.83	3.3e-09	1.85e-05						OtherIntergenic	NA	K4me1	WA314 vs mock
chr11	95910701	95912100	1400	27.32	25.5	9	11.04	26.41	10.02	NA	NA	Up	1.4	5.39e-06	0.00187769	95910701	95911700	1.48	9.76e-06	0.0023405	MAML2	NM_032427	-	95711439	96076344	Genebody	164944	K4me1	WA314 vs mock
chr12	10308501	10309500	1000	27.84	35	12	12.34	31.42	12.17	NA	NA	Up	1.37	2.43e-05	0.00521065	10308501	10309500	1.37	2.43e-05	0.0044567						OtherIntergenic	NA	K4me1	WA314 vs mock
chr12	111106901	111108200	1300	32.99	30	16	11.04	31.49	13.52	NA	NA	Up	1.22	7.47e-07	0.000463131	111107201	111108200	1.37	1.5e-06	0.000604611	HVCN1	NM_032369	-	111086490	111126946	Genebody	19395.5	K4me1	WA314 vs mock
chr12	111831501	111832500	1000	29.38	34	16	14.29	31.69	15.14	NA	NA	Up	1.07	2.05e-05	0.00462536	111831501	111832500	1.07	2.05e-05	0.00392098						OtherIntergenic	NA	K4me1	WA314 vs mock
chr12	11912501	11913600	1100	46.39	52	17	29.87	49.2	23.44	NA	NA	Up	1.07	2.17e-05	0.00480359	11912601	11913600	1.21	1.17e-05	0.00262685	ETV6	NM_001987	+	11802787	12048325	Genebody	110264	K4me1	WA314 vs mock
chr12	121957401	121959800	2400	35.05	41	15	11.69	38.03	13.34	NA	NA	Up	1.51	1.42e-08	6.03e-05	121958301	121959300	1.74	9.33e-06	0.00227661	KDM2B	NM_001005366	-	121866899	122018364	Genebody	59763.5	K4me1	WA314 vs mock
chr12	12221401	12222900	1500	42.78	30.5	19	12.34	36.64	15.67	NA	NA	Up	1.23	5.84e-05	0.00890826	12221501	12222500	1.61	1.13e-05	0.00256717	BCL2L14	NM_138723	+	12223877	12252627	Promoter3k	-1726.5	K4me1	WA314 vs mock
chr12	129274401	129275500	1100	22.68	25	9	11.69	23.84	10.34	NA	NA	Up	1.2	0.000159897	0.0185128	129274501	129275500	1.33	3.37e-05	0.00554546						OtherIntergenic	NA	K4me1	WA314 vs mock
chr12	22691501	22692500	1000	35.05	30.5	14	18.83	32.78	16.42	NA	NA	Up	1	7.38e-05	0.0100799	22691501	22692500	1	7.38e-05	0.00914608	KIAA0528	NM_014802	-	22601517	22697452	Genebody	5451.5	K4me1	WA314 vs mock
chr12	24811401	24812600	1200	27.84	26	15	8.44	26.92	11.72	NA	NA	Up	1.2	2.64e-05	0.0054837	24811601	24812600	1.34	3.13e-06	0.00104698						OtherIntergenic	NA	K4me1	WA314 vs mock
chr12	31451401	31453100	1700	42.27	35	17	16.88	38.63	16.94	NA	NA	Up	1.19	6.76e-06	0.00221843	31451501	31452500	1.55	2.33e-06	0.000843148	FAM60A	NM_021238	-	31433519	31479121	Genebody	26870.5	K4me1	WA314 vs mock
chr12	51421601	51422600	1000	33.51	30	13	18.18	31.75	15.59	NA	NA	Up	1.03	3.96e-05	0.00699007	51421601	51422600	1.03	3.96e-05	0.00614479	SLC11A2	NM_001174125	-	51379774	51422058	ProximalPromoter	-42.5	K4me1	WA314 vs mock
chr12	52617501	52619000	1500	34.54	33	16	17.53	33.77	16.77	NA	NA	Up	1.01	3.53e-05	0.00656425	52617501	52618500	1.15	3.89e-05	0.00611327	LOC283404	NR_027358	+	52604713	52617597	Genebody	13537.5	K4me1	WA314 vs mock
chr12	63098401	63099400	1000	26.8	27	13	11.69	26.9	12.34	NA	NA	Up	1.12	6.05e-05	0.00909399	63098401	63099400	1.12	6.05e-05	0.00813353	PPM1H	NM_020700	-	63037762	63328665	Genebody	229764	K4me1	WA314 vs mock
chr12	64246901	64248800	1900	32.99	31	14	9.09	31.99	11.55	NA	NA	Up	1.47	4.57e-08	0.000141353	64247301	64248300	2.09	6.02e-10	4.93e-06	SRGAP1	NM_020762	+	64238540	64541613	Genebody	9310.5	K4me1	WA314 vs mock
chr12	66570101	66571100	1000	34.54	35.5	15	18.83	35.02	16.92	NA	NA	Up	1.05	1.04e-05	0.00298275	66570101	66571100	1.05	1.04e-05	0.00244562						OtherIntergenic	NA	K4me1	WA314 vs mock
chr12	66991501	66992600	1100	35.57	42	17	18.83	38.78	17.92	NA	NA	Up	1.11	4e-05	0.00703528	66991501	66992500	1.15	9.92e-06	0.00236746	GRIP1	NM_001178074	-	66741210	67072925	Genebody	80874.5	K4me1	WA314 vs mock
chr12	777101	778800	1700	32.47	30.5	12	11.69	31.49	11.84	NA	NA	Up	1.41	1.16e-07	0.00019174	777301	778300	1.7	7.94e-07	0.000374822						OtherIntergenic	NA	K4me1	WA314 vs mock
chr12	92847401	92848400	1000	24.23	26.5	10	12.34	25.36	11.17	NA	NA	Up	1.18	3.97e-05	0.00700153	92847401	92848400	1.18	3.97e-05	0.0061539						OtherIntergenic	NA	K4me1	WA314 vs mock
chr13	24827801	24828800	1000	30.93	35	9	17.53	32.96	13.27	NA	NA	Up	1.31	1.54e-05	0.00385492	24827801	24828800	1.31	1.54e-05	0.00319444	SPATA13	NM_153023	+	24734860	24881212	Genebody	93440.5	K4me1	WA314 vs mock
chr13	29215101	29216300	1200	32.99	29.5	15	12.99	31.24	13.99	NA	NA	Up	1.16	4.67e-06	0.00169891	29215301	29216300	1.13	4.16e-05	0.00634068						OtherIntergenic	NA	K4me1	WA314 vs mock
chr13	32556301	32557300	1000	33.51	35.5	17	17.53	34.5	17.27	NA	NA	Up	1	1.94e-05	0.00446365	32556301	32557300	1	1.94e-05	0.00376339						OtherIntergenic	NA	K4me1	WA314 vs mock
chr13	42411601	42412800	1200	31.44	39	17	15.58	35.22	16.29	NA	NA	Up	1.11	7.34e-05	0.0100683	42411801	42412800	1.22	7.74e-06	0.00198516	KIAA0564	NM_001009814	-	42293472	42535221	Genebody	123020	K4me1	WA314 vs mock
chr13	49600501	49601600	1100	24.74	29.5	12	12.99	27.12	12.49	NA	NA	Up	1.12	7.47e-05	0.010149	49600501	49601500	1.2	2e-05	0.00385344	FNDC3A	NM_001079673	+	49550047	49783915	Genebody	51003.5	K4me1	WA314 vs mock
chr13	77640701	77641900	1200	29.38	28	11	12.99	28.69	11.99	NA	NA	Up	1.26	7.15e-06	0.0023036	77640801	77641800	1.61	1.72e-06	0.000667519	MYCBP2	NM_015057	-	77618791	77901177	Genebody	259876	K4me1	WA314 vs mock
chr13	99876801	99877800	1000	37.11	44	17	21.43	40.56	19.21	NA	NA	Up	1.08	1.65e-05	0.00401497	99876801	99877800	1.08	1.65e-05	0.00334245	UBAC2	NM_177967	+	99853162	100038753	Genebody	24138.5	K4me1	WA314 vs mock
chr14	103574001	103575300	1300	31.44	48	13	16.88	39.72	14.94	NA	NA	Up	1.41	3.9e-05	0.0069719	103574101	103575100	1.79	4.23e-06	0.00131154	EXOC3L4	NM_001077594	+	103566480	103576894	Genebody	8170.5	K4me1	WA314 vs mock
chr14	103605701	103606700	1000	22.16	24.5	11	9.74	23.33	10.37	NA	NA	Up	1.17	3.78e-05	0.00687322	103605701	103606700	1.17	3.78e-05	0.00603109						OtherIntergenic	NA	K4me1	WA314 vs mock
chr14	103606801	103608700	1900	42.78	36.5	13	14.29	39.64	13.64	NA	NA	Up	1.54	1.6e-08	6.74e-05	103607301	103608300	2.43	4.05e-09	2.11e-05						OtherIntergenic	NA	K4me1	WA314 vs mock
chr14	103890001	103891000	1000	20.62	22	10	8.44	21.31	9.22	NA	NA	Up	1.21	9.8e-05	0.0118289	103890001	103891000	1.21	9.8e-05	0.0110449	MARK3	NM_001128921	+	103851700	103970166	Genebody	38800.5	K4me1	WA314 vs mock
chr14	103985701	103987000	1300	28.87	24	13	11.04	26.43	12.02	NA	NA	Up	1.14	0.000199763	0.0229484	103985901	103986900	1.65	7.08e-07	0.000344431	CKB	NM_001823	-	103985994	103989196	Promoter3k	2845.5	K4me1	WA314 vs mock
chr14	35758901	35760100	1200	32.47	27	8	14.29	29.74	11.14	NA	NA	Up	1.42	2.3e-05	0.004996	35759001	35760000	1.61	5.95e-06	0.00165317	PSMA6	NM_002791	+	35761573	35786682	Promoter3k	-2072.5	K4me1	WA314 vs mock
chr14	35800101	35801100	1000	35.05	34.5	18	16.88	34.78	17.44	NA	NA	Up	1	2.03e-05	0.00458739	35800101	35801100	1	2.03e-05	0.0038896						OtherIntergenic	NA	K4me1	WA314 vs mock
chr14	43034801	43035800	1000	24.74	24.5	6	11.04	24.62	8.52	NA	NA	Up	1.53	1.45e-06	0.000741728	43034801	43035800	1.53	1.45e-06	0.000589439						Genedesert	NA	K4me1	WA314 vs mock
chr14	53569701	53570800	1100	24.74	27	6	14.94	25.87	10.47	NA	NA	Up	1.31	0.000290997	0.0330264	53569701	53570700	1.51	5.57e-05	0.00772029	DDHD1	NM_030637	-	53503457	53620046	Genebody	49795.5	K4me1	WA314 vs mock
chr14	61656301	61658200	1900	36.08	29	12	9.74	32.54	10.87	NA	NA	Up	1.58	1.02e-06	0.00057541	61656801	61657800	3.03	9.05e-11	1.38e-06						OtherIntergenic	NA	K4me1	WA314 vs mock
chr14	62268001	62270400	2400	28.35	28	7	4.55	28.18	5.77	NA	NA	Up	2.29	6.83e-12	2.48e-07	62268601	62269600	2.76	3.24e-09	1.84e-05						OtherIntergenic	NA	K4me1	WA314 vs mock
chr14	65157801	65159000	1200	43.81	44	19	20.78	43.91	19.89	NA	NA	Up	1.14	1.74e-07	0.000209956	65157901	65158900	1.15	1.6e-06	0.000637169						OtherIntergenic	NA	K4me1	WA314 vs mock
chr14	67949301	67951000	1700	37.11	31	15	5.84	34.06	10.42	NA	NA	Up	1.71	2.47e-06	0.00108006	67949801	67950800	1.87	1.17e-08	4.7e-05	TMEM229B	NM_182526	-	67936982	67982021	Genebody	31870.5	K4me1	WA314 vs mock
chr14	68429501	68430700	1200	34.54	43.5	19	16.88	39.02	17.94	NA	NA	Up	1.12	2.74e-05	0.00558563	68429501	68430500	1.19	2.35e-05	0.00433456	RAD51B	NM_133510	+	68286495	68944810	Genebody	143606	K4me1	WA314 vs mock
chr14	69378201	69379200	1000	25.77	31	13	12.34	28.39	12.67	NA	NA	Up	1.16	3.54e-05	0.00656425	69378201	69379200	1.16	3.54e-05	0.00574026	ACTN1	NM_001130004	-	69340839	69446083	Genebody	67382.5	K4me1	WA314 vs mock
chr14	76005601	76007200	1600	31.96	32.5	18	10.39	32.23	14.19	NA	NA	Up	1.18	7.21e-06	0.00231674	76006001	76007000	1.55	6.37e-07	0.000316873	BATF	NM_006399	+	75988783	76013334	Genebody	17617.5	K4me1	WA314 vs mock
chr14	86406701	86407700	1000	30.41	46	19	14.29	38.21	16.64	NA	NA	Up	1.2	8.77e-05	0.0111413	86406701	86407700	1.2	8.77e-05	0.0102844						Genedesert	NA	K4me1	WA314 vs mock
chr14	93048301	93050900	2600	59.79	54	21	25.97	56.9	23.49	NA	NA	Up	1.28	7.74e-10	6.1e-06	93049101	93050100	1.32	9.02e-06	0.00223533	RIN3	NM_024832	+	92980124	93155334	Genebody	69476.5	K4me1	WA314 vs mock
chr14	93977301	93978400	1100	35.05	34	17	15.58	34.53	16.29	NA	NA	Up	1.08	4.84e-06	0.0017366	93977301	93978300	1.11	7.63e-06	0.00196961	UNC79	NM_020818	+	93799564	94173689	Genebody	178286	K4me1	WA314 vs mock
chr14	94429801	94430800	1000	25.26	24.5	12	11.69	24.88	11.84	NA	NA	Up	1.07	8.05e-05	0.0106139	94429801	94430800	1.07	8.05e-05	0.00969809	ASB2	NM_001202429	-	94400498	94443076	Genebody	12775.5	K4me1	WA314 vs mock
chr15	100109501	100110700	1200	29.38	36.5	16	11.69	32.94	13.84	NA	NA	Up	1.25	9.43e-06	0.00278515	100109701	100110700	1.51	4.2e-05	0.00638901	MEF2A	NM_001130927	+	100106132	100256629	Genebody	3968.5	K4me1	WA314 vs mock
chr15	100129601	100130900	1300	26.8	25	8	13.64	25.9	10.82	NA	NA	Up	1.26	2.42e-05	0.00520476	100129701	100130700	1.87	8.31e-07	0.000386253	MEF2A	NM_001130927	+	100106132	100256629	Genebody	24118.5	K4me1	WA314 vs mock
chr15	38915501	38916500	1000	22.16	26.5	10	9.09	24.33	9.55	NA	NA	Up	1.35	5.07e-06	0.00180111	38915501	38916500	1.35	5.07e-06	0.001478						OtherIntergenic	NA	K4me1	WA314 vs mock
chr15	41232301	41233300	1000	34.54	35.5	14	18.83	35.02	16.42	NA	NA	Up	1.09	9.88e-06	0.00287909	41232301	41233300	1.09	9.88e-06	0.00236098						OtherIntergenic	NA	K4me1	WA314 vs mock
chr15	60633401	60635000	1600	30.93	27	14	9.09	28.96	11.55	NA	NA	Up	1.33	4.76e-07	0.00034737	60633701	60634700	1.65	3.27e-06	0.00108212						OtherIntergenic	NA	K4me1	WA314 vs mock
chr15	66866001	66867600	1600	34.02	27	17	11.04	30.51	14.02	NA	NA	Up	1.12	8.04e-05	0.0106096	66866301	66867300	1.75	2.14e-07	0.00014766						OtherIntergenic	NA	K4me1	WA314 vs mock
chr15	74331901	74334200	2300	40.21	36	11	5.84	38.1	8.42	NA	NA	Up	2.18	8.05e-13	2.27e-07	74332601	74333600	3.08	3.23e-13	6.85e-08	PML	NM_033246	+	74287013	74335717	Genebody	46037.5	K4me1	WA314 vs mock
chr15	75359801	75360900	1100	37.63	34	16	18.83	35.81	17.42	NA	NA	Up	1.04	1.34e-05	0.00351267	75359801	75360800	1.06	1.81e-05	0.003574						OtherIntergenic	NA	K4me1	WA314 vs mock
chr15	78750001	78751000	1000	34.54	32	14	18.83	33.27	16.42	NA	NA	Up	1.02	3.64e-05	0.00668706	78750001	78751000	1.02	3.64e-05	0.00586242	IREB2	NM_004136	+	78730517	78793798	Genebody	19983.5	K4me1	WA314 vs mock
chr15	81403401	81405200	1800	36.6	38	15	17.53	37.3	16.27	NA	NA	Up	1.2	3.41e-07	0.000281194	81403601	81404600	1.42	8.48e-06	0.00213174						OtherIntergenic	NA	K4me1	WA314 vs mock
chr15	83507901	83510400	2500	53.61	40	22	11.69	46.8	16.84	NA	NA	Up	1.47	6.3e-05	0.0092424	83508201	83509200	2.09	1.45e-09	1e-05						OtherIntergenic	NA	K4me1	WA314 vs mock
chr15	90823701	90824800	1100	30.41	33.5	14	17.53	31.96	15.77	NA	NA	Up	1.02	4.06e-05	0.00709468	90823701	90824700	1.03	6.67e-05	0.00862443						OtherIntergenic	NA	K4me1	WA314 vs mock
chr15	92614801	92616200	1400	63.4	71	29	36.36	67.2	32.68	NA	NA	Up	1.04	4.94e-08	0.000148277	92614901	92615900	1.18	8.03e-08	9.77e-05	SLCO3A1	NM_013272	+	92396937	92709137	Genebody	218564	K4me1	WA314 vs mock
chr16	11296401	11298200	1800	40.21	47	17	15.58	43.6	16.29	NA	NA	Up	1.42	1.17e-08	5.28e-05	11296801	11297800	2.38	3.33e-11	7.01e-07						OtherIntergenic	NA	K4me1	WA314 vs mock
chr16	11701201	11702300	1100	35.57	30	13	14.29	32.78	13.64	NA	NA	Up	1.26	8.71e-06	0.00264195	11701301	11702300	1.27	6.85e-07	0.000335583						OtherIntergenic	NA	K4me1	WA314 vs mock
chr16	15739601	15742100	2500	54.64	45	19	11.04	49.82	15.02	NA	NA	Up	1.73	6.19e-09	3.11e-05	15740301	15741300	2.06	1.03e-10	1.45e-06	NDE1	NM_001143979	+	15737123	15820208	Genebody	3727.5	K4me1	WA314 vs mock
chr16	27272601	27273600	1000	29.9	32.5	13	16.23	31.2	14.62	NA	NA	Up	1.09	2.32e-05	0.0050232	27272601	27273600	1.09	2.32e-05	0.00429	NSMCE1	NM_145080	-	27236314	27280113	Genebody	7012.5	K4me1	WA314 vs mock
chr16	70818701	70820100	1400	39.18	41.5	21	14.29	40.34	17.64	NA	NA	Up	1.19	2.76e-08	0.000100656	70818801	70819800	1.66	4.63e-08	8.89e-05	VAC14	NM_018052	-	70721341	70835061	Genebody	15660.5	K4me1	WA314 vs mock
chr16	78605001	78606800	1800	33.51	30.5	6	12.99	32	9.49	NA	NA	Up	1.75	3.05e-08	0.000108977	78605101	78606100	1.9	4.92e-08	8.89e-05	WWOX	NM_016373	+	78133326	79246564	Genebody	472574	K4me1	WA314 vs mock
chr16	85982501	85983900	1400	32.47	36.5	11	16.88	34.49	13.94	NA	NA	Up	1.31	5.38e-07	0.000377638	85982601	85983600	1.52	4.75e-06	0.00140758						OtherIntergenic	NA	K4me1	WA314 vs mock
chr17	20008401	20009400	1000	28.87	25.5	15	10.39	27.18	12.69	NA	NA	Up	1.1	4.85e-05	0.00789828	20008401	20009400	1.1	4.85e-05	0.00697194	SPECC1	NM_152904	+	19990334	20142743	Genebody	18566.5	K4me1	WA314 vs mock
chr17	20009801	20011200	1400	31.96	31.5	14	12.99	31.73	13.49	NA	NA	Up	1.23	9.04e-07	0.000525671	20009901	20010900	1.2	1.92e-05	0.00374462	SPECC1	NM_152904	+	19990334	20142743	Genebody	20166.5	K4me1	WA314 vs mock
chr17	27727301	27728300	1000	22.68	34	9	7.79	28.34	8.4	NA	NA	Up	1.76	9.03e-06	0.00270483	27727301	27728300	1.76	9.03e-06	0.00223713	TAOK1	NM_020791	+	27717942	27878921	Genebody	9858.5	K4me1	WA314 vs mock
chr17	34216501	34217800	1300	36.08	36	17	16.88	36.04	16.94	NA	NA	Up	1.09	2.78e-06	0.00118484	34216501	34217500	1.1	1.33e-05	0.00286445						OtherIntergenic	NA	K4me1	WA314 vs mock
chr17	34395501	34398000	2500	61.34	48	22	18.18	54.67	20.09	NA	NA	Up	1.44	1.02e-07	0.000188764	34395901	34396900	2.24	2.71e-07	0.000170725	CCL18	NM_002988	+	34391642	34398841	Genebody	5108.5	K4me1	WA314 vs mock
chr17	36852801	36853800	1000	23.71	21	9	7.79	22.36	8.4	NA	NA	Up	1.41	1.25e-05	0.0033736	36852801	36853800	1.41	1.25e-05	0.00275501						OtherIntergenic	NA	K4me1	WA314 vs mock
chr17	38772601	38773900	1300	23.71	20	9	6.49	21.86	7.75	NA	NA	Up	1.5	1.78e-06	0.000854562	38772901	38773900	1.46	1.89e-05	0.00369589						OtherIntergenic	NA	K4me1	WA314 vs mock
chr17	40461801	40463200	1400	28.35	24.5	7	11.69	26.43	9.34	NA	NA	Up	1.5	5.07e-06	0.00180111	40462001	40463000	1.83	2.23e-06	0.000817202	STAT5A	NM_003152	+	40439564	40463960	Genebody	22936.5	K4me1	WA314 vs mock
chr17	40664101	40665800	1700	29.38	30	15	3.25	29.69	9.12	NA	NA	Up	1.7	1.8e-06	0.000859075	40664501	40665500	2.34	4.9e-09	2.46e-05	ATP6V0A1	NM_005177	+	40610861	40674597	Genebody	54089.5	K4me1	WA314 vs mock
chr17	4639301	4640400	1100	41.75	48	21	24.03	44.88	22.51	NA	NA	Up	1	3.04e-06	0.00126175	4639301	4640300	0.99	6.2e-06	0.00170356	CXCL16	NM_001100812	-	4637803	4643223	Genebody	3372.5	K4me1	WA314 vs mock
chr17	4766501	4768200	1700	34.02	33.5	15	12.34	33.76	13.67	NA	NA	Up	1.3	9.45e-07	0.000538433	4767201	4768200	1.72	1.27e-05	0.00278609	MINK1	NM_170663	+	4736634	4801356	Genebody	30716.5	K4me1	WA314 vs mock
chr17	47852501	47854300	1800	39.69	37	14	17.53	38.35	15.77	NA	NA	Up	1.28	8.14e-08	0.000170658	47853001	47854000	1.34	8.18e-07	0.0003833						OtherIntergenic	NA	K4me1	WA314 vs mock
chr17	53500101	53501100	1000	24.74	29.5	15	10.39	27.12	12.69	NA	NA	Up	1.1	5.14e-05	0.00823767	53500101	53501100	1.1	5.14e-05	0.00728545	MMD	NM_012329	-	53469973	53499341	Promoter3k	-1259.5	K4me1	WA314 vs mock
chr17	55484701	55486100	1400	42.27	42	20	22.08	42.13	21.04	NA	NA	Up	1	3.12e-06	0.00128281	55485101	55486100	1.1	2.47e-05	0.00451951	MSI2	NM_170721	+	55334373	55710544	Genebody	151028	K4me1	WA314 vs mock
chr17	57882401	57883800	1400	26.29	30.5	11	12.34	28.39	11.67	NA	NA	Up	1.28	1.05e-05	0.00298861	57882601	57883600	1.59	2.74e-06	0.000952646	VMP1	NM_030938	+	57784862	57917952	Genebody	98238.5	K4me1	WA314 vs mock
chr17	57904001	57905100	1100	26.29	24.5	11	11.04	25.39	11.02	NA	NA	Up	1.2	2e-05	0.00457044	57904101	57905100	1.28	1.61e-05	0.00329603	VMP1	NM_030938	+	57784862	57917952	Genebody	119688	K4me1	WA314 vs mock
chr17	62780101	62781100	1000	34.02	22.5	12	7.14	28.26	9.57	NA	NA	Up	1.56	2.47e-05	0.00526709	62780101	62781100	1.56	2.47e-05	0.00451652	PLEKHM1P	NR_024386	-	62780958	62833302	Genebody	52701.5	K4me1	WA314 vs mock
chr17	65573501	65575400	1900	26.29	21.5	5	5.84	23.89	5.42	NA	NA	Up	2.14	9.2e-08	0.000178511	65573501	65574500	3.14	5.65e-06	0.00159924	PITPNC1	NM_181671	+	65373923	65689647	Genebody	200528	K4me1	WA314 vs mock
chr17	71870601	71872400	1800	47.42	56.5	19	25.32	51.96	22.16	NA	NA	Up	1.23	4.59e-06	0.00168752	71871401	71872400	1.36	4.38e-05	0.00658121						OtherIntergenic	NA	K4me1	WA314 vs mock
chr17	73072401	73073400	1000	31.44	53.5	20	17.53	42.47	18.77	NA	NA	Up	1.18	9.85e-05	0.0118458	73072401	73073400	1.18	9.85e-05	0.0110643						OtherIntergenic	NA	K4me1	WA314 vs mock
chr17	76321501	76322500	1000	37.63	32	17	15.58	34.81	16.29	NA	NA	Up	1.1	4.53e-05	0.00762277	76321501	76322500	1.1	4.53e-05	0.0067111						OtherIntergenic	NA	K4me1	WA314 vs mock
chr17	76438701	76439700	1000	34.02	28.5	16	14.29	31.26	15.14	NA	NA	Up	1.05	6.17e-05	0.0091876	76438701	76439700	1.05	6.17e-05	0.00823042	DNAH17	NM_173628	-	76419777	76573476	Genebody	134276	K4me1	WA314 vs mock
chr17	77016001	77018100	2100	39.18	33.5	5	11.69	36.34	8.34	NA	NA	Up	2.12	7.17e-10	5.87e-06	77016401	77017400	2.94	6.53e-13	7.23e-08	LOC100507410	NR_040018	-	77015290	77023737	Genebody	6686.5	K4me1	WA314 vs mock
chr17	77033201	77034700	1500	41.75	50	15	22.08	45.88	18.54	NA	NA	Up	1.31	1.22e-06	0.000653989	77033601	77034600	1.9	1.34e-09	9.57e-06	C1QTNF1	NM_198593	+	77030471	77045870	Genebody	3479.5	K4me1	WA314 vs mock
chr17	77034901	77036800	1900	63.4	59.5	27	29.87	61.45	28.44	NA	NA	Up	1.11	1.76e-08	7.3e-05	77035401	77036400	1.52	1.99e-10	2.05e-06	C1QTNF1	NM_198593	+	77030471	77045870	Genebody	5379.5	K4me1	WA314 vs mock
chr17	7924401	7925400	1000	35.05	41.5	16	21.43	38.28	18.71	NA	NA	Up	1.03	6.94e-05	0.00979274	7924401	7925400	1.03	6.94e-05	0.00884587						OtherIntergenic	NA	K4me1	WA314 vs mock
chr18	10496501	10497800	1300	28.87	32	15	14.29	30.43	14.64	NA	NA	Up	1.06	6.34e-05	0.00927582	10496801	10497800	1.16	7.52e-05	0.00926645						OtherIntergenic	NA	K4me1	WA314 vs mock
chr18	43622901	43624200	1300	33.51	38	9	21.43	35.75	15.21	NA	NA	Up	1.23	7.31e-05	0.0100581	43623201	43624200	1.47	1.86e-05	0.00366569	PSTPIP2	NM_024430	-	43563501	43652250	Genebody	28699.5	K4me1	WA314 vs mock
chr18	43626901	43629000	2100	63.4	64	25	27.27	63.7	26.14	NA	NA	Up	1.29	7.71e-11	9.48e-07	43627601	43628600	1.73	2.31e-12	1.28e-07	PSTPIP2	NM_024430	-	43563501	43652250	Genebody	24299.5	K4me1	WA314 vs mock
chr18	46488401	46490200	1800	38.14	39	18	14.94	38.57	16.47	NA	NA	Up	1.23	8.79e-08	0.000175478	46488901	46489900	1.48	3.14e-07	0.000190276						OtherIntergenic	NA	K4me1	WA314 vs mock
chr18	46575401	46576400	1000	24.74	24.5	10	11.04	24.62	10.52	NA	NA	Up	1.23	5.69e-05	0.00879086	46575401	46576400	1.23	5.69e-05	0.00782648	DYM	NM_017653	-	46570171	46987079	Genebody	411178	K4me1	WA314 vs mock
chr18	55858801	55860000	1200	31.96	29	10	12.99	30.48	11.49	NA	NA	Up	1.41	6.32e-07	0.000418481	55858901	55859900	1.47	1.29e-06	0.000538067	NEDD4L	NM_001144971	+	55816564	56068772	Genebody	42836.5	K4me1	WA314 vs mock
chr18	60816801	60819000	2200	42.78	43	10	16.23	42.89	13.12	NA	NA	Up	1.71	1.44e-11	3.03e-07	60817701	60818700	2.04	2.71e-09	1.62e-05	BCL2	NM_000633	-	60790578	60986613	Genebody	168712	K4me1	WA314 vs mock
chr18	60856601	60857900	1300	29.9	29.5	13	9.09	29.7	11.05	NA	NA	Up	1.43	7.92e-08	0.000170658	60856901	60857900	1.35	1.35e-06	0.000555447	BCL2	NM_000633	-	60790578	60986613	Genebody	129362	K4me1	WA314 vs mock
chr19	10393301	10394600	1300	22.68	21	11	5.19	21.84	8.1	NA	NA	Up	1.43	1.58e-05	0.00392552	10393301	10394300	1.45	4.52e-05	0.00670949	ICAM1	NM_000201	+	10381516	10397291	Genebody	12434.5	K4me1	WA314 vs mock
chr19	10496001	10497700	1700	24.23	24	9	6.49	24.11	7.75	NA	NA	Up	1.64	1.31e-07	0.000194887	10496601	10497600	1.76	8.06e-06	0.00205						OtherIntergenic	NA	K4me1	WA314 vs mock
chr19	17281001	17282200	1200	21.13	28	8	9.09	24.57	8.55	NA	NA	Up	1.52	7.98e-05	0.0105502	17281101	17282100	1.58	2.97e-05	0.00508462	MYO9B	NM_001130065	+	17186590	17324104	Genebody	95010.5	K4me1	WA314 vs mock
chr19	17729801	17731400	1600	27.32	24.5	12	9.74	25.91	10.87	NA	NA	Up	1.25	1.03e-05	0.00296634	17729801	17730800	1.27	1.17e-05	0.00262951	UNC13A	NM_001080421	-	17712136	17799008	Genebody	68407.5	K4me1	WA314 vs mock
chr19	18057201	18058400	1200	31.44	34	17	13.64	32.72	15.32	NA	NA	Up	1.1	4.79e-06	0.0017278	18057201	18058200	1.39	6.33e-07	0.000316304						OtherIntergenic	NA	K4me1	WA314 vs mock
chr19	35480501	35482300	1800	61.34	67.5	36	25.32	64.42	30.66	NA	NA	Up	1.07	6.38e-08	0.000162644	35480601	35481600	1.27	4.14e-06	0.00129082						OtherIntergenic	NA	K4me1	WA314 vs mock
chr19	3712301	3713500	1200	29.9	32.5	13	13.64	31.2	13.32	NA	NA	Up	1.23	1.82e-06	0.000863218	3712301	3713300	1.28	4.5e-06	0.00136742						OtherIntergenic	NA	K4me1	WA314 vs mock
chr19	4224801	4229300	4500	131.44	116.5	49	44.81	123.97	46.9	NA	NA	Up	1.4	2.12e-11	3.91e-07	4227401	4228400	1.7	7.12e-12	2.62e-07	EBI3	NM_005755	+	4229539	4237524	Promoter3k	-2488.5	K4me1	WA314 vs mock
chr19	42705701	42706700	1000	28.87	25.5	11	14.94	27.18	12.97	NA	NA	Up	1.07	9.18e-05	0.0114334	42705701	42706700	1.07	9.18e-05	0.0106069	DEDD2	NM_133328	-	42702751	42721813	Genebody	15612.5	K4me1	WA314 vs mock
chr19	45150001	45152100	2100	53.09	39.5	16	14.94	46.3	15.47	NA	NA	Up	1.58	2.92e-07	0.000261229	45150601	45151600	2.68	3.88e-07	0.000218285	PVR	NM_001135770	+	45147097	45162362	Genebody	3953.5	K4me1	WA314 vs mock
chr2	106437701	106438700	1000	43.3	34.5	22	15.58	38.9	18.79	NA	NA	Up	1.05	3.47e-05	0.00649889	106437701	106438700	1.05	3.47e-05	0.00566736	NCK2	NM_003581	+	106361519	106510730	Genebody	76681.5	K4me1	WA314 vs mock
chr2	106486301	106488400	2100	66.49	55	27	22.73	60.75	24.86	NA	NA	Up	1.29	4.88e-08	0.000148277	106487101	106488100	2.17	1.91e-09	1.26e-05	NCK2	NM_001004720	+	106468203	106510730	Genebody	19147.5	K4me1	WA314 vs mock
chr2	113797601	113798600	1000	24.74	29	14	11.69	26.87	12.84	NA	NA	Up	1.06	6.53e-05	0.00947591	113797601	113798600	1.06	6.53e-05	0.00850767	IL36B	NM_173178	-	113785135	113810440	Genebody	12339.5	K4me1	WA314 vs mock
chr2	144155801	144157000	1200	51.55	44.5	24	20.78	48.02	22.39	NA	NA	Up	1.1	3.03e-07	0.000265895	144155801	144156800	1.02	6.07e-07	0.000306235	ARHGAP15	NM_018460	+	143886898	144525921	Genebody	269502	K4me1	WA314 vs mock
chr2	146395101	146396100	1000	33.51	31.5	15	17.53	32.5	16.27	NA	NA	Up	1	7.95e-05	0.0105132	146395101	146396100	1	7.95e-05	0.00960078						Genedesert	NA	K4me1	WA314 vs mock
chr2	148396101	148397900	1800	69.07	42	24	19.48	55.54	21.74	NA	NA	Up	1.35	1.27e-06	0.000671328	148396501	148397500	1.9	3.97e-07	0.000222336						Genedesert	NA	K4me1	WA314 vs mock
chr2	153317801	153319300	1500	26.8	26.5	15	8.44	26.65	11.72	NA	NA	Up	1.19	3.28e-05	0.0062343	153318301	153319300	1.45	8.83e-06	0.00219897	FMNL2	NM_052905	+	153191750	153506348	Genebody	126800	K4me1	WA314 vs mock
chr2	160467101	160468700	1600	32.47	38	18	12.99	35.24	15.49	NA	NA	Up	1.19	8.98e-07	0.000524413	160467201	160468200	1.57	2.24e-06	0.000819644	BAZ2B	NM_013450	-	160175489	160473059	Genebody	5158.5	K4me1	WA314 vs mock
chr2	185484001	185485800	1800	37.63	40.5	18	12.99	39.06	15.49	NA	NA	Up	1.33	7.8e-09	3.75e-05	185484601	185485600	1.89	4.35e-08	8.89e-05	ZNF804A	NM_194250	+	185463092	185804214	Genebody	21808.5	K4me1	WA314 vs mock
chr2	202518201	202519500	1300	31.96	36.5	16	12.34	34.23	14.17	NA	NA	Up	1.27	3.74e-07	0.000296353	202518501	202519500	1.24	2.13e-06	0.000792694	MPP4	NM_033066	-	202509596	202563417	Genebody	44566.5	K4me1	WA314 vs mock
chr2	204651501	204652500	1000	38.66	47	20	22.73	42.83	21.36	NA	NA	Up	1	8.36e-05	0.0108666	204651501	204652500	1	8.36e-05	0.00997347						OtherIntergenic	NA	K4me1	WA314 vs mock
chr2	219543801	219545700	1900	52.06	42.5	22	19.48	47.28	20.74	NA	NA	Up	1.19	1.66e-06	0.000809731	219544201	219545200	1.33	8.37e-08	9.8e-05	STK36	NM_015690	+	219536748	219567440	Genebody	8002.5	K4me1	WA314 vs mock
chr2	225442601	225443800	1200	27.84	29.5	9	12.34	28.67	10.67	NA	NA	Up	1.43	4.33e-07	0.000328695	225442801	225443800	1.71	7.54e-07	0.00035985	CUL3	NM_003590	-	225334868	225450110	Genebody	6909.5	K4me1	WA314 vs mock
chr2	241559101	241560100	1000	59.79	45	28	23.38	52.4	25.69	NA	NA	Up	1.03	5.09e-05	0.00818097	241559101	241560100	1.03	5.09e-05	0.00723812	GPR35	NM_001195382	+	241544824	241570676	Genebody	14776.5	K4me1	WA314 vs mock
chr2	37760301	37761600	1300	28.87	32	13	13.64	30.43	13.32	NA	NA	Up	1.19	3.4e-06	0.00135407	37760301	37761300	1.45	1.35e-06	0.000555447						OtherIntergenic	NA	K4me1	WA314 vs mock
chr2	38211301	38212300	1000	20.1	23	8	8.44	21.55	8.22	NA	NA	Up	1.39	3.71e-05	0.00678449	38211301	38212300	1.39	3.71e-05	0.00595519	FAM82A1	NM_001170793	+	38177595	38244884	Genebody	34205.5	K4me1	WA314 vs mock
chr2	47066001	47067400	1400	26.8	22	9	9.09	24.4	9.05	NA	NA	Up	1.43	1.92e-05	0.00442721	47066401	47067400	2.11	1.9e-06	0.000721782	LOC100134259	NR_024452	+	47055002	47086145	Genebody	11698.5	K4me1	WA314 vs mock
chr2	54899801	54900800	1000	31.96	36.5	15	18.83	34.23	16.92	NA	NA	Up	1.02	1.87e-05	0.00438046	54899801	54900800	1.02	1.87e-05	0.00367911						OtherIntergenic	NA	K4me1	WA314 vs mock
chr2	61132201	61134100	1900	38.66	42	18	16.88	40.33	17.44	NA	NA	Up	1.21	7.12e-08	0.000168606	61132701	61133700	1.4	7.91e-08	9.76e-05	REL	NM_002908	+	61108751	61150178	Genebody	24399.5	K4me1	WA314 vs mock
chr2	64618001	64619100	1100	40.72	44	21	21.43	42.36	21.21	NA	NA	Up	1	3.3e-06	0.00133372	64618101	64619100	0.99	4.78e-06	0.00141268						OtherIntergenic	NA	K4me1	WA314 vs mock
chr2	68416801	68417800	1000	29.38	24.5	16	10.39	26.94	13.19	NA	NA	Up	1.03	8.9e-05	0.0112255	68416801	68417800	1.03	8.9e-05	0.0103799	PPP3R1	NM_000945	-	68405988	68479651	Genebody	62350.5	K4me1	WA314 vs mock
chr2	85137901	85138900	1000	20.1	20	10	7.14	20.05	8.57	NA	NA	Up	1.23	6e-05	0.00905139	85137901	85138900	1.23	6e-05	0.00808719						OtherIntergenic	NA	K4me1	WA314 vs mock
chr20	10656001	10657100	1100	34.02	36.5	21	12.99	35.26	16.99	NA	NA	Up	1.05	1.67e-05	0.00404475	10656101	10657100	1.21	8.21e-06	0.00207627	JAG1	NM_000214	-	10618331	10654694	Promoter3k	-1856.5	K4me1	WA314 vs mock
chr20	25280601	25282500	1900	57.22	49.5	24	18.83	53.36	21.42	NA	NA	Up	1.32	1.55e-09	1.04e-05	25280901	25281900	1.78	6e-10	4.93e-06	ABHD12	NM_001042472	-	25280833	25371618	Genebody	90067.5	K4me1	WA314 vs mock
chr20	30510901	30512100	1200	27.32	28.5	10	8.44	27.91	9.22	NA	NA	Up	1.6	1.84e-08	7.42e-05	30511001	30512000	1.38	4.13e-06	0.00128949	TTLL9	NM_001008409	+	30458504	30530858	Genebody	52996.5	K4me1	WA314 vs mock
chr20	33163701	33167200	3500	92.27	82.5	31	22.08	87.38	26.54	NA	NA	Up	1.72	5.61e-12	2.48e-07	33164501	33165500	2.85	4.64e-13	6.85e-08	PIGU	NM_080476	-	33148345	33265089	Genebody	99638.5	K4me1	WA314 vs mock
chr20	43243101	43245600	2500	41.24	41.5	15	7.79	41.37	11.4	NA	NA	Up	1.86	6.23e-12	2.48e-07	43243801	43244800	2.51	2.1e-11	5.16e-07	PKIG	NM_007066	+	43160435	43247678	Genebody	83915.5	K4me1	WA314 vs mock
chr20	48847101	48848200	1100	26.29	27	10	13.64	26.64	11.82	NA	NA	Up	1.17	7.46e-05	0.0101481	48847201	48848200	1.18	4.28e-05	0.00648321						OtherIntergenic	NA	K4me1	WA314 vs mock
chr20	50008101	50009300	1200	22.16	24	6	11.04	23.08	8.52	NA	NA	Up	1.44	1e-05	0.00289907	50008301	50009300	1.54	2.35e-05	0.00433456	NFATC2	NM_012340	-	50007764	50159258	Genebody	150558	K4me1	WA314 vs mock
chr20	8379401	8381100	1700	40.21	56.5	27	20.13	48.35	23.56	NA	NA	Up	1.04	9.38e-05	0.0115613	8379501	8380500	1.67	3.02e-06	0.00102067	PLCB1	NM_015192	+	8113295	8865547	Genebody	266956	K4me1	WA314 vs mock
chr21	15962701	15963700	1000	41.24	46.5	23	18.83	43.87	20.92	NA	NA	Up	1.07	1.77e-07	0.000210585	15962701	15963700	1.07	1.77e-07	0.00012927						OtherIntergenic	NA	K4me1	WA314 vs mock
chr21	36298201	36299200	1000	36.08	45.5	21	17.53	40.79	19.27	NA	NA	Up	1.08	5.25e-05	0.00833788	36298201	36299200	1.08	5.25e-05	0.00739081	RUNX1	NM_001754	-	36160097	36421595	Genebody	122894	K4me1	WA314 vs mock
chr21	36795101	36796100	1000	23.2	20.5	7	10.39	21.85	8.69	NA	NA	Up	1.33	4.58e-05	0.00768958	36795101	36796100	1.33	4.58e-05	0.00677556						OtherIntergenic	NA	K4me1	WA314 vs mock
chr21	38008201	38009200	1000	25.26	23.5	9	12.34	24.38	10.67	NA	NA	Up	1.19	8.84e-05	0.0111701	38008201	38009200	1.19	8.84e-05	0.0103272						OtherIntergenic	NA	K4me1	WA314 vs mock
chr22	24909101	24912300	3200	124.23	107	65	48.05	115.61	56.53	NA	NA	Up	1.03	4.99e-07	0.000359445	24911201	24912200	1.1	8.55e-08	9.9e-05	UPB1	NM_016327	+	24891250	24922553	Genebody	19450.5	K4me1	WA314 vs mock
chr22	31029401	31030800	1400	22.16	27	7	9.09	24.58	8.05	NA	NA	Up	1.61	1.37e-05	0.00356824	31029801	31030800	1.48	4.93e-06	0.00144919	SLC35E4	NM_001001479	+	31031792	31043862	Promoter3k	-1691.5	K4me1	WA314 vs mock
chr22	38314301	38316000	1700	32.99	32.5	13	11.04	32.74	12.02	NA	NA	Up	1.45	2.23e-08	8.67e-05	38314501	38315500	2.7	5.44e-09	2.62e-05	MICALL1	NM_033386	+	38302154	38338465	Genebody	12996.5	K4me1	WA314 vs mock
chr22	43062501	43063500	1000	28.35	26.5	15	10.39	27.43	12.69	NA	NA	Up	1.11	3.79e-05	0.00688324	43062501	43063500	1.11	3.79e-05	0.00603645						OtherIntergenic	NA	K4me1	WA314 vs mock
chr22	43071101	43072400	1300	26.29	25	11	10.39	25.64	10.69	NA	NA	Up	1.26	1.19e-05	0.00324373	43071201	43072200	1.72	2.36e-06	0.000854491						OtherIntergenic	NA	K4me1	WA314 vs mock
chr3	10268401	10269400	1000	35.57	21	12	6.49	28.28	9.25	NA	NA	Up	1.61	1.93e-05	0.00444089	10268401	10269400	1.61	1.93e-05	0.00374462	IRAK2	NM_001570	+	10206562	10285427	Genebody	62338.5	K4me1	WA314 vs mock
chr3	112083401	112084400	1000	39.18	27	15	11.04	33.09	13.02	NA	NA	Up	1.35	5.41e-05	0.00851948	112083401	112084400	1.35	5.41e-05	0.0075687						OtherIntergenic	NA	K4me1	WA314 vs mock
chr3	113470201	113471800	1600	32.47	36	19	11.69	34.24	15.34	NA	NA	Up	1.16	1.89e-06	0.000886253	113470501	113471500	1.92	2.44e-08	7.55e-05	ATP6V1A	NM_001690	+	113465865	113530905	Genebody	5135.5	K4me1	WA314 vs mock
chr3	119279501	119281300	1800	55.15	47	27	20.78	51.08	23.89	NA	NA	Up	1.1	9.62e-07	0.00054652	119280001	119281000	1.48	9.2e-10	6.9e-06	CD80	NM_005191	-	119243139	119278481	Promoter3k	-1919.5	K4me1	WA314 vs mock
chr3	119310601	119312800	2200	31.96	26.5	8	5.19	29.23	6.6	NA	NA	Up	2.15	3.85e-09	2.28e-05	119311301	119312300	2.68	2.75e-09	1.62e-05						OtherIntergenic	NA	K4me1	WA314 vs mock
chr3	127003901	127005600	1700	39.69	37.5	16	18.83	38.6	17.42	NA	NA	Up	1.15	6.7e-07	0.000429479	127004401	127005400	1.52	9.4e-07	0.000423141						OtherIntergenic	NA	K4me1	WA314 vs mock
chr3	12886801	12888700	1900	42.27	34	17	13.64	38.13	15.32	NA	NA	Up	1.32	4.51e-06	0.00167305	12887401	12888400	1.54	2.35e-07	0.000154933						OtherIntergenic	NA	K4me1	WA314 vs mock
chr3	149119501	149120500	1000	32.99	31	13	18.83	31.99	15.92	NA	NA	Up	1.01	8.4e-05	0.0108791	149119501	149120500	1.01	8.4e-05	0.00998808						OtherIntergenic	NA	K4me1	WA314 vs mock
chr3	150464701	150465700	1000	32.47	29	14	16.23	30.74	15.12	NA	NA	Up	1.02	7.05e-05	0.00986656	150464701	150465700	1.02	7.05e-05	0.00892474	SIAH2	NM_005067	-	150458909	150481263	Genebody	16062.5	K4me1	WA314 vs mock
chr3	154517401	154518800	1400	23.2	28	12	6.49	25.6	9.25	NA	NA	Up	1.47	3.83e-06	0.00148052	154517401	154518400	1.6	7.19e-07	0.000347292						OtherIntergenic	NA	K4me1	WA314 vs mock
chr3	170842601	170843700	1100	20.1	23	4	9.74	21.55	6.87	NA	NA	Up	1.65	2.3e-05	0.004996	170842601	170843600	1.67	8.35e-06	0.00210077	TNIK	NM_001161564	-	170780291	171178197	Genebody	335046	K4me1	WA314 vs mock
chr3	182874201	182875500	1300	25.77	31	13	8.44	28.39	10.72	NA	NA	Up	1.4	9.86e-07	0.000557309	182874501	182875500	1.23	2.09e-05	0.0039756	LAMP3	NM_014398	-	182840002	182880667	Genebody	5816.5	K4me1	WA314 vs mock
chr3	23821601	23823100	1500	31.44	28	15	7.79	29.72	11.4	NA	NA	Up	1.38	1.87e-06	0.000877913	23822001	23823000	1.66	5.35e-07	0.000278083						OtherIntergenic	NA	K4me1	WA314 vs mock
chr3	24051801	24052800	1000	20.62	22	7	10.39	21.31	8.69	NA	NA	Up	1.29	9.8e-05	0.0118289	24051801	24052800	1.29	9.8e-05	0.0110449						OtherIntergenic	NA	K4me1	WA314 vs mock
chr3	53275801	53276800	1000	25.26	22.5	12	8.44	23.88	10.22	NA	NA	Up	1.22	1.72e-05	0.00412493	53275801	53276800	1.22	1.72e-05	0.0034359	TKT	NM_001064	-	53259652	53290130	Genebody	13829.5	K4me1	WA314 vs mock
chr3	69491401	69492900	1500	28.87	32	12	16.88	30.43	14.44	NA	NA	Up	1.08	7.82e-05	0.0104364	69491501	69492500	1.6	8.77e-07	0.00040287						OtherIntergenic	NA	K4me1	WA314 vs mock
chr3	69499501	69500900	1400	32.99	33.5	8	18.83	33.24	13.42	NA	NA	Up	1.31	4.84e-05	0.0078922	69499801	69500800	1.62	5.42e-06	0.0015467						OtherIntergenic	NA	K4me1	WA314 vs mock
chr3	71132901	71134500	1600	25.77	26.5	12	6.49	26.14	9.25	NA	NA	Up	1.5	3.09e-07	0.000267823	71133501	71134500	1.98	3.16e-06	0.00105233	FOXP1	NM_001244815	-	71003864	71180092	Genebody	46391.5	K4me1	WA314 vs mock
chr3	71136601	71137600	1000	27.32	23.5	10	12.99	25.41	11.49	NA	NA	Up	1.14	8.99e-05	0.0112814	71136601	71137600	1.14	8.99e-05	0.0104467	FOXP1	NM_001244815	-	71003864	71180092	Genebody	42991.5	K4me1	WA314 vs mock
chr3	73021301	73023700	2400	64.95	42.5	20	12.99	53.72	16.49	NA	NA	Up	1.7	1.2e-07	0.00019174	73021901	73022900	2	2.27e-07	0.000152473	GXYLT2	NM_001080393	+	72937384	73024522	Genebody	85116.5	K4me1	WA314 vs mock
chr3	98468001	98469500	1500	47.94	55.5	31	18.83	51.72	24.92	NA	NA	Up	1.05	3.19e-05	0.00612231	98468001	98469000	1.25	1.55e-05	0.00321542	ST3GAL6	NM_006100	+	98451571	98513236	Genebody	17179.5	K4me1	WA314 vs mock
chr3	99234801	99236100	1300	29.9	27	17	10.39	28.45	13.69	NA	NA	Up	1.05	6.86e-05	0.00972966	99234801	99235800	1.32	2.11e-05	0.00399567						OtherIntergenic	NA	K4me1	WA314 vs mock
chr4	103310101	103312100	2000	56.7	61.5	24	26.62	59.1	25.31	NA	NA	Up	1.22	7.86e-10	6.1e-06	103310601	103311600	1.28	1.38e-07	0.000114175						OtherIntergenic	NA	K4me1	WA314 vs mock
chr4	103474201	103475200	1000	24.74	28.5	3	12.99	26.62	7.99	NA	NA	Up	1.74	1.18e-05	0.00324205	103474201	103475200	1.74	1.18e-05	0.00264767	NFKB1	NM_003998	+	103422485	103538459	Genebody	52215.5	K4me1	WA314 vs mock
chr4	103480701	103481800	1100	36.6	33	17	16.23	34.8	16.62	NA	NA	Up	1.07	4.53e-06	0.0016763	103480801	103481800	1.09	1.26e-05	0.00277975	NFKB1	NM_003998	+	103422485	103538459	Genebody	58765.5	K4me1	WA314 vs mock
chr4	103483701	103485300	1600	71.13	80	30	40.91	75.57	35.45	NA	NA	Up	1.09	1.84e-07	0.000212936	103484101	103485100	1.08	9.1e-06	0.00225056	NFKB1	NM_003998	+	103422485	103538459	Genebody	62015.5	K4me1	WA314 vs mock
chr4	119959501	119960700	1200	51.55	42.5	19	25.32	47.02	22.16	NA	NA	Up	1.09	1.96e-05	0.0044986	119959601	119960600	1.02	8.12e-06	0.00205687	SYNPO2	NM_133477	+	119809995	119982402	Genebody	150106	K4me1	WA314 vs mock
chr4	119961101	119962200	1100	36.6	31	20	11.04	33.8	15.52	NA	NA	Up	1.12	0.000119748	0.0140818	119961201	119962200	1.16	5.52e-06	0.00156963	SYNPO2	NM_133477	+	119809995	119982402	Genebody	151656	K4me1	WA314 vs mock
chr4	120039101	120040100	1000	23.2	38	14	7.79	30.6	10.9	NA	NA	Up	1.49	6.63e-05	0.00955293	120039101	120040100	1.49	6.63e-05	0.00858367						OtherIntergenic	NA	K4me1	WA314 vs mock
chr4	122088201	122089200	1000	22.16	25	7	12.34	23.58	9.67	NA	NA	Up	1.29	4.73e-05	0.0078496	122088201	122089200	1.29	4.73e-05	0.00691772	TNIP3	NM_001128843	-	122052563	122137782	Genebody	49081.5	K4me1	WA314 vs mock
chr4	148768201	148769600	1400	34.02	38	17	15.58	36.01	16.29	NA	NA	Up	1.14	1.14e-06	0.000623882	148768201	148769200	1.22	9.01e-06	0.00223533	ARHGAP10	NM_024605	+	148653452	148993927	Genebody	115448	K4me1	WA314 vs mock
chr4	154439801	154441300	1500	32.47	35.5	15	12.34	33.99	13.67	NA	NA	Up	1.31	6.64e-07	0.000427206	154440101	154441100	1.74	2.64e-08	7.9e-05	KIAA0922	NM_015196	+	154387497	154557862	Genebody	53053.5	K4me1	WA314 vs mock
chr4	159792401	159794500	2100	38.14	45	18	12.34	41.57	15.17	NA	NA	Up	1.45	3.18e-08	0.000109058	159792801	159793800	2.27	2.08e-10	2.1e-06	FNIP2	NM_020840	+	159690181	159827954	Genebody	103270	K4me1	WA314 vs mock
chr4	2744201	2745400	1200	24.23	20.5	12	7.79	22.36	9.9	NA	NA	Up	1.18	0.000131882	0.015386	2744301	2745300	1.53	3.26e-06	0.00108212	TNIP2	NM_001161527	-	2743386	2757752	Genebody	12951.5	K4me1	WA314 vs mock
chr4	37368301	37369300	1000	40.72	48.5	22	21.43	44.61	21.71	NA	NA	Up	1.04	2.6e-05	0.00543822	37368301	37369300	1.04	2.6e-05	0.00465479	KIAA1239	NM_001144990	+	37246689	37451087	Genebody	122112	K4me1	WA314 vs mock
chr4	40316801	40317800	1000	26.29	24.5	12	11.69	25.39	11.84	NA	NA	Up	1.1	8.99e-05	0.0112814	40316801	40317800	1.1	8.99e-05	0.0104467						OtherIntergenic	NA	K4me1	WA314 vs mock
chr4	77908901	77910500	1600	35.05	39	10	15.58	37.03	12.79	NA	NA	Up	1.53	3.07e-09	1.84e-05	77909401	77910400	1.7	1.27e-07	0.00010974	SEPT11	NM_018243	+	77870894	77959768	Genebody	38806.5	K4me1	WA314 vs mock
chr4	77911601	77913100	1500	55.67	49	25	25.32	52.34	25.16	NA	NA	Up	1.06	1.59e-07	0.000204497	77911601	77912600	1.41	4.5e-05	0.00669778	SEPT11	NM_018243	+	77870894	77959768	Genebody	41456.5	K4me1	WA314 vs mock
chr4	87962901	87963900	1000	23.71	25.5	12	9.09	24.61	10.55	NA	NA	Up	1.22	5.93e-05	0.00896453	87962901	87963900	1.22	5.93e-05	0.00800492	AFF1	NM_005935	+	87928152	88062191	Genebody	35248.5	K4me1	WA314 vs mock
chr5	106638101	106639300	1200	29.38	28.5	16	10.39	28.94	13.19	NA	NA	Up	1.13	6.22e-06	0.00209528	106638201	106639200	1.44	5.16e-06	0.0014972						Genedesert	NA	K4me1	WA314 vs mock
chr5	110865201	110866300	1100	30.41	35	12	14.29	32.71	13.14	NA	NA	Up	1.32	5.53e-07	0.00038257	110865301	110866300	1.37	1.07e-05	0.00249127	LOC100505678	NR_040093	+	110847923	111075423	Genebody	17827.5	K4me1	WA314 vs mock
chr5	110892201	110894200	2000	69.59	94	31	42.86	81.79	36.93	NA	NA	Up	1.15	3.73e-05	0.0068176	110892901	110893900	1.47	1.22e-05	0.00270072	LOC100505678	NR_040093	+	110847923	111075423	Genebody	45277.5	K4me1	WA314 vs mock
chr5	111262201	111263200	1000	21.65	20	9	7.79	20.82	8.4	NA	NA	Up	1.31	8.38e-05	0.0108722	111262201	111263200	1.31	8.38e-05	0.00998123	C5orf13	NM_001142474	-	111064999	111312628	Genebody	49927.5	K4me1	WA314 vs mock
chr5	118660301	118661400	1100	39.18	52.5	27	18.83	45.84	22.92	NA	NA	Up	1	0.000375288	0.0423324	118660401	118661400	1.05	6.28e-05	0.00828531	TNFAIP8	NM_001077654	+	118604417	118730294	Genebody	56433.5	K4me1	WA314 vs mock
chr5	119575301	119576400	1100	24.74	29.5	12	9.09	27.12	10.55	NA	NA	Up	1.36	2.53e-06	0.00109749	119575301	119576300	1.31	7.22e-06	0.00189736						OtherIntergenic	NA	K4me1	WA314 vs mock
chr5	131278301	131279700	1400	40.72	35.5	20	14.29	38.11	17.14	NA	NA	Up	1.15	1.9e-07	0.000215003	131278601	131279600	1.5	2.63e-07	0.000167025						OtherIntergenic	NA	K4me1	WA314 vs mock
chr5	131431101	131432600	1500	24.23	24	12	9.74	24.11	10.87	NA	NA	Up	1.15	0.000124383	0.0145841	131431301	131432300	1.64	6.61e-06	0.00177761						OtherIntergenic	NA	K4me1	WA314 vs mock
chr5	131781001	131782800	1800	38.66	37	16	11.04	37.83	13.52	NA	NA	Up	1.48	4.62e-10	4.26e-06	131781501	131782500	1.86	1.23e-08	4.79e-05	C5orf56	NR_045116	+	131746464	131811736	Genebody	35436.5	K4me1	WA314 vs mock
chr5	131810001	131812300	2300	48.45	47.5	16	13.64	47.98	14.82	NA	NA	Up	1.69	2.43e-12	2.27e-07	131810801	131811800	1.97	8.72e-12	2.76e-07	C5orf56	NR_045116	+	131746464	131811736	Genebody	64686.5	K4me1	WA314 vs mock
chr5	131822301	131823300	1000	25.77	23.5	13	10.39	24.64	11.69	NA	NA	Up	1.07	7.81e-05	0.0104338	131822301	131823300	1.07	7.81e-05	0.00950668	IRF1	NM_002198	-	131817300	131826465	Genebody	3664.5	K4me1	WA314 vs mock
chr5	131828001	131829300	1300	38.14	34	20	15.58	36.07	17.79	NA	NA	Up	1.02	6.41e-06	0.00214029	131828201	131829200	1.48	8.74e-07	0.000402218	IRF1	NM_002198	-	131817300	131826465	Promoter3k	-2185.5	K4me1	WA314 vs mock
chr5	131836101	131837200	1100	30.41	29.5	13	14.94	29.96	13.97	NA	NA	Up	1.1	0.00014163	0.0164754	131836201	131837200	1.13	4.76e-05	0.00694132						OtherIntergenic	NA	K4me1	WA314 vs mock
chr5	133542501	133544000	1500	48.97	47	21	26.62	47.98	23.81	NA	NA	Up	1.01	3.42e-06	0.00135827	133542501	133543500	1.08	6.9e-06	0.00182975	PPP2CA	NM_002715	-	133532147	133561950	Genebody	18699.5	K4me1	WA314 vs mock
chr5	133901101	133902900	1800	54.64	46	27	19.48	50.32	23.24	NA	NA	Up	1.11	7.34e-07	0.000459418	133901901	133902900	1.16	2.38e-05	0.00437672	PHF15	NM_015288	+	133861797	133918918	Genebody	40203.5	K4me1	WA314 vs mock
chr5	142671801	142673100	1300	23.71	24.5	11	5.84	24.11	8.42	NA	NA	Up	1.52	5.59e-07	0.000385219	142671901	142672900	1.7	5.35e-07	0.000278083	NR3C1	NM_001204262	-	142657495	142783254	Genebody	110804	K4me1	WA314 vs mock
chr5	149614501	149615800	1300	36.08	37	13	17.53	36.54	15.27	NA	NA	Up	1.26	2.75e-07	0.000248669	149614701	149615700	1.65	2.32e-08	7.27e-05	CAMK2A	NM_171825	-	149599053	149669403	Genebody	54252.5	K4me1	WA314 vs mock
chr5	150444801	150445800	1000	29.38	29.5	15	12.99	29.44	13.99	NA	NA	Up	1.07	1.49e-05	0.00377448	150444801	150445800	1.07	1.49e-05	0.00312075	TNIP1	NM_001252393	-	150409503	150460645	Genebody	15344.5	K4me1	WA314 vs mock
chr5	150454001	150455000	1000	39.18	34	22	12.34	36.59	17.17	NA	NA	Up	1.09	2.84e-05	0.00570233	150454001	150455000	1.09	2.84e-05	0.00492312	TNIP1	NM_001252393	-	150409503	150460645	Genebody	6144.5	K4me1	WA314 vs mock
chr5	150455601	150456600	1000	26.8	29.5	16	11.69	28.15	13.84	NA	NA	Up	1.02	5.39e-05	0.0085001	150455601	150456600	1.02	5.39e-05	0.00754549	TNIP1	NM_001252393	-	150409503	150460645	Genebody	4544.5	K4me1	WA314 vs mock
chr5	1521201	1522400	1200	31.96	30.5	15	15.58	31.23	15.29	NA	NA	Up	1.03	3.82e-05	0.00689856	1521201	1522200	1.3	4.79e-05	0.00695866	LPCAT1	NM_024830	-	1461541	1524076	Promoter3k	2275.5	K4me1	WA314 vs mock
chr5	158613801	158614800	1000	34.02	30.5	15	16.88	32.26	15.94	NA	NA	Up	1.02	4.19e-05	0.00725588	158613801	158614800	1.02	4.19e-05	0.00638258	RNF145	NM_001199382	-	158584416	158634656	Genebody	20355.5	K4me1	WA314 vs mock
chr5	158826601	158828300	1700	43.81	37.5	17	16.23	40.66	16.62	NA	NA	Up	1.29	1.29e-07	0.000193615	158827301	158828300	1.62	1.96e-05	0.00380186						OtherIntergenic	NA	K4me1	WA314 vs mock
chr5	169351401	169352600	1200	21.65	22.5	6	9.74	22.07	7.87	NA	NA	Up	1.49	1.6e-05	0.00394788	169351601	169352600	1.86	4.7e-06	0.00139898	FAM196B	NM_001129891	-	169290718	169407744	Genebody	55743.5	K4me1	WA314 vs mock
chr5	17185801	17187500	1700	36.08	29.5	12	10.39	32.79	11.19	NA	NA	Up	1.55	4.11e-07	0.000318491	17186201	17187200	2.09	2.32e-08	7.27e-05	LOC285696	NR_027253	-	17130136	17217531	Genebody	30880.5	K4me1	WA314 vs mock
chr5	172297901	172298900	1000	29.38	33	16	12.99	31.19	14.49	NA	NA	Up	1.11	2.53e-05	0.00534658	172297901	172298900	1.11	2.53e-05	0.00457432	ERGIC1	NM_001031711	+	172261222	172379688	Genebody	37178.5	K4me1	WA314 vs mock
chr5	39014201	39015200	1000	30.41	30.5	16	14.29	30.46	15.14	NA	NA	Up	1.01	7.82e-05	0.0104364	39014201	39015200	1.01	7.82e-05	0.00951157	RICTOR	NM_152756	-	38938021	39074501	Genebody	59800.5	K4me1	WA314 vs mock
chr5	39152101	39153100	1000	37.63	50.5	23	17.53	44.06	20.27	NA	NA	Up	1.12	4.04e-05	0.007071	39152101	39153100	1.12	4.04e-05	0.00621845	FYB	NM_199335	-	39105353	39219680	Genebody	67079.5	K4me1	WA314 vs mock
chr5	54986101	54987200	1100	32.47	30	15	12.99	31.24	13.99	NA	NA	Up	1.16	4.67e-06	0.00169891	54986201	54987200	1.14	7.38e-06	0.00192974	SLC38A9	NM_173514	-	54921675	55008163	Genebody	21512.5	K4me1	WA314 vs mock
chr5	72226901	72228400	1500	25.77	28.5	11	10.39	27.14	10.69	NA	NA	Up	1.34	1.85e-06	0.000869686	72227001	72228000	1.72	1.6e-06	0.000638582						OtherIntergenic	NA	K4me1	WA314 vs mock
chr5	88402601	88403600	1000	27.84	28	13	13.64	27.92	13.32	NA	NA	Up	1.07	5.09e-05	0.00817341	88402601	88403600	1.07	5.09e-05	0.00723114						Genedesert	NA	K4me1	WA314 vs mock
chr5	88416501	88417500	1000	29.38	34	12	15.58	31.69	13.79	NA	NA	Up	1.2	1.23e-05	0.00332671	88416501	88417500	1.2	1.23e-05	0.0027125						Genedesert	NA	K4me1	WA314 vs mock
chr6	106829001	106830100	1100	24.74	26.5	14	9.74	25.62	11.87	NA	NA	Up	1.11	4.16e-05	0.00720473	106829001	106830000	1.22	1.72e-05	0.0034359						OtherIntergenic	NA	K4me1	WA314 vs mock
chr6	108958801	108959900	1100	36.6	33	16	18.18	34.8	17.09	NA	NA	Up	1.03	2.03e-05	0.00458739	108958901	108959900	1.09	2.13e-05	0.00402813	FOXO3	NM_001455	+	108882068	109005971	Genebody	77282.5	K4me1	WA314 vs mock
chr6	109152301	109154700	2400	49.48	37	16	12.34	43.24	14.17	NA	NA	Up	1.61	2.64e-07	0.000245078	109152601	109153600	1.9	8.77e-08	0.000100019						OtherIntergenic	NA	K4me1	WA314 vs mock
chr6	109370501	109371500	1000	24.74	27	14	10.39	25.87	12.19	NA	NA	Up	1.09	4.46e-05	0.00755581	109370501	109371500	1.09	4.46e-05	0.00666553	SESN1	NM_014454	-	109307639	109415708	Genebody	44707.5	K4me1	WA314 vs mock
chr6	110834101	110835200	1100	21.13	21.5	9	7.14	21.32	8.07	NA	NA	Up	1.4	1.15e-05	0.00319037	110834201	110835200	1.35	4.5e-05	0.00670301						OtherIntergenic	NA	K4me1	WA314 vs mock
chr6	111193501	111194500	1000	23.2	20	10	7.79	21.6	8.9	NA	NA	Up	1.28	4.96e-05	0.00801515	111193501	111194500	1.28	4.96e-05	0.00708265	AMD1	NM_001634	+	111195986	111216913	Promoter3k	-1985.5	K4me1	WA314 vs mock
chr6	113968001	113969000	1000	31.44	34	13	19.48	32.72	16.24	NA	NA	Up	1.01	8.88e-05	0.0112046	113968001	113969000	1.01	8.88e-05	0.0103602						Genedesert	NA	K4me1	WA314 vs mock
chr6	116339501	116340600	1100	27.84	32.5	14	14.29	30.17	14.14	NA	NA	Up	1.09	0.000105218	0.0125059	116339501	116340500	1.11	4.46e-05	0.00666553	FRK	NM_002031	-	116262692	116381921	Genebody	41870.5	K4me1	WA314 vs mock
chr6	11813201	11814300	1100	25.77	24.5	7	11.69	25.14	9.34	NA	NA	Up	1.43	3.76e-06	0.00146174	11813201	11814200	1.6	1.78e-06	0.000689933						OtherIntergenic	NA	K4me1	WA314 vs mock
chr6	120255501	120256500	1000	25.26	30	11	13.64	27.63	12.32	NA	NA	Up	1.17	3.69e-05	0.00674622	120255501	120256500	1.17	3.69e-05	0.005921						Genedesert	NA	K4me1	WA314 vs mock
chr6	12592401	12594100	1700	37.63	45.5	22	18.83	41.56	20.42	NA	NA	Up	1.03	0.000100563	0.0119817	12592701	12593700	1.15	1.31e-05	0.00283817						OtherIntergenic	NA	K4me1	WA314 vs mock
chr6	13404101	13405300	1200	40.21	46.5	16	26.62	43.35	21.31	NA	NA	Up	1.02	0.000179049	0.0206331	13404101	13405100	1.04	3.87e-05	0.00610392	GFOD1	NM_001242630	-	13363586	13408369	Genebody	3668.5	K4me1	WA314 vs mock
chr6	134488401	134490100	1700	34.54	33	14	14.29	33.77	14.14	NA	NA	Up	1.26	6.91e-07	0.000439176	134488701	134489700	2.04	7.24e-10	5.82e-06						OtherIntergenic	NA	K4me1	WA314 vs mock
chr6	134743501	134744500	1000	28.35	26	14	12.99	27.18	13.49	NA	NA	Up	1.01	9.18e-05	0.0114334	134743501	134744500	1.01	9.18e-05	0.0106069						OtherIntergenic	NA	K4me1	WA314 vs mock
chr6	138029901	138032000	2100	47.94	45.5	22	12.99	46.72	17.49	NA	NA	Up	1.42	8.48e-10	6.47e-06	138030001	138031000	1.73	6.66e-08	9.18e-05						OtherIntergenic	NA	K4me1	WA314 vs mock
chr6	138279501	138280500	1000	32.99	38.5	13	20.13	35.74	16.56	NA	NA	Up	1.11	2.56e-05	0.00538868	138279501	138280500	1.11	2.56e-05	0.00460393						OtherIntergenic	NA	K4me1	WA314 vs mock
chr6	138845201	138846200	1000	24.74	23.5	10	9.74	24.12	9.87	NA	NA	Up	1.29	7.41e-06	0.00235498	138845201	138846200	1.29	7.41e-06	0.00193197	NHSL1	NM_020464	-	138743180	138893668	Genebody	47967.5	K4me1	WA314 vs mock
chr6	141167901	141169000	1100	30.41	30	11	14.94	30.21	12.97	NA	NA	Up	1.22	7.38e-06	0.00235317	141168001	141169000	1.13	4.76e-05	0.00694132						Genedesert	NA	K4me1	WA314 vs mock
chr6	143167801	143168800	1000	25.77	29	16	8.44	27.39	12.22	NA	NA	Up	1.16	8.12e-05	0.0106825	143167801	143168800	1.16	8.12e-05	0.00976522	HIVEP2	NM_006734	-	143072603	143266338	Genebody	98037.5	K4me1	WA314 vs mock
chr6	146129301	146130400	1100	31.96	29.5	16	11.69	30.73	13.84	NA	NA	Up	1.15	3.66e-06	0.00143263	146129401	146130400	1.1	1.31e-05	0.00283817	FBXO30	NM_032145	-	146119271	146135921	Genebody	6070.5	K4me1	WA314 vs mock
chr6	149531601	149532700	1100	52.58	63.5	26	31.17	58.04	28.58	NA	NA	Up	1.02	9.79e-06	0.00286515	149531601	149532600	1.01	4.13e-05	0.00630337						OtherIntergenic	NA	K4me1	WA314 vs mock
chr6	149789401	149790400	1000	21.65	23.5	11	9.74	22.57	10.37	NA	NA	Up	1.12	8.81e-05	0.0111609	149789401	149790400	1.12	8.81e-05	0.0103085	ZC3H12D	NM_207360	-	149768765	149806148	Genebody	16247.5	K4me1	WA314 vs mock
chr6	151808601	151810100	1500	28.35	28	13	9.09	28.18	11.05	NA	NA	Up	1.35	3.57e-07	0.000290102	151808801	151809800	1.59	2.92e-07	0.000179915						OtherIntergenic	NA	K4me1	WA314 vs mock
chr6	15214501	15215500	1000	26.29	22	6	12.34	24.14	9.17	NA	NA	Up	1.4	7.92e-05	0.0105109	15214501	15215500	1.4	7.92e-05	0.00959537						Genedesert	NA	K4me1	WA314 vs mock
chr6	152421401	152422400	1000	28.87	34.5	15	14.94	31.68	14.97	NA	NA	Up	1.08	7.07e-05	0.00988773	152421401	152422400	1.08	7.07e-05	0.00894416	ESR1	NM_000125	+	152128813	152424408	Genebody	293088	K4me1	WA314 vs mock
chr6	155492501	155494000	1500	26.29	21	12	9.09	23.64	10.55	NA	NA	Up	1.16	0.000405719	0.0456952	155492901	155493900	1.83	4.93e-07	0.000263036	TIAM2	NM_012454	+	155411422	155578857	Genebody	81828.5	K4me1	WA314 vs mock
chr6	160106901	160107900	1000	24.74	21	9	11.04	22.87	10.02	NA	NA	Up	1.19	8.42e-05	0.0109022	160106901	160107900	1.19	8.42e-05	0.0100096	SOD2	NM_000636	-	160102754	160114353	Genebody	6952.5	K4me1	WA314 vs mock
chr6	161686101	161688100	2000	40.21	38	18	12.99	39.1	15.49	NA	NA	Up	1.34	7.76e-09	3.75e-05	161686501	161687500	2.27	1.44e-10	1.71e-06	AGPAT4	NM_020133	-	161551056	161695107	Genebody	8006.5	K4me1	WA314 vs mock
chr6	167047101	167048100	1000	21.13	24.5	8	11.69	22.82	9.84	NA	NA	Up	1.21	7.53e-05	0.0102177	167047101	167048100	1.21	7.53e-05	0.00927641	RPS6KA2	NM_001006932	-	166822853	167275771	Genebody	228170	K4me1	WA314 vs mock
chr6	17980101	17981100	1000	26.29	28	12	14.29	27.14	13.14	NA	NA	Up	1.05	9.18e-05	0.0114334	17980101	17981100	1.05	9.18e-05	0.0106069	KIF13A	NM_001243423	-	17950636	17987854	Genebody	7253.5	K4me1	WA314 vs mock
chr6	18352601	18353600	1000	26.8	20	9	7.14	23.4	8.07	NA	NA	Up	1.54	7.94e-05	0.0105132	18352601	18353600	1.54	7.94e-05	0.00960078						OtherIntergenic	NA	K4me1	WA314 vs mock
chr6	20906901	20907900	1000	28.35	32.5	16	11.69	30.43	13.84	NA	NA	Up	1.14	3.4e-06	0.00135407	20906901	20907900	1.14	3.4e-06	0.00110804	CDKAL1	NM_017774	+	20534687	21232634	Genebody	372714	K4me1	WA314 vs mock
chr6	227301	228300	1000	20.1	23	9	9.09	21.55	9.05	NA	NA	Up	1.25	4.69e-05	0.00781057	227301	228300	1.25	4.69e-05	0.0068792						Subtelomere	NA	K4me1	WA314 vs mock
chr6	26388501	26389600	1100	37.11	40	19	18.18	38.56	18.59	NA	NA	Up	1.05	2.11e-05	0.00470691	26388501	26389500	0.97	1.17e-05	0.00262685	BTN2A2	NM_001197237	+	26383438	26395100	Genebody	5612.5	K4me1	WA314 vs mock
chr6	2856701	2857700	1000	33.51	35.5	17	17.53	34.5	17.27	NA	NA	Up	1	1.94e-05	0.00446365	2856701	2857700	1	1.94e-05	0.00376339	MGC39372	NR_033851	-	2854890	2876744	Genebody	19543.5	K4me1	WA314 vs mock
chr6	35635701	35636700	1000	23.71	28	14	10.39	25.86	12.19	NA	NA	Up	1.08	4.46e-05	0.00755581	35635701	35636700	1.08	4.46e-05	0.00666553	FKBP5	NM_001145777	-	35548333	35656719	Genebody	20518.5	K4me1	WA314 vs mock
chr6	37107801	37109000	1200	30.93	32	15	15.58	31.46	15.29	NA	NA	Up	1.04	3.86e-05	0.00695354	37108001	37109000	1.17	1.31e-05	0.00283817						OtherIntergenic	NA	K4me1	WA314 vs mock
chr6	39194701	39195700	1000	33.51	31	13	15.58	32.25	14.29	NA	NA	Up	1.17	6.4e-06	0.00213668	39194701	39195700	1.17	6.4e-06	0.00173368	KCNK5	NM_003740	-	39156746	39197251	Promoter3k	2050.5	K4me1	WA314 vs mock
chr6	44280901	44283000	2100	64.43	60.5	24	32.47	62.47	28.23	NA	NA	Up	1.15	1.8e-08	7.38e-05	44281701	44282700	1.43	8.42e-08	9.81e-05	AARS2	NM_020745	-	44266462	44281063	Promoter1k	-887.5	K4me1	WA314 vs mock
chr6	4930301	4932100	1800	50.52	41.5	26	17.53	46.01	21.77	NA	NA	Up	1.08	3.02e-05	0.00592893	4930601	4931600	1.31	9.1e-07	0.000414171	CDYL	NM_001143971	+	4890225	4955778	Genebody	40975.5	K4me1	WA314 vs mock
chr6	4932201	4933500	1300	27.32	24	8	11.69	25.66	9.84	NA	NA	Up	1.38	1.46e-05	0.00371482	4932501	4933500	1.61	1.52e-05	0.00316661	CDYL	NM_001143971	+	4890225	4955778	Genebody	42625.5	K4me1	WA314 vs mock
chr6	71117901	71119500	1600	45.36	55.5	25	19.48	50.43	22.24	NA	NA	Up	1.18	1.04e-06	0.000581855	71118101	71119100	1.65	9.8e-07	0.000436085						OtherIntergenic	NA	K4me1	WA314 vs mock
chr6	82497801	82498900	1100	37.11	42	19	20.13	39.56	19.56	NA	NA	Up	1.02	5.81e-06	0.00199333	82497801	82498800	1.03	8.65e-06	0.00216281						OtherIntergenic	NA	K4me1	WA314 vs mock
chr6	86284701	86285700	1000	23.2	23	10	9.09	23.1	9.55	NA	NA	Up	1.27	3.47e-05	0.00649889	86284701	86285700	1.27	3.47e-05	0.00566736	SNX14	NM_153816	-	86215214	86303629	Genebody	18428.5	K4me1	WA314 vs mock
chr6	87819301	87820600	1300	26.8	23	9	9.74	24.9	9.37	NA	NA	Up	1.41	3.27e-06	0.00132885	87819601	87820600	1.56	7.07e-06	0.00186158						OtherIntergenic	NA	K4me1	WA314 vs mock
chr7	100754301	100755900	1600	25.77	20.5	7	7.14	23.14	7.07	NA	NA	Up	1.71	8.94e-06	0.00268431	100754601	100755600	2.01	4.61e-07	0.000249561						OtherIntergenic	NA	K4me1	WA314 vs mock
chr7	101389801	101390900	1100	26.8	28	13	10.39	27.4	11.69	NA	NA	Up	1.23	4.83e-06	0.001735	101389901	101390900	1.18	1.81e-05	0.0035716						OtherIntergenic	NA	K4me1	WA314 vs mock
chr7	105314001	105315000	1000	43.3	47	18	27.27	45.15	22.64	NA	NA	Up	1	5.19e-05	0.00829314	105314001	105315000	1	5.19e-05	0.00734222	ATXN7L1	NM_138495	-	105245220	105319609	Genebody	5108.5	K4me1	WA314 vs mock
chr7	106511201	106512300	1100	36.6	36	21	14.29	36.3	17.64	NA	NA	Up	1.04	3.22e-06	0.00131164	106511301	106512300	1.04	5e-05	0.00713184	PIK3CG	NM_002649	+	106505923	106547592	Genebody	5827.5	K4me1	WA314 vs mock
chr7	111639901	111640900	1000	22.68	41	13	10.39	31.84	11.69	NA	NA	Up	1.44	7.16e-05	0.00996876	111639901	111640900	1.44	7.16e-05	0.00902868	DOCK4	NM_014705	-	111366163	111846462	Genebody	206062	K4me1	WA314 vs mock
chr7	111747601	111750100	2500	74.74	84	39	38.96	79.37	38.98	NA	NA	Up	1.03	1.29e-08	5.73e-05	111748001	111749000	1.32	3.16e-07	0.000190542	DOCK4	NM_014705	-	111366163	111846462	Genebody	97611.5	K4me1	WA314 vs mock
chr7	111755901	111757100	1200	33.51	36	19	14.29	34.75	16.64	NA	NA	Up	1.06	4.6e-06	0.00168752	111756001	111757000	1.24	3.91e-06	0.00123885	DOCK4	NM_014705	-	111366163	111846462	Genebody	89961.5	K4me1	WA314 vs mock
chr7	112134701	112136400	1700	47.94	45	20	25.32	46.47	22.66	NA	NA	Up	1.04	1.54e-06	0.000773049	112134901	112135900	1.54	9.09e-07	0.000414164						OtherIntergenic	NA	K4me1	WA314 vs mock
chr7	115615101	115616100	1000	21.13	24.5	7	10.39	22.82	8.69	NA	NA	Up	1.39	9.47e-06	0.00278973	115615101	115616100	1.39	9.47e-06	0.00229473	TFEC	NM_012252	-	115575201	115670867	Genebody	55266.5	K4me1	WA314 vs mock
chr7	130572201	130573400	1200	39.69	38.5	20	16.88	39.1	18.44	NA	NA	Up	1.08	7.45e-07	0.000462366	130572301	130573300	1.13	5.82e-06	0.0016333	LOC646329	NR_034120	-	130565750	130598069	Genebody	25268.5	K4me1	WA314 vs mock
chr7	130916101	130917100	1000	29.9	33	19	11.04	31.45	15.02	NA	NA	Up	1.07	7.17e-05	0.00997297	130916101	130917100	1.07	7.17e-05	0.00903073	MKLN1	NM_001145354	+	130794854	131181398	Genebody	121746	K4me1	WA314 vs mock
chr7	139443201	139444600	1400	40.72	48.5	18	22.08	44.61	20.04	NA	NA	Up	1.15	3.37e-05	0.00639081	139443501	139444500	1.29	1.54e-06	0.00062066	HIPK2	NM_022740	-	139246315	139477693	Genebody	33792.5	K4me1	WA314 vs mock
chr7	139451901	139453600	1700	40.72	33	10	15.58	36.86	12.79	NA	NA	Up	1.53	1.04e-06	0.000581023	139452401	139453400	2.05	1.2e-08	4.74e-05	HIPK2	NM_022740	-	139246315	139477693	Genebody	24942.5	K4me1	WA314 vs mock
chr7	148536601	148537600	1000	25.26	25.5	12	11.04	25.38	11.52	NA	NA	Up	1.14	3.97e-05	0.00700153	148536601	148537600	1.14	3.97e-05	0.0061539	EZH2	NM_001203249	-	148504463	148580601	Genebody	43500.5	K4me1	WA314 vs mock
chr7	148554101	148555100	1000	21.65	24.5	13	8.44	23.07	10.72	NA	NA	Up	1.11	8.33e-05	0.0108494	148554101	148555100	1.11	8.33e-05	0.0099509	EZH2	NM_001203249	-	148504463	148580601	Genebody	26000.5	K4me1	WA314 vs mock
chr7	150072401	150073500	1100	42.78	35.5	21	13.64	39.14	17.32	NA	NA	Up	1.18	8.88e-06	0.00267657	150072401	150073400	1.03	3e-05	0.0051222						OtherIntergenic	NA	K4me1	WA314 vs mock
chr7	20321901	20323200	1300	22.68	23	6	5.84	22.84	5.92	NA	NA	Up	1.95	1.19e-08	5.32e-05	20322201	20323200	1.92	4.4e-07	0.000241712						OtherIntergenic	NA	K4me1	WA314 vs mock
chr7	25936801	25937800	1000	29.9	34.5	16	16.23	32.2	16.12	NA	NA	Up	1	4.19e-05	0.00725588	25936801	25937800	1	4.19e-05	0.00638258						OtherIntergenic	NA	K4me1	WA314 vs mock
chr7	30198701	30199700	1000	31.96	35.5	13	19.48	33.73	16.24	NA	NA	Up	1.05	3.83e-05	0.0069105	30198701	30199700	1.05	3.83e-05	0.00606522	C7orf41	NM_152793	+	30174551	30202381	Genebody	24649.5	K4me1	WA314 vs mock
chr7	36999001	37000500	1500	65.46	46	27	23.38	55.73	25.19	NA	NA	Up	1.15	1.15e-05	0.00319037	36999001	37000000	1.12	9.49e-06	0.00229717	ELMO1	NM_001039459	-	36892510	37024717	Genebody	24966.5	K4me1	WA314 vs mock
chr7	41848301	41849300	1000	28.35	34	14	15.58	31.18	14.79	NA	NA	Up	1.08	7.68e-05	0.010326	41848301	41849300	1.08	7.68e-05	0.0093974						OtherIntergenic	NA	K4me1	WA314 vs mock
chr7	47920701	47922500	1800	25.77	25	8	8.44	25.39	8.22	NA	NA	Up	1.63	4.41e-07	0.000331522	47921201	47922200	2.84	5.07e-09	2.49e-05	PKD1L1	NM_138295	-	47814249	47988071	Genebody	66470.5	K4me1	WA314 vs mock
chr7	50330901	50332000	1100	22.16	25	11	9.74	23.58	10.37	NA	NA	Up	1.19	4.08e-05	0.00710967	50330901	50331900	1.37	5.57e-05	0.00772029						OtherIntergenic	NA	K4me1	WA314 vs mock
chr7	5630101	5631300	1200	24.23	27	15	7.79	25.61	11.4	NA	NA	Up	1.17	9.11e-05	0.0113882	5630301	5631300	1.21	7.41e-06	0.00193197	FSCN1	NM_003088	+	5632435	5646287	Promoter3k	-1734.5	K4me1	WA314 vs mock
chr7	73808001	73809500	1500	34.54	36	19	9.74	35.27	14.37	NA	NA	Up	1.3	2.4e-06	0.00106441	73808201	73809200	1.45	2.87e-06	0.00098146	CLIP2	NM_032421	+	73703804	73820273	Genebody	104946	K4me1	WA314 vs mock
chr7	73892101	73893100	1000	33.51	35.5	18	16.23	34.5	17.12	NA	NA	Up	1.01	9.18e-06	0.0027429	73892101	73893100	1.01	9.18e-06	0.00226335	GTF2IRD1	NM_016328	+	73868119	74016920	Genebody	24481.5	K4me1	WA314 vs mock
chr7	80350301	80351300	1000	35.57	44	18	20.78	39.78	19.39	NA	NA	Up	1.04	8.72e-05	0.0110966	80350301	80351300	1.04	8.72e-05	0.0102346						OtherIntergenic	NA	K4me1	WA314 vs mock
chr7	90221401	90222400	1000	25.26	24.5	13	8.44	24.88	10.72	NA	NA	Up	1.21	4.3e-05	0.00736828	90221401	90222400	1.21	4.3e-05	0.0064913						OtherIntergenic	NA	K4me1	WA314 vs mock
chr8	100021001	100022100	1100	26.8	26	10	11.69	26.4	10.84	NA	NA	Up	1.28	8.92e-06	0.00268084	100021001	100022000	1.24	3.52e-05	0.00573486						OtherIntergenic	NA	K4me1	WA314 vs mock
chr8	116596301	116597600	1300	34.02	40.5	21	12.99	37.26	16.99	NA	NA	Up	1.13	5.5e-05	0.00859744	116596501	116597500	1.15	6.12e-06	0.00168488	TRPS1	NM_014112	-	116420723	116681228	Genebody	84277.5	K4me1	WA314 vs mock
chr8	120662901	120664400	1500	36.08	38	17	18.18	37.04	17.59	NA	NA	Up	1.07	4.43e-06	0.00164756	120663101	120664100	1.4	4.24e-07	0.000235493						OtherIntergenic	NA	K4me1	WA314 vs mock
chr8	131101801	131103700	1900	23.71	22	7	1.95	22.86	4.47	NA	NA	Up	2.35	1.51e-10	1.63e-06	131102401	131103400	2.32	1.11e-09	8.19e-06	ASAP1	NM_018482	-	131064350	131455906	Genebody	353156	K4me1	WA314 vs mock
chr8	131373001	131374300	1300	34.02	30	17	12.34	32.01	14.67	NA	NA	Up	1.13	9.52e-06	0.002801	131373101	131374100	1.33	2.28e-06	0.000827755	ASAP1	NM_018482	-	131064350	131455906	Genebody	82255.5	K4me1	WA314 vs mock
chr8	134380301	134382100	1800	29.9	32	16	11.69	30.95	13.84	NA	NA	Up	1.16	1.67e-06	0.000813167	134381101	134382100	1.27	4.58e-05	0.00677556						OtherIntergenic	NA	K4me1	WA314 vs mock
chr8	26443901	26446500	2600	87.11	74.5	37	42.21	80.81	39.6	NA	NA	Up	1.03	1.35e-07	0.000196361	26444101	26445100	1.36	2.52e-07	0.000162826	DPYSL2	NM_001244604	+	26435920	26515693	Genebody	9280.5	K4me1	WA314 vs mock
chr8	42040701	42041700	1000	22.16	20	7	9.74	21.08	8.37	NA	NA	Up	1.33	6.66e-05	0.00958754	42040701	42041700	1.33	6.66e-05	0.00861785	PLAT	NM_033011	-	42032235	42065194	Genebody	23993.5	K4me1	WA314 vs mock
chr8	56900101	56901100	1000	26.29	27	11	14.29	26.64	12.64	NA	NA	Up	1.08	8.65e-05	0.0110449	56900101	56901100	1.08	8.65e-05	0.0101825	LYN	NM_001111097	+	56792385	56925006	Genebody	108216	K4me1	WA314 vs mock
chr8	57021401	57022400	1000	22.16	23	9	10.39	22.58	9.69	NA	NA	Up	1.22	9.5e-05	0.0116443	57021401	57022400	1.22	9.5e-05	0.0108374						OtherIntergenic	NA	K4me1	WA314 vs mock
chr8	59309101	59310100	1000	30.93	27	12	14.29	28.96	13.14	NA	NA	Up	1.14	1.33e-05	0.0035054	59309101	59310100	1.14	1.33e-05	0.00287395						OtherIntergenic	NA	K4me1	WA314 vs mock
chr8	68877401	68878500	1100	29.38	27.5	16	10.39	28.44	13.19	NA	NA	Up	1.11	1.26e-05	0.00338826	68877501	68878500	1.23	7.77e-06	0.00198813	PREX2	NM_025170	+	68864602	69017654	Genebody	13348.5	K4me1	WA314 vs mock
chr8	96150701	96151800	1100	33.51	35.5	19	13.64	34.5	16.32	NA	NA	Up	1.08	5.33e-06	0.00186945	96150801	96151800	1.04	9.65e-06	0.00232217	PLEKHF2	NM_024613	+	96145948	96168913	Genebody	5302.5	K4me1	WA314 vs mock
chr8	98556601	98558000	1400	29.9	24	16	10.39	26.95	13.19	NA	NA	Up	1.03	0.000360101	0.0407127	98557001	98558000	1.38	1.69e-05	0.00340399						OtherIntergenic	NA	K4me1	WA314 vs mock
chr9	108042401	108043400	1000	26.29	26.5	14	9.74	26.39	11.87	NA	NA	Up	1.15	9.09e-06	0.0027171	108042401	108043400	1.15	9.09e-06	0.00224931	SLC44A1	NM_080546	+	108006928	108153682	Genebody	35972.5	K4me1	WA314 vs mock
chr9	112863101	112864800	1700	31.96	29.5	10	14.94	30.73	12.47	NA	NA	Up	1.3	1.43e-06	0.000735717	112863301	112864300	1.91	3.77e-08	8.89e-05	AKAP2	NM_001198656	+	112810877	112934791	Genebody	53073.5	K4me1	WA314 vs mock
chr9	112876201	112877600	1400	22.16	20	8	7.79	21.08	7.9	NA	NA	Up	1.42	1.23e-05	0.0033265	112876301	112877300	1.82	3.78e-05	0.00602865	AKAP2	NM_001198656	+	112810877	112934791	Genebody	66023.5	K4me1	WA314 vs mock
chr9	115551101	115552300	1200	35.05	33	10	17.53	34.03	13.77	NA	NA	Up	1.31	9.89e-06	0.00287909	115551201	115552200	1.55	6.77e-06	0.00180478	SNX30	NM_001012994	+	115513133	115637267	Genebody	38567.5	K4me1	WA314 vs mock
chr9	115925001	115926000	1000	24.74	21	10	9.74	22.87	9.87	NA	NA	Up	1.21	5.07e-05	0.00815501	115925001	115926000	1.21	5.07e-05	0.00721657	SLC31A2	NM_001860	+	115913237	115926422	Genebody	12263.5	K4me1	WA314 vs mock
chr9	117365201	117368300	3100	72.68	77	27	20.78	74.84	23.89	NA	NA	Up	1.65	8.68e-12	2.48e-07	117367101	117368100	2.63	8.51e-11	1.34e-06						OtherIntergenic	NA	K4me1	WA314 vs mock
chr9	117766501	117767500	1000	27.84	26.5	15	10.39	27.17	12.69	NA	NA	Up	1.1	4.85e-05	0.00789828	117766501	117767500	1.1	4.85e-05	0.00697194						OtherIntergenic	NA	K4me1	WA314 vs mock
chr9	124206001	124207600	1600	25.26	30	15	8.44	27.63	11.72	NA	NA	Up	1.24	3.26e-05	0.0062257	124206201	124207200	1.71	1.3e-06	0.00054235						OtherIntergenic	NA	K4me1	WA314 vs mock
chr9	132706801	132707900	1100	39.18	48.5	19	24.03	43.84	21.51	NA	NA	Up	1.03	0.000352576	0.0399026	132706901	132707900	1.11	7.29e-05	0.00910314	FNBP1	NM_015033	-	132649465	132805473	Genebody	98122.5	K4me1	WA314 vs mock
chr9	132773401	132774400	1000	26.8	22.5	14	8.44	24.65	11.22	NA	NA	Up	1.14	6.16e-05	0.0091876	132773401	132774400	1.14	6.16e-05	0.00822284	FNBP1	NM_015033	-	132649465	132805473	Genebody	31572.5	K4me1	WA314 vs mock
chr9	132894401	132896200	1800	39.69	36	20	10.39	37.85	15.19	NA	NA	Up	1.32	7.45e-07	0.000462366	132894701	132895700	2.21	3.32e-10	2.94e-06	GPR107	NM_020960	+	132815984	132902448	Genebody	79316.5	K4me1	WA314 vs mock
chr9	136016501	136017700	1200	40.21	41.5	15	22.73	40.85	18.86	NA	NA	Up	1.11	5.44e-06	0.0018859	136016701	136017700	1.41	6.72e-07	0.000330659	RALGDS	NM_001042368	-	135973106	136024588	Genebody	7487.5	K4me1	WA314 vs mock
chr9	33175501	33176600	1100	28.87	27.5	15	11.69	28.18	13.34	NA	NA	Up	1.08	2.47e-05	0.00526958	33175601	33176600	1.15	4.16e-05	0.00634068						OtherIntergenic	NA	K4me1	WA314 vs mock
chr9	90175801	90177300	1500	44.33	64.5	22	25.32	54.41	23.66	NA	NA	Up	1.2	1.41e-05	0.0036368	90175901	90176900	1.36	6.76e-06	0.00180341	DAPK1	NM_004938	+	90112755	90323549	Genebody	63795.5	K4me1	WA314 vs mock
chr9	92035701	92036900	1200	38.14	35	18	18.18	36.57	18.09	NA	NA	Up	1.02	8.65e-06	0.00262701	92035901	92036900	1.17	1.23e-05	0.0027125	SEMA4D	NM_006378	-	91992151	92094611	Genebody	58310.5	K4me1	WA314 vs mock
chr9	92340001	92341200	1200	29.9	25	11	9.09	27.45	10.05	NA	NA	Up	1.45	2.09e-06	0.000959269	92340001	92341000	1.38	3.23e-06	0.00107165						OtherIntergenic	NA	K4me1	WA314 vs mock
chr9	93585101	93586200	1100	28.87	30.5	13	14.94	29.68	13.97	NA	NA	Up	1.09	0.000213846	0.0245154	93585101	93586100	1.11	5.09e-05	0.00723114	SYK	NM_001174168	+	93564206	93660842	Genebody	21444.5	K4me1	WA314 vs mock
chr9	95912101	95913600	1500	38.66	44	17	22.08	41.33	19.54	NA	NA	Up	1.08	1.82e-06	0.00086382	95912401	95913400	1.21	3.49e-06	0.00113281						OtherIntergenic	NA	K4me1	WA314 vs mock
chrX	131223401	131224500	1100	20.1	20	9	7.79	20.05	8.4	NA	NA	Up	1.26	6e-05	0.00905139	131223401	131224400	1.51	5.85e-05	0.00796095						OtherIntergenic	NA	K4me1	WA314 vs mock
chrX	15173101	15174200	1100	32.99	36.5	18	14.29	34.74	16.14	NA	NA	Up	1.11	2.83e-06	0.00120058	15173101	15174100	1.38	5.03e-07	0.000266873	MACROD2	NM_080676	+	13976145	16033841	Genebody	1.19751e+06	K4me1	WA314 vs mock
chrX	19808001	19809500	1500	43.3	47.5	21	22.08	45.4	21.54	NA	NA	Up	1.08	2.75e-07	0.000248669	19808101	19809100	1.29	5.6e-07	0.000287309						OtherIntergenic	NA	K4me1	WA314 vs mock
chr1	111424401	111426000	1600	35.37	23.37	54.12	63	29.37	58.56	NA	NA	Down	-1	3.41e-05	0.0171082	111424601	111425600	-1.3	3.35e-08	0.000266697	CD53	NM_000560	+	111415721	111442558	Genebody	9479.5	K4me1	WAC vs WA314
chr1	154369801	154370800	1000	10.2	16.3	26.8	29.5	13.25	28.15	NA	NA	Down	-1.09	8.72e-05	0.0253921	154369801	154370800	-1.09	8.72e-05	0.0231954						OtherIntergenic	NA	K4me1	WAC vs WA314
chr1	158767401	158768500	1100	12.24	4.89	24.23	24	8.57	24.11	NA	NA	Down	-1.49	1.43e-05	0.011659	158767401	158768400	-1.55	2.97e-05	0.0132467						OtherIntergenic	NA	K4me1	WAC vs WA314
chr1	168001601	168002600	1000	12.93	9.78	24.23	24.5	11.35	24.36	NA	NA	Down	-1.1	4.31e-05	0.0189606	168001601	168002600	-1.1	4.31e-05	0.016208	DCAF6	NM_001198957	+	167905796	168045083	Genebody	96304.5	K4me1	WAC vs WA314
chr1	172547701	172548700	1000	13.61	13.59	27.32	28.5	13.6	27.91	NA	NA	Down	-1.04	6.04e-05	0.0215987	172547701	172548700	-1.04	6.04e-05	0.0192135	C1orf9	NM_016227	+	172502316	172580973	Genebody	45884.5	K4me1	WAC vs WA314
chr1	176073001	176074000	1000	17.01	10.87	31.44	28.5	13.94	29.97	NA	NA	Down	-1.1	1.42e-05	0.0116548	176073001	176074000	-1.1	1.42e-05	0.00936001	RFWD2	NM_022457	-	175913966	176176370	Genebody	102870	K4me1	WAC vs WA314
chr1	176158701	176159700	1000	14.97	9.78	23.2	39.5	12.37	31.35	NA	NA	Down	-1.34	2.3e-05	0.0143137	176158701	176159700	-1.34	2.3e-05	0.011663	RFWD2	NM_022457	-	175913966	176176370	Genebody	17169.5	K4me1	WAC vs WA314
chr1	184474601	184475700	1100	11.56	6.52	22.16	22.5	9.04	22.33	NA	NA	Down	-1.3	1.47e-05	0.0116748	184474701	184475700	-1.32	2.87e-05	0.0130255	C1orf21	NM_030806	+	184356149	184598155	Genebody	119002	K4me1	WAC vs WA314
chr1	184955701	184957000	1300	12.93	11.96	24.74	31.5	12.44	28.12	NA	NA	Down	-1.18	0.000119223	0.031039	184955901	184956900	-1.43	7.25e-05	0.0213941						OtherIntergenic	NA	K4me1	WAC vs WA314
chr1	198430801	198431800	1000	15.65	9.78	26.29	29	12.71	27.64	NA	NA	Down	-1.12	2.3e-05	0.0143137	198430801	198431800	-1.12	2.3e-05	0.011663						OtherIntergenic	NA	K4me1	WAC vs WA314
chr1	198893601	198894800	1200	24.49	20.11	40.21	57	22.3	48.6	NA	NA	Down	-1.12	5.11e-06	0.00691235	198893801	198894800	-1.26	7.15e-06	0.00641438	LOC100131234	NR_040073	-	198777131	198906558	Genebody	12357.5	K4me1	WAC vs WA314
chr1	205578001	205579000	1000	11.56	9.24	24.23	21	10.4	22.61	NA	NA	Down	-1.12	5.08e-05	0.0201132	205578001	205579000	-1.12	5.08e-05	0.0174858	ELK4	NM_001973	-	205577070	205602000	Genebody	23499.5	K4me1	WAC vs WA314
chr1	207379101	207380300	1200	12.93	10.33	23.71	30.5	11.63	27.11	NA	NA	Down	-1.22	7.54e-05	0.0242664	207379101	207380100	-1.27	3.55e-05	0.0143868						OtherIntergenic	NA	K4me1	WAC vs WA314
chr1	207507101	207508500	1400	12.93	7.61	23.2	29	10.27	26.1	NA	NA	Down	-1.35	2.77e-05	0.0153884	207507501	207508500	-1.45	3.92e-05	0.0152804	CD55	NM_001114752	+	207494816	207534311	Genebody	12984.5	K4me1	WAC vs WA314
chr1	219359701	219361200	1500	12.24	4.89	25.26	23.5	8.57	24.38	NA	NA	Down	-1.51	1.26e-05	0.010969	219360201	219361200	-1.86	5.88e-06	0.00578659	LYPLAL1	NM_138794	+	219347191	219386207	Genebody	13259.5	K4me1	WAC vs WA314
chr1	23615301	23616400	1100	22.45	14.67	37.63	42.5	18.56	40.06	NA	NA	Down	-1.11	1.07e-06	0.00278183	23615301	23616300	-1.18	4.93e-06	0.0051668						OtherIntergenic	NA	K4me1	WAC vs WA314
chr1	50563201	50564300	1100	11.56	9.78	22.68	27.5	10.67	25.09	NA	NA	Down	-1.23	1.95e-05	0.0133492	50563201	50564200	-1.44	5.99e-06	0.00584357	ELAVL4	NM_001144777	+	50513685	50667540	Genebody	50065.5	K4me1	WAC vs WA314
chr1	61986501	61987600	1100	11.56	8.7	21.65	24	10.13	22.82	NA	NA	Down	-1.17	2.24e-05	0.0141813	61986501	61987500	-1.28	1.19e-05	0.00849023						OtherIntergenic	NA	K4me1	WAC vs WA314
chr1	7870201	7871200	1000	16.33	13.59	31.44	29	14.96	30.22	NA	NA	Down	-1.01	4.53e-05	0.0191771	7870201	7871200	-1.01	4.53e-05	0.0164974	PER3	NM_016831	+	7844762	7905237	Genebody	25938.5	K4me1	WAC vs WA314
chr1	7890401	7891600	1200	10.88	14.13	24.74	27	12.51	25.87	NA	NA	Down	-1.05	0.000104894	0.0275701	7890401	7891400	-1.3	2.55e-05	0.0123525	PER3	NM_016831	+	7844762	7905237	Genebody	46238.5	K4me1	WAC vs WA314
chr1	79086101	79087500	1400	12.93	7.61	27.84	22	10.27	24.92	NA	NA	Down	-1.28	0.000105331	0.0276694	79086301	79087300	-1.6	3.31e-05	0.0139214	IFI44L	NM_006820	+	79086087	79111830	Promoter1k	713.5	K4me1	WAC vs WA314
chr1	96774101	96775100	1000	18.37	14.67	31.44	34.5	16.52	32.97	NA	NA	Down	-1	2.2e-05	0.0140603	96774101	96775100	-1	2.2e-05	0.0114367						Genedesert	NA	K4me1	WAC vs WA314
chr10	112259501	112261200	1700	12.93	11.41	30.93	30.5	12.17	30.71	NA	NA	Down	-1.34	1.6e-07	0.000749363	112259901	112260900	-1.61	7.55e-07	0.00180554	DUSP5	NM_004419	+	112257624	112271302	Promoter3k	2726.5	K4me1	WAC vs WA314
chr10	11235601	11236600	1000	8.84	10.33	26.8	23	9.58	24.9	NA	NA	Down	-1.38	1.41e-06	0.0032785	11235601	11236600	-1.38	1.41e-06	0.00255214	CELF2	NM_001083591	+	11206992	11378672	Genebody	29108.5	K4me1	WAC vs WA314
chr10	17109001	17110000	1000	14.29	10.87	25.77	26.5	12.58	26.14	NA	NA	Down	-1.06	5.01e-05	0.0199496	17109001	17110000	-1.06	5.01e-05	0.0173559	CUBN	NM_001081	-	16865964	17171816	Genebody	62315.5	K4me1	WAC vs WA314
chr10	27045201	27046400	1200	11.56	8.15	21.13	22.5	9.86	21.82	NA	NA	Down	-1.15	4.01e-05	0.0185832	27045401	27046400	-1.38	3.11e-05	0.0135041	ABI1	NM_001178123	-	27035524	27150016	Genebody	104216	K4me1	WAC vs WA314
chr10	33651201	33652700	1500	12.93	14.13	26.8	33	13.53	29.9	NA	NA	Down	-1.14	6.59e-05	0.0223286	33651301	33652300	-1.53	1.76e-05	0.0104713						OtherIntergenic	NA	K4me1	WAC vs WA314
chr10	43645601	43646600	1000	12.24	10.33	21.65	25.5	11.29	23.57	NA	NA	Down	-1.06	7.59e-05	0.0243345	43645601	43646600	-1.06	7.59e-05	0.0219523	CSGALNACT2	NM_018590	+	43633933	43680749	Genebody	12167.5	K4me1	WAC vs WA314
chr10	45747001	45748000	1000	20.41	15.76	34.02	41	18.08	37.51	NA	NA	Down	-1.05	3.03e-05	0.0161231	45747001	45748000	-1.05	3.03e-05	0.0133944						OtherIntergenic	NA	K4me1	WAC vs WA314
chr10	49626601	49628000	1400	13.61	16.85	29.38	35	15.23	32.19	NA	NA	Down	-1.08	4.66e-05	0.0194031	49626901	49627900	-1.54	2.57e-06	0.00349755	MAPK8	NM_002750	+	49609686	49643183	Genebody	17614.5	K4me1	WAC vs WA314
chr10	76092501	76093500	1000	12.24	8.15	20.62	22.5	10.2	21.56	NA	NA	Down	-1.08	9.01e-05	0.0254823	76092501	76093500	-1.08	9.01e-05	0.0234375	ADK	NM_001123	+	75936246	76469061	Genebody	156754	K4me1	WAC vs WA314
chr10	89864701	89865700	1000	16.33	15.22	33.51	29.5	15.77	31.5	NA	NA	Down	-1	4.47e-05	0.0191642	89864701	89865700	-1	4.47e-05	0.0164027						OtherIntergenic	NA	K4me1	WAC vs WA314
chr10	91063001	91064800	1800	23.81	16.85	45.88	42.5	20.33	44.19	NA	NA	Down	-1.12	2.34e-07	0.000949504	91063601	91064600	-1.23	1.41e-06	0.00255214	IFIT2	NM_001547	+	91061705	91069033	Promoter3k	2195.5	K4me1	WAC vs WA314
chr10	91089501	91091200	1700	19.05	14.13	46.39	36	16.59	41.2	NA	NA	Down	-1.31	7.71e-07	0.00228957	91090001	91091000	-1.33	5.39e-07	0.0014371	IFIT3	NM_001549	+	91087601	91100725	Promoter3k	2749.5	K4me1	WAC vs WA314
chr10	99914601	99915600	1000	19.05	14.13	26.8	45	16.59	35.9	NA	NA	Down	-1.11	9.68e-05	0.0259549	99914601	99915600	-1.11	9.68e-05	0.0240466	C10orf28	NM_014472	+	99894380	100004654	Genebody	20720.5	K4me1	WAC vs WA314
chr11	102219501	102220600	1100	8.84	10.87	22.16	25.5	9.86	23.83	NA	NA	Down	-1.27	6.2e-06	0.00772504	102219501	102220500	-1.35	8.52e-06	0.00692063	BIRC2	NM_001166	+	102217965	102249401	Promoter3k	2085.5	K4me1	WAC vs WA314
chr11	104706901	104708100	1200	18.37	15.76	30.41	45	17.06	37.71	NA	NA	Down	-1.14	3.85e-05	0.0180018	104706901	104707900	-1.16	7.48e-05	0.021713						OtherIntergenic	NA	K4me1	WAC vs WA314
chr11	104712801	104714400	1600	33.33	21.74	52.58	57.5	27.54	55.04	NA	NA	Down	-1	3.08e-06	0.00515146	104713001	104714000	-1.22	4e-07	0.00115878						OtherIntergenic	NA	K4me1	WAC vs WA314
chr11	128124301	128125600	1300	12.93	10.33	23.2	26	11.63	24.6	NA	NA	Down	-1.08	3.21e-05	0.0165442	128124501	128125500	-1.55	6.97e-07	0.0016846						Genedesert	NA	K4me1	WAC vs WA314
chr11	15835001	15836700	1700	13.61	7.07	26.29	30	10.34	28.14	NA	NA	Down	-1.45	7.85e-07	0.00229552	15835101	15836100	-2.1	3.54e-06	0.00431783						OtherIntergenic	NA	K4me1	WAC vs WA314
chr11	21658201	21659400	1200	15.65	10.33	27.84	28	12.99	27.92	NA	NA	Down	-1.1	1.02e-05	0.00994258	21658401	21659400	-1.51	2.88e-06	0.00373462						OtherIntergenic	NA	K4me1	WAC vs WA314
chr11	2965301	2966300	1000	23.13	12.5	36.6	37.5	17.81	37.05	NA	NA	Down	-1.06	6.06e-05	0.0216328	2965301	2966300	-1.06	6.06e-05	0.0192455	NAP1L4	NM_005969	-	2965659	3013607	Genebody	47806.5	K4me1	WAC vs WA314
chr11	35071801	35072800	1000	8.16	16.85	27.84	32.5	12.51	30.17	NA	NA	Down	-1.27	4.28e-05	0.0189606	35071801	35072800	-1.27	4.28e-05	0.0162028						OtherIntergenic	NA	K4me1	WAC vs WA314
chr11	72855501	72856900	1400	19.05	13.59	35.05	30	16.32	32.53	NA	NA	Down	-1	2.76e-05	0.0153884	72855501	72856500	-1.15	2.74e-05	0.0127858						OtherIntergenic	NA	K4me1	WAC vs WA314
chr11	85372001	85373100	1100	12.24	9.78	23.2	24	11.01	23.6	NA	NA	Down	-1.1	4.03e-05	0.0185832	85372001	85373000	-1.21	1.71e-05	0.0102547	CREBZF	NM_001039618	-	85368607	85376182	Genebody	3631.5	K4me1	WAC vs WA314
chr11	96038101	96039100	1000	12.24	8.7	23.71	23.5	10.47	23.61	NA	NA	Down	-1.17	1.46e-05	0.0116748	96038101	96039100	-1.17	1.46e-05	0.00949321	MAML2	NM_032427	-	95711439	96076344	Genebody	37743.5	K4me1	WAC vs WA314
chr12	10143001	10144500	1500	19.73	16.3	32.99	44.5	18.02	38.74	NA	NA	Down	-1.1	4.08e-05	0.0185832	10143101	10144100	-1.18	1.23e-05	0.00863005						OtherIntergenic	NA	K4me1	WAC vs WA314
chr12	109075601	109076800	1200	16.33	12.5	27.84	33.5	14.41	30.67	NA	NA	Down	-1.09	4.62e-05	0.019355	109075801	109076800	-1.1	2.12e-05	0.0113873	CORO1C	NM_014325	-	109038886	109125295	Genebody	49094.5	K4me1	WAC vs WA314
chr12	113417201	113419600	2400	16.33	13.04	51.55	39	14.69	45.27	NA	NA	Down	-1.62	1.94e-08	0.000155703	113418301	113419300	-1.73	6.38e-09	9.29e-05	OAS2	NM_001032731	+	113416273	113426610	Promoter3k	2127.5	K4me1	WAC vs WA314
chr12	121956801	121959200	2400	8.16	11.96	35.57	41	10.06	38.28	NA	NA	Down	-1.93	4.14e-12	7.69e-07	121957101	121958100	-3.2	2.03e-11	3.15e-06	KDM2B	NM_001005366	-	121866899	122018364	Genebody	60363.5	K4me1	WAC vs WA314
chr12	1428301	1429500	1200	21.09	16.85	35.05	43	18.97	39.03	NA	NA	Down	-1.04	4.8e-05	0.0196423	1428401	1429400	-1.14	3.23e-06	0.00404723	ERC1	NM_178040	+	1100403	1605099	Genebody	328498	K4me1	WAC vs WA314
[truncated: 43,192 more rows]
